# Supplementary material for: Comparative Proteomics and Phosphoproteomics Analysis Reveal the Possible Breed Difference in Yorkshire and Duroc Boar Spermatozoa
Source: Front Cell Dev Biol. 2021 Jul 16;9:652809. doi: 10.3389/fcell.2021.652809 (PMC8322956; doi:10.3389/fcell.2021.652809)
Supplement: Supplementary file 4 [file Table_1.XLSX]

## Sheet: Sheet1
Supplemental data S1. All peptides of identified protein species in Duroc and Yorkshire spermatozoa
Sequence	# PSMs	# Proteins	# Protein Groups	Protein Group Accessions	Modifications	D1/ref	D1/ref Count	D1/ref Variability [%]	D2/ref	D2/ref Count	D2/ref Variability [%]	D3/ref	D3/ref Count	D3/ref Variability [%]	D4/ref	D4/ref Count	D4/ref Variability [%]	Y1/ref	Y1/ref Count	Y1/ref Variability [%]	Y2/ref	Y2/ref Count	Y2/ref Variability [%]	Y3/ref	Y3/ref Count	Y3/ref Variability [%]	Y4/ref	Y4/ref Count	Y4/ref Variability [%]	IonScore	Exp Value	Charge	MH+ [Da]	ΔM [ppm]	# Missed Cleavages
vcGGTTFVYQSSSNVATVk	445	2	1	I7HJH6	N-Term(iTRAQ8plex); C2(Carbamidomethyl); K19(iTRAQ8plex)	0.943609	438	13.1583	1.06074	444	12.7086	0.980062	438	12.7012	1.02215	442	13.8725	1.31948	443	23.3609	1.45251	445	22.9276	1.36427	444	20.0403	1.51338	443	30.5521	71.05	3.02708e-06	2	2613.37	-2.10526	0
eYVELLDGPPGSEIIGk	342	3	1	P26776	N-Term(iTRAQ8plex); K17(iTRAQ8plex)	0.921378	332	15.7372	1.05675	337	19.8331	0.937177	335	17.765	1.0464	339	16.6935	1.26749	339	23.1047	1.2708	339	22.0644	1.27691	338	22.0232	1.291	339	25.7752	89.22	5.60075e-08	2	2424.34	-2.75579	0
icGGISLVFR	313	3	1	P26776	N-Term(iTRAQ8plex); C2(Carbamidomethyl)	1.01737	310	10.8292	0.945272	311	12.7776	1.08099	308	12.9026	0.988617	311	11.6786	1.14327	311	14.835	1.27658	312	16.4752	1.19206	311	13.7743	1.22557	312	13.5062	85.55	1.11306e-07	3	1425.82	-2.56241	0
eYVEVFDGLLSGPSYGk	292	3	2	P35496;F1RI22	N-Term(iTRAQ8plex); K17(iTRAQ8plex)																									83.94	1.44707e-07	3	2468.3	-5.25546	0
lcAGAAIVFLSTANTMTIk	283	2	1	P35496	N-Term(iTRAQ8plex); C2(Carbamidomethyl); K19(iTRAQ8plex)	0.900998	259	20.7905	1.04352	271	17.401	0.956048	262	20.907	1.09361	271	18.8285	2.7285	278	24.3195	2.70983	277	28.0049	2.66903	277	23.292	2.56366	278	26.3291	86.93	1.03006e-07	3	2590.45	-3.14631	0
eYVEILEGAPGSk	266	4	1	A0A286ZPA9	N-Term(iTRAQ8plex); K13(iTRAQ8plex)	0.951611	253	12.9438	1.101	264	12.4747	0.904508	252	15.8135	1.03492	263	12.6605	1.84264	263	33.7876	1.91741	264	27.7491	1.88949	264	29.9121	1.93029	264	30.1542	72.56	2.70935e-06	2	2000.11	-5.52133	0
lcAGAAIVFLSTANTmTIk	241	2	1	P35496	N-Term(iTRAQ8plex); C2(Carbamidomethyl); M16(Oxidation); K19(iTRAQ8plex)	0.904122	217	16.8878	1.0704	233	16.0538	0.96494	222	19.6521	1.0595	229	15.1466	2.04041	232	32.0751	2.16878	233	31.1348	2.09396	233	28.0426	2.14543	232	26.8228	72.18	3.33543e-06	3	2606.44	-4.36079	0
mAIPYLNLAcGk	235	3	2	P35496;F1RI22	N-Term(iTRAQ8plex); M1(Oxidation); C10(Carbamidomethyl); K12(iTRAQ8plex)																									59.7	4.8647e-05	2	1975.09	-5.83862	0
lTDDYGTIFTYk	225	4	1	A0A286ZPA9	N-Term(iTRAQ8plex); K12(iTRAQ8plex)	0.939408	221	12.5933	1.09824	222	11.0799	0.913843	222	15.018	1.00426	223	14.7233	1.70023	223	35.8278	1.83879	223	29.9605	1.85271	223	29.6367	1.86144	223	31.5189	67.53	7.06415e-06	2	2045.09	-5.4871	0
fcEGLSILNR	213	4	1	A0A286ZPA9	N-Term(iTRAQ8plex); C2(Carbamidomethyl)	1.01261	211	9.52396	1.00164	212	10.0798	0.9988	211	12.3994	0.991653	213	10.7091	2.02085	213	22.0627	2.13213	213	20.1934	2.00082	213	20.1054	2.07882	212	19.2183	63.55	1.14367e-05	3	1512.81	-4.13241	0
tEcVWTLQVDPk	182	4	1	A0A286ZPA9	N-Term(iTRAQ8plex); C3(Carbamidomethyl); K12(iTRAQ8plex)	0.968933	180	12.5369	1.05574	181	11.1293	0.965628	180	13.0648	0.999497	182	12.0961	1.76281	182	28.8807	1.8882	182	27.771	1.84524	182	26.9305	1.98645	182	30.0434	60.94	3.06849e-05	2	2084.12	-2.81741	0
vFVAIPYLNLAcGk	176	2	1	P26322	N-Term(iTRAQ8plex); C12(Carbamidomethyl); K14(iTRAQ8plex)	0.882681	171	16.4198	1.0675	174	17.8552	0.92672	174	17.3476	1.11407	176	17.89	0.86071	174	22.0586	0.87657	172	20.592	0.873618	174	17.3902	0.875147	174	24.8748	70.44	4.27426e-06	2	2173.26	-4.14745	0
lcAGAAIVFLSTSNTMTIk	170	1	1	F1RI22	N-Term(iTRAQ8plex); C2(Carbamidomethyl); K19(iTRAQ8plex)	0.912238	99	14.58	1.09218	99	9.77384	0.93471	98	11.4222	1.06755	99	10.6844	2.245	99	18.301	2.2278	99	17.9941	2.23715	99	17.0495	2.18727	99	17.9206	82.74	2.95054e-07	3	2606.44	-4.92088	0
mAIPYLNLAcGk	164	3	2	P35496;F1RI22	N-Term(iTRAQ8plex); C10(Carbamidomethyl); K12(iTRAQ8plex)																									67.19	9.08135e-06	2	1959.09	-5.24177	0
lSAEEDGSLEEGVVIYAR	157	1	1	F1SSA1	N-Term(iTRAQ8plex)	0.995778	147	12.7574	0.992595	151	13.7028	1.01764	151	11.8582	1.0104	149	10.2652	1.01763	150	18.6634	1.01749	147	18.8597	0.997193	147	16.5025	0.998998	150	16.5341	90.78	2.46921e-08	2	2241.15	-1.50736	0
iFNSDGPQk	141	3	1	P26776	N-Term(iTRAQ8plex); K9(iTRAQ8plex)	0.926646	141	13.3093	1.03421	141	14.8939	0.976389	141	14.5938	1.06854	141	13.4659	1.31221	141	18.8101	1.38111	141	20.8715	1.3478	141	19.3263	1.32528	141	20.9047	38.11	0.00630464	3	1613.9	-6.09594	0
lcAGAAIVFLSTSNTmTIk	117	1	1	F1RI22	N-Term(iTRAQ8plex); C2(Carbamidomethyl); M16(Oxidation); K19(iTRAQ8plex)	1.01839	106	22.6488	1.01483	110	15.1174	0.975901	108	18.8863	1.02576	112	20.3098	1.72297	114	37.2538	1.77535	112	42.908	1.59579	113	37.4833	1.69883	113	32.3768	76.83	9.36823e-07	3	2622.43	-5.83784	0
vFVGPVGLIk	112	1	1	A0A0A8IK66	N-Term(iTRAQ8plex); K10(iTRAQ8plex)	0.855098	112	15.054	1.11016	112	21.6717	0.861014	111	22.6894	1.06606	112	19.7856	0.32931	110	52.9505	0.370285	106	44.5667	0.332437	109	55.1721	0.422688	108	82.4058	57.8	2.34002e-05	3	1637.06	-1.26274	0
gSDDcGGFLk	106	3	2	I7HJH6;P24020	N-Term(iTRAQ8plex); C5(Carbamidomethyl); K10(iTRAQ8plex)																									56.81	4.24194e-05	2	1663.85	-5.81644	0
sYANPcIFcSEk	103	3	1	P26461	N-Term(iTRAQ8plex); C6(Carbamidomethyl); C9(Carbamidomethyl); K12(iTRAQ8plex)	0.963949	103	9.45408	1.04876	103	10.2781	0.939804	103	8.51634	1.02951	103	10.2129	1.48107	103	25.2722	1.4845	103	22.3951	1.49899	103	18.3531	1.60727	103	24.8744	53.56	6.01357e-05	2	2084.03	-3.41776	0
tPFISPLLASQSMSIGTQIGTLk	102	2	1	Q29016	N-Term(iTRAQ8plex); K23(iTRAQ8plex)	0.914013	99	13.6623	1.07335	101	10.825	0.912156	102	13.431	1.07668	102	7.95056	0.913136	100	20.266	0.888784	97	20.4157	0.934604	101	17.3236	0.967433	101	28.1035	91.04	3.25837e-08	3	2998.71	-1.73099	0
vIVVGAGVAGLVAAk	99	2	1	A0A287BPT0	N-Term(iTRAQ8plex); K15(iTRAQ8plex)	0.895965	97	11.9355	1.04331	99	11.9324	0.937533	98	11.149	1.09456	99	10.8374	0.820665	96	20.3921	0.848255	98	21.7401	0.794098	96	22.7298	0.781808	98	22.9619	89.51	1.7967e-08	2	1932.24	-4.81774	0
hLAAcSLcDFcSLk	99	2	1	Q29016	N-Term(iTRAQ8plex); C5(Carbamidomethyl); C8(Carbamidomethyl); C11(Carbamidomethyl); K14(iTRAQ8plex)	0.942229	99	13.1489	1.03373	99	11.8202	0.957463	99	13.703	1.01283	98	14.9002	0.955773	99	13.7229	1.01432	98	19.5848	0.995705	98	8.8398	1.02576	98	14.1639	70.74	1.65715e-06	2	2290.15	-5.68475	0
nLcTWTILMkPDQk	99	3	2	P35496;F1RI22	N-Term(iTRAQ8plex); C3(Carbamidomethyl); K10(iTRAQ8plex); K14(iTRAQ8plex)																									54.6	0.000173368	2	2660.49	-4.0053	0
fTVYTTAELQMk	97	1	1	D5K8A9	N-Term(iTRAQ8plex); K12(iTRAQ8plex)	0.95634	97	16.1086	1.04203	97	14.2296	0.954233	96	15.0952	1.04004	97	14.274	1.05169	97	13.3128	1.04779	97	17.3385	1.02441	97	13.957	1.03835	97	19.6916	65.1	1.47716e-05	2	2040.12	-5.88201	0
qTIIATEk	97	2	1	P26776	N-Term(iTRAQ8plex); K8(iTRAQ8plex)	0.930061	96	15.7128	1.06641	97	13.6469	0.958566	96	14.2949	1.04049	97	16.0476	1.3331	97	26.0848	1.30208	97	27.0855	1.30457	97	24.9776	1.32274	97	24.0326	43.21	0.00220141	2	1511.92	-3.54637	0
eYVEVQDGLPGAGNYGk	95	2	1	P26322	N-Term(iTRAQ8plex); K17(iTRAQ8plex)	0.916615	94	12.41	1.07896	94	12.3598	0.940538	95	12.8238	1.04962	95	11.3716	1.00207	94	25.6096	1.00199	95	20.8901	0.977964	95	19.9735	1.0433	95	23.2647	73.72	1.38214e-06	2	2404.25	-3.74289	0
tEIDkPSQMQVTDVQDNSISVR	92	2	2	A0A286ZY95;F1SS24	N-Term(iTRAQ8plex); K5(iTRAQ8plex)																									73.09	2.01027e-06	4	3098.62	-1.10069	0
dTSGSISNTDR	88	3	2	P35496;F1RI22	N-Term(iTRAQ8plex)																									55.41	2.92056e-05	2	1456.71	-2.8176	0
iILQILPLNLTcGk	86	2	2	I7HJH6;P24020	N-Term(iTRAQ8plex); C12(Carbamidomethyl); K14(iTRAQ8plex)																									63.37	1.01717e-05	2	2204.36	-1.59179	0
dcVWTIk	86	3	1	P26776	N-Term(iTRAQ8plex); C2(Carbamidomethyl); K7(iTRAQ8plex)	0.898228	86	12.7522	1.09517	86	15.6986	0.913359	86	15.5409	1.07242	86	10.6629	1.29062	86	15.0153	1.28259	86	13.0469	1.27981	86	11.7771	1.24823	86	13.3023	32.33	0.0274559	2	1529.85	-4.13742	0
lVLDLScEVSLLk	83	2	1	F1SF28	N-Term(iTRAQ8plex); C7(Carbamidomethyl); K13(iTRAQ8plex)	0.880514	81	15.4674	1.13465	83	14.1159	0.92679	82	18.5839	1.02185	83	16.8001	0.877481	80	19.0062	0.859821	83	20.4113	0.840444	82	16.9663	0.787457	82	19.4807	78.23	5.56914e-07	2	2097.23	-5.85137	0
scGGVLRDPPGk	83	3	1	P26776	N-Term(iTRAQ8plex); C2(Carbamidomethyl); K12(iTRAQ8plex)	0.972546	83	15.3913	1.0033	83	16.2481	0.954789	83	17.8974	1.02276	83	19.2333	1.13417	83	21.2911	1.24199	83	19.7579	1.19903	83	17.6501	1.20821	83	19.8171	30.58	0.038018	2	1851.03	-5.37232	1
vTDATETTITISWR	81	4	2	A0A286ZY95;F1SS24	N-Term(iTRAQ8plex)																									66.4	8.04095e-06	2	1898.01	-1.95146	0
sSSNIATIk	80	3	1	P26776	N-Term(iTRAQ8plex); K9(iTRAQ8plex)	0.917987	79	11.9452	1.05638	79	11.5363	0.958512	79	12.5799	1.02878	79	10.6328	1.15047	79	15.311	1.21091	79	14.3013	1.18115	79	18.1781	1.18868	79	18.0728	48.76	0.00059937	2	1528.9	-6.97136	0
sASFGLETGk	79	1	1	A0A0A8IK66	N-Term(iTRAQ8plex); K10(iTRAQ8plex)	0.881751	79	8.01486	1.03865	79	5.44603	0.944324	79	6.65107	1.12097	79	6.44164	0.4667	78	37.8485	0.465257	79	44.545	0.466188	79	45.0357	0.47805	79	54.5542	60.66	4.27359e-05	2	1604.9	-3.93853	0
eGANPGFHEAIGDVLALSVSTPk	78	4	1	F1RRW4	N-Term(iTRAQ8plex); K23(iTRAQ8plex)	0.9328	75	14.1217	1.07855	77	15.8934	0.930647	74	18.7408	1.06438	78	11.1156	1.42357	77	17.3747	1.40989	77	18.0683	1.45785	78	14.5936	1.40795	77	15.6228	59.13	6.18231e-05	3	2917.58	-1.3788	0
aGLQNELFFTFSVSSLDTEk	76	2	1	F1SF28	N-Term(iTRAQ8plex); K20(iTRAQ8plex)	0.895603	73	11.7913	1.03593	74	10.0979	0.926126	73	19.8535	1.10607	76	12.6377	1.0609	75	19.3368	1.05165	75	17.0387	1.02898	73	18.1548	0.965487	75	13.8315	65.07	1.09221e-05	3	2841.52	1.70936	0
gSSGMTVk	76	4	1	A0A286ZPA9	N-Term(iTRAQ8plex); K8(iTRAQ8plex)	0.878504	76	11.1094	1.0918	76	15.153	0.907303	76	18.7335	1.07471	76	14.0806	1.98418	76	43.8324	2.0195	76	25.4414	2.07401	76	26.7161	2.09573	76	25.4121	37.28	0.00764174	2	1374.78	-7.7951	0
aVcMLSNTTAIAEAWAR	75	18	5	F2Z5S8;A0A288CFV7;P02550;A0A287B5H5;Q29220	N-Term(iTRAQ8plex); C3(Carbamidomethyl)																									110.11	2.5106e-10	3	2169.11	-1.45299	0
eTHPMAFQcETLDNNEIVATVk	73	1	1	D5K8A9	N-Term(iTRAQ8plex); C9(Carbamidomethyl); K22(iTRAQ8plex)	0.88052	72	10.7582	1.0838	73	7.94646	0.918889	73	9.98864	1.08831	73	9.26653	1.12426	73	8.39601	1.14548	72	12.134	1.07264	73	14.5105	1.09344	73	13.2374	62.08	1.83045e-05	3	3155.61	2.84016	0
lTLSALIDGk	72	6	2	F1SE27;Q9MZ16	N-Term(iTRAQ8plex); K10(iTRAQ8plex)																									38.64	0.00438357	2	1639.02	-4.16422	0
aVVHGIVmGVPIPFPIPDPDGck	71	1	1	O97763	N-Term(iTRAQ8plex); M8(Oxidation); C22(Carbamidomethyl); K23(iTRAQ8plex)	0.867226	68	17.7609	1.12279	67	20.7487	0.906924	70	24.5564	1.0961	69	14.3434	1.33401	70	21.0549	1.29147	70	20.9484	1.27488	69	17.8455	1.28626	69	20.3019	62.99	2.23291e-05	3	3039.66	-1.57207	0
nLcTWTILmkPDQk	68	3	2	P35496;F1RI22	N-Term(iTRAQ8plex); C3(Carbamidomethyl); M9(Oxidation); K10(iTRAQ8plex); K14(iTRAQ8plex)																									54.16	0.000190319	2	2676.49	-2.44635	0
tAGHSASSFDIYYYGDS	66	2	1	P26322	N-Term(iTRAQ8plex)	1.00976	66	10.5048	0.964467	66	8.86846	1.03185	66	9.83281	1.01536	66	9.00384	1.11038	66	20.3524	1.14396	66	15.5836	1.10495	66	14.8654	1.08579	66	17.4342	51.34	1.79956e-05	2	2144.96	-3.3951	0
dSGHPASPYEIIFLR	65	2	1	A0A286ZPA9	N-Term(iTRAQ8plex)	0.981304	65	12.7854	1.01593	65	11.6216	1.04984	65	12.6668	0.941259	65	12.6829	1.48712	65	22.9876	1.46374	65	22.1558	1.45346	65	21.4029	1.61514	65	27.2343	57.96	4.55874e-05	3	2006.06	-1.76805	0
aYHEQLSVAEITNAcFEPANQMVk	64	15	3	F2Z5S8;A0A288CFV7;P02550	N-Term(iTRAQ8plex); C15(Carbamidomethyl); K24(iTRAQ8plex)																									64.71	9.97291e-06	3	3358.7	-0.646384	0
aVVHGIVMGVPIPFPIPDPDGck	63	1	1	O97763	N-Term(iTRAQ8plex); C22(Carbamidomethyl); K23(iTRAQ8plex)	0.851793	58	15.8916	1.04402	60	18.2764	0.911664	58	22.4169	1.17042	61	16.113	1.38096	61	24.9132	1.33006	59	27.1179	1.38696	62	26.9696	1.32696	61	23.0225	65.96	1.09898e-05	3	3023.66	-2.39413	0
vASWLQTEFLSFQDGDFPTk	62	2	1	Q29016	N-Term(iTRAQ8plex); K20(iTRAQ8plex)	0.913863	59	11.3228	1.04323	62	13.7859	0.996676	62	13.2078	1.07256	61	10.9035	1.09521	62	14.6571	1.07784	60	14.4957	1.10562	62	16.0718	1.03609	62	17.2887	65.28	1.04659e-05	2	2924.53	0.163211	0
lFEGGk	62	4	1	D3K5J6	N-Term(iTRAQ8plex); K6(iTRAQ8plex)	0.872516	31	17.5538	1.05358	31	25.0874	0.939769	31	14.2146	1.06328	31	17.3978	0.964713	31	18.5963	1.05489	31	21.4489	1.0593	31	18.6895	1.03951	31	23.3584	20.51	0.525962	3	1258.76	-3.145	0
iSTYEGPk	59	2	1	P26322	N-Term(iTRAQ8plex); K8(iTRAQ8plex)	0.907141	59	8.10701	1.0507	59	7.57035	0.945463	59	8.96272	1.0586	59	8.33973	0.883974	59	13.1514	0.89549	59	13.9644	0.865965	59	12.6716	0.862407	59	16.4525	39.36	0.00586341	2	1502.86	-4.94946	0
aVFVDLEPTVVDEVR	58	3	1	A0A288CFV7	N-Term(iTRAQ8plex)	1.04881	7	15.8202	0.916249	7	10.0838	1.04594	6	10.8991	0.971382	6	9.93914	1.04153	7	6.46276	1.00729	7	10.4923	0.956825	7	25.6278	0.95218	6	16.6068	15.35	1.31868	3	1992.09	-0.381282	0
yVSGLEINDIALIk	57	3	1	I3LD62	N-Term(iTRAQ8plex); K14(iTRAQ8plex)	0.902293	57	15.0397	1.03185	57	8.38592	0.991889	57	10.3559	1.04513	57	14.5231	1.04469	57	24.6082	1.11506	56	21.1493	1.06755	57	21.7178	1.1031	56	27.8243	98.68	4.88546e-09	2	2156.27	-5.03251	0
cVFPFIYk	55	2	1	P80964	N-Term(iTRAQ8plex); C1(Carbamidomethyl); K8(iTRAQ8plex)	0.869957	55	18.1878	1.0245	55	16.0395	1.00033	55	16.2581	1.07508	55	12.468	1.20813	55	16.5236	1.26712	55	17.7264	1.23154	55	13.7798	1.23593	55	18.2399	50.43	0.000421619	2	1681.95	-6.50989	0
lVSALLGEk	55	2	1	A0A286ZWH7	N-Term(iTRAQ8plex); K9(iTRAQ8plex)	0.909606	55	8.66209	1.00903	55	8.66626	0.979563	55	11.6638	1.10977	55	7.91511	0.375048	55	46.195	0.3675	55	31.0894	0.376446	55	37.371	0.373548	54	41.2274	43.19	0.0016239	2	1537.97	-4.70811	0
lDMSNIVLSLIQk	54	2	1	A0A286ZWH7	N-Term(iTRAQ8plex); K13(iTRAQ8plex)	0.895017	54	13.8342	1.07124	54	9.90793	0.8873	54	13.4219	1.07259	54	10.7351	0.515112	52	64.2143	0.567579	53	68.6153	0.486548	52	48.9201	0.513338	51	56.9313	69.07	5.30205e-06	2	2082.24	-4.17889	0
gVSFTFGAEVVAk	54	5	1	F1RNL4	N-Term(iTRAQ8plex); K13(iTRAQ8plex)	0.882419	53	20.5356	1.0968	54	15.8053	0.91122	52	22.0186	1.08781	53	11.3987	0.945709	53	22.1133	0.843983	52	20.8948	0.864817	54	25.8389	0.842558	53	27.6505	64.9	1.31541e-05	3	1920.1	-1.45421	0
fGFcPMAAHEEIcTTNEGVMYR	53	2	2	A0A286ZY95;F1SS24	N-Term(iTRAQ8plex); C4(Carbamidomethyl); C13(Carbamidomethyl)																									64.18	7.63889e-07	3	2924.3	-3.25125	0
nVQAEEMVEFSSGLk	52	3	1	A0A287AGU2	N-Term(iTRAQ8plex); K15(iTRAQ8plex)	0.904957	52	10.6143	1.03369	52	8.48291	0.984564	52	11.3197	1.05764	52	8.77908	1.13256	52	14.1249	1.12247	52	16.2371	1.15917	52	12.3918	1.10214	52	18.8629	89.32	4.16927e-08	2	2276.2	-3.19641	0
eTDLLLDDSLVSLFGNR	52	2	1	F1RQP0	N-Term(iTRAQ8plex)	1.00736	46	13.5223	1.0147	48	10.8018	0.961608	46	12.6019	1.01479	48	11.7294	1.13233	46	17.3979	1.08842	48	21.1383	1.0138	46	14.8653	1.06501	47	14.1031	81.08	2.90487e-07	3	2211.18	-0.347912	0
xVNAAIATIk	52	13	3	Q29220;A0A288CFV7;P02550	N-Term(iTRAQ8plex); X1(D); K10(iTRAQ8plex)																									51.98	0.000348945	3	1623.98	-4.44996	0
cLLGGLGFGDSVSAYLQDR	51	2	1	F1RPA7	N-Term(iTRAQ8plex); C1(Carbamidomethyl)	1.06628	49	13.573	0.950356	49	10.3123	1.0385	48	9.58897	0.965324	47	8.32453	1.15814	49	15.5514	1.17255	48	23.5018	1.11636	48	14.1209	1.12317	48	18.0203	93.53	1.08241e-08	3	2332.19	-0.0275338	0
fLALAcSSLGVTIAk	50	3	1	I3LT05	N-Term(iTRAQ8plex); C6(Carbamidomethyl); K15(iTRAQ8plex)	0.945017	49	14.2131	1.00418	50	10.3074	0.978241	50	11.6376	1.04632	50	13.2038	0.962601	50	18.326	1.01812	50	16.7883	0.956995	50	16.7047	0.911519	50	19.982	87.16	8.82699e-08	2	2159.26	-4.68167	0
lLVSIPTLNLTcGk	50	4	1	A0A286ZPA9	N-Term(iTRAQ8plex); C12(Carbamidomethyl); K14(iTRAQ8plex)	0.930351	50	13.0623	1.07193	50	22.4079	0.910994	50	17.3159	1.0392	50	15.0702	1.54852	50	44.2246	1.88361	50	33.022	1.7689	50	33.4235	2.06493	50	51.7412	59.02	4.88098e-05	2	2137.28	-5.53646	0
aVmVDLEPTVVDEVR	50	2	1	A0A287B5H5	N-Term(iTRAQ8plex); M3(Oxidation)	0.992689	50	8.72928	1.03445	50	11.063	1.01434	50	10.6179	0.97738	50	9.60393	1.06071	50	11.9777	1.10986	50	17.5617	1.1075	50	13.0614	1.11994	50	15.5966	50.64	0.000389203	2	1992.09	15.4275	0
aLTVPELTQQMFDAk	50	6	2	A0A287A275;A0A287B749	N-Term(iTRAQ8plex); K15(iTRAQ8plex)																									45.82	0.0012096	3	2300.27	-3.62688	0
kEPDcDVYR	50	2	1	P26461	N-Term(iTRAQ8plex); K1(iTRAQ8plex); C5(Carbamidomethyl)	0.956808	50	8.45332	1.07521	50	9.41226	0.911965	50	11.8071	1.03407	50	10.051	1.71516	50	24.0976	1.67693	50	22.4645	1.61302	50	20.2968	1.59578	50	16.8295	29.94	0.0271221	4	1789.93	-0.826924	1
eGSVFSk	48	2	1	P80964	N-Term(iTRAQ8plex); K7(iTRAQ8plex)	0.919823	48	12.1602	1.06116	48	12.8576	0.882924	48	15.5841	1.07931	48	10.8448	1.15634	48	15.2998	1.13045	48	8.68286	1.1255	48	7.95303	1.08811	48	13.6976	27.9	0.0749276	2	1361.78	-7.79985	0
tHLPGFVEQAEALk	47	2	1	F1RQP0	N-Term(iTRAQ8plex); K14(iTRAQ8plex)	0.944706	47	10.3398	1.01303	47	8.33082	1.01518	47	11.6138	1.03328	47	6.45181	1.19767	47	13.7309	1.22714	47	17.7648	1.18981	47	13.6951	1.21889	47	14.8041	66.92	9.62321e-06	2	2148.22	-5.00926	0
ySFcTDHTVLVQTR	47	2	2	A0A286ZY95;F1SS24	N-Term(iTRAQ8plex); C4(Carbamidomethyl)																									64.08	8.91117e-06	2	2031.02	-1.73712	0
eTVQLcLSTVFR	47	2	1	A0A287BT68	N-Term(iTRAQ8plex); C6(Carbamidomethyl)	1.03556	47	11.5776	0.962505	47	11.7209	1.02274	47	11.0129	0.989448	47	11.1049	0.895451	47	14.2145	0.833646	47	15.5607	0.87407	46	17.0541	0.857328	47	12.5814	55.3	9.72423e-05	3	1756.96	-0.904338	0
eAFSLFDkDGDGTITTk	46	6	2	F2Z5G3;Q29376	N-Term(iTRAQ8plex); K8(iTRAQ8plex); K17(iTRAQ8plex)																									47.8	0.000775857	3	2757.5	-2.0813	1
iHFPLATYAPVISAEk	45	16	2	F2Z5S8;A0A288CFV7	N-Term(iTRAQ8plex); K16(iTRAQ8plex)																									45.74	0.00125342	3	2365.36	-4.88737	0
iTPPVPcGPFIGPGcLPQFk	45	3	1	I3LD62	N-Term(iTRAQ8plex); C7(Carbamidomethyl); C15(Carbamidomethyl); K20(iTRAQ8plex)	0.922911	45	12.2037	1.08922	45	8.2797	0.948933	45	14.3845	1.02412	45	12.2547	0.929394	45	20.8977	0.913995	45	17.1051	0.921113	45	13.5371	0.922149	45	17.8156	44.18	0.0017875	3	2790.53	-1.60532	0
lcSGIGLTYQSSSNALSIk	44	2	1	P26322	N-Term(iTRAQ8plex); C2(Carbamidomethyl); K19(iTRAQ8plex)	0.94382	44	11.3319	1.04904	44	8.6981	0.993931	44	12.4839	1.00314	44	12.2924	0.999052	44	19.2088	1.13117	44	16.2419	1.06488	44	12.168	1.1758	44	29.7506	92.26	2.65946e-08	2	2607.42	-3.07517	0
gEADAMSLDGGFIYTAGk	44	8	3	Q6YT39;Q8WMN8;I3LBF1	N-Term(iTRAQ8plex); K18(iTRAQ8plex)																									84.9	8.08984e-08	2	2411.22	-6.58511	0
eIVHIQAGQcGNQIGAk	44	10	2	Q767L7;A0A287A275	N-Term(iTRAQ8plex); C10(Carbamidomethyl); K17(iTRAQ8plex)																									81.16	3.27293e-07	3	2431.32	-3.58694	0
aLTTNcVWTIEMkPGHk	44	3	2	I7HJH6;P24020	N-Term(iTRAQ8plex); C6(Carbamidomethyl); K13(iTRAQ8plex); K17(iTRAQ8plex)																									63.32	2.10445e-05	3	2898.6	-4.30282	0
gLmVYANQVASDMMVSVMk	43	2	1	A0A286ZWH7	N-Term(iTRAQ8plex); M3(Oxidation); K19(iTRAQ8plex)	0.932011	27	9.7997	1.02839	28	9.86324	0.956254	28	10.5826	1.05467	28	10.8384	0.639335	27	17.1113	0.617136	27	39.7292	0.707846	28	56.9109	0.607537	26	42.0879	60.76	2.30851e-05	3	2698.38	-4.47959	0
vNLAELFk	42	2	1	F1RQP0	N-Term(iTRAQ8plex); K8(iTRAQ8plex)	0.852633	42	10.5904	1.07499	42	8.84724	0.963715	42	13.726	1.08571	42	8.86364	1.02397	42	18.8137	1.05285	42	12.2408	0.982045	42	13.8931	0.981458	42	19.1902	49.71	0.00037898	2	1541.94	-5.5831	0
qVLLSAAEAAEVILR	41	1	1	D0G0C8	N-Term(iTRAQ8plex)	1.02901	38	17.4453	1.00258	39	11.1707	1.01417	39	12.3894	0.989983	39	12.6006	1.12829	38	21.6287	1.20893	38	22.6101	1.20514	39	23.8316	1.17628	38	16.9001	97.17	1.03992e-08	3	1887.12	-1.64581	0
lQFMVQGcENmcPSMNLFSHGTR	40	1	1	D3K5J6	N-Term(iTRAQ8plex); C8(Carbamidomethyl); M11(Oxidation); C12(Carbamidomethyl)	1.06141	31	6.68301	1.02699	33	10.6635	0.960188	32	11.1387	0.962549	31	9.35939	0.989726	31	14.6796	1.03512	33	17.0641	0.963568	31	15.4858	1.15443	32	22.281	86.81	7.50417e-09	3	3064.38	-2.64905	0
sINPDEAVAYGAAVQAAILMGDk	40	4	1	A5A8V7	N-Term(iTRAQ8plex); K23(iTRAQ8plex)	1.00317	39	15.2387	1.06066	40	11.0403	0.911188	38	13.1945	1.01768	39	9.56709	1.03247	38	15.0878	1.03407	38	11.7309	1.04891	38	15.0692	1.02924	39	17.3752	85.83	1.6104e-07	3	2912.56	-0.99104	0
fGANAILGVSLAVck	40	8	2	Q1KYT0;I3LK59	N-Term(iTRAQ8plex); C14(Carbamidomethyl); K15(iTRAQ8plex)																									55.31	0.00017961	2	2128.23	-4.65676	0
lTLSALVDGk	40	2	1	F1S2F6	N-Term(iTRAQ8plex); K10(iTRAQ8plex)	0.903769	40	9.64354	1.02758	40	10.7431	0.944171	40	9.72257	1.09354	40	9.60117	0.877182	40	15.9172	0.897208	40	13.6202	0.867639	40	9.59045	0.826678	40	17.7562	51.77	0.000221536	2	1625	-4.41011	0
eADIDGDGQVNYEEFVQMMTAk	39	2	1	F2Z5G3	N-Term(iTRAQ8plex); K22(iTRAQ8plex)	0.924937	39	7.21776	1.06541	39	7.49374	0.956267	39	11.168	1.0336	39	10.1362	1.21124	39	24.2526	1.25539	39	20.8334	1.18416	39	25.0957	1.18864	39	20.7949	86.63	2.80278e-08	3	3098.49	-1.13071	0
tAVcDIPPR	39	12	2	A0A287A275;Q767L7	N-Term(iTRAQ8plex); C4(Carbamidomethyl)																									46.64	0.000537591	3	1332.72	-3.74766	0
aEVEAIMEQLk	38	5	1	F1RR82	N-Term(iTRAQ8plex); K11(iTRAQ8plex)	0.863948	38	18.1171	1.03526	38	17.9495	0.986747	38	16.4835	1.10433	38	22.06	0.798269	38	22.6621	0.863763	38	20.0837	0.807826	38	18.2407	0.857668	38	24.5956	86.65	1.12569e-07	2	1869.06	-3.07309	0
qNAADIMEAMLk	38	2	1	A0A286ZWH7	N-Term(iTRAQ8plex); K12(iTRAQ8plex)	0.913461	38	15.6588	0.954328	38	18.9422	1.02517	38	16.7485	1.06835	38	15.4375	0.463432	38	48.2312	0.470482	38	33.5487	0.497155	38	28.757	0.508372	38	40.9484	81.03	3.10811e-07	2	1943.04	-5.20926	0
wGLEIDEALFLAGAAk	38	2	1	F1SCU0	N-Term(iTRAQ8plex); K16(iTRAQ8plex)	0.969424	38	12.5166	1.0666	38	8.15138	0.881434	38	14.911	1.07808	38	13.6965	0.981115	38	14.7194	0.993899	38	21.5439	0.98	38	14.6419	0.966672	38	18.1626	73.48	2.08218e-06	2	2312.31	-2.3395	0
lLQILSk	38	2	1	F1SF28	N-Term(iTRAQ8plex); K7(iTRAQ8plex)	0.923768	38	8.88837	1.03998	38	7.14319	0.93771	38	8.06281	1.05875	38	8.41577	0.917862	38	13.6872	1.01661	38	14.9536	0.954184	38	16.7601	0.979896	37	11.9075	39.6	0.00245063	2	1422.95	-3.64264	0
dQPPPPLNFFkPNPTQk	38	2	1	A0A287BT68	N-Term(iTRAQ8plex); K11(iTRAQ8plex); K17(iTRAQ8plex)	0.848752	38	14.0298	1.08903	38	9.32604	0.861078	38	11.1188	1.18632	38	10.6781	0.97197	38	11.1144	0.962168	38	12.6391	1.00022	38	15.9097	0.940872	38	17.8201	33.43	0.0205636	4	2877.63	-4.23597	0
aGPDNFLk	38	3	2	I7HJH6;P24020	N-Term(iTRAQ8plex); K8(iTRAQ8plex)																									24.95	0.17466	2	1469.86	-1.43631	0
eINLAPDSSSVVVSGLMVATk	37	4	2	A0A286ZY95;F1SS24	N-Term(iTRAQ8plex); K21(iTRAQ8plex)																									77.04	9.96393e-07	3	2725.52	-2.54366	0
sLQEALENQLk	37	2	1	A0A287BT68	N-Term(iTRAQ8plex); K11(iTRAQ8plex)	0.878534	37	8.88221	1.07934	37	9.76879	0.969015	37	8.27018	1.07464	37	7.65136	0.910159	37	18.0953	0.949455	37	8.43068	0.961192	37	9.26667	0.944796	37	16.5502	69.74	5.25539e-06	2	1881.08	-3.00946	0
gLSTASVQLLLk	37	1	1	A0A287AC59	N-Term(iTRAQ8plex); K12(iTRAQ8plex)	0.879445	37	18.4585	1.09752	37	16.9284	0.911767	37	13.9253	1.09818	37	15.7127	0.925156	37	12.9978	0.949571	37	13.5873	0.950129	37	14.3729	0.923595	37	10.1129	64.4	1.00028e-05	2	1838.15	-6.23662	0
vNLFEVPLEVQYVR	37	5	2	P79385;B2CZF8	N-Term(iTRAQ8plex)																									55.65	0.000135046	3	2009.13	-1.73062	0
lcLIMAk	37	2	1	A0A286ZWH7	N-Term(iTRAQ8plex); C2(Carbamidomethyl); K7(iTRAQ8plex)	0.880291	37	8.66596	1.07748	37	6.34508	0.922881	37	8.91847	1.11	37	6.52429	0.500715	37	25.6292	0.504482	37	36.6156	0.532941	37	25.571	0.511917	37	32.1321	36.54	0.0101261	2	1456.88	-0.373983	0
lDYHAcGGR	37	1	1	Q9TRP3	N-Term(iTRAQ8plex); C6(Carbamidomethyl)	0.934313	37	13.3335	1.06668	37	13.8252	0.973266	37	13.7331	1.02549	37	12.4087	1.49675	37	16.4289	1.42603	37	21.986	1.40268	37	26.4576	1.50579	37	30.9074	35.48	0.00246331	3	1352.66	-3.18684	0
gLMVYANQVASDMMVSVMk	36	2	1	A0A286ZWH7	N-Term(iTRAQ8plex); K19(iTRAQ8plex)	0.854202	36	17.1068	1.10628	36	10.745	0.889269	36	17.0106	1.13052	36	10.1403	0.334396	32	47.2158	0.450038	31	45.4862	0.382588	31	54.5325	0.399042	34	48.1085	81.98	1.87308e-07	3	2682.39	-1.9422	0
lTTPTYGDLNHLVSATMSGVTTcLR	36	11	2	A0A287A275;Q767L7	N-Term(iTRAQ8plex); C23(Carbamidomethyl)																									70.99	2.38052e-06	4	3012.54	-0.916515	0
iSDIDSQVQQVPLPESFkPEYR	36	1	1	A0A287B423	N-Term(iTRAQ8plex); K18(iTRAQ8plex)	0.936558	36	11.145	1.06983	36	11.8134	0.967572	36	14.4122	1.0508	36	12.0465	1.02259	36	11.5929	1.05408	36	18.2092	1.07437	36	12.6157	1.09482	36	17.7257	54.91	0.000147381	3	3183.71	-1.22271	0
lLADPTGAFGk	36	2	1	F1RQP0	N-Term(iTRAQ8plex); K11(iTRAQ8plex)	0.907344	36	8.14913	1.07735	36	8.07833	0.912135	36	7.92466	1.09727	36	5.98152	1.08544	36	20.6761	1.12702	36	19.0132	1.11659	36	10.6566	1.03307	36	13.0303	48.79	0.0007135	2	1697.99	-6.96461	0
tFLYSELSNk	36	2	1	A0A286ZWH7	N-Term(iTRAQ8plex); K10(iTRAQ8plex)	0.938421	36	5.92512	1.02714	36	7.43823	0.963287	36	8.91692	1.04978	36	8.81515	0.611471	36	31.7915	0.573255	36	28.9954	0.59189	36	37.9967	0.646333	36	44.5013	48.59	0.000558961	2	1810.01	-3.91373	0
icDTEYVQYPNYcAFk	35	2	1	Q29016	N-Term(iTRAQ8plex); C2(Carbamidomethyl); C13(Carbamidomethyl); K16(iTRAQ8plex)	0.942763	35	9.62843	1.06097	35	6.33488	0.966049	35	8.21054	1.01835	35	8.38374	1.077	35	16.7049	1.11342	35	22.9696	1.09095	35	15.3725	1.05839	35	18.022	58.19	1.82046e-05	2	2679.29	-6.41302	0
sHLFFcTR	35	3	1	P26461	N-Term(iTRAQ8plex); C6(Carbamidomethyl)	1.07152	35	10.4771	0.962418	35	11.0116	1.03813	35	12.1276	0.973098	35	11.3623	1.25589	35	21.2232	1.4622	35	28.1368	1.45584	35	19.7683	1.4341	35	18.2445	24.51	0.0647815	3	1371.71	-2.37586	0
gkEYDScIk	35	2	1	P80964	N-Term(iTRAQ8plex); K2(iTRAQ8plex); C7(Carbamidomethyl); K9(iTRAQ8plex)	0.893114	35	15.505	1.20053	35	16.1787	0.792426	35	13.6045	1.04149	35	18.6201	1.00093	35	17.0291	1.02223	35	19.4533	1.03047	35	21.6106	0.984385	35	19.3325	14.94	1.46527	2	2012.11	-7.78028	1
lAGPAAAELLASTVSTGGQSR	34	1	1	F1SSA1	N-Term(iTRAQ8plex)	1.02374	34	9.06333	0.955608	34	9.31337	1.05863	34	17.6725	0.942402	34	10.8155	1.08728	33	25.9188	1.08099	34	17.483	1.0786	34	23.573	1.14742	34	35.0784	108.24	6.69609e-10	2	2261.23	-2.73428	0
vPGTSASATLTGLTR	34	5	2	A0A286ZY95;F1SS24	N-Term(iTRAQ8plex)																									81.59	2.45126e-07	2	1735.98	-3.70841	0
lkPcDGPVLITESALNPLANR	34	1	1	A0A287BMQ2	N-Term(iTRAQ8plex); K2(iTRAQ8plex); C4(Carbamidomethyl)	0.956465	34	9.02233	1.10025	34	13.8844	0.945371	34	13.3216	0.98609	34	10.2647	0.891242	34	17.7478	0.906581	34	18.4664	0.888194	34	16.6818	0.9181	34	17.4923	61.12	3.44229e-05	3	2886.63	-1.92496	0
vGINYQPPTVVPGGDLAk	34	16	4	F2Z5S8;A0A288CFV7;A0A287B5H5;Q29220	N-Term(iTRAQ8plex); K18(iTRAQ8plex)																									56.67	9.85974e-05	2	2433.39	-4.09028	0
vDVIPVNLPGEHGQR	34	2	2	A0A286ZY95;F1SS24	N-Term(iTRAQ8plex)																									56.07	0.000121114	3	1934.07	-1.02345	0
yWcPVTPNYDQDR	34	2	1	P80964	N-Term(iTRAQ8plex); C3(Carbamidomethyl)	0.993961	34	7.85088	1.0099	34	9.56635	1.01697	34	7.95236	0.97576	34	5.90652	1.11326	34	14.7284	1.14674	34	10.9534	1.14734	34	14.6085	1.16852	34	13.4538	50.97	1.55968e-05	3	2017.93	-3.82289	0
gGLPLEEVTLAEVLAAR	33	2	1	Q8WNR3	N-Term(iTRAQ8plex)	0.940901	33	19.6013	0.983078	32	14.3996	1.01525	32	12.2577	1.05601	32	8.62035	1.0399	32	25.2646	1.02199	32	31.6399	1.00192	32	19.8107	0.987028	32	23.3063	87.53	7.75291e-08	4	2042.17	-4.50218	0
vSDTVVEPYNATLSVHQLVENTDETYcIDNEALYDIcFR	33	9	3	A0A287A275;Q767L7;A0A287B749	N-Term(iTRAQ8plex); C27(Carbamidomethyl); C37(Carbamidomethyl)																									66.31	1.67227e-06	4	4897.3	-3.1085	0
sGETEDTFIADLVVGLcTGQIk	33	5	2	Q1KYT0;I3LK59	N-Term(iTRAQ8plex); C17(Carbamidomethyl); K22(iTRAQ8plex)																									56.98	8.43883e-05	3	2961.56	-2.60514	0
gDVFTQYIck	33	4	1	B2CZF8	N-Term(iTRAQ8plex); C9(Carbamidomethyl); K10(iTRAQ8plex)	0.904341	33	8.11157	1.08976	33	7.7135	0.929476	33	12.5715	1.04914	33	9.50684	1.03586	33	8.74948	0.97514	33	8.12878	0.959194	33	12.809	0.947861	33	8.58933	55.09	9.61749e-05	2	1838.99	-4.05223	0
iNGPDEcGR	33	4	2	P35496;F1RI22	N-Term(iTRAQ8plex); C7(Carbamidomethyl)																									51.88	2.69183e-05	3	1321.64	-3.77503	0
sSPVVIDASTAIDAPSNLR	32	4	2	A0A286ZY95;F1SS24	N-Term(iTRAQ8plex)																									87.95	7.03825e-08	2	2217.21	1.55381	0
gEGVcTTQNSQQcMLk	32	1	1	D3K5J6	N-Term(iTRAQ8plex); C5(Carbamidomethyl); C13(Carbamidomethyl); K16(iTRAQ8plex)	0.862516	32	15.1657	1.11846	32	17.785	0.896857	32	14.1396	1.12955	32	15.2788	0.993673	32	15.5952	1.02862	32	15.8531	0.986896	32	7.5146	1.05886	32	21.8845	84.86	6.46644e-08	2	2449.21	-0.959678	0
sFHLTQESAk	32	2	1	F1SF28	N-Term(iTRAQ8plex); K10(iTRAQ8plex)	0.990454	32	10.5416	1.03596	32	7.32863	0.940587	32	8.76909	0.997264	32	13.0513	0.919643	32	13.9549	0.994404	32	19.474	0.909113	32	13.8037	0.901179	32	15.3442	36.59	0.00918785	2	1755.98	-5.52626	0
iVGSPNFPVk	32	2	1	F1SF28	N-Term(iTRAQ8plex); K10(iTRAQ8plex)	0.879196	32	14.8716	1.0927	32	11.885	0.924179	32	14.472	1.05674	32	13.6934	1.0451	32	15.0222	1.02822	32	21.1824	1.05302	32	14.4282	1.04749	32	15.299	34.6	0.0165914	2	1666.01	-4.1111	0
aQLGVQAFADALLIIPk	31	1	1	I3L9J4	N-Term(iTRAQ8plex); K17(iTRAQ8plex)	0.952644	30	14.3561	1.0723	31	8.43233	0.936883	31	11.1056	1.04375	31	12.2732	1.13257	31	13.4298	1.10398	30	17.1122	1.1436	31	16.0762	1.0693	31	19.7315	100.04	2.95763e-09	2	2376.45	-0.408382	0
aVLVDLEPGTMDSVR	31	3	1	A0A287A275	N-Term(iTRAQ8plex)	1.02162	31	9.78524	0.95967	31	7.1519	1.01985	31	10.0273	0.994583	31	10.58	1.01722	31	15.2705	1.09506	31	10.5756	1.05818	31	13.4922	1.12396	31	16.1105	85.4	1.0296e-07	3	1906.02	-3.10633	0
eVNVNPcPTQPcQLHk	31	1	1	O97763	N-Term(iTRAQ8plex); C7(Carbamidomethyl); C12(Carbamidomethyl); K16(iTRAQ8plex)	0.949986	31	12.2708	1.16391	31	16.563	0.958162	31	15.008	0.976574	31	14.2665	1.08248	31	29.4645	1.08861	31	13.4922	1.13464	31	17.9643	1.25057	31	20.1181	63.3	1.44998e-05	2	2529.3	-5.04285	0
qLFHPEQLITGk	31	23	4	F2Z5S8;A0A288CFV7;P02550;A0A287B5H5	N-Term(iTRAQ8plex); K12(iTRAQ8plex)																									61.34	3.45222e-05	2	2019.17	-5.44661	0
fVEEIIIHEk	31	3	1	I3LD62	N-Term(iTRAQ8plex); K10(iTRAQ8plex)	0.884581	31	12.291	1.06883	31	8.64236	0.927151	31	13.1304	1.08631	31	9.36884	1.10753	31	12.7141	1.05953	31	19.7186	1.0892	31	11.8773	1.09831	30	17.0905	51.14	0.000348416	2	1865.09	-3.53459	0
iTYGETGGNSPVQEFTVPGSk	30	2	2	A0A286ZY95;F1SS24	N-Term(iTRAQ8plex); K21(iTRAQ8plex)																									77.17	7.29094e-07	3	2776.45	-5.10457	0
lIVVSNPVDILTYVAWk	30	9	2	A0A0K0KW08;P00339	N-Term(iTRAQ8plex); K17(iTRAQ8plex)																									63.32	1.56204e-05	3	2538.5	-4.98225	0
iASEmAHDAVEMTSAEMR	30	2	1	A0A286ZWH7	N-Term(iTRAQ8plex); M5(Oxidation)	1.04979	28	8.48977	1.06214	28	6.93628	1.00548	28	9.8863	0.910028	28	7.65933	0.619684	28	35.7842	0.609903	28	27.7481	0.633611	28	21.0723	0.761885	28	20.5929	61.39	4.68338e-06	3	2299.05	-6.36912	0
iNVYYNEATGGk	30	2	1	A0A287A275	N-Term(iTRAQ8plex); K12(iTRAQ8plex)	0.888034	30	16.2615	1.06085	30	16.5119	0.971788	30	7.47844	1.01424	30	9.71838	1.06188	30	15.7998	1.06076	30	19.1785	1.07244	30	18.6615	1.09455	30	20.725	59.46	4.50129e-05	2	1937.05	-3.3275	0
tITLEVEPSDTIENVk	30	7	1	A7U5U2	N-Term(iTRAQ8plex); K16(iTRAQ8plex)	0.971296	15	11.477	0.977284	15	11.1476	1.04589	15	9.12055	0.987797	15	14.6865	1.13416	15	13.9452	1.24005	15	12.6778	1.22086	15	11.9005	1.19631	15	23.8981	52.47	0.000269247	3	2396.34	-1.09247	0
iFNSDGPQkDcVWTIk	30	3	1	P26776	N-Term(iTRAQ8plex); K9(iTRAQ8plex); C11(Carbamidomethyl); K16(iTRAQ8plex)	0.822578	30	15.1097	0.98629	30	5.16758	0.949957	30	4.65817	1.21524	30	9.85454	1.14006	30	13.4029	1.22006	30	7.7623	1.13254	30	8.87248	1.0959	30	10.0759	46.07	0.00116295	4	2820.53	-4.91142	1
tGDFQLHTNVNDGTEFGGSIYQk	30	2	1	F1S2F6	N-Term(iTRAQ8plex); K23(iTRAQ8plex)	0.983407	30	18.0755	1.06858	30	12.3222	0.960256	30	11.5122	0.947733	30	11.2683	0.889742	29	27.8014	0.819317	29	27.7445	0.892475	30	27.9308	0.890309	29	13.9955	45.88	0.00067397	3	3136.58	-0.877991	0
gPVDcGWGkPISENLESVR	30	1	1	D5K8A9	N-Term(iTRAQ8plex); C5(Carbamidomethyl); K9(iTRAQ8plex)	0.86661	30	14.6566	1.03998	30	8.69754	0.918993	30	13.7	1.13741	30	11.3013	1.04041	30	9.99707	1.00912	30	14.3359	0.982802	30	12.0206	0.970865	30	9.56288	44.27	0.00138982	2	2708.42	-1.50905	0
lkPQYLEQLPGQLk	30	1	1	F1S605	N-Term(iTRAQ8plex); K2(iTRAQ8plex); K14(iTRAQ8plex)	0.853828	30	15.7271	1.08654	30	11.5469	0.937869	30	11.8118	1.08486	30	18.6121	0.816865	30	13.889	0.7836	30	14.6095	0.796774	30	17.2071	0.858962	30	28.1282	35.29	0.0061083	4	2567.55	-6.20597	0
dIAAYIk	30	1	1	F2Z536	N-Term(iTRAQ8plex); K7(iTRAQ8plex)	0.868763	30	9.8303	1.04157	30	9.01781	0.962521	30	9.61372	1.09118	30	10.1764	0.987209	30	7.52973	0.938092	30	11.2896	0.942608	30	7.84883	0.94023	30	13.4851	33.53	0.015371	3	1401.85	-2.42141	0
gSSGmTVk	30	4	1	A0A286ZPA9	N-Term(iTRAQ8plex); M5(Oxidation); K8(iTRAQ8plex)	0.92335	30	14.2491	1.10093	30	12.5145	0.888162	30	16.2339	1.04554	30	12.9757	1.70625	30	22.3044	1.7941	30	24.3617	1.89448	30	20.509	1.74969	30	34.9951	30.09	0.0397673	2	1390.77	-6.94566	0
dLIVSALMLIR	29	2	1	A0A286ZWH7	N-Term(iTRAQ8plex)	0.958677	27	6.16249	0.992532	29	6.52055	1.01873	27	9.74348	1.05947	28	8.53036	0.330597	23	57.8287	0.284924	22	43.2894	0.293686	22	36.2752	0.254562	24	57.6369	64.69	1.31265e-05	3	1547.95	-2.41242	0
dLQFVEVTDVk	29	2	2	A0A286ZY95;F1SS24	N-Term(iTRAQ8plex); K11(iTRAQ8plex)																									59.56	5.0794e-05	2	1901.07	-5.52707	0
tFLQHVTLITNQGR	29	1	1	A0A0A8IK66	N-Term(iTRAQ8plex)	1.05005	29	5.38182	0.964633	29	11.3505	1.01379	29	7.19806	0.96369	29	8.66774	0.647403	29	25.6831	0.635591	29	32.3263	0.671866	29	27.7977	0.736215	29	43.3156	58.52	6.10225e-05	2	1932.1	0.0466472	0
lEQcHSETNLQR	29	2	1	Q29016	N-Term(iTRAQ8plex); C4(Carbamidomethyl)	0.968505	29	11.0214	1.01697	29	12.966	1.02643	29	13.087	0.955888	29	15.176	0.922317	29	12.6756	0.9847	29	13.7048	1.00345	29	11.0657	1.03367	29	15.9919	56.08	3.74838e-05	2	1818.9	-2.81611	0
aDSFYIIESGEVSILIk	29	2	1	C1PIG4	N-Term(iTRAQ8plex); K17(iTRAQ8plex)	0.944835	27	19.9751	1.02082	27	16.6017	0.964308	27	25.965	1.03839	29	16.9051	1.24762	26	20.4736	1.06863	27	28.9613	0.990698	27	35.1847	1.05036	28	29.5539	47.13	0.000976925	3	2492.4	-2.91794	0
fYGLDLYGGLR	29	2	1	Q29016	N-Term(iTRAQ8plex)	1.0651	29	10.7816	0.942804	29	5.88014	1.07829	29	8.52279	0.962077	29	8.82774	0.912355	29	14.6192	0.95392	29	17.9192	0.96087	29	21.5249	0.929483	29	14.1998	45.06	0.00128186	3	1577.86	-3.21197	0
kLAVNMVPFPR	29	14	4	A0A287A275;Q767L7;A5GFX6;A0A287B749	N-Term(iTRAQ8plex); K1(iTRAQ8plex)																									40.56	0.00369189	3	1880.14	-1.24557	1
tcRPEEEcR	29	2	1	F1RPA7	N-Term(iTRAQ8plex); C2(Carbamidomethyl); C8(Carbamidomethyl)	1.09602	29	23.0659	0.976186	29	25.0358	0.912485	29	24.4945	0.849986	29	22.0689	1.25348	29	29.9535	1.48848	29	26.9094	1.2888	29	29.7884	1.43511	29	20.9897	35.52	0.000575114	2	1540.71	-3.71464	0
vGDTYERPk	29	3	2	A0A286ZY95;F1SS24	N-Term(iTRAQ8plex); K9(iTRAQ8plex)																									21.2	0.337946	2	1672.94	-4.12192	0
dQPVcYALEGSVAIAGAVIR	28	1	1	F1RVC1	N-Term(iTRAQ8plex); C5(Carbamidomethyl)	0.981867	27	24.5947	0.964113	28	13.3177	1.1031	28	13.7234	0.977468	28	22.4348	1.06059	28	22.4945	0.952546	28	34.1035	0.991544	28	25.0007	1.00231	28	25.3398	78.02	6.41299e-07	3	2393.28	-0.659234	0
lTTPTYGDLNHLVSATmSGVTTcLR	28	11	2	A0A287A275;Q767L7	N-Term(iTRAQ8plex); M17(Oxidation); C23(Carbamidomethyl)																									67.09	4.71973e-06	3	3028.53	-2.65428	0
nDkESVPISDTIIPAVPPPTDLR	28	1	1	A0A286ZY95	N-Term(iTRAQ8plex); K3(iTRAQ8plex)	0.970834	28	9.56659	1.04449	28	10.7606	1.00045	27	11.7609	0.980122	28	8.85976	1.16563	28	20.2981	1.15161	28	21.156	1.1968	28	19.3711	1.39933	28	21.9656	52.63	0.000241771	2	3082.72	-0.992031	1
vYVMLHQk	28	2	1	F1SF28	N-Term(iTRAQ8plex); K8(iTRAQ8plex)	0.933002	28	11.8225	1.1444	28	19.7562	0.958379	28	15.0992	0.955971	28	13.5057	0.963505	28	27.4808	1.06586	28	14.7647	0.991762	28	16.1789	1.13464	28	15.0918	44.66	0.00192876	3	1625.96	-5.52971	0
eYLGAIcScTcFGGQR	27	4	2	A0A286ZY95;F1SS24	N-Term(iTRAQ8plex); C7(Carbamidomethyl); C9(Carbamidomethyl); C11(Carbamidomethyl)																									79.37	4.162e-08	2	2182.99	-3.69089	0
aENTFVVVGITSWGVGcAR	27	3	1	I3LD62	N-Term(iTRAQ8plex); C17(Carbamidomethyl)	0.993628	27	12.7166	0.9902	27	13.1951	1.02357	27	14.1967	0.992847	27	6.08745	1.04211	27	17.1847	1.0025	27	28.8668	1.01202	27	25.7793	0.975478	27	27.347	73.5	1.25295e-06	3	2327.21	-2.81746	0
nIDLTAIISDLR	27	4	1	F1RR82	N-Term(iTRAQ8plex)	1.0438	26	11.0069	0.929689	27	22.094	1.08676	26	13.7931	0.931609	26	11.6426	0.636394	26	45.4671	0.683821	25	27.6893	0.602061	25	36.0365	0.662905	26	45.5107	69.66	4.78535e-06	3	1647.95	-2.87927	0
tEVNYTQLVDLHAR	27	2	1	P36968	N-Term(iTRAQ8plex)	1.00109	25	18.2068	1.01554	26	11.7408	1.01363	26	12.8749	1.0018	25	17.4432	1.05068	25	30.2329	1.03397	25	23.4348	0.969851	26	26.6587	0.994776	25	29.0668	69.37	4.3701e-06	3	1963.05	-1.70162	0
vSHVSTGGGASLELLEGk	27	5	2	F1RPH0;X4ZFQ2	N-Term(iTRAQ8plex); K18(iTRAQ8plex)																									65.03	1.6786e-05	3	2349.32	-3.09241	0
nYSGWISYYk	27	3	2	I7HJH6;P24020	N-Term(iTRAQ8plex); K10(iTRAQ8plex)																									58.96	4.4216e-05	2	1889	-3.31936	0
dSHHPASSFNVYFYGIPQGAk	27	2	2	I7HJH6;P24020	N-Term(iTRAQ8plex); K21(iTRAQ8plex)																									55.46	0.000107521	2	2930.51	0.615578	0
cDPHEATcYDDGk	27	4	2	A0A286ZY95;F1SS24	N-Term(iTRAQ8plex); C1(Carbamidomethyl); C8(Carbamidomethyl); K13(iTRAQ8plex)																									52.19	2.92915e-05	3	2175.99	2.14914	0
cALPFIFR	27	2	1	P80964	N-Term(iTRAQ8plex); C1(Carbamidomethyl)	1.03227	27	6.91695	0.925395	27	7.23356	1.09265	27	9.16317	0.978672	27	8.57256	1.05474	27	7.9108	1.19638	27	13.8853	1.08928	27	7.86465	1.10125	27	10.9243	46.05	0.00114597	3	1327.74	-5.74181	0
iMNTFSVVPSPk	27	7	2	A0A287A275;Q767L7	N-Term(iTRAQ8plex); K12(iTRAQ8plex)																									42.6	0.00270649	2	1928.1	-6.1403	0
aLQHVNAR	27	2	1	F1SCU0	N-Term(iTRAQ8plex)	1.02663	27	11.6505	1.01671	27	11.625	1.02025	27	13.4593	0.947659	27	14.9909	0.882259	27	24.326	0.891109	27	19.9217	1.00315	27	20.2888	0.956868	27	13.5649	30.28	0.0464093	3	1212.71	-1.99739	0
vTDLVNQQQTLEEk	26	5	1	F1RR82	N-Term(iTRAQ8plex); K14(iTRAQ8plex)	0.969476	26	9.45303	1.02411	26	14.8873	0.958754	26	10.4289	1.03814	26	10.0888	0.79007	26	13.9665	0.833705	26	12.3758	0.813973	26	9.66811	0.802627	26	17.4002	91.98	3.20421e-08	2	2253.24	-4.33626	0
mLLEFTDTSYEEk	26	1	1	F1S605	N-Term(iTRAQ8plex); K13(iTRAQ8plex)	1.00196	26	5.58486	1.03832	26	9.50914	0.964274	26	10.138	0.966977	26	5.53012	0.858077	26	20.2429	0.905783	26	22.454	0.863737	26	14.0996	0.895563	26	17.3914	72.36	1.57097e-06	2	2214.14	-4.41402	0
fSMVIEDGIVk	26	2	1	F1RQP0	N-Term(iTRAQ8plex); K11(iTRAQ8plex)	0.951649	26	10.0829	1.06144	26	11.0548	0.963106	26	14.0877	1.03613	26	11.485	1.14246	26	13.7033	1.15189	26	10.3322	1.10109	26	13.1882	1.11898	26	17.4551	69.03	6.33881e-06	2	1846.05	-4.9642	0
gVLFGVPGAFTPGcSk	26	2	1	F1RQP0	N-Term(iTRAQ8plex); C14(Carbamidomethyl); K16(iTRAQ8plex)	0.922137	26	10.88	1.11836	26	8.91805	0.88553	26	11.8724	1.08862	26	13.8199	1.10592	26	13.1031	1.16155	26	16.7344	1.15696	26	17.4806	1.17638	26	47.9348	67.58	7.65543e-06	2	2202.21	-4.84288	0
iSASLEALTQSk	26	2	1	C7C1I8	N-Term(iTRAQ8plex); K12(iTRAQ8plex)	0.945273	26	14.1438	1.02086	26	15.9965	1.05002	26	14.2026	1.0006	26	13.6059	1.00374	26	9.68338	1.09231	26	21.5459	1.02607	26	10.9955	0.980437	26	15.4114	60.41	4.04456e-05	2	1856.08	-7.31912	0
scSGVEFSTSGSSNTDTGk	26	2	1	F1S2F6	N-Term(iTRAQ8plex); C2(Carbamidomethyl); K19(iTRAQ8plex)	0.885282	25	13.0842	0.975381	26	10.7935	0.994993	26	9.7047	1.11058	26	7.77692	0.861418	25	23.2604	0.88872	25	16.8428	0.935762	26	13.5841	0.948807	25	33.0886	59.85	7.60829e-06	3	2516.19	-3.435	0
iASEMAHDAVEMTSAEMR	26	2	1	A0A286ZWH7	N-Term(iTRAQ8plex)	1.03704	26	7.23959	1.02431	26	6.92357	0.975499	26	15.0933	0.979783	26	16.0142	0.58884	26	28.6577	0.57549	26	31.224	0.580675	26	31.1272	0.674399	26	43.3563	50.82	7.36869e-05	3	2283.07	-1.47631	0
sTNVcAGYPR	26	3	1	I3LD62	N-Term(iTRAQ8plex); C5(Carbamidomethyl)	1.03759	26	13.2446	0.97974	26	16.4691	1.061	26	13.1009	0.936516	26	10.8791	0.87386	26	13.5832	0.923703	26	13.1365	0.935727	26	15.6129	0.94347	26	23.603	46.67	0.000207743	2	1428.71	-4.50356	0
vGEHILk	26	2	1	A0A286ZWH7	N-Term(iTRAQ8plex); K7(iTRAQ8plex)	0.892635	26	18.23	1.02833	26	17.4628	0.951905	26	16.7348	1.07318	26	11.1025	0.429608	26	36.0133	0.424095	26	40.6745	0.462671	26	37.9729	0.480021	26	47.9667	32.07	0.0378109	2	1403.88	0.979933	0
lLEIGQk	26	1	1	A0A287BT68	N-Term(iTRAQ8plex); K7(iTRAQ8plex)	0.865092	26	6.36586	1.0272	26	6.98001	0.977894	26	4.97445	1.10678	26	7.15546	0.956764	26	4.26789	0.938608	26	9.14622	0.915105	26	7.29133	0.876709	26	8.15068	31.71	0.0244179	2	1408.89	-5.04535	0
yGIPGGk	26	1	1	A0A0A8IK66	N-Term(iTRAQ8plex); K7(iTRAQ8plex)	0.886768	26	12.544	1.05964	26	11.6327	0.933552	26	13.5893	1.06336	26	13.395	0.546309	26	32.7129	0.565083	26	32.7864	0.543807	26	29.9662	0.668407	26	66.9801	24.23	0.226921	3	1299.79	-2.07517	0
eSkPLTAQQTTk	26	2	2	A0A286ZY95;F1SS24	N-Term(iTRAQ8plex); K3(iTRAQ8plex); K12(iTRAQ8plex)																									19.65	0.46934	3	2244.32	-7.57663	0
nLLFNDNTEcLAQLQGk	25	5	2	Q6YT39;Q8WMN8	N-Term(iTRAQ8plex); C10(Carbamidomethyl); K17(iTRAQ8plex)																									76.96	7.85352e-07	3	2586.37	-4.32086	0
lALNDVAALHGPIVYR	25	2	1	A0A287BPT0	N-Term(iTRAQ8plex)	1.00139	25	8.12724	1.03673	25	12.0313	0.98325	25	12.002	0.984183	25	7.7145	0.907859	25	13.3774	0.91324	25	17.3123	0.843182	25	16.7312	0.939019	25	16.1821	73.66	1.81252e-06	3	2026.17	-3.16656	0
tIEYLEEVAVTFAk	25	2	1	Q29554	N-Term(iTRAQ8plex); K14(iTRAQ8plex)	0.959276	24	12.4733	1.14537	25	18.3767	0.879483	23	18.7248	1.00323	25	9.2954	1.07296	24	30.2194	1.12916	25	21.65	1.01727	24	31.2908	0.979884	24	12.2937	58.23	6.73408e-05	2	2221.25	-1.8844	0
tIQFVDWcPTGFk	25	10	3	A0A288CFV7;P02550;A0A287B5H5	N-Term(iTRAQ8plex); C8(Carbamidomethyl); K13(iTRAQ8plex)																									53.59	0.000171946	3	2207.17	-4.04355	0
tSPTLQEAR	25	3	1	I3LD62	N-Term(iTRAQ8plex)	1.08504	25	9.64596	0.943869	25	16.1189	1.0089	25	10.2626	0.945617	25	11.8882	0.851812	25	20.0864	0.875671	25	11.7399	0.851956	25	16.6142	0.977938	25	19.4159	46.01	0.00103252	3	1306.72	-3.16087	0
lcYSPDHEk	25	1	1	F1S605	N-Term(iTRAQ8plex); C2(Carbamidomethyl); K9(iTRAQ8plex)	1.01492	25	13.2293	1.14839	25	14.4311	0.895468	25	11.231	0.904376	25	14.007	0.678972	25	13.3274	0.733891	25	11.8067	0.713185	25	14.9622	0.734747	25	26.3213	32.68	0.0102777	2	1756.91	-3.4699	0
qFSLFLGk	25	1	1	F1S605	N-Term(iTRAQ8plex); K8(iTRAQ8plex)	0.960822	25	7.42491	1.01902	25	8.2902	1.02674	25	6.4838	1.01992	25	6.96407	0.785556	25	20.4953	0.776744	25	14.7037	0.751344	25	23.615	0.742691	25	18.0254	28.78	0.0461533	2	1547.94	-1.80857	0
aLLSSLSGPVLLR	24	2	1	A0A287BPT0	N-Term(iTRAQ8plex)	0.934164	24	10.1926	1.04872	24	7.90734	1.02817	24	13.8811	1.00813	24	10.147	0.870662	24	21.8974	0.89779	24	16.053	0.818513	24	12.0599	0.866763	24	21.0092	69.53	3.64931e-06	3	1630.02	-2.43348	0
iQGQELSPYQPPSPPPk	24	2	1	C4TP28	N-Term(iTRAQ8plex); K17(iTRAQ8plex)	0.954385	24	11.6324	1.03973	24	11.39	1.00001	24	4.50159	1.04344	24	16.1666	0.901466	24	14.0619	0.875117	24	11.3706	0.915977	24	18.4673	0.902538	24	10.6633	69.23	5.25952e-06	2	2471.36	-5.01609	0
iQDkEGIPPDQQR	24	7	1	A7U5U2	N-Term(iTRAQ8plex); K4(iTRAQ8plex)	0.968913	24	5.80813	1.035	24	6.64696	0.96619	24	6.22743	1.029	24	4.70924	0.997777	24	9.71754	0.976224	24	16.2301	0.960816	24	12.1119	0.966416	24	12.3803	65.25	1.32252e-05	2	2132.19	-2.90907	1
dFGHIQYVAAYk	24	4	2	P79385;B2CZF8	N-Term(iTRAQ8plex); K12(iTRAQ8plex)																									63.84	1.74513e-05	2	2020.11	-1.25791	0
lVLSHNPLTTVEDSYLYk	24	1	1	F1RRQ6	N-Term(iTRAQ8plex); K18(iTRAQ8plex)	0.943431	24	11.6713	1.0558	24	9.92338	0.956001	24	9.93692	1.07149	24	6.03243	1.03707	24	13.5516	1.07665	24	10.6731	0.982908	24	10.9222	0.960205	24	10.4883	57.69	8.24696e-05	3	2700.5	-1.92157	0
sIIPTIVQHSPDck	24	2	1	F1SFX0	N-Term(iTRAQ8plex); C13(Carbamidomethyl); K14(iTRAQ8plex)	0.904194	24	7.24761	1.05596	24	8.23359	0.948311	24	8.7038	1.07707	24	7.55754	0.99355	24	6.05278	1.01892	24	11.4731	0.988016	24	7.89988	0.943706	24	11.7107	55.68	0.000111403	3	2203.23	-2.76568	0
vIkDTSGSISNTDR	24	3	2	P35496;F1RI22	N-Term(iTRAQ8plex); K3(iTRAQ8plex)																									47.5	0.000845572	2	2101.16	-4.19022	1
eTHPmAFQcETLDNNEIVATVk	24	1	1	D5K8A9	N-Term(iTRAQ8plex); M5(Oxidation); C9(Carbamidomethyl); K22(iTRAQ8plex)	0.896175	24	12.8473	1.09876	24	10.7679	0.957604	24	12.2354	1.0556	24	9.20758	1.02917	24	15.0474	1.07636	24	13.2867	1.04499	24	10.9559	1.01071	24	13.9932	38.5	0.0040893	4	3171.6	3.71285	0
eITALxPSTMk	24	21	3	Q95319;A0A287AAR4;A0A287AVS8	N-Term(iTRAQ8plex); X6(A); K11(iTRAQ8plex)																									34.18	0.0213507	2	1770.02	-5.14354	0
qQcDNSHk	24	2	1	Q29016	N-Term(iTRAQ8plex); C3(Carbamidomethyl); K8(iTRAQ8plex)	0.91151	24	16.3335	1.07898	24	12.5165	0.898508	24	19.6743	0.998894	24	17.6823	0.929914	24	13.5478	0.997848	24	13.525	0.938962	24	17.8373	0.961366	24	23.9271	32.43	0.00951512	3	1624.82	-7.23625	0
dIAAHIk	24	2	1	D9U8D1	N-Term(iTRAQ8plex); K7(iTRAQ8plex)	0.901495	24	12.3446	1.0578	24	8.61797	0.972311	24	7.95304	1.04598	24	10.1	1.058	24	19.6184	1.10881	24	15.3095	1.06205	24	20.1047	1.1442	24	10.73	31.55	0.0243195	2	1375.85	-4.37591	0
lTGAEASGAVTDITPDVAEVHLLR	23	2	1	A0A287A6W8	N-Term(iTRAQ8plex)	0.987709	23	7.37217	0.977326	23	12.9254	1.07081	23	9.70249	0.937771	23	14.1729	1.07737	23	13.622	0.953774	23	13.2143	1.02313	23	10.4655	1.01173	23	13.8375	111.22	3.19404e-10	2	2739.49	1.0952	0
gAAGALLVYDITR	23	4	2	F1S8J6;F1RT87	N-Term(iTRAQ8plex)																									86.15	1.13929e-07	2	1623.93	-2.41769	0
lNQAHIEVQQLk	23	5	1	F1RR82	N-Term(iTRAQ8plex); K12(iTRAQ8plex)	0.901425	23	11.6914	1.05856	23	11.6497	0.963027	23	12.8141	1.04831	23	13.4138	0.94161	23	16.6215	0.912065	23	11.2098	0.917672	23	15.5439	0.896178	23	17.1369	82.25	2.51369e-07	2	2029.2	-2.28482	0
rDSGHPASPYEIIFLR	23	2	1	A0A286ZPA9	N-Term(iTRAQ8plex)	1.07151	23	10.8901	0.882402	23	18.2267	1.07009	23	24.7956	0.839137	23	30.9337	0.997032	23	26.0159	1.00129	23	33.5721	0.992088	23	39.2409	0.990006	23	34.8155	75.4	1.05123e-06	3	2162.16	-2.84719	1
aLTADAVLLTVSGPALQR	23	2	1	A0A287BPT0	N-Term(iTRAQ8plex)	0.949809	22	17.0553	1.01324	23	8.39584	1.07094	22	13.2731	1.05185	22	10.6716	0.998088	23	22.437	1.09078	23	29.895	0.970738	23	27.4458	0.927001	22	29.7526	74.96	1.21757e-06	2	2100.23	-2.8487	0
tRLEADEVAAQLER	23	4	1	F1RR82	N-Term(iTRAQ8plex)	1.00872	23	11.3913	1.00734	23	4.89529	1.02258	23	5.18561	0.985995	23	7.81357	0.874041	23	12.5928	0.849169	23	12.0763	0.825633	23	13.3263	0.869512	23	20.7977	73.36	1.74839e-06	3	1905.03	-2.29334	1
iVSNAScTTNcLAPLAk	23	12	2	A0A287BBI5;F1RM74	N-Term(iTRAQ8plex); C7(Carbamidomethyl); C11(Carbamidomethyl); K17(iTRAQ8plex)																									69.59	4.84112e-06	2	2428.31	-3.77532	0
sLALAAAAEHk	23	2	2	D5K893;A0A287B423	N-Term(iTRAQ8plex); K11(iTRAQ8plex)																									62.56	2.68439e-05	3	1690	-4.06561	0
sLYFPLLPAPPHYPR	23	1	1	A0A286ZJB1	N-Term(iTRAQ8plex)	1.05587	23	13.9095	0.969175	23	9.27467	1.09444	23	8.50682	0.94774	23	15.1497	0.809271	23	17.9758	0.7851	23	15.1103	0.769648	23	19.3531	0.908263	23	34.1837	58.57	6.18529e-05	3	2072.16	-1.39162	0
dYAFSTLTQLEMDLVk	23	1	1	A5GFW9	N-Term(iTRAQ8plex); K16(iTRAQ8plex)	0.901451	23	13.1909	1.06875	23	12.6146	0.945442	23	9.81051	1.0937	23	14.9689	0.651294	23	25.3263	0.681093	23	27.267	0.638063	23	19.9399	0.629741	23	20.4837	58.54	6.28415e-05	3	2482.33	-1.06519	0
hLESHGAPGPSTSLk	23	2	1	A0A286ZWH7	N-Term(iTRAQ8plex); K15(iTRAQ8plex)	0.945778	23	12.4533	1.06996	23	7.44842	0.930868	23	8.15461	0.981145	23	10.6815	0.553477	23	34.346	0.506133	23	32.5718	0.614369	23	32.9807	0.5092	23	31.8624	54.91	0.000141731	2	2126.18	-1.27118	0
gFTLEIEk	23	2	2	D5K893;A0A287B423	N-Term(iTRAQ8plex); K8(iTRAQ8plex)																									52.58	0.000240154	2	1544.91	-4.24413	0
hVGDLGNVTAGk	23	4	1	Q95ME5	N-Term(iTRAQ8plex); K12(iTRAQ8plex)	0.978063	23	18.3713	0.993186	23	5.43402	0.96927	23	8.20426	0.969088	23	15.1695	1.07949	23	11.7508	1.05888	23	11.129	1.01925	23	12.5893	1.0248	23	16.2813	44.32	0.0017123	2	1776.02	-2.57398	0
eSTLHLVLR	23	7	1	A7U5U2	N-Term(iTRAQ8plex)	1.00603	23	7.77769	1.03711	23	9.50434	0.999451	23	9.35045	0.987592	23	10.0979	1.05111	23	9.857	1.18291	23	14.7412	1.11146	23	11.5254	1.11841	23	15.3636	38.53	0.00679663	3	1371.82	-2.6887	0
eNQHLDSQk	23	2	1	A0A286ZWH7	N-Term(iTRAQ8plex); K9(iTRAQ8plex)	0.976321	23	15.5324	1.01446	23	9.046	0.904781	23	12.917	1.04707	23	16.4278	0.550427	23	28.4955	0.497324	23	38.7343	0.546935	23	48.4205	0.588549	23	47.2659	34.41	0.0128777	2	1706.92	-3.45211	0
iLHQLck	23	2	1	A0A287BPT0	N-Term(iTRAQ8plex); C6(Carbamidomethyl); K7(iTRAQ8plex)	0.97134	23	11.6826	1.00151	23	10.8234	1.01683	23	13.2494	0.995891	23	8.96446	0.823087	23	11.0605	0.814807	23	7.59562	0.836035	23	10.0412	0.847293	23	19.0053	29.21	0.0357451	2	1519.92	-2.25508	0
iDTcQGDSGGPLMcR	22	3	1	I3LD62	N-Term(iTRAQ8plex); C4(Carbamidomethyl); C14(Carbamidomethyl)	1.07674	22	9.59269	0.988295	22	6.3147	1.0216	22	6.40296	0.96276	22	8.08518	1.00615	22	15.6859	1.05021	22	17.2984	1.05451	22	9.1784	1.09723	22	22.3558	75.88	8.52146e-08	3	1970.9	-3.33425	0
gATYNIIVEALk	22	5	2	A0A286ZY95;F1SS24	N-Term(iTRAQ8plex); K12(iTRAQ8plex)																									69.16	5.03556e-06	2	1900.13	-4.94734	0
aLPFWNDEIAPQIk	22	1	1	B5KJG2	N-Term(iTRAQ8plex); K14(iTRAQ8plex)	1.00938	22	8.25447	1.10974	22	15.1011	0.877569	22	11.5815	0.984402	22	10.5761	1.00596	22	6.03768	1.07628	22	11.3327	0.992752	22	10.8583	0.982598	22	12.0608	62.59	2.17018e-05	3	2250.26	-6.37189	0
vAFDGDAcLFSDESDHVTk	22	2	1	F1SCU0	N-Term(iTRAQ8plex); C8(Carbamidomethyl); K19(iTRAQ8plex)	0.8968	20	16.7638	1.15547	22	9.54256	0.885558	21	11.2776	0.999529	22	11.2049	1.09714	21	22.141	1.11426	22	16.2137	1.09041	22	17.6229	1.17374	22	20.1515	59.19	2.20522e-05	3	2721.33	2.00097	0
tASNVEEAFINTAk	22	1	1	F1RT87	N-Term(iTRAQ8plex); K14(iTRAQ8plex)	0.915172	22	6.86172	1.04108	22	7.12106	0.978786	22	7.60841	1.03549	22	9.51266	1.15642	22	17.0301	1.13303	22	21.9949	1.11672	22	14.5337	1.11955	22	18.1287	57.72	7.6577e-05	2	2103.16	0.7408	0
cDPVDQcQDSETR	22	2	2	A0A286ZY95;F1SS24	N-Term(iTRAQ8plex); C1(Carbamidomethyl); C7(Carbamidomethyl)																									54.96	3.18398e-06	2	1913.82	-3.22332	0
nHIISEcLEDESNk	22	2	1	F1RLA2	N-Term(iTRAQ8plex); C7(Carbamidomethyl); K14(iTRAQ8plex)	1.01575	22	15.0561	0.924635	22	8.79708	1.08462	22	12.4279	0.999703	22	13.616	1.30456	22	20.7018	1.53354	22	16.0525	1.42319	22	12.7182	1.43786	22	19.9263	49.66	0.000213583	3	2296.16	-5.24493	0
vLDSGAPIkIPVGPETLGR	22	4	1	K7GLT8	N-Term(iTRAQ8plex); K9(iTRAQ8plex)	0.962209	21	7.97995	1.14226	21	11.4227	0.883088	21	10.4927	0.993175	21	12.6062	0.899271	21	6.17661	0.948684	21	15.2116	0.961406	21	13.8429	0.976076	21	14.8774	44.49	0.00113802	2	2527.51	0.101435	1
cPEccVIcSPGTYNSR	22	2	1	F1SF28	N-Term(iTRAQ8plex); C1(Carbamidomethyl); C4(Carbamidomethyl); C5(Carbamidomethyl); C8(Carbamidomethyl)	1.04483	22	8.6357	0.97746	22	15.1901	1.06756	22	11.3263	0.879002	22	18.383	0.805436	22	20.8796	0.807302	22	17.9314	0.877991	22	9.82367	0.943886	22	21.3029	42.6	7.14403e-05	2	2263.99	-0.719147	0
mQIIccR	22	1	1	D3K5J6	N-Term(iTRAQ8plex); C5(Carbamidomethyl); C6(Carbamidomethyl)	0.985955	22	8.51787	0.987871	22	7.12628	1.02511	22	7.37477	1.01473	22	8.86332	0.894405	22	9.96121	0.906749	22	11.9446	0.903931	22	12.9518	0.885588	22	13.7772	22.37	0.0524383	3	1284.65	-1.36468	0
lTELLk	22	5	1	A0A287AGU2	N-Term(iTRAQ8plex); K6(iTRAQ8plex)	0.949308	11	5.34868	1.04259	11	21.5817	0.974117	11	16.3737	1.05892	11	10.6951	1.12142	11	7.59054	1.16916	11	5.10739	1.11492	11	12.7587	1.11117	11	11.4134	23.42	0.400617	2	1324.86	-3.13791	0
iFMGNLDNSGLk	21	5	2	P79385;B2CZF8	N-Term(iTRAQ8plex); K12(iTRAQ8plex)																									69.77	4.67093e-06	2	1917.06	-5.22454	0
qFQSQLADLQQLPDILk	21	4	1	F1RR82	N-Term(iTRAQ8plex); K17(iTRAQ8plex)	0.946135	21	13.5202	0.993325	21	16.4168	1.02827	21	11.4535	0.996849	21	15.1254	0.910256	21	16.9238	1.00203	21	17.0101	0.888994	21	12.5329	0.916851	21	15.0998	67.04	9.14348e-06	2	2593.48	-1.70088	0
tFYQIGDSWEk	21	2	2	A0A286ZY95;F1SS24	N-Term(iTRAQ8plex); K11(iTRAQ8plex)																									66.08	7.10219e-06	2	1982.04	-2.6231	0
eIVSDLIDScMk	21	2	1	A0A286ZWH7	N-Term(iTRAQ8plex); C10(Carbamidomethyl); K12(iTRAQ8plex)	0.97329	21	8.44397	1.05984	21	7.55789	0.976687	21	9.12723	1.00235	21	7.99016	0.608411	21	31.8911	0.710989	21	34.2354	0.648127	21	32.9704	0.669677	21	34.9067	65.86	1.01562e-05	2	2018.07	-2.00704	0
sYTITGLQPGTDYk	21	4	2	A0A286ZY95;F1SS24	N-Term(iTRAQ8plex); K14(iTRAQ8plex)																									64.74	1.43696e-05	2	2152.17	-2.2749	0
fGFcPmAAHEEIcTTNEGVMYR	21	2	2	A0A286ZY95;F1SS24	N-Term(iTRAQ8plex); C4(Carbamidomethyl); M6(Oxidation); C13(Carbamidomethyl)																									63.77	5.03711e-07	3	2940.3	-1.58718	0
dNPQTPPQPQSPR	21	1	1	Q5S233	N-Term(iTRAQ8plex)	1.08003	21	14.2968	0.936774	21	14.5348	1.06267	21	21.0971	0.91639	21	18.7273	0.627299	21	42.4909	0.672277	21	17.5295	0.64586	21	29.8901	0.726975	21	22.0776	63.49	1.05884e-05	2	1765.91	-2.6968	0
vVLAYEPVWAIGTGk	21	6	1	A0A288CFT0	N-Term(iTRAQ8plex); K15(iTRAQ8plex)	0.904404	21	11.9679	0.998232	21	9.71726	1.02158	21	10.2616	1.02828	21	12.3234	0.945291	21	6.75291	0.92459	21	13.0744	0.889743	21	8.26438	0.927923	21	17.0387	62.59	2.55024e-05	2	2211.3	-2.07466	0
vVAVNDPFIDPEYMVYMFk	21	1	1	F1RM74	N-Term(iTRAQ8plex); K19(iTRAQ8plex)	0.926906	21	13.4192	1.08119	21	9.75624	0.93131	21	16.6125	1.038	21	7.92728	0.842975	20	18.8629	0.841101	21	14.1001	0.839381	21	10.6766	0.798133	21	11.8348	59.68	4.11748e-05	2	2885.5	-1.18148	0
qFIDQLVESVMk	21	2	1	A0A286ZWH7	N-Term(iTRAQ8plex); K12(iTRAQ8plex)	0.993549	21	10.8532	1.20095	21	9.4724	0.806766	21	13.9874	0.956161	21	8.18558	0.56426	21	57.865	0.570114	21	69.199	0.562318	21	59.9134	0.549584	21	67.857	58.19	7.46389e-05	2	2045.15	-0.833559	0
nLHNITGVLMTDSDFVSAVk	21	2	1	A0A286ZWH7	N-Term(iTRAQ8plex); K20(iTRAQ8plex)	0.993345	21	15.8149	0.962516	21	13.3604	1.05099	20	10.128	1.0626	21	13.6488	0.696913	19	34.098	0.676867	19	33.5299	0.736817	19	34.0669	0.749795	20	43.5182	58.16	6.79003e-05	3	2769.51	0.207245	0
sMVLGYWDIR	21	1	1	F1S605	N-Term(iTRAQ8plex)	1.00641	21	9.29163	0.981834	21	8.78819	0.985352	21	6.82132	1.02719	21	9.57955	0.713982	21	28.2565	0.746545	21	20.2341	0.765952	21	15.7224	0.779592	21	22.099	46.41	0.000615969	3	1543.82	-1.32752	0
dQTYSYLNk	21	1	1	O97763	N-Term(iTRAQ8plex); K9(iTRAQ8plex)	0.895805	21	7.51586	1.09145	21	12.427	0.942918	21	10.3867	1.07995	21	11.0299	1.23365	21	11.1906	1.22787	21	14.4844	1.25159	21	10.5067	1.22477	21	14.1792	44.55	0.00097509	2	1739.93	-5.25087	0
gFGFGLVk	21	4	2	F1S2F6;A0A287BM14	N-Term(iTRAQ8plex); K8(iTRAQ8plex)																									39.89	0.00307696	2	1432.87	-2.40384	0
sQWLDVk	21	1	1	F1S605	N-Term(iTRAQ8plex); K7(iTRAQ8plex)	0.973659	21	7.66539	1.06011	21	17.5946	0.933334	21	13.6571	1.00403	21	10.559	0.731404	21	23.2127	0.737872	21	25.3394	0.682097	21	18.5623	0.695101	21	28.7673	33.67	0.0269749	3	1483.87	-1.38021	0
yEkPGSPPR	21	4	2	A0A286ZY95;F1SS24	N-Term(iTRAQ8plex); K3(iTRAQ8plex)																									13.53	2.2491	2	1638.93	-4.81133	0
fLATTPNSLLVSWQPPR	20	4	2	A0A286ZY95;F1SS24	N-Term(iTRAQ8plex)																									68.88	6.11508e-06	3	2231.25	-0.981951	0
eVDEQMLNVQNk	20	10	2	A0A287A275;Q767L7	N-Term(iTRAQ8plex); K12(iTRAQ8plex)																									67.9	6.8116e-06	2	2055.1	-1.52785	0
cGDDEDcFTGHGVAPDIGPIINk	20	1	1	D5K890	N-Term(iTRAQ8plex); C1(Carbamidomethyl); C7(Carbamidomethyl); K23(iTRAQ8plex)	0.936034	20	8.75486	1.11493	20	9.53883	0.939667	20	12.6616	1.00477	20	13.0172	1.07985	20	8.31727	1.11771	20	5.72506	1.07296	20	9.93657	1.07314	20	10.4117	67.75	1.91384e-06	3	3095.5	-1.67463	0
tYLGSALVcTcYGGSR	20	3	2	A0A286ZY95;F1SS24	N-Term(iTRAQ8plex); C9(Carbamidomethyl); C11(Carbamidomethyl)																									64.69	3.27738e-06	3	2069	-2.58608	0
sHTENIcQVEcEELLSPNLLSIINcAk	20	1	1	F1RRQ9	N-Term(iTRAQ8plex); C7(Carbamidomethyl); C11(Carbamidomethyl); C25(Carbamidomethyl); K27(iTRAQ8plex)	0.839228	20	8.35521	1.14142	20	11.1524	0.907553	20	18.0125	1.06023	20	10.0613	1.08981	20	13.1453	1.05235	20	12.6883	1.02999	20	13.2586	0.923241	20	19.1667	62.78	1.19681e-05	3	3779.91	-4.07988	0
eLHLAIPAEITR	20	2	1	F1S8I7	N-Term(iTRAQ8plex)	0.975972	20	7.63406	1.04509	20	6.09114	0.938594	20	7.77589	1.03703	20	10.2648	0.968575	20	10.6927	0.997454	20	5.90889	0.990092	20	13.4056	1.04649	20	11.5062	54.43	0.000186419	4	1666.98	-1.17794	0
vNQIGSVTESLQAck	20	6	2	I3LK59;Q1KYT0	N-Term(iTRAQ8plex); C14(Carbamidomethyl); K15(iTRAQ8plex)																									53.88	0.000197059	3	2242.21	-7.80055	0
acPTGLLccSAScGNVcMPPk	20	2	1	C7C1I8	N-Term(iTRAQ8plex); C2(Carbamidomethyl); C8(Carbamidomethyl); C9(Carbamidomethyl); C13(Carbamidomethyl); C17(Carbamidomethyl); K21(iTRAQ8plex)	0.944249	20	9.81268	1.03486	20	6.36366	0.989256	20	10.0138	1.0278	20	11.2317	1.1235	20	14.9702	1.20508	20	12.59	1.10558	20	10.4368	1.2553	20	13.9562	53.87	5.04551e-05	3	2948.4	6.70207	0
lWcSVTSSFDEk	20	3	1	F1RLA2	N-Term(iTRAQ8plex); C3(Carbamidomethyl); K12(iTRAQ8plex)	0.993712	20	5.84206	0.991449	20	10.5077	0.976336	20	12.4572	1.04912	20	8.87027	1.18991	20	12.6131	1.16574	20	10.4812	1.12115	20	13.4161	1.15285	20	11.2277	53.48	0.000104558	2	2067.06	-3.6908	0
gVVDSEDIPLNLSR	20	10	2	O02705;A0A287A9T4	N-Term(iTRAQ8plex)																									48.06	0.000541631	3	1817.98	-5.49403	0
eSATESEGEkGDAk	20	1	1	I3LC61	N-Term(iTRAQ8plex); K10(iTRAQ8plex); K14(iTRAQ8plex)	0.899876	20	16.8621	1.05495	20	12.0468	0.89794	20	14.9196	1.06326	20	12.9399	1.01707	20	23.4971	1.07509	20	20.5699	1.04808	20	14.7511	1.00011	20	18.9451	47.57	0.000621196	2	2350.24	-3.5675	1
gVSHPLNSVWk	20	2	2	O02826;A0A2C9F3B6	N-Term(iTRAQ8plex); K11(iTRAQ8plex)																									47.37	0.000880427	2	1832.07	1.59315	0
lWDGSGVIk	20	2	1	A0A287BPT0	N-Term(iTRAQ8plex); K9(iTRAQ8plex)	0.865744	20	18.3086	1.00458	20	7.57439	0.988755	20	11.1167	1.13026	20	9.06979	0.924439	20	9.08903	0.927468	20	15.1543	0.943205	20	11.5593	0.881799	20	13.5525	46.98	0.00121671	2	1582.94	-2.31319	0
tcTYTVVEk	20	2	2	O02826;A0A2C9F3B6	N-Term(iTRAQ8plex); C2(Carbamidomethyl); K9(iTRAQ8plex)																									44.13	0.00136194	2	1708.93	-6.35518	0
lDmSNIVLSLIQk	20	2	1	A0A286ZWH7	N-Term(iTRAQ8plex); M3(Oxidation); K13(iTRAQ8plex)	0.885774	20	9.3886	1.01234	20	5.32193	0.933641	20	11.254	1.11406	20	15.0439	0.557292	20	48.5802	0.4967	20	48.5672	0.559106	19	40.8428	0.479858	20	70.2791	43.07	0.00188886	2	2098.23	-3.7016	0
hNDDEQYAWESSAGGSFTVR	20	6	2	A0A287A9T4;O02705	N-Term(iTRAQ8plex)																									38.12	0.000470219	3	2560.16	-0.616545	0
eALELLk	20	3	1	I3LK59	N-Term(iTRAQ8plex); K7(iTRAQ8plex)	0.848068	20	12.999	0.998004	20	11.8424	1.00457	20	11.6103	1.16298	20	12.0616	1.14182	20	10.1171	1.14464	20	7.10486	1.12668	20	14.9145	1.05307	20	12.3515	33.37	0.0247158	2	1423.89	-3.64595	0
aILPYFPk	20	4	1	F1RRW4	N-Term(iTRAQ8plex); K8(iTRAQ8plex)	0.864152	20	6.05437	1.07977	20	10.2387	0.905624	20	15.9585	1.06013	20	9.25656	1.19423	20	24.6821	1.29258	20	18.1931	1.33591	20	13.6727	1.27606	20	13.6997	28.95	0.0336842	3	1556.96	-2.92257	0
sLNLIk	20	11	2	A0A287B880;F1RRW4	N-Term(iTRAQ8plex); K6(iTRAQ8plex)																									27.96	0.0942939	2	1295.84	-6.36379	0
eESPPLVGQQSTVSDVPR	19	1	1	F1SS24	N-Term(iTRAQ8plex)	1.07676	19	14.0367	0.958049	19	13.9757	1.07016	19	11.4474	0.895253	19	13.2081	0.90148	19	16.4295	0.948878	19	26.3323	0.94497	19	20.8489	0.997473	19	21.8618	88.14	5.05656e-08	2	2229.16	-4.14378	0
gEGVcTTQNSQQcmLk	19	1	1	D3K5J6	N-Term(iTRAQ8plex); C5(Carbamidomethyl); C13(Carbamidomethyl); M14(Oxidation); K16(iTRAQ8plex)	0.879374	19	5.24006	1.03337	19	11.3704	0.971135	19	11.0614	1.04534	19	11.2006	0.979342	19	10.8765	0.943191	19	8.8004	0.925398	19	4.96301	0.974225	19	15.4222	71.81	9.22843e-07	2	2465.19	-4.23863	0
vALSNWAELTPELLk	19	3	1	I3LT05	N-Term(iTRAQ8plex); K15(iTRAQ8plex)	0.925595	19	10.347	1.07184	19	13.8098	0.974311	19	15.8844	1.02373	19	18.6204	0.943458	19	19.6692	0.940579	19	15.4066	0.937272	19	14.4153	0.88333	19	13.7617	66.95	9.0221e-06	2	2292.33	-4.39653	0
lDLDFPNLPYLMDGk	19	1	1	F1S605	N-Term(iTRAQ8plex); K15(iTRAQ8plex)	0.902633	19	10.6701	1.05112	19	6.29689	0.98871	19	13.2659	1.06728	19	8.18672	1.0422	19	10.832	1.05185	19	13.1373	1.00771	19	15.8134	0.939985	19	12.388	61.94	2.77645e-05	2	2359.27	-3.4483	0
lAEcQDQLQGYER	19	4	1	F1RR82	N-Term(iTRAQ8plex); C4(Carbamidomethyl)	1.02467	19	9.85207	1.00854	19	11.812	1.02788	19	5.49703	0.94328	19	11.7109	0.714689	19	9.90399	0.707185	19	14.1698	0.751398	19	14.18	0.745774	19	16.8823	61.83	6.72549e-06	3	1913.93	-3.13558	0
mVTSTDVDIVFSk	19	1	1	I3LPE2	N-Term(iTRAQ8plex); K13(iTRAQ8plex)	0.939229	19	19.7154	1.05607	19	10.6751	0.937306	19	12.7676	1.01188	19	10.9081	1.28166	19	31.7293	1.14069	18	29.8081	1.16457	19	11.5785	1.10339	19	28.3441	57.55	7.42723e-05	3	2050.12	-6.10137	0
eAEScDcLQGFQLTHSLGGGTGSGMGTLLISk	19	5	2	A0A287A275;Q767L7	N-Term(iTRAQ8plex); C5(Carbamidomethyl); C7(Carbamidomethyl); K32(iTRAQ8plex)																									55.64	6.78151e-05	3	3919.94	-0.386418	0
eSTVFENLPQk	19	5	2	Q6YT39;Q8WMN8	N-Term(iTRAQ8plex); K11(iTRAQ8plex)																									52.7	0.000236294	2	1900.06	-4.10386	0
kPVTEAQNcHLAVAPSHAVVSR	19	6	2	Q6YT39;Q8WMN8	N-Term(iTRAQ8plex); K1(iTRAQ8plex); C9(Carbamidomethyl)																									51.53	0.000316734	3	2979.63	-4.33058	0
sIPFkPIQTTIAETR	19	2	1	A0A287BT68	N-Term(iTRAQ8plex); K5(iTRAQ8plex)	0.874416	19	10.8645	1.04939	19	12.5298	0.955706	19	11.3474	1.1077	19	14.4222	0.969478	19	6.9888	0.973303	19	9.14388	0.976744	19	12.3825	0.954652	19	10.2251	50.13	0.000365882	4	2310.36	-0.966133	0
yLTVAAVFR	19	6	2	A0A287A275;Q767L7	N-Term(iTRAQ8plex)																									47.88	0.00094825	3	1343.79	-4.26837	0
qIcIPPELPELLk	19	3	1	I3LT05	N-Term(iTRAQ8plex); C3(Carbamidomethyl); K13(iTRAQ8plex)	0.913636	19	7.13383	1.1136	19	7.57108	0.931309	19	11.2254	1.02196	19	6.5285	0.911849	19	7.2238	0.967024	19	12.2482	0.978162	19	14.7175	0.951154	19	14.7114	46.37	0.000999975	2	2158.27	-3.15174	0
gcVQSTLcGR	19	1	1	D5K890	N-Term(iTRAQ8plex); C2(Carbamidomethyl); C8(Carbamidomethyl)	0.975927	19	13.9834	1.026	19	12.0488	0.97493	19	11.3718	0.997879	19	10.7476	0.898613	19	11.8531	0.908908	19	16.489	0.902471	19	13.4034	0.91454	19	14.1643	45.09	0.000362398	2	1441.71	-4.61619	0
vVDLLAPYAk	19	6	1	K7GLT8	N-Term(iTRAQ8plex); K10(iTRAQ8plex)	0.906122	19	15.4615	1.07608	19	13.1857	0.89072	19	18.1035	1.12519	19	8.03777	1.06603	19	17.9749	1.06307	19	18.0043	1.1154	19	27.5074	1.09745	19	11.3161	44.25	0.00137556	2	1697.04	-4.94402	0
sSPDVHESFTSQVVTPSTk	19	2	2	D5K893;A0A287B423	N-Term(iTRAQ8plex); K19(iTRAQ8plex)																									43.95	0.00173974	3	2641.4	3.41879	0
cLDEFPNLk	19	14	3	F1S605;A0A286ZNH2;F1SL35	N-Term(iTRAQ8plex); C1(Carbamidomethyl); K9(iTRAQ8plex)																									37.73	0.00613905	2	1743.95	-2.45852	0
lVEAEMDGAAAAk	18	4	1	F1RR82	N-Term(iTRAQ8plex); K13(iTRAQ8plex)	0.912677	18	7.33261	1.06751	18	10.0425	0.892835	18	16.1277	1.04201	18	17.5132	0.814334	18	27.2954	0.911456	18	23.1743	0.795361	18	11.0756	0.82588	18	34.7606	86.64	8.61662e-08	2	1884.03	-4.82072	0
aGANPAFEEAVGSVITLSASSHk	18	1	1	I3LC15	N-Term(iTRAQ8plex); K23(iTRAQ8plex)	0.871615	18	11.9917	0.902692	18	17.8857	1.37291	18	22.3802	0.901031	18	14.2131	0.992543	18	18.5171	0.817485	18	34.7903	0.837149	18	16.4405	0.854889	18	44.3347	85.53	1.13919e-07	3	2851.54	-1.05986	0
mLNYIEQEVIGPDGLIk	18	3	1	I3LT05	N-Term(iTRAQ8plex); K17(iTRAQ8plex)	0.911582	18	17.108	1.00056	18	14.8486	0.992176	18	15.1255	1.07256	18	12.483	0.978889	18	14.9594	0.939045	18	11.3923	0.962368	18	10.7316	0.956773	18	8.13265	64.75	1.58774e-05	3	2540.42	-3.28406	0
vQGQLFGILTTAAQEGGHYDGVETIk	18	3	1	F1SE68	N-Term(iTRAQ8plex); K26(iTRAQ8plex)	0.863359	18	22.1606	0.915676	18	19.2959	1.06343	18	18.8033	1.16738	18	12.8685	0.878837	18	21.253	0.95102	18	25.0798	0.770801	18	31.1227	0.922022	18	17.9402	63.42	1.95872e-05	4	3340.8	-1.13149	0
nLQPGSEYAVTLVAVk	18	2	2	A0A286ZY95;F1SS24	N-Term(iTRAQ8plex); K16(iTRAQ8plex)																									61.64	3.19438e-05	2	2297.32	-5.94434	0
nYEGMIDNYk	18	5	1	F1RR82	N-Term(iTRAQ8plex); K10(iTRAQ8plex)	0.948995	18	9.45703	1.01921	18	5.01686	0.990423	18	3.78083	1.03648	18	7.93414	0.79463	18	13.222	0.842213	18	8.21404	0.804116	18	13.0057	0.790115	18	12.7098	58.51	3.34001e-05	2	1854.95	-3.44122	0
aQFDAAVTFSPSQIAR	18	1	1	Q8WNR3	N-Term(iTRAQ8plex)	0.974831	18	4.9966	1.01406	18	7.03726	0.971636	18	4.02748	1.01294	18	8.99229	1.03225	18	19.0133	1.01078	18	19.6896	0.977644	18	9.74204	1.0191	18	18.0485	55.6	8.70336e-05	2	2013.06	-4.86355	0
lALVTGGEIASTFDHPELVk	18	1	1	D0G0C8	N-Term(iTRAQ8plex); K20(iTRAQ8plex)	0.944916	18	9.51604	1.18397	18	11.4679	0.81118	18	24.5021	1.00372	18	15.1884	1.28635	16	19.6678	1.27737	18	12.9972	1.28254	18	20.3838	1.31279	18	18.1525	54.62	0.000165496	3	2705.53	-2.99667	0
fFNQQVEVLGR	18	2	1	F1SF28	N-Term(iTRAQ8plex)	1.06635	18	11.0484	0.900157	18	7.45259	1.07902	18	9.33658	0.985446	18	10.3943	1.04733	18	15.0813	1.13786	18	7.69317	1.05281	18	12.5192	1.05533	18	8.99776	53.13	0.000169756	2	1640.9	-3.828	0
sGINcPIQk	18	1	1	O97763	N-Term(iTRAQ8plex); C5(Carbamidomethyl); K9(iTRAQ8plex)	0.942237	18	14.5462	1.06675	18	6.89204	0.927354	18	9.85	1.00387	18	12.7915	1.06003	18	19.5707	1.12594	18	19.6854	1.12658	18	23.8199	1.21687	18	15.3511	51.14	0.000332264	2	1624.92	-3.45815	0
tIGGGDDxFNTFFSETGAGk	18	15	2	A0A288CFV7;P02550	N-Term(iTRAQ8plex); X8(S); K20(iTRAQ8plex)																									48.99	0.000219558	3	2616.27	-11.9422	0
iNELSEPGcFAEGGkPPR	18	2	1	F1RMX7	N-Term(iTRAQ8plex); C9(Carbamidomethyl); K15(iTRAQ8plex)	0.949469	18	7.41783	1.02711	18	8.99363	1.01585	18	10.152	1.02392	18	11.2456	0.985867	18	12.687	1.006	18	9.40049	0.976558	18	6.55275	0.965098	18	8.37173	47.92	0.000525474	3	2566.34	-3.94796	0
tPFISPLLASQSmSIGTQIGTLk	18	2	1	Q29016	N-Term(iTRAQ8plex); M13(Oxidation); K23(iTRAQ8plex)	0.913392	16	11.6561	1.08546	18	6.82438	0.960735	18	11.2447	1.01953	18	11.5102	0.977437	17	30.4385	0.877883	18	18.9057	0.9188	18	16.852	0.969195	17	17.4293	46.71	0.000919342	3	3014.71	1.03795	0
nFELVDPSFQWHGPk	18	2	1	F1SF28	N-Term(iTRAQ8plex); K15(iTRAQ8plex)	1.01189	18	7.6159	1.02359	18	9.53504	0.960619	18	8.29313	1.01439	18	8.64256	0.953056	18	17.216	0.949816	18	11.9346	0.955253	18	16.5269	0.989643	18	27.1002	45.62	0.000944472	4	2409.27	-5.18574	0
sQSLSYASLk	18	2	1	A0A286ZWH7	N-Term(iTRAQ8plex); K10(iTRAQ8plex)	0.961899	18	10.1669	1.01802	18	10.0706	0.959382	18	16.8816	1.04898	18	10.9911	0.629293	18	30.4123	0.673194	18	25.4926	0.62627	18	27.0228	0.661518	18	25.4191	42.54	0.00196408	2	1691.98	-0.435205	0
lVPIIcHR	18	5	2	P79385;B2CZF8	N-Term(iTRAQ8plex); C6(Carbamidomethyl)																									42	0.00475111	3	1311.78	-2.55082	0
iLQLTPENSEk	18	2	1	A0A287BT68	N-Term(iTRAQ8plex); K11(iTRAQ8plex)	0.94229	18	9.50873	1.00654	18	16.4028	0.991825	18	14.9013	1.03143	18	11.0302	0.953564	18	17.6081	0.981392	18	10.7228	0.978543	18	12.4142	0.980556	18	15.2754	38.82	0.00642978	2	1880.09	-4.95319	0
tAGcGHELLk	18	2	1	F1RPZ6	N-Term(iTRAQ8plex); C4(Carbamidomethyl); K10(iTRAQ8plex)	1.04893	18	15.656	1.0287	18	16.376	0.924617	18	11.325	0.924317	18	22.3907	0.757181	18	16.7598	0.83868	18	19.8606	0.827501	18	17.5254	0.818034	18	16.803	36.93	0.00917526	2	1693.95	-3.30875	0
fFALLTPTWk	18	2	1	Q29016	N-Term(iTRAQ8plex); K10(iTRAQ8plex)	1.1293	18	8.19866	1.12898	18	7.03298	0.875436	18	10.4573	0.906265	18	5.07803	0.790807	18	18.5302	0.749468	18	22.1513	0.775724	18	26.6386	0.776912	18	36.844	35.96	0.0108884	2	1832.08	-5.27251	0
fDLMYAk	18	18	5	F2Z5S8;A0A288CFV7;P02550;A0A287B5H5;Q29220	N-Term(iTRAQ8plex); K7(iTRAQ8plex)																									34.74	0.0101225	2	1495.84	-5.29884	0
eLILQk	18	10	1	F1RR82	N-Term(iTRAQ8plex); K6(iTRAQ8plex)	0.926138	6	6.6344	1.06901	6	3.34948	0.8913	6	7.54937	1.09588	6	1.82922	0.861308	6	6.2848	0.832719	6	4.76003	0.840184	6	6.30604	0.777291	6	9.67777	24.94	0.113021	2	1351.88	-0.0315462	0
sEDDGYEEDINFLMk	17	5	1	F1RRW4	N-Term(iTRAQ8plex); K15(iTRAQ8plex)	0.98687	17	12.9632	1.03463	17	8.42291	0.947352	17	8.60906	1.0372	17	7.65772	1.58492	17	25.348	1.52839	17	18.6239	1.41096	17	24.5604	1.67723	17	22.6093	112.3	6.33007e-11	2	2413.16	-3.13562	0
aVISPDGEcSMDDLSFYVNR	17	2	1	A0A286ZWH7	N-Term(iTRAQ8plex); C9(Carbamidomethyl)	0.95926	17	6.17176	0.981844	17	4.81787	1.02457	17	9.06866	1.04073	17	10.7547	0.696252	17	37.5433	0.73961	17	27.2625	0.719375	17	37.4763	0.812236	17	26.8107	106.92	1.19909e-10	3	2579.2	-3.19372	0
vPTPDVSVVDLTcR	17	1	1	F1RM74	N-Term(iTRAQ8plex); C13(Carbamidomethyl)	1.08756	17	6.78189	0.96497	17	7.50857	1.01443	17	15.358	0.963286	17	9.31043	0.80487	17	12.3422	0.757683	17	13.8723	0.783019	17	14.8298	0.748658	17	16.6159	98.71	4.97295e-09	3	1861.99	-2.79132	0
aSTTEIQSELSSMk	17	1	1	D5K8A9	N-Term(iTRAQ8plex); K14(iTRAQ8plex)	0.929739	17	4.7515	1.043	17	8.08698	0.9526	17	8.36955	1.04775	17	10.8704	1.15776	17	20.975	1.18742	17	20.5401	1.16749	17	15.6312	1.14082	17	18.8482	85.04	1.18438e-07	2	2120.13	-1.62587	0
aGIALNDNFVk	17	1	1	F1RM74	N-Term(iTRAQ8plex); K11(iTRAQ8plex)	0.914981	17	10.4526	1.05417	17	7.01749	0.958503	17	9.85211	1.058	17	12.5275	0.919556	17	14.1195	0.892766	17	12.3176	0.952818	17	17.681	0.917758	17	19.8848	84.39	2.01063e-07	2	1770.03	-2.4807	0
sSGGIDDIETVINMLYNSR	17	2	2	D5K893;A0A287B423	N-Term(iTRAQ8plex)																									83.12	1.075e-07	3	2388.2	-2.82546	0
lcYVALDFEQEMATAASSSSLEk	17	9	1	A0A287AAR4	N-Term(iTRAQ8plex); C2(Carbamidomethyl); K23(iTRAQ8plex)	0.920798	16	14.008	0.99567	15	13.293	1.02784	17	27.547	1.04541	16	12.4084	1.038	17	15.3784	1.01304	17	11.3198	1.0972	17	13.1621	0.97258	16	9.44963	76.36	5.46803e-07	3	3158.58	-1.96322	0
eAEScDcLQGFQLTHSLGGGTGSGmGTLLISk	17	5	2	A0A287A275;Q767L7	N-Term(iTRAQ8plex); C5(Carbamidomethyl); C7(Carbamidomethyl); M25(Oxidation); K32(iTRAQ8plex)																									72	1.57424e-06	3	3935.94	0.845063	0
eLEQVcNPIITk	17	1	1	A5A8V7	N-Term(iTRAQ8plex); C6(Carbamidomethyl); K12(iTRAQ8plex)	1.0448	17	12.6693	1.00673	17	12.1444	0.971314	17	16.1243	0.957131	17	11.4073	1.00635	17	15.0123	0.915488	17	12.0967	0.90018	17	13.2282	0.913271	17	15.4248	68.95	5.9791e-06	2	2052.15	-4.31329	0
eIFLSQPILLELEAPLk	17	6	2	P61292;F1RNL4	N-Term(iTRAQ8plex); K17(iTRAQ8plex)																									68.33	4.26723e-06	2	2561.54	-1.60458	0
eQPDNIPAFAAAYFENLLEk	17	1	1	F1S7B1	N-Term(iTRAQ8plex); K20(iTRAQ8plex)	0.882877	17	32.4088	1.02724	17	13.1575	0.933054	17	24.0689	1.08255	17	14.7661	1.19694	17	26.9373	1.2597	17	22.67	1.09028	17	26.5244	1.15238	17	18.0983	66.79	8.03092e-06	3	2888.52	-2.43843	0
fQFIQGAEESGDk	17	5	2	P79385;B2CZF8	N-Term(iTRAQ8plex); K13(iTRAQ8plex)																									66.24	6.90472e-06	2	2064.08	-4.07016	0
lTLDTIFVPNTGk	17	4	1	F1SE27	N-Term(iTRAQ8plex); K13(iTRAQ8plex)	0.914576	17	8.66438	1.08635	17	10.8359	0.943	17	9.90988	1.05231	17	10.8399	0.934706	17	19.5363	0.954057	17	17.1725	0.91319	17	13.0531	0.895286	17	22.9167	63.14	2.00182e-05	2	2027.19	-4.87096	0
gkDAFEDDcPGSTMGYMTQSAQYEk	17	2	1	A0A286ZWH7	N-Term(iTRAQ8plex); K2(iTRAQ8plex); C9(Carbamidomethyl); K25(iTRAQ8plex)	0.865523	17	7.69909	1.1506	17	14.5988	0.814769	17	14.4447	1.11918	17	11.5661	0.605893	17	41.6361	0.630528	17	25.2345	0.608083	17	29.5876	0.623031	17	52.6757	62.23	4.75737e-06	4	3728.76	-1.46143	1
lFDSYPITLIIPQEVSDPk	17	4	1	Q29549	N-Term(iTRAQ8plex); K19(iTRAQ8plex)	0.986709	17	8.91224	0.961495	17	16.5957	1.0123	17	13.0653	1.01544	17	13.0469	1.13953	17	15.4455	1.16815	17	22.7856	1.15511	17	15.2895	1.07282	17	15.2896	61.62	2.99908e-05	3	2783.56	-4.29206	0
vAPEEHPVLLTEAPLNPk	17	5	1	A0A287AAR4	N-Term(iTRAQ8plex); K18(iTRAQ8plex)	0.931812	17	15.0254	1.04439	17	9.28186	1.03532	17	21.5786	0.97585	17	22.3046	1.0167	17	13.8964	0.990121	17	8.54377	0.946767	17	18.8474	1.03002	17	12.5153	60.56	3.93802e-05	2	2562.47	-1.74464	0
eQVHLIQNAIIESR	17	2	1	F1S8I7	N-Term(iTRAQ8plex)	0.970559	17	7.14455	1.04057	17	7.61857	1.05129	17	13.1844	0.979319	17	8.03222	0.919786	17	15.9849	0.991842	17	9.8602	0.969522	17	9.15178	0.992958	17	11.2335	58.58	6.78124e-05	2	1954.1	0.360085	0
qQATIAFLk	17	2	1	A0A287BT68	N-Term(iTRAQ8plex); K9(iTRAQ8plex)	0.933147	17	5.68968	1.01737	17	4.68094	0.976161	17	6.93468	1.05921	17	6.80232	0.912425	17	8.82132	0.954152	17	6.19819	0.950864	17	6.8007	0.879381	17	8.9962	55.88	8.84424e-05	2	1627.99	-3.51076	0
eLASQPDVDGFLVGGASLkPEFVDIINAk	17	4	1	A0A288CFT0	N-Term(iTRAQ8plex); K19(iTRAQ8plex); K29(iTRAQ8plex)	0.77907	16	27.1113	0.954996	17	27.3743	0.924643	17	17.4542	1.20167	17	29.5109	1.17745	17	20.937	1.2281	17	29.4283	1.21495	17	25.7297	1.0052	17	17.92	54.83	9.32294e-05	3	3942.19	-2.42782	0
fNPTAVYDNLR	17	1	1	F1SRG9	N-Term(iTRAQ8plex)	1.00894	17	10.2596	0.94207	17	7.94912	1.02637	17	7.1188	0.984377	17	8.63989	0.985624	17	9.21856	0.973421	17	10.2007	0.972884	17	8.61979	0.988233	17	14.7446	53.62	0.000117752	2	1613.86	-1.05707	0
ncIVEGSFFGk	17	3	1	F1RLA2	N-Term(iTRAQ8plex); C2(Carbamidomethyl); K11(iTRAQ8plex)	0.929981	17	7.62687	1.0122	17	8.95263	0.960416	17	5.36089	1.01814	17	9.91432	0.96708	17	16.4279	1.05266	17	18.5541	1.02907	17	16.8142	1.08385	17	8.30229	49.86	0.000344426	2	1866	-2.84592	0
iTSWTEPIVk	17	3	1	C4TP28	N-Term(iTRAQ8plex); K10(iTRAQ8plex)	0.922213	17	11.976	1.0399	17	7.92749	0.941134	17	8.02954	1.0567	17	10.03	0.960763	17	11.2612	1.06094	17	7.15121	0.983973	17	8.04589	0.93459	17	12.8652	49.78	0.000561222	2	1782.05	-7.18684	0
vGDAIPSVVVFEGEPEkk	17	2	1	F1RQP0	N-Term(iTRAQ8plex); K17(iTRAQ8plex); K18(iTRAQ8plex)	0.934464	17	10.5104	1.03921	17	8.04233	0.956458	17	6.43346	1.087	17	6.8204	1.14251	17	11.918	1.18864	17	12.7114	1.1559	17	11.8937	1.10789	17	11.0565	47.97	0.000641543	3	2812.6	-6.61927	1
gLISHVIR	17	8	2	I3LL86;F1RRQ6	N-Term(iTRAQ8plex)																									47.41	0.00141338	3	1198.75	-4.68668	0
eMDPIcGTNGk	17	2	1	P26461	N-Term(iTRAQ8plex); C6(Carbamidomethyl); K11(iTRAQ8plex)	0.970807	17	11.2043	1.08753	17	6.69928	0.947178	17	9.50281	0.992952	17	8.8871	1.46644	17	19.9603	1.48335	17	23.6316	1.47706	17	18.436	1.58815	17	16.7519	46.75	0.000385712	2	1829.93	-4.34004	0
mLVSSEDVLHSWAVPSLGLk	17	16	1	P50667	N-Term(iTRAQ8plex); M1(Oxidation); K20(iTRAQ8plex)	0.945987	17	14.9972	1.10949	17	17.7106	1.01434	17	27.4821	0.923967	17	8.87217	1.13469	17	14.4905	1.08156	17	10.3595	1.08494	17	16.4721	1.12072	17	15.2136	39.01	0.00630527	4	2792.55	0.438525	0
sMLEkPTDGR	17	5	1	F1RRW4	N-Term(iTRAQ8plex); K5(iTRAQ8plex)	0.970208	17	10.6011	1.06201	17	14.4574	0.925915	17	10.8241	1.00654	17	10.67	1.14978	17	13.6844	1.175	17	16.6731	1.15639	17	14.4491	1.14364	17	9.2385	38.57	0.00554591	2	1741.96	-6.66727	0
eLHINLIPNk	17	3	1	O02705	N-Term(iTRAQ8plex); K10(iTRAQ8plex)	0.91548	17	8.36723	1.17737	17	6.90966	0.888602	17	16.6687	0.976111	17	9.50487	1.24686	17	14.1074	1.26325	17	18.2552	1.23211	17	10.4189	1.31017	17	16.6093	38.51	0.00468589	2	1799.09	-6.20235	0
vIcFVDVSTLNVEDkDSk	17	2	1	A0A286ZWH7	N-Term(iTRAQ8plex); C3(Carbamidomethyl); K15(iTRAQ8plex); K18(iTRAQ8plex)	0.974446	17	10.1234	1.1091	17	6.67166	0.926924	17	20.4799	1.00073	17	7.29027	0.724861	17	27.843	0.700822	17	24.7668	0.68797	17	19.7742	0.752264	17	28.1341	38.29	0.00696784	3	2980.64	0.0346195	1
dTIIcAMk	17	2	1	F1RKX1	N-Term(iTRAQ8plex); C5(Carbamidomethyl); K8(iTRAQ8plex)	0.907714	17	11.4968	1.00489	17	10.2499	0.953229	17	11.191	1.07066	17	14.9854	1.13023	17	17.0631	1.06704	17	16.4436	1.07712	17	15.076	1.11937	17	16.7119	36.91	0.00837224	2	1559.86	-8.46202	0
vLSDAGHk	17	2	1	A0A287BPT0	N-Term(iTRAQ8plex); K8(iTRAQ8plex)	0.92486	17	7.65664	1.00464	17	13.419	0.981618	17	5.48913	1.04918	17	11.6438	0.953633	17	4.26861	0.971878	17	8.69675	0.940157	17	9.92763	0.948714	17	8.30968	26.09	0.0729499	3	1434.85	-0.821901	0
vTMEDEDDVVAVADR	16	1	1	F1SSA1	N-Term(iTRAQ8plex)	1.04176	16	5.75365	0.978197	16	9.00209	1.02483	16	8.64263	0.96395	16	7.87041	1.1643	16	10.8398	1.17635	16	14.145	1.15707	16	13.1935	1.10492	16	15.9854	85.81	2.95225e-08	2	1967.95	-3.66205	0
lVNEVFTIDDTLQTLk	16	1	1	F1RL08	N-Term(iTRAQ8plex); K16(iTRAQ8plex)	0.908923	16	4.40496	1.09565	16	4.17338	0.909694	16	9.84428	1.08199	16	7.89253	0.837242	15	13.8535	0.874371	16	9.41956	0.804292	16	15.2752	0.734871	16	16.8233	80.69	3.93279e-07	2	2457.4	-3.70353	0
lQFMVQGcENMcPSMNLFSHGTR	16	1	1	D3K5J6	N-Term(iTRAQ8plex); C8(Carbamidomethyl); C12(Carbamidomethyl)	1.01866	16	11.9201	1.01181	16	10.4953	0.972242	16	7.06666	0.937465	16	8.2931	0.983405	16	16.8481	0.951643	16	14.0985	0.908314	16	18.0809	0.967657	16	19.0674	80.44	3.88569e-08	3	3048.39	-1.06743	0
gNPTVEVDLHTAk	16	6	2	Q1KYT0;I3LK59	N-Term(iTRAQ8plex); K13(iTRAQ8plex)																									74.46	1.62576e-06	2	1989.11	-3.9614	0
gIVDQSQQAYQEAFEISk	16	4	1	A0A287AXR5	N-Term(iTRAQ8plex); K18(iTRAQ8plex)	0.999741	16	12.8407	1.04128	16	12.155	1.0217	16	11.141	0.969256	16	13.0613	1.03822	16	17.7374	1.03042	16	18.7259	1.0796	16	18.6707	1.12412	16	11.5126	72.04	2.23812e-06	3	2649.38	-5.60826	0
lcSGVLGTVVHGk	16	2	1	A0A286ZU97	N-Term(iTRAQ8plex); C2(Carbamidomethyl); K13(iTRAQ8plex)	0.892481	16	5.45243	1.02328	16	10.343	0.978493	16	10.6543	1.04655	16	7.29204	0.851805	16	18.9041	0.874552	16	11.8271	0.812063	16	11.6698	0.91687	16	17.4135	69.08	5.50615e-06	3	1935.13	-2.88413	0
iGLFGGAGVGk	16	4	1	K7GLT8	N-Term(iTRAQ8plex); K11(iTRAQ8plex)	0.87024	16	7.53054	1.05367	16	4.34301	0.958167	16	6.19386	1.09232	16	3.1748	1.0883	16	7.2088	1.08329	16	9.70346	1.02367	16	8.29233	0.990956	16	7.69001	58.38	5.4672e-05	3	1583.97	-2.03324	0
vGDAIPSVVVFEGEPEk	16	2	1	F1RQP0	N-Term(iTRAQ8plex); K17(iTRAQ8plex)	0.972591	16	4.45543	1.04765	16	7.68797	0.981111	16	6.20951	1.00967	16	6.81969	1.18448	16	11.014	1.16133	16	12.8059	1.16037	16	20.2323	1.18959	16	22.0088	57.37	9.38145e-05	2	2380.32	1.12309	0
yIDQEELNk	16	7	3	A0A287A9T4;O02705;Q29284	N-Term(iTRAQ8plex); K9(iTRAQ8plex)																									52.9	0.00019181	2	1759.96	-5.95117	0
mSHGGcSGLLR	16	2	1	Q8WNR3	N-Term(iTRAQ8plex); C6(Carbamidomethyl)	1.08995	16	9.47552	1.00902	16	6.37616	1.00015	16	14.6281	0.897549	16	11.2075	0.843037	16	14.4178	0.953372	16	20.5676	0.849731	16	11.4538	0.8978	16	14.249	49.56	0.0001837	3	1478.75	1.82651	0
lLLQVQASSk	16	1	1	F1RRA6	N-Term(iTRAQ8plex); K10(iTRAQ8plex)	0.981976	15	9.45445	0.949002	16	9.25161	0.966071	15	5.60637	1.10558	16	16.2103	0.946703	16	13.0922	0.962729	16	11.6692	0.946989	15	10.8816	0.949377	15	9.43924	49.06	0.00045072	2	1695.05	-4.72571	0
gISHAPNAVk	16	2	1	A0A286ZMB2	N-Term(iTRAQ8plex); K10(iTRAQ8plex)	1.09118	16	17.2793	1.0203	16	11.6227	0.916634	16	10.1432	0.999184	16	15.8872	0.853374	16	17.6156	0.866155	16	11.1902	0.853324	16	13.7475	0.881102	16	16.7995	48.19	0.000603028	2	1601.95	-6.52189	0
vVIGMDVAASEFYR	16	7	2	I3LK59;Q1KYT0	N-Term(iTRAQ8plex)																									45.87	0.000839875	3	1860.99	1.41412	0
lcGMHAEESk	16	2	1	A0A287BT68	N-Term(iTRAQ8plex); C2(Carbamidomethyl); K10(iTRAQ8plex)	0.917054	16	8.74115	1.02279	16	8.14782	1.07244	16	11.8386	1.04674	16	13.3412	0.917198	16	11.8464	0.945431	16	4.84055	0.922943	16	7.18914	0.90872	16	11.4754	45.65	0.000491448	2	1769.91	-3.30239	0
iSEQFTAMFR	16	13	2	A0A287A275;Q767L7	N-Term(iTRAQ8plex)																									44.77	0.00087191	3	1533.8	-3.89729	0
nMFETPFLTR	16	5	2	P79385;B2CZF8	N-Term(iTRAQ8plex)																									44.01	0.000774524	3	1559.81	-3.84832	0
kIYEEEGLEk	16	2	1	F1SCU0	N-Term(iTRAQ8plex); K1(iTRAQ8plex); K10(iTRAQ8plex)	0.874668	16	7.89668	1.07722	16	6.3438	0.93544	16	8.96514	1.10099	16	4.87997	1.02247	16	10.5544	1.03898	16	7.61456	1.04711	16	9.62316	0.933773	16	12.6901	40.85	0.00353153	2	2150.24	-5.14349	1
aYHEQLSVAEITNAcFEPANQmVk	16	15	3	F2Z5S8;A0A288CFV7;P02550	N-Term(iTRAQ8plex); C15(Carbamidomethyl); M22(Oxidation); K24(iTRAQ8plex)																									40.29	0.00250221	4	3374.69	-2.84816	0
mkDTDSEEEIR	16	8	2	F2Z5G3;Q29376	N-Term(iTRAQ8plex); K2(iTRAQ8plex)																									39.3	0.00294312	2	1961	-2.90713	1
vMAHFLLEASER	16	1	1	A0A287AC59	N-Term(iTRAQ8plex)	1.04776	16	16.7394	1.01782	16	27.2499	1.01865	14	23.3196	0.920628	16	18.6893	0.90085	15	19.6146	0.877198	15	23.1897	0.851976	14	23.2421	1.05147	16	28.3703	38.77	0.00463261	3	1706.91	-3.88653	0
tHVSEAVAQSTR	16	5	1	A0A288CFT0	N-Term(iTRAQ8plex)	1.32069	16	25.1168	0.931974	16	14.9448	1.02694	16	8.91902	0.880314	16	22.1647	0.785815	16	9.07331	0.825943	16	29.906	0.831755	16	19.3127	0.954248	16	20.8507	36.36	0.00750265	2	1589.86	2.06974	0
rQFQSQLADLQQLPDILk	16	4	1	F1RR82	N-Term(iTRAQ8plex); K18(iTRAQ8plex)	0.944985	15	11.8822	0.990231	16	20.4088	1.00207	16	14.1366	1.04729	16	20.724	0.823323	16	17.3998	0.736246	16	21.2216	0.782719	15	17.1483	0.805472	16	18.5047	35.42	0.0119568	4	2749.57	-4.07254	1
eAFSLFDk	16	6	2	F2Z5G3;Q29376	N-Term(iTRAQ8plex); K8(iTRAQ8plex)																									31.26	0.0265974	2	1564.88	-1.66181	0
lSVDYGk	16	21	3	F2Z5S8;A0A288CFV7;P02550	N-Term(iTRAQ8plex); K7(iTRAQ8plex)																									29.13	0.0744076	2	1389.81	-6.26599	0
gHLQAQLR	16	5	1	F1RR82	N-Term(iTRAQ8plex)	1.03926	16	11.3979	1.03316	16	8.79591	1.04494	16	12.1752	0.932636	16	13.1153	0.758023	16	18.9519	0.869282	16	27.5431	0.883143	16	20.9093	1.01061	16	35.2906	23.25	0.281762	2	1226.73	-1.61083	0
qkELLLQk	16	4	1	F1RR82	N-Term(iTRAQ8plex); K2(iTRAQ8plex); K8(iTRAQ8plex)	0.899367	16	6.04636	1.05998	16	5.58838	0.9228	16	7.15926	1.09554	16	6.69893	0.696478	16	11.1482	0.735407	16	14.2501	0.731314	16	7.76568	0.671524	16	12.0275	22.04	0.10878	2	1912.23	-3.67317	1
iSLLSk	16	14	1	F1SDN2	N-Term(iTRAQ8plex); K6(iTRAQ8plex)	0.895555	4	1.99265	1.054	4	4.48988	0.956291	4	4.3008	1.07713	4	3.36103	1.1296	4	1.23202	1.0047	4	6.39311	1.04706	4	12.3122	1.00501	4	2.43799	20.6	0.178112	2	1268.84	-3.58488	0
iLGADTSVDLEETGR	15	4	1	A0A287AGU2	N-Term(iTRAQ8plex)	1.00256	15	6.46285	0.973015	15	6.86689	1.02227	15	5.23606	1.01209	15	6.6447	1.02805	15	12.1322	1.06117	15	6.9773	1.01821	15	10.085	1.05458	15	6.40691	73.95	1.08734e-06	2	1879.98	-4.34968	0
fVELQTAFGLR	15	2	1	F1RMX7	N-Term(iTRAQ8plex)	1.05095	15	10.116	0.958058	15	15.69	1.01103	15	8.60657	0.977207	15	9.05785	0.691595	15	12.1293	0.878281	15	13.0819	0.760401	15	17.9285	0.799717	15	14.4688	65.48	1.49922e-05	3	1584.9	-3.18739	0
tEIDkPSQmQVTDVQDNSISVR	15	2	2	A0A286ZY95;F1SS24	N-Term(iTRAQ8plex); K5(iTRAQ8plex); M9(Oxidation)																									59.44	4.49363e-05	3	3114.62	1.11019	0
lMEQQGALLk	15	4	1	F1RR82	N-Term(iTRAQ8plex); K10(iTRAQ8plex)	0.897175	15	11.1076	1.0956	15	12.0417	0.95222	15	13.9997	1.03257	15	8.90034	0.849582	15	10.649	0.841118	15	22.8193	0.833582	15	10.7199	0.84708	15	11.3837	59.35	5.09295e-05	2	1739.03	-4.3508	0
tNPPNITQFAAVYFk	15	3	2	I6R469;F1SBB1	N-Term(iTRAQ8plex); K15(iTRAQ8plex)																									52.6	0.000249766	2	2319.29	-3.92043	0
tSIAIDTIINQk	15	4	1	A0A287AGU2	N-Term(iTRAQ8plex); K12(iTRAQ8plex)	0.94241	15	7.51126	1.01782	15	8.82009	0.980849	15	11.3733	1.01228	15	8.51492	1.09397	15	12.5197	1.20291	15	12.5251	1.0435	15	9.10363	1.14749	15	13.005	52.51	0.000231713	2	1925.14	-5.08501	0
dTILSIGFQcAYPLDMk	15	1	1	F1RPA7	N-Term(iTRAQ8plex); C10(Carbamidomethyl); K17(iTRAQ8plex)	0.977555	15	11.1026	0.990016	15	5.11495	0.954273	15	7.17667	1.03059	15	6.83751	1.086	15	13.0563	1.13082	15	19.8823	1.08317	15	21.1496	1.03378	15	18.0572	51.27	0.000278799	3	2580.36	-3.78856	0
vDLYSPTGQQDQDRk	15	2	1	A0A286ZWH7	N-Term(iTRAQ8plex); K15(iTRAQ8plex)	0.890446	15	11.0986	1.0041	15	16.9708	0.973638	15	16.9283	1.04755	15	12.2038	0.565583	15	35.4856	0.594473	15	26.4375	0.623913	15	40.9619	0.537152	15	34.5549	50.51	0.000343232	2	2358.25	-1.12909	1
dcGSGVGVIk	15	1	1	O97763	N-Term(iTRAQ8plex); C2(Carbamidomethyl); K10(iTRAQ8plex)	0.981145	15	8.0411	1.03223	15	13.0613	0.935493	15	12.3033	1.01706	15	7.73473	1.08203	15	18.5772	1.16677	15	21.368	1.10488	15	16.9923	1.12576	15	8.51005	48.53	0.00060812	2	1599.89	-7.17226	0
eRPPLPPcEPLLPSPR	15	1	1	F1S1R1	N-Term(iTRAQ8plex); C8(Carbamidomethyl)	1.00571	15	4.8391	1.10656	15	9.36421	0.975733	15	15.2878	0.953729	15	8.28998	0.863278	15	12.9928	0.950317	15	19.1081	0.952394	15	11.4837	1.18734	15	21.0208	46.17	0.00102778	3	2159.2	1.74986	0
aVEHINk	15	5	2	Q1KYT0;I3LK59	N-Term(iTRAQ8plex); K7(iTRAQ8plex)																									42.1	0.00176963	2	1418.86	-0.250883	0
lLGDVMSk	15	2	1	A0A287BPT0	N-Term(iTRAQ8plex); K8(iTRAQ8plex)	0.924841	15	3.58804	1.08829	15	1.62513	0.920293	15	6.84923	1.06894	15	2.7354	0.872048	15	21.5541	0.860099	15	18.7163	0.875973	15	15.7014	0.863901	15	8.54475	41.01	0.00363758	2	1470.88	-2.99603	0
dQGALEGk	15	4	2	P79385;B2CZF8	N-Term(iTRAQ8plex); K8(iTRAQ8plex)																									40.88	0.00418907	2	1425.81	-6.64136	0
hEQILVLDPPTDLk	15	2	1	A0A287BBB5	N-Term(iTRAQ8plex); K14(iTRAQ8plex)	0.940422	15	10.1454	1.01368	15	8.24913	1.02443	15	9.37685	1.02097	15	9.13743	0.958383	15	12.0039	0.930151	15	13.3079	0.919046	15	14.5526	0.927769	15	19.3683	40.3	0.00356503	3	2226.29	-0.30022	0
sEDLVLR	15	2	1	Q29016	N-Term(iTRAQ8plex)	1.02105	15	5.52704	0.950905	15	12.7244	1.00926	15	9.75332	0.98713	15	8.50114	0.97142	15	12.148	0.982634	15	10.7607	0.985471	15	7.31871	0.951383	15	12.7812	39.61	0.005158	3	1135.66	-6.27232	0
mFESFIESVPLLk	15	2	1	C1PIG4	N-Term(iTRAQ8plex); K13(iTRAQ8plex)	0.988778	14	9.90147	1.00614	15	24.8641	0.99159	15	19.9045	1.04255	15	18.0704	1.14047	15	10.9354	1.33787	15	18.3654	1.30666	15	12.9347	1.15992	15	9.58962	39.39	0.00570222	2	2148.22	-0.498827	0
iSPSTDSLAk	15	2	1	A0A286ZWH7	N-Term(iTRAQ8plex); K10(iTRAQ8plex)	0.948701	15	11.3455	1.07505	15	9.98866	0.950375	15	10.1159	1.02113	15	6.07074	0.529173	15	15.153	0.483964	15	25.556	0.497569	15	29.2611	0.476088	15	28.7162	39.04	0.00670469	2	1626.95	0.247713	0
nQSFcNkI	15	1	1	D3K5J6	N-Term(iTRAQ8plex); C5(Carbamidomethyl); K7(iTRAQ8plex)	0.977425	15	9.54215	0.994589	15	13.4717	1.01147	15	15.5858	0.991136	15	9.76692	0.858432	15	6.98814	1.04618	15	12.1312	0.893743	15	8.67689	1.0344	15	19.5844	36.49	0.00895309	2	1618.88	-0.628596	1
sTTPDITGYR	15	2	2	A0A286ZY95;F1SS24	N-Term(iTRAQ8plex)																									32.53	0.00874006	2	1414.74	-4.31345	0
kVNLAELFk	15	2	1	F1RQP0	N-Term(iTRAQ8plex); K1(iTRAQ8plex); K9(iTRAQ8plex)	0.907214	15	11.7813	1.20389	15	11.4602	0.859993	15	25.9442	0.981352	15	9.47371	1.06634	15	6.00806	0.961744	15	14.3753	1.11019	15	17.5485	1.09921	15	24.9738	31.57	0.0149078	2	1974.25	-2.27705	1
mEFDIcYTSVLk	15	1	1	B5KJG2	N-Term(iTRAQ8plex); C6(Carbamidomethyl); K12(iTRAQ8plex)	1.01562	15	3.39175	1.05946	15	8.01796	0.923836	15	9.9275	1.02073	15	4.20407	1.0506	15	17.1892	1.04016	15	10.6567	1.06836	15	11.7621	1.06361	15	22.8298	30.8	0.0284047	3	2114.11	-0.677514	0
lGIHEDSQNR	15	3	1	O02705	N-Term(iTRAQ8plex)	1.0436	15	19.0318	0.929156	15	10.3765	0.957545	15	16.505	0.996157	15	13.3985	1.05282	15	21.1867	1.08408	15	19.0419	1.10094	15	17.1668	1.03266	15	22.4297	28.53	0.0272847	2	1472.77	-2.82134	0
iDHLYTPk	15	2	1	A0A287BFY2	N-Term(iTRAQ8plex); K8(iTRAQ8plex)	0.983506	15	11.1727	0.996768	15	14.3401	0.988086	15	7.25317	1.00158	15	15.9191	0.827255	15	11.2165	0.798736	15	16.2766	0.801656	15	17.6277	0.79264	15	33.8517	28.35	0.0636047	4	1594.93	-6.04413	0
kLNVVEQEk	15	1	1	I3LK59	N-Term(iTRAQ8plex); K1(iTRAQ8plex); K9(iTRAQ8plex)	0.951507	15	8.86238	1.08658	15	7.4964	0.942825	15	10.5278	1.0634	15	8.29982	1.02948	15	16.4784	1.01223	15	12.4554	1.03534	15	11.1708	1.00782	15	14.817	26.46	0.0765949	2	1999.22	-6.16115	1
hVDPEALQk	15	1	1	F1SEB3	N-Term(iTRAQ8plex); K9(iTRAQ8plex)	0.959833	15	13.7502	1.11464	15	5.92352	0.910728	15	9.57134	1.0035	15	14.2995	0.731668	15	19.8084	0.760189	15	22.6961	0.742111	15	18.3027	0.739617	15	31.6604	24.93	0.150721	3	1644.95	-2.39675	0
qMAEIAVNAVLTVADMQR	14	1	1	I3LR32	N-Term(iTRAQ8plex)	0.992113	14	16.8505	1.06795	14	12.9355	0.933314	14	22.9078	0.988371	14	17.3351	1.14965	14	36.8741	1.23122	14	20.66	0.999968	13	18.6008	1.02019	14	29.8025	89.51	3.68855e-08	3	2264.2	-2.73118	0
eScGGQAAIENPNLcLR	14	1	1	A0A287B7U4	N-Term(iTRAQ8plex); C3(Carbamidomethyl); C15(Carbamidomethyl)	0.969353	14	11.6459	0.995528	14	11.3638	1.07117	14	10.9163	0.986365	14	10.6319	0.947241	14	17.7517	0.966217	14	14.7588	0.989005	14	15.7631	0.994635	14	21.335	88.86	1.85924e-08	2	2193.07	0.410748	0
aAADLSASDNTLNQWSR	14	1	1	F1SSA1	N-Term(iTRAQ8plex)	1.04443	14	11.4209	0.999507	14	10.3303	0.993476	14	6.8993	0.93927	14	13.4283	0.993034	14	10.1336	1.00167	14	9.65874	1.0167	14	10.825	1.10012	14	20.0083	87.67	3.01818e-08	2	2124.06	-0.951464	0
tLLcSFEVLDELGk	14	2	1	F1RUT4	N-Term(iTRAQ8plex); C4(Carbamidomethyl); K14(iTRAQ8plex)	0.984603	14	7.56613	0.984193	14	4.87197	1.02126	14	11.4323	1.01279	14	9.43772	1.24274	14	16.3703	1.17754	14	22.0896	1.09986	14	17.893	1.22697	14	9.40225	84.08	1.70407e-07	2	2232.23	-5.07997	0
kAVLGPLVGAVDQGTSSTR	14	1	1	A0A287BD08	N-Term(iTRAQ8plex); K1(iTRAQ8plex)	1.00176	14	16.2362	1.01209	14	13.8414	0.986822	14	7.48171	1.02955	14	7.21916	0.96174	14	19.824	0.934693	14	16.8788	0.927654	14	8.80696	0.918993	14	12.2085	79.66	5.13681e-07	3	2464.43	-2.97195	1
eGPYLTLTSVSDHINR	14	3	1	A0A287AC59	N-Term(iTRAQ8plex)	1.04114	14	8.80736	0.989874	14	9.2612	1.0347	14	11.7226	1.00132	14	9.40615	1.13656	14	30.059	1.05853	14	7.94442	1.13499	14	12.936	1.01365	14	10.2485	75.36	1.04495e-06	2	2106.11	-0.807856	0
lLQLSAAAVDk	14	2	2	D3K5M3;A0A286ZQX0	N-Term(iTRAQ8plex); K11(iTRAQ8plex)																									69.86	4.82816e-06	2	1737.06	-7.46958	0
aSVTGQFLTLFYANR	14	1	1	Q8MI02	N-Term(iTRAQ8plex)	1.02103	14	6.79254	1.02215	14	10.6869	0.982012	14	10.4492	1.01137	14	8.35681	0.832414	14	30.0274	0.812731	14	22.4264	0.817625	14	31.3786	0.828398	14	14.0764	68.31	6.38243e-06	3	1992.09	0.651033	0
sPEEIFQMALNR	14	2	1	A0A287BPT0	N-Term(iTRAQ8plex)	0.95081	14	19.6905	1.01346	14	10.2514	0.991014	14	15.1662	1.02189	14	11.5585	0.880442	14	21.1863	0.791807	14	14.863	0.877104	14	13.1038	0.856211	14	20.5541	68.17	3.67297e-06	3	1738.91	-2.24869	0
lVVTVADQVVSLAPGPQVTVDGEAVALPVAVGHVR	14	2	1	A0A287BCE6	N-Term(iTRAQ8plex)	1.06853	9	11.4759	0.980137	13	24.6031	1.13841	12	19.9622	1.09776	13	34.7602	1.14961	12	53.1739	0.872699	10	33.6945	1.18044	11	73.316	0.885898	13	39.3285	66.28	5.84052e-06	4	3767.13	-0.669713	0
tTTSVPLLPNNcPLDVSHAIcSIGDSk	14	1	1	F1ST87	N-Term(iTRAQ8plex); C12(Carbamidomethyl); C21(Carbamidomethyl); K27(iTRAQ8plex)	0.959746	14	10.3656	1.03622	14	20.3011	1.02981	14	13.4337	0.978742	14	16.5661	0.999276	14	13.8035	1.01422	14	17.1481	0.973805	14	14.7211	0.961379	14	9.00238	65.59	1.01175e-05	3	3504.83	-0.745917	0
vTWAPPPSIELTNFLVR	14	2	2	A0A286ZY95;F1SS24	N-Term(iTRAQ8plex)																									63.77	2.11978e-05	3	2244.26	-3.40752	0
mDcSEPQVQLAcAk	14	10	3	I3LL86;I3L8Z8;F1RRQ6	N-Term(iTRAQ8plex); C3(Carbamidomethyl); C12(Carbamidomethyl); K14(iTRAQ8plex)																									63.76	8.33039e-06	2	2245.12	-2.49955	0
iYYENILLGVPR	14	1	1	I3LK18	N-Term(iTRAQ8plex)	1.03516	14	9.48487	0.963829	14	7.13768	1.0802	14	10.2575	0.966033	14	6.56713	0.9142	14	7.38096	0.833755	14	16.9405	0.88264	14	6.72184	0.867534	14	19.0011	62.41	2.74141e-05	3	1754.01	-3.03667	0
ekLNQVANAVYk	14	2	1	F1S8I7	N-Term(iTRAQ8plex); K2(iTRAQ8plex); K12(iTRAQ8plex)	0.900095	14	11.0145	1.13039	14	8.88158	0.870879	14	9.24958	1.03997	14	16.9841	0.873959	14	8.34349	0.888174	14	5.27458	0.8987	14	6.1186	0.853542	14	19.0064	61.73	2.59843e-05	2	2289.36	-3.38585	1
eHGLIFMETSAk	14	4	2	F1S8J6;F1RT87	N-Term(iTRAQ8plex); K12(iTRAQ8plex)																									57.32	8.7116e-05	3	1971.08	0.701867	0
hDFVYGAGPk	14	2	1	F1RPZ6	N-Term(iTRAQ8plex); K10(iTRAQ8plex)	1.04021	14	11.245	0.975356	14	6.71202	1.02496	14	9.2469	0.961509	14	6.72721	0.858122	14	12.4942	0.843457	14	11.3642	0.827942	14	15.3571	0.803793	14	14.4377	56.52	9.83854e-05	2	1698.93	-4.64141	0
gAHQNIIPASTGAAk	14	1	1	F1RM74	N-Term(iTRAQ8plex); K15(iTRAQ8plex)	0.914534	14	16.3264	1.10925	14	18.2815	0.94151	14	18.9814	1.0472	14	12.1707	0.844906	14	13.4541	0.835351	14	17.0631	0.90576	14	11.1541	0.873035	14	23.2794	55.39	0.000140343	3	2044.18	0.749977	0
nTLSLVNNFIIR	14	1	1	F1RPA7	N-Term(iTRAQ8plex)	1.10776	14	4.63323	0.947622	14	8.75948	1.083	14	6.24617	0.942196	14	5.35001	1.13836	14	19.8741	1.25116	14	18.3591	1.22245	14	16.7444	1.20429	14	16.6684	55.15	0.000126015	3	1708	-3.31558	0
tLFFYPAYPDEVR	14	2	1	Q8WNR3	N-Term(iTRAQ8plex)	1.08138	14	9.34828	0.984555	14	8.16596	1.05055	14	6.11227	0.904573	14	7.1679	0.84774	14	9.65371	0.877654	14	14.5269	0.862643	14	11.2961	0.912919	14	11.9802	54	0.00010311	2	1921.99	-3.81679	0
icDYGLTFTQk	14	3	1	F1SE27	N-Term(iTRAQ8plex); C2(Carbamidomethyl); K11(iTRAQ8plex)	0.905399	14	11.6886	0.987601	14	11.5003	1.02213	14	15.1789	1.05655	14	7.83721	0.834582	14	27.0782	0.859115	14	9.0895	0.889046	14	12.3206	0.841005	14	24.2121	52.22	0.000220423	2	1954.05	-2.61414	0
gFNcESkPEPEETcFDk	14	3	2	A0A286ZY95;F1SS24	N-Term(iTRAQ8plex); C4(Carbamidomethyl); K7(iTRAQ8plex); C14(Carbamidomethyl); K17(iTRAQ8plex)																									51.74	0.000103832	5	2986.46	-4.41711	0
eQcTYFcDLPR	14	2	1	C7C1I8	N-Term(iTRAQ8plex); C3(Carbamidomethyl); C7(Carbamidomethyl)	1.03552	14	8.10893	1.01106	14	11.7749	1.02013	14	10.9381	0.9639	14	10.1841	1.00603	14	22.9195	1.00409	14	26.451	0.994705	14	20.7823	0.978822	14	29.2665	51.64	1.13106e-05	3	1792.82	-3.93131	0
vVDALGNAIDGk	14	4	1	A0A287AGU2	N-Term(iTRAQ8plex); K12(iTRAQ8plex)	0.883555	14	10.1552	1.10479	14	11.4981	0.931909	14	17.7312	1.08962	14	12.8327	1.1839	14	19.5621	1.24042	14	16.9323	1.16728	14	18.1632	1.20921	14	15.0515	51.21	0.000329979	3	1780.03	-5.62711	0
gDSPASSkPVSIDYR	14	2	2	A0A286ZY95;F1SS24	N-Term(iTRAQ8plex); K8(iTRAQ8plex)																									50.01	0.000413048	2	2187.18	-3.36711	0
aTTDLNFSLR	14	1	1	F1SP87	N-Term(iTRAQ8plex)	0.966524	14	6.72146	1.03347	14	3.12414	0.971229	14	4.40917	1.05167	14	6.81516	0.88893	14	15.8327	0.869474	14	15.7786	0.858415	14	19.4482	0.870265	14	32.1634	48.25	0.000439893	3	1441.79	-2.25064	0
dScVFPFNYk	14	3	1	F1RLA2	N-Term(iTRAQ8plex); C3(Carbamidomethyl); K10(iTRAQ8plex)	0.960714	14	5.35526	1.05334	14	11.7503	0.916606	14	14.6858	1.0812	14	10.9733	1.18064	14	8.70798	1.1517	14	11.1404	1.15809	14	10.1423	1.15621	14	10.8026	47.87	0.000387033	2	1884.97	-3.22775	0
nDANPETHAFVTSPEIVTALAIAGTLk	14	3	1	F1SRC5	N-Term(iTRAQ8plex); K27(iTRAQ8plex)	1.00686	13	14.9723	1.07905	12	17.7907	1.03002	12	16.0549	1.04114	12	22.5301	1.4345	12	22.2036	1.54263	13	24.0549	1.33685	12	20.3131	1.4894	13	27.0544	46.81	0.000819205	3	3388.85	-1.82419	0
iHDIVLVGGSTR	14	1	1	A5A8V7	N-Term(iTRAQ8plex)	1.0891	14	6.77391	0.999719	14	6.83433	1.04001	14	11.8336	0.913681	14	7.71105	0.93216	14	12.6089	0.964381	14	8.80708	0.922055	14	13.2066	0.984881	14	11.8988	46.71	0.000995065	3	1570.92	-1.30328	0
aGSAEYIk	14	4	1	B2CZF8	N-Term(iTRAQ8plex); K8(iTRAQ8plex)	0.914546	14	15.2015	1.07799	14	11.7783	0.944272	14	8.6699	1.0684	14	13.6368	0.911371	14	8.24807	0.920375	14	9.9371	0.974896	14	8.59651	0.900246	14	16.0766	42.09	0.00298193	2	1446.84	-3.3936	0
aGTITSHVPYGINQk	14	2	1	F1SCU0	N-Term(iTRAQ8plex); K15(iTRAQ8plex)	0.974304	14	6.46419	1.0178	14	8.57517	0.956491	14	4.43241	1.02771	14	7.64039	1.12913	14	14.0506	1.15398	14	10.5432	1.11077	14	9.28262	1.13751	14	18.4598	39.55	0.00488592	3	2194.25	0.890753	0
iYLYTLNDNAR	14	4	2	A0A286ZY95;F1SS24	N-Term(iTRAQ8plex)																									37.08	0.00617036	2	1659.89	-3.73665	0
kGLDPYNILAPk	14	2	1	Q5S3G4	N-Term(iTRAQ8plex); K1(iTRAQ8plex); K12(iTRAQ8plex)	0.906871	14	13.6905	1.18449	14	16.3469	0.977285	14	10.9181	0.977481	14	21.5364	0.964627	14	18.3706	0.944217	14	19.8576	0.922045	14	7.94216	0.922318	14	18.339	35.84	0.00725814	2	2241.37	-1.98861	1
sVcDSLGR	14	2	1	Q29016	N-Term(iTRAQ8plex); C3(Carbamidomethyl)	0.995042	14	13.2663	0.987149	14	7.14207	1.00319	14	3.95321	0.995713	14	8.62827	0.900333	14	10.1736	0.82967	14	10.1167	0.920914	14	21.0542	0.909933	14	12.4265	35.48	0.00448776	3	1197.62	-2.04488	0
nLDIERPTYTNLNR	14	20	4	F2Z5S8;A0A288CFV7;P02550;A0A287B5H5	N-Term(iTRAQ8plex)																									33.24	0.0171201	2	2023.08	-1.80589	0
kIVSGAGGMk	14	1	1	F1RRQ9	N-Term(iTRAQ8plex); K1(iTRAQ8plex); K10(iTRAQ8plex)	0.840207	14	6.70707	1.06405	14	5.33451	0.901034	14	8.20183	1.14814	14	5.98219	0.977607	14	7.66639	0.983989	14	8.94597	0.994031	14	5.73301	0.854164	14	7.28228	31.05	0.0323517	4	1860.15	-1.9687	1
eATIPGHLNSYTIk	14	2	2	A0A286ZY95;F1SS24	N-Term(iTRAQ8plex); K14(iTRAQ8plex)																									29.89	0.0461543	2	2152.21	-4.44065	0
tAHSVLk	14	3	1	A0A287AC59	N-Term(iTRAQ8plex); K7(iTRAQ8plex)	1.07448	14	10.7046	1.13145	14	9.76996	0.814866	14	21.7783	0.924504	14	8.35758	0.925141	14	8.97678	0.900684	14	13.6692	0.896143	14	13.3014	0.857995	14	14.7156	29.4	0.019576	2	1363.85	-3.06451	0
aLTVPELTQQmFDAk	14	6	2	A0A287A275;A0A287B749	N-Term(iTRAQ8plex); M11(Oxidation); K15(iTRAQ8plex)																									27.93	0.0641842	3	2316.25	-7.83609	0
eYDScIk	14	2	1	P80964	N-Term(iTRAQ8plex); C5(Carbamidomethyl); K7(iTRAQ8plex)	0.943993	14	9.00601	1.07756	14	7.49541	0.942012	14	11.8704	1.04283	14	10.4178	1.16986	14	19.9916	1.11408	14	21.8736	1.14274	14	20.5581	1.20573	14	23.1513	22.52	0.125666	2	1522.8	-4.09293	0
lSESGFk	14	5	2	A0A286ZY95;F1SS24	N-Term(iTRAQ8plex); K7(iTRAQ8plex)																									20.98	0.351916	2	1375.8	-6.31892	0
aGSHDPk	14	2	1	A0A286ZWH7	N-Term(iTRAQ8plex); K7(iTRAQ8plex)	0.885494	14	15.2242	1.06358	14	8.38192	0.855987	14	23.8291	1.10101	14	15.8195	0.350152	14	45.9027	0.341352	14	23.9366	0.386605	14	22.8775	0.411451	14	23.8564	27.19	0.0741978	3	1319.75	-0.763512	0
vTELLk	14	4	2	F1SCI9;A0A287BFY2	N-Term(iTRAQ8plex); K6(iTRAQ8plex)																									13.47	1.43705	2	1310.85	-0.73118	0
lAEGLk	14	6	1	F1SE27	N-Term(iTRAQ8plex); K6(iTRAQ8plex)	0.872535	7	12.441	0.933463	7	10.2073	0.961156	7	15.2001	1.16744	7	17.6732	0.744987	7	11.1039	0.753112	7	8.05309	0.73482	7	6.68837	0.691636	7	8.07171	19.37	0.828354	3	1238.79	-4.19682	0
lSSFIGAIAIGDLVk	13	1	1	D0G0C8	N-Term(iTRAQ8plex); K15(iTRAQ8plex)	1.02784	13	16.341	1.00751	13	19.1007	1.00248	13	23.4253	0.992984	13	14.4698	1.21708	13	21.7402	1.4815	13	24.6408	1.29406	13	18.2014	1.38507	13	21.2126	111.37	2.53122e-10	2	2112.28	-4.1824	0
sSGGIDDIETVINmLYNSR	13	2	2	D5K893;A0A287B423	N-Term(iTRAQ8plex); M14(Oxidation)																									105.9	4.35682e-10	3	2404.19	-1.32628	0
nLDQEQLSQVLDAMFER	13	3	1	C1PIG4	N-Term(iTRAQ8plex)	0.999685	13	13.0514	1.04014	13	4.72832	0.966554	13	17.2157	0.945486	13	16.3384	1.07018	13	13.5043	1.09457	13	20.2502	1.05085	13	16.0601	1.07105	13	13.8606	99.25	2.34729e-09	2	2340.18	-2.01622	0
vAVLGASGGIGQPLSLLLk	13	3	1	P00346	N-Term(iTRAQ8plex); K19(iTRAQ8plex)	0.934144	13	11.2967	1.06084	13	12.3709	0.900499	13	13.0202	1.05496	13	13.5561	1.05357	13	18.2925	0.960401	13	11.4879	1.00032	13	18.3827	0.919268	13	13.3252	97.07	3.71075e-09	2	2401.49	-5.50207	0
vVAGVANALAHk	13	2	2	P02067;F1RII7	N-Term(iTRAQ8plex); K12(iTRAQ8plex)																									91.68	3.05981e-08	3	1758.08	-5.15087	0
nADMSEEMQQDSVEcATQALEk	13	1	1	D9U8D1	N-Term(iTRAQ8plex); C15(Carbamidomethyl); K22(iTRAQ8plex)	0.984766	13	11.6614	1.03906	13	10.9283	0.979328	13	7.36899	0.989341	13	7.18706	1.12714	13	18.5915	1.03358	13	19.9713	1.14111	13	25.1268	1.21294	13	29	82.71	2.73256e-08	2	3122.44	-5.26571	0
qAQQIVQPQSPLVDSQR	13	3	2	A0A286ZY95;F1SS24	N-Term(iTRAQ8plex)																									81.56	2.95352e-07	3	2226.21	-3.72896	0
gYSVGDLLQEVMk	13	2	1	A0A286ZWH7	N-Term(iTRAQ8plex); K13(iTRAQ8plex)	1.03696	13	13.8451	1.17526	13	8.18221	0.796463	13	20.2799	0.959898	13	14.1293	0.716934	13	60.7238	0.659854	13	57.8675	0.64889	13	53.0561	0.761007	13	69.6019	76.03	1.07018e-06	2	2047.13	-3.16416	0
vDLYSPTGQQDQDR	13	2	1	A0A286ZWH7	N-Term(iTRAQ8plex)	1.05516	13	20.7384	0.947702	13	13.7408	1.09919	13	15.6792	0.878225	13	18.5097	0.681681	13	10.2792	0.650664	13	11.6178	0.673003	13	7.43314	0.685829	13	20.6811	76.01	2.29309e-07	2	1925.94	-3.70845	0
aPQTcWVTGWGYLk	13	3	1	I3LD62	N-Term(iTRAQ8plex); C5(Carbamidomethyl); K14(iTRAQ8plex)	0.894071	13	9.28005	1.15351	13	9.55061	0.913675	13	12.2574	0.996979	13	7.57335	0.850428	13	18.6639	0.856728	13	20.9805	0.835211	13	13.4902	0.872285	13	25.7094	73.93	1.5293e-06	2	2275.21	-4.30348	0
vAYSDDGVSWTEYR	13	4	2	P79385;B2CZF8	N-Term(iTRAQ8plex)																									73.49	4.32043e-07	2	1951.94	0.591665	0
sNPQEFQLFGSPGQQk	13	5	2	Q6YT39;Q8WMN8	N-Term(iTRAQ8plex); K16(iTRAQ8plex)																									73.16	1.83321e-06	2	2400.27	-4.44552	0
tLQEIFQTENTIMLLER	13	1	1	F1RL08	N-Term(iTRAQ8plex)	1.09479	13	9.32277	0.903532	13	10.9303	0.990243	13	6.80488	1.01231	13	5.40892	0.819743	13	21.7772	0.747775	13	13.6112	0.851747	13	12.5323	0.876956	13	11.6399	71.17	3.41817e-06	3	2383.28	-1.48632	0
vFLLGEEVAQYDGAYk	13	1	1	F1SGH5	N-Term(iTRAQ8plex); K16(iTRAQ8plex)	0.966541	13	12.3718	1.01821	13	8.65663	0.934759	13	7.36169	1.1083	13	9.02015	1.0479	13	14.6716	1.09776	13	21.4683	1.05061	13	17.2238	1.06832	13	13.0001	71.17	3.55566e-06	2	2410.3	-4.21697	0
vLcLSPSLLSVLAR	13	2	1	A0A287A6W8	N-Term(iTRAQ8plex); C3(Carbamidomethyl)	1.00434	13	13.2914	0.962312	13	18.3254	1.0197	13	13.4029	1.00811	13	9.82403	0.944799	13	19.1192	0.906736	13	23.9284	0.987476	12	13.0197	0.95361	12	11.6275	70.14	4.01351e-06	3	1832.09	-1.98064	0
dLIVSALmLIR	13	2	1	A0A286ZWH7	N-Term(iTRAQ8plex); M8(Oxidation)	0.922403	13	9.55431	1.09693	13	9.69803	0.926005	13	6.23688	1.04051	13	3.34025	0.236319	13	71.1237	0.233539	12	73.8069	0.226802	13	41.6984	0.237197	11	56.1445	65.86	1.00654e-05	3	1563.94	-4.09272	0
iSSVQSIVPALEIANAHR	13	3	1	F1SMZ7	N-Term(iTRAQ8plex)	0.999643	13	14.8824	1.02406	13	9.58547	1.03224	13	18.2654	0.951609	13	5.12693	1.21342	13	28.3946	1.27704	13	30.3025	1.34311	13	44.1594	1.41965	13	29.8503	62.53	2.64436e-05	3	2209.26	-1.58697	0
lAQPTQYSAIk	13	1	1	F1RM74	N-Term(iTRAQ8plex); K11(iTRAQ8plex)	1.00159	13	13.0001	1.03513	13	5.0014	0.96445	13	10.7922	0.999702	13	9.55308	0.886518	13	9.86205	0.894438	13	11.1339	0.840671	13	11.2999	0.834578	13	6.39782	59.66	5.08274e-05	2	1828.07	-4.65584	0
vcNVQTcPDEGATcR	13	1	1	F1RL08	N-Term(iTRAQ8plex); C2(Carbamidomethyl); C7(Carbamidomethyl); C14(Carbamidomethyl)	1.02891	13	11.8996	0.93059	13	9.14476	1.04472	13	4.71959	0.968835	13	11.0193	0.931555	13	23.9988	0.884927	13	17.4082	0.846951	13	10.7911	0.90457	13	24.1943	59.55	1.33101e-06	2	2070.92	-4.45446	0
scLLLQFTDk	13	4	2	F1S8J6;F1RT87	N-Term(iTRAQ8plex); C2(Carbamidomethyl); K10(iTRAQ8plex)																									58.22	6.77973e-05	2	1833.03	-2.84646	0
gQDHcGIESEIVAGIPcTPHF	13	3	1	A1E295	N-Term(iTRAQ8plex); C5(Carbamidomethyl); C17(Carbamidomethyl)	1.00568	13	9.66329	1.04521	13	13.2186	1.04948	13	17.146	1.01059	13	7.75175	1.14983	13	7.23138	1.09833	13	16.7253	1.14177	13	21.1968	1.38372	13	33.7785	57.51	1.30403e-05	3	2628.25	-1.28289	0
yGPMEEPQVIEk	13	2	1	P36968	N-Term(iTRAQ8plex); K12(iTRAQ8plex)	0.920485	13	6.0192	0.99851	13	9.62507	1.02124	13	6.2489	1.04301	13	8.15475	0.907914	13	9.78495	0.902694	13	19.9364	0.883976	13	9.35923	0.897265	13	12.4083	55.98	9.58923e-05	2	2028.08	-4.9573	0
lLQDVGLDGFR	13	2	1	F1RKX1	N-Term(iTRAQ8plex)	1.03789	13	9.4834	1.04647	13	8.5066	0.979761	13	12.3673	0.968739	13	6.73148	0.904119	13	4.41081	0.910956	13	15.6651	0.95478	13	14.0035	0.86665	13	7.4548	54.47	0.000133977	2	1536.86	-4.66629	0
scSGVEFSTSGHAYTDTGk	13	3	1	F1SE27	N-Term(iTRAQ8plex); C2(Carbamidomethyl); K19(iTRAQ8plex)	0.926267	13	17.3294	1.08083	13	8.52153	0.862985	13	17.9801	1.07344	13	6.07666	0.761909	13	32.1057	0.924921	13	27.1453	0.873991	13	44.6447	0.800097	13	29.6238	53.56	5.35274e-05	3	2599.25	-3.08729	0
tATPQQAQEVHEk	13	6	1	A0A288CFT0	N-Term(iTRAQ8plex); K13(iTRAQ8plex)	0.939312	13	10.7681	1.05641	13	17.591	0.915114	13	9.35997	1.03385	13	13.7659	0.980877	13	13.7108	0.950489	13	13.5705	0.940161	13	18.6724	1.05669	13	26.911	53.4	0.000194262	3	2075.13	-3.13843	0
lAVNMVPFPR	13	14	4	A0A287A275;Q767L7;A5GFX6;A0A287B749	N-Term(iTRAQ8plex)																									51.18	0.000382945	3	1447.84	-2.60364	0
sVTEQGAELSNEER	13	3	1	A0A287AXR5	N-Term(iTRAQ8plex)	1.0257	13	7.22502	0.961162	13	6.70461	0.990341	13	6.4711	1.01329	13	7.06898	0.992821	13	10.9683	1.07152	13	11.7214	1.05631	13	5.66447	0.978453	13	14.3519	51.08	0.000146608	2	1852.93	4.11891	0
qFIDQLVESVmk	13	2	1	A0A286ZWH7	N-Term(iTRAQ8plex); M11(Oxidation); K12(iTRAQ8plex)	1.00605	13	7.96515	1.06447	13	8.28067	0.983875	13	7.07475	0.990335	13	10.3414	0.67932	13	20.4655	0.610896	12	30.4263	0.67578	13	21.6219	0.741721	13	25.3117	50.25	0.000433796	2	2061.15	-0.669771	0
tLYPSLDPHTALILNR	13	1	1	A0A287BQ99	N-Term(iTRAQ8plex)	1.04972	13	7.10136	1.06002	13	9.69604	0.957491	13	8.34372	0.927036	13	11.1496	1.06567	13	18.5025	1.08331	13	8.13439	1.0793	13	10.813	1.19621	13	20.4721	50	0.0006105	3	2128.2	-4.22057	0
ycTDPTTAIVENk	13	2	1	F1RPA7	N-Term(iTRAQ8plex); C2(Carbamidomethyl); K13(iTRAQ8plex)	0.92436	13	9.18009	1.13221	13	17.4245	0.931145	13	8.46028	1.00737	13	8.31976	1.235	13	29.3879	1.25555	13	17.1871	1.24764	13	11.8606	1.29348	13	20.2465	49.97	0.000312149	2	2120.1	-5.24015	0
aFYPEEISSMVLTk	13	3	1	A5A8V7	N-Term(iTRAQ8plex); K14(iTRAQ8plex)	1.06541	13	8.7153	1.05383	13	19.0209	0.992544	13	9.36357	0.962869	13	18.0609	0.997372	13	4.59022	1.02362	13	10.0644	1.04508	13	17.5308	1.04972	13	26.374	49.8	0.000448171	2	2223.21	-4.66599	0
lLSEQQEAk	13	10	3	I3LL86;I3L8Z8;F1RRQ6	N-Term(iTRAQ8plex); K9(iTRAQ8plex)																									49.69	0.000529477	2	1653.95	-5.23952	0
nQSLEFSAMk	13	2	1	A0A286ZWH7	N-Term(iTRAQ8plex); K10(iTRAQ8plex)	0.918722	13	3.84031	0.967921	13	4.69401	1.05132	13	4.44842	1.07252	13	3.5652	0.56255	13	17.2598	0.542174	13	25.6216	0.520251	13	27.8869	0.470881	13	35.6666	46.9	0.000766673	2	1762.96	-2.82287	0
iVDVIGEk	13	2	1	C1PIG4	N-Term(iTRAQ8plex); K8(iTRAQ8plex)	0.917281	13	4.50757	1.04222	13	6.85176	1.01182	13	11.582	1.03906	13	8.02246	1.08651	13	7.12477	1.09714	13	18.3377	1.07857	13	15.2521	1.01127	13	10.7801	43.22	0.00249412	2	1480.91	-4.40258	0
aVcVGHTPR	13	1	1	K4IWU4	N-Term(iTRAQ8plex); C3(Carbamidomethyl)	1.12008	13	23.864	0.918878	13	18.9138	1.15462	13	18.9259	0.860573	13	20.4981	0.830558	13	16.9934	0.855687	13	20.6181	0.785915	13	26.7417	0.838166	13	24.9383	39.95	0.00282231	3	1300.71	-1.79417	0
sSPPTSSSVNPR	13	2	1	A0A287BPT0	N-Term(iTRAQ8plex)	1.02688	13	15.812	1.0057	13	9.71523	1.03633	13	11.3634	0.892109	13	13.2053	0.796574	13	20.8436	0.835646	13	11.5524	0.901131	13	15.8968	0.811978	13	28.4765	39.43	0.00259407	2	1519.79	-4.82309	0
aIAVFSILk	13	2	2	D5K893;A0A287B423	N-Term(iTRAQ8plex); K9(iTRAQ8plex)																									37.24	0.00282255	2	1570.01	-5.9122	0
hWLVTDIk	13	2	1	C4TP28	N-Term(iTRAQ8plex); K8(iTRAQ8plex)	0.96142	13	6.20674	1.07761	13	7.67471	0.957967	13	11.3387	0.997186	13	7.62203	0.922309	13	8.81626	0.968652	13	15.0759	0.908733	13	9.60819	0.924752	13	11.9619	37.18	0.00653718	3	1619.97	-3.77802	0
vTGVVTQGASR	13	5	2	P79385;B2CZF8	N-Term(iTRAQ8plex)																									34.79	0.0112678	3	1378.79	-3.72889	0
sTATISGLkPGVDYTITVYAVTGR	13	2	2	A0A286ZY95;F1SS24	N-Term(iTRAQ8plex); K9(iTRAQ8plex)																									34.36	0.0163981	4	3078.72	-3.15779	0
lGVRPSQGGEAPR	13	2	2	A0A286ZY95;F1SS24	N-Term(iTRAQ8plex)																									33.76	0.0196059	2	1627.91	-3.49412	0
cSNHVYYAk	13	2	1	Q29016	N-Term(iTRAQ8plex); C1(Carbamidomethyl); K9(iTRAQ8plex)	1.09874	13	24.7073	0.989383	13	16.2032	0.958926	13	12.0058	0.928602	13	24.2666	0.872615	13	24.9807	1.06094	13	51.9545	0.88458	13	31.7817	0.955981	13	28.7433	32.67	0.0155467	2	1749.91	-4.96521	0
ecHLAR	13	5	2	Q6YT39;Q8WMN8	N-Term(iTRAQ8plex); C2(Carbamidomethyl)																									31.67	0.00745442	3	1089.57	-3.02901	0
eYLEVR	13	3	2	I7HJH6;P24020	N-Term(iTRAQ8plex)																									26.33	0.0412072	2	1112.62	-2.77841	0
sEcGcLDSTAGYVk	12	2	1	F1RMX7	N-Term(iTRAQ8plex); C3(Carbamidomethyl); C5(Carbamidomethyl); K14(iTRAQ8plex)	0.918638	12	13.6845	1.08241	12	2.45494	0.890584	12	7.20055	1.09114	12	6.02721	1.02582	12	9.73672	0.964303	12	9.90209	0.999926	12	5.697	0.988881	12	7.39331	80.53	1.00461e-07	2	2155.06	-2.57776	0
tGTAEVSSILEER	12	4	1	A0A287AGU2	N-Term(iTRAQ8plex)	1.15746	12	8.52855	0.899647	12	4.70436	1.07083	12	12.1573	0.920657	12	8.83404	0.978993	12	14.8613	0.95247	12	26.0882	1.02261	12	13.1167	1.00524	12	21.764	74.21	1.11139e-06	3	1695.9	-4.63084	0
aDLINNLGTIAk	12	6	2	A0A287A9T4;O02705	N-Term(iTRAQ8plex); K12(iTRAQ8plex)																									73.05	2.04869e-06	2	1851.11	-5.47172	0
vQEAIQEGIASATMFDGAk	12	2	1	F1SCU0	N-Term(iTRAQ8plex); K19(iTRAQ8plex)	0.915391	12	9.34797	0.982186	11	9.93062	1.08049	12	11.6787	1.10901	12	12.4218	1.34318	12	5.59141	1.19147	12	15.1344	1.21084	12	6.13237	1.10318	12	20.424	68.91	4.46637e-06	3	2574.36	-3.82971	0
tTPSYVAFTDTER	12	9	4	A5A8V7;A0A0B8S070;F1S9Q1;F1SA70	N-Term(iTRAQ8plex)																									67.77	2.84085e-06	2	1791.9	-3.2741	0
vTGIITQGAR	12	4	2	P79385;B2CZF8	N-Term(iTRAQ8plex)																									66.78	7.81855e-06	3	1319.79	-4.7761	0
nVLAAVSPLVk	12	1	1	F1ST87	N-Term(iTRAQ8plex); K11(iTRAQ8plex)	0.987789	12	5.20969	0.9589	12	6.8156	1.02142	12	12.414	1.05589	12	5.52925	0.789033	12	23.5201	0.96733	12	18.0909	0.808384	12	14.8722	0.809034	12	20.1932	65.42	7.83723e-06	2	1719.09	-5.24112	0
vVISEQNVEELLR	12	1	1	F1ST87	N-Term(iTRAQ8plex)	0.992303	12	7.17034	0.988815	12	9.21477	1.02757	12	7.54064	0.993532	12	4.45221	0.882391	12	25.5208	0.843039	12	17.0025	0.855046	12	23.2298	0.847082	12	17.5499	64.85	1.68417e-05	2	1832.04	-3.92734	0
gkIDTcQGDSGGPLMcR	12	3	1	I3LD62	N-Term(iTRAQ8plex); K2(iTRAQ8plex); C6(Carbamidomethyl); C16(Carbamidomethyl)	0.872807	12	19.8052	1.18463	12	23.9911	0.840475	12	29.1603	1.04767	12	12.3309	0.820258	12	25.5357	0.805487	12	11.7762	0.801956	12	10.7159	0.821278	12	22.3414	63.84	6.36093e-06	3	2460.22	-2.85396	1
aVLVDLEPGTmDSVR	12	3	1	A0A287A275	N-Term(iTRAQ8plex); M11(Oxidation)	1.00278	12	6.84169	1.03316	12	10.312	1.01286	12	10.5999	0.981274	12	9.21411	1.00121	12	11.6235	0.969279	12	21.1235	0.958002	12	17.275	0.983129	12	11.1594	61.6	2.17235e-05	3	1922.02	-2.37192	0
tAFDEAIAELDTLSEESYk	12	5	1	A0A287AXR5	N-Term(iTRAQ8plex); K19(iTRAQ8plex)	0.921037	12	11.0014	0.999224	12	5.44761	0.923462	12	19.4321	1.12888	12	11.606	1.34987	12	12.8526	1.31022	12	13.1695	1.19086	12	15.7496	1.2151	12	31.5511	60.75	2.46949e-05	2	2740.39	-5.76377	0
aMEAVAAQGk	12	5	2	B5KJG2;A0A287AJQ2	N-Term(iTRAQ8plex); K10(iTRAQ8plex)																									60.56	4.72914e-05	2	1583.9	-5.37546	0
vAFVPFSYLVDQWR	12	5	1	F1RRW4	N-Term(iTRAQ8plex)	1.01167	12	10.544	0.975942	12	11.3732	1.01481	12	13.3944	1.00222	12	12.0657	0.970496	12	14.4453	0.953667	12	11.9756	0.9875	12	12.8999	0.994533	12	9.31575	59.77	4.0383e-05	3	2031.09	-2.83569	0
hQGVMVGMGQk	12	14	2	A0A287AAR4;A0A287AVS8	N-Term(iTRAQ8plex); K11(iTRAQ8plex)																									59.26	4.23319e-05	2	1779.98	-1.77868	0
lDYAGSDLTTYLMSLMNSSGk	12	1	1	F1SP29	N-Term(iTRAQ8plex); K21(iTRAQ8plex)	0.924008	12	5.8441	1.08459	12	12.7869	0.96589	12	11.1996	1.07112	12	8.26775	0.87808	12	13.9437	0.953015	11	18.408	0.946668	12	20.5823	0.877925	12	9.94476	58.71	3.88281e-05	3	2875.46	-3.65568	0
fLTPAITSDDk	12	2	1	P80964	N-Term(iTRAQ8plex); K11(iTRAQ8plex)	0.931622	12	10.5259	1.05381	12	7.71948	0.975251	12	14.4768	0.99791	12	13.7686	1.22922	12	10.1377	1.28386	12	9.18417	1.23685	12	10.9535	1.41428	12	28.4103	58.29	7.15315e-05	2	1816.02	-5.43022	0
dVVDYLVFGTVIQEVk	12	2	1	F1SDN2	N-Term(iTRAQ8plex); K16(iTRAQ8plex)	0.960777	12	5.96577	1.03427	12	8.52205	0.958366	12	9.71116	1.11366	12	8.56943	1.12818	12	21.0889	0.980633	12	15.2256	1.06303	12	15.9525	0.974997	12	18.8355	58.21	6.44804e-05	2	2432.39	-0.721204	0
vDIMENQIMDFR	12	1	1	F1S605	N-Term(iTRAQ8plex)	0.988058	12	9.36218	0.937129	12	10.7829	1.01878	12	12.344	1.00207	12	8.21377	0.807367	12	15.4264	0.753056	12	13.9925	0.812866	12	16.7588	0.800756	12	13.3135	57.63	2.0106e-05	3	1814.9	-3.06748	0
nLNPSVPNLcQMYcSDLLNPNLk	12	1	1	F1RKX1	N-Term(iTRAQ8plex); C10(Carbamidomethyl); C14(Carbamidomethyl); K23(iTRAQ8plex)	0.984267	12	9.51079	1.08979	12	11.9878	1.0044	12	11.4198	0.942157	12	10.2785	0.990034	12	21.3007	1.08994	12	18.2576	1.07613	12	13.4478	1.33254	12	64.3637	55.49	8.65826e-05	3	3312.69	-2.81715	0
kFQFIQGAEESGDk	12	5	2	P79385;B2CZF8	N-Term(iTRAQ8plex); K1(iTRAQ8plex); K14(iTRAQ8plex)																									54.89	0.000166548	3	2496.38	-4.19238	1
iAPEEHAVLVSDPPLSPHTNR	12	1	1	F1SP29	N-Term(iTRAQ8plex)	1.01997	12	6.92988	0.979911	12	10.7619	1.02747	12	12.205	1.03172	12	5.28786	0.840649	12	19.5355	0.802428	12	18.5137	0.795181	12	19.7407	0.826662	12	10.7745	53.87	0.000186643	4	2583.38	0.326966	0
rVTGIITQGAR	12	4	2	P79385;B2CZF8	N-Term(iTRAQ8plex)																									53.84	0.000115653	3	1475.89	-3.43351	1
tkDcEEcTcGQDAISccNTAAIPTGYDTNk	12	1	1	A0A2C9F3B6	N-Term(iTRAQ8plex); K2(iTRAQ8plex); C4(Carbamidomethyl); C7(Carbamidomethyl); C9(Carbamidomethyl); C16(Carbamidomethyl); C17(Carbamidomethyl); K30(iTRAQ8plex)	0.786764	12	24.9972	1.06134	12	10.4318	0.908318	12	13.7946	1.12488	12	18.3523	0.684552	12	24.0395	0.690801	12	25.3221	0.664652	12	30.0063	0.821808	12	29.5361	51.47	2.95834e-05	4	4353	0.0329675	1
dSMIWDcTcIGAGR	12	3	2	A0A286ZY95;F1SS24	N-Term(iTRAQ8plex); C7(Carbamidomethyl); C9(Carbamidomethyl)																									51.16	2.83271e-05	2	1945.88	-2.82537	0
dTDSEEEIR	12	8	2	F2Z5G3;Q29376	N-Term(iTRAQ8plex)																									50.43	4.70981e-05	2	1397.66	-4.50863	0
sLQEALENQLkETTEk	12	2	1	A0A287BT68	N-Term(iTRAQ8plex); K11(iTRAQ8plex); K16(iTRAQ8plex)	0.980743	12	9.8472	1.07272	12	7.12902	0.908166	12	13.1008	1.04511	12	5.42663	0.818789	12	14.1592	0.827432	12	19.5677	0.841828	12	10.5117	0.943134	12	36.5531	48.87	0.000509143	3	2773.57	-2.13178	1
sLHDALcVIR	12	3	2	I3LR32;F1SQN1	N-Term(iTRAQ8plex); C7(Carbamidomethyl)																									48.36	0.000601031	3	1487.83	1.40538	0
lVLEVAQHLGESTVR	12	5	1	K7GLT8	N-Term(iTRAQ8plex)	1.03812	6	17.7674	1.01459	6	6.37526	1.02198	6	19.581	0.990828	6	19.654	1.1062	6	8.99549	1.08227	6	13.2053	1.22252	6	28.0939	1.17973	6	23.6466	48.04	0.000762411	3	1955.12	0.902536	0
vNNASLIGLGYTQTLRPGVk	12	4	1	F1SE27	N-Term(iTRAQ8plex); K20(iTRAQ8plex)	0.969224	12	8.99717	1.07552	12	10.1485	0.995541	12	6.76495	0.951836	12	7.12684	0.739443	12	23.6323	0.849	12	8.33122	0.768807	12	14.8185	0.837366	12	18.5065	47.48	0.00063063	3	2709.58	-4.20047	0
mGLYPGVLEPSSR	12	2	1	Q8WNR3	N-Term(iTRAQ8plex)	1.03939	12	4.96003	0.974407	12	4.10607	1.0587	12	6.05395	0.920117	12	2.78089	0.874065	12	12.8754	0.860197	12	4.37042	0.855963	12	6.37959	0.899805	12	6.16446	47.01	0.000558384	3	1709.91	-3.68087	0
sEHPQVTADPcAPWk	12	1	1	F1SKK4	N-Term(iTRAQ8plex); C11(Carbamidomethyl); K15(iTRAQ8plex)	0.972995	12	9.57968	1.11944	12	4.46217	0.876127	12	6.06039	1.03525	12	4.06158	0.906825	12	13.0587	0.927176	12	10.2376	0.893714	12	8.46811	0.908346	12	10.0804	46.87	0.000547895	3	2331.19	-4.79957	0
lTQSNAILR	12	13	3	F1S605;A0A286ZNH2;F1SL35	N-Term(iTRAQ8plex)																									46.28	0.000870191	3	1319.79	-4.1442	0
kGALLDSVVILGGQk	12	1	1	F1ST87	N-Term(iTRAQ8plex); K1(iTRAQ8plex); K15(iTRAQ8plex)	0.829481	12	20.045	1.00198	12	18.9668	0.964792	12	19.9216	1.1734	12	15.4038	0.764429	12	26.2102	0.79819	12	16.8431	0.785828	12	10.0539	0.833397	12	16.3122	45.41	0.000349604	4	2410.51	-2.75924	1
aEVEAImEQLk	12	5	1	F1RR82	N-Term(iTRAQ8plex); M7(Oxidation); K11(iTRAQ8plex)	0.787791	12	10.0468	0.984452	12	12.4457	1.04401	12	14.9341	1.19863	12	9.88027	0.967226	12	28.9186	0.937118	12	11.4521	0.988706	12	18.0958	0.912084	12	14.2622	43.18	0.00274319	3	1885.05	-1.65175	0
vEILANDQGNR	12	13	5	A0A0B8S070;A5A8V7;F1S9Q1;F1SA70;A0A287BIL8	N-Term(iTRAQ8plex)																									42.85	0.0016861	2	1532.83	-3.76884	0
lkPSQVALFVR	12	1	1	Q8MI02	N-Term(iTRAQ8plex); K2(iTRAQ8plex)	0.884347	12	12.6001	1.03686	12	9.54503	0.951376	12	5.6967	1.07187	12	9.23541	0.958635	12	8.42899	0.922147	12	8.73532	0.925555	12	7.41498	0.951496	12	10.5794	40.5	0.0023128	4	1866.16	-8.47239	0
mkDTDSEEEIR	12	8	2	F2Z5G3;Q29376	N-Term(iTRAQ8plex); M1(Oxidation); K2(iTRAQ8plex)																									39.68	0.0023144	2	1977	-3.39879	1
mLVSSEDVLHSWAVPSLGLk	12	16	1	P50667	N-Term(iTRAQ8plex); K20(iTRAQ8plex)	0.855663	12	16.1133	1.13524	12	16.3337	0.940188	12	20.3807	1.04655	12	8.97592	1.14306	12	21.6356	0.995811	12	19.4114	1.06199	12	7.72563	1.06318	12	27.8674	38.93	0.00577001	3	2776.55	-2.55058	0
yQGLcPPVAR	12	5	1	F1RRW4	N-Term(iTRAQ8plex); C5(Carbamidomethyl)	1.06643	12	4.91952	0.93601	12	10.4591	1.05894	12	11.9743	0.932901	12	14.5859	1.02807	12	25.2677	1.13125	12	24.0983	1.09896	12	24.2131	1.29207	12	25.1329	37.31	0.00650232	3	1464.79	-4.64882	0
iLAFPcNQFGR	12	2	1	P36968	N-Term(iTRAQ8plex); C6(Carbamidomethyl)	0.954398	12	7.3329	0.96415	12	8.64265	1.01224	12	7.46665	1.03523	12	9.55304	0.853972	12	14.9821	0.865228	12	15.4471	0.871183	12	20.4408	0.823059	12	14.3494	37.14	0.00544815	3	1626.87	-3.36941	0
qALAHGLk	12	3	1	F1SRC5	N-Term(iTRAQ8plex); K8(iTRAQ8plex)	0.958034	12	7.3737	1.04986	12	6.88584	0.993217	12	7.56	1.00999	12	10.6551	0.950284	12	12.3692	0.983727	12	5.40249	1.0051	12	5.85921	0.953095	12	14.6455	35.63	0.0189828	2	1445.89	-9.82004	0
aPVVAIk	12	2	1	A0A287BPT0	N-Term(iTRAQ8plex); K7(iTRAQ8plex)	0.918836	12	8.91631	1.05831	12	6.88501	0.954184	12	4.94799	1.06314	12	12.7762	0.825326	12	16.3989	0.791168	12	5.79698	0.811108	12	16.0207	0.805553	12	10.7114	34.92	0.00222254	2	1305.87	-2.57431	0
icHSTMDLPFFk	12	3	1	F1RMX7	N-Term(iTRAQ8plex); C2(Carbamidomethyl); K12(iTRAQ8plex)	0.988059	12	13.793	1.08521	12	8.90066	0.896379	12	11.3589	1.01408	12	7.61417	1.13943	12	22.2669	1.01773	12	11.7542	1.08913	12	8.36359	1.29982	12	21.7401	33.94	0.0125534	3	2104.1	-6.26099	0
lRPTPFPSPGPSPALAFWk	12	1	1	F1SSA1	N-Term(iTRAQ8plex); K19(iTRAQ8plex)	0.916149	12	9.90468	1.08022	12	9.99471	0.954731	12	8.7687	1.06861	12	5.2766	0.864829	12	15.1708	0.91621	12	8.90404	0.917492	12	12.5566	0.954258	12	15.3058	33.82	0.0163077	3	2674.53	-1.81338	0
eDAANNYAR	12	23	4	F2Z5S8;A0A288CFV7;P02550;A0A287B5H5	N-Term(iTRAQ8plex)																									33.79	0.00407385	2	1327.65	-3.54423	0
eHAALEPR	12	2	1	F1SRC5	N-Term(iTRAQ8plex)	1.10599	12	12.2433	0.958849	12	5.6421	1.03084	12	7.4739	0.883088	12	18.7852	0.949441	12	12.3971	0.991256	12	16.1298	1.0016	12	8.83773	1.05843	12	39.0343	33.02	0.0109256	2	1226.68	-0.315121	0
hFTEDQLcTVEDIk	12	1	1	F1SP29	N-Term(iTRAQ8plex); C8(Carbamidomethyl); K14(iTRAQ8plex)	1.02018	12	11.5049	1.06749	12	8.6365	0.991487	12	6.38653	0.911894	12	9.74299	0.818628	12	10.681	0.796862	12	14.3396	0.819273	12	12.1224	0.837043	12	18.4311	32.52	0.0149455	2	2343.2	-3.0771	0
sEQPkDEVGTR	12	2	1	A0A287AKN8	N-Term(iTRAQ8plex); K5(iTRAQ8plex)	1.06356	12	9.80342	0.999836	12	12.8683	0.92699	12	7.47544	1.02389	12	14.8159	1.03954	12	15.7361	1.11222	12	14.7039	1.08342	12	21.4976	1.08812	12	14.7974	31.49	0.0256867	2	1854.01	-6.32266	1
tEGSVcLFk	12	2	1	A0A286ZWH7	N-Term(iTRAQ8plex); C6(Carbamidomethyl); K9(iTRAQ8plex)	0.966497	12	7.15829	1.05885	12	15.4326	0.930062	12	12.6269	1.03164	12	8.60283	0.728319	12	35.0835	0.752648	12	24.7138	0.707608	12	46.5434	0.8853	12	50.3849	30.63	0.0333445	2	1648.92	-0.891071	0
tFMQETLk	12	1	1	Q8MI02	N-Term(iTRAQ8plex); K8(iTRAQ8plex)	0.981691	12	3.85671	1.06478	12	7.22702	0.944752	12	5.92379	0.970478	12	12.688	0.971237	12	11.9515	1.00592	12	8.21126	0.980984	12	4.91794	1.01449	12	13.2459	30.37	0.0374221	3	1605.91	-3.04193	0
dATIGFLk	12	5	2	Q6YT39;Q8WMN8	N-Term(iTRAQ8plex); K8(iTRAQ8plex)																									29.69	0.0451613	2	1472.89	-4.44362	0
nQSFcNk	12	1	1	D3K5J6	N-Term(iTRAQ8plex); C5(Carbamidomethyl); K7(iTRAQ8plex)	0.907503	12	20.7066	0.896845	12	19.5116	1.13051	12	10.6181	1.08072	12	24.2718	1.32006	12	20.3272	1.29752	12	19.469	1.13001	12	16.3019	1.23439	12	29.3128	29.29	0.0254952	2	1505.79	-5.64511	0
eLDYFAk	12	3	1	X4ZFQ2	N-Term(iTRAQ8plex); K7(iTRAQ8plex)	0.96025	12	12.5066	1.09894	12	6.67187	0.884194	12	11.3144	1.04537	12	10.4669	0.975029	12	13.9697	0.972095	12	18.099	0.973343	12	15.4575	0.96512	12	15.8637	28.63	0.0498316	2	1493.84	-5.97627	0
vANAQSPLPVFVYTRPVFSGASSR	12	1	1	Q8MI02	N-Term(iTRAQ8plex)	1.05849	12	10.0794	0.954643	12	8.8926	1.05634	12	9.19422	0.965671	12	4.92932	0.832292	12	9.54704	0.898594	12	20.7999	0.922218	12	18.284	0.997723	12	21.0501	27.65	0.0767905	4	2854.54	-3.21525	0
eGIPPDQQR	12	7	1	A7U5U2	N-Term(iTRAQ8plex)	1.08702	12	7.15936	0.966537	12	6.69698	1.00957	12	9.273	0.964961	12	10.7193	1.2314	12	14.9247	1.15226	12	10.4501	1.11079	12	20.3439	1.12992	12	14.7	26.77	0.0460727	2	1343.72	-3.28368	0
lcLImAk	12	2	1	A0A286ZWH7	N-Term(iTRAQ8plex); C2(Carbamidomethyl); M5(Oxidation); K7(iTRAQ8plex)	1.1116	12	28.8788	1.06712	12	7.98722	0.809669	12	14.0663	1.03257	12	6.37771	0.618421	12	22.6383	0.560045	11	39.9114	0.467802	12	30.4447	0.453514	12	47.7749	26.65	0.0972142	3	1472.88	-0.801209	0
eYTSAAR	12	2	1	P26461	N-Term(iTRAQ8plex)	1.09478	12	9.38336	1.01625	12	14.9534	0.997626	12	12.5578	0.935148	12	8.22483	1.47616	12	34.5224	1.51782	12	26.9	1.61847	12	32.8124	1.74036	12	28.2629	25.05	0.0437651	2	1101.58	-3.13661	0
iTFTPPLTR	12	2	1	A0A287BPT0	N-Term(iTRAQ8plex)	1.07585	12	6.81701	0.977129	12	8.80664	1.0896	12	12.6018	0.904681	12	14.4694	0.781217	12	10.1938	0.78155	12	10.612	0.768367	12	13.6884	0.779308	12	10.6163	23.39	0.129883	2	1349.8	-4.58663	0
nLFNHGk	12	2	1	A0A286ZWH7	N-Term(iTRAQ8plex); K7(iTRAQ8plex)	1.03402	12	21.1011	1.06156	12	13.6281	0.928886	12	16.0788	0.967482	12	14.1697	0.477994	12	36.8686	0.488618	12	47.6776	0.532018	12	38.453	0.442419	12	49.3308	22.67	0.182505	3	1437.84	-2.67641	0
fkGPFTDVVTTNLk	12	2	1	A0A287BBB5	N-Term(iTRAQ8plex); K2(iTRAQ8plex); K14(iTRAQ8plex)	0.834243	12	17.1623	1.09421	12	15.1728	0.915293	12	11.0983	1.12895	12	18.3363	0.867439	12	17.7338	0.886601	12	11.2842	0.784483	12	10.7864	0.813372	12	17.4239	21.81	0.219505	3	2479.46	-3.81035	1
sPVGYLk	12	2	1	F1SCU0	N-Term(iTRAQ8plex); K7(iTRAQ8plex)	0.872466	12	5.53367	1.08508	12	6.40063	0.921043	12	5.04301	1.10248	12	4.54821	0.948797	12	7.05856	0.963448	12	6.8095	0.950033	12	5.93066	0.920992	12	11.5122	17.24	0.720269	3	1371.84	-2.64439	0
kGTEPESADAk	12	1	1	I3LC61	N-Term(iTRAQ8plex); K1(iTRAQ8plex); K11(iTRAQ8plex)	0.966175	12	11.5546	1.06307	12	9.31734	0.893696	12	8.11898	1.07571	12	11.0335	1.02861	12	16.9204	0.979268	12	12.4183	0.985077	12	9.98868	0.960242	12	17.0048	15.82	1.26327	3	2045.16	-3.27429	1
vLLHLk	12	7	2	O02705;A0A287A9T4	N-Term(iTRAQ8plex); K6(iTRAQ8plex)																									22.24	0.00626887	3	1330.9	-4.05223	0
yDSTHGR	12	1	1	F1RM74	N-Term(iTRAQ8plex)	1.23467	12	7.8363	0.955659	12	6.05432	0.896895	12	15.3248	0.854246	12	10.2521	0.851717	12	17.0747	0.86213	12	8.07521	0.768563	12	12.621	0.850791	12	13.4878	20.49	0.0589582	3	1139.56	-13.6321	0
aAVPSGASTGIYEALELR	11	9	2	Q1KYT0;I3LK59	N-Term(iTRAQ8plex)																									99.64	4.44348e-09	3	2109.14	-2.61115	0
dLADELALVDVAVDk	11	2	1	F1SFX0	N-Term(iTRAQ8plex); K15(iTRAQ8plex)	0.923002	11	12.2991	0.992819	11	14.2789	0.989449	11	5.12194	1.11038	11	11.4271	0.960239	11	17.7142	1.01207	11	16.2459	1.04465	11	8.18919	1.00434	11	6.01696	89.25	5.40174e-08	2	2194.24	-0.796131	0
yLGSEYVTAIANLk	11	5	2	Q6YT39;Q8WMN8	N-Term(iTRAQ8plex); K14(iTRAQ8plex)																									87.68	7.52382e-08	2	2150.23	-2.73163	0
aAQVEQVLLTEQAQFGR	11	6	2	Q6YT39;Q8WMN8	N-Term(iTRAQ8plex)																									82.29	2.33425e-07	3	2192.19	-2.57254	0
eVDTSSEVPITTMTSPVSSHITATGR	11	2	1	Q29016	N-Term(iTRAQ8plex)	0.926756	11	13.3334	1.08162	11	8.83979	0.972579	11	5.71273	1.01406	11	11.2625	1.01507	11	16.3451	1.01509	11	21.3336	1.00662	11	11.737	0.990547	11	17.1119	81.55	1.54665e-07	3	3007.5	-5.1394	0
tDESGAcGLTASGYIR	11	1	1	Q866A8	N-Term(iTRAQ8plex); C7(Carbamidomethyl)	1.05477	11	10.5724	0.973173	11	4.07256	1.05708	11	2.45965	0.941629	11	12.8458	0.961176	11	15.6118	0.949479	11	7.65056	0.910434	11	2.98265	0.925429	11	8.84027	81.19	8.36359e-08	2	1961.95	-3.99639	0
gcITIIGGGDTATccAk	11	5	2	F1RPH0;X4ZFQ2	N-Term(iTRAQ8plex); C2(Carbamidomethyl); C14(Carbamidomethyl); C15(Carbamidomethyl); K17(iTRAQ8plex)																									77.57	3.30721e-07	3	2363.19	-3.03249	0
iIYGGSVTGATck	11	5	1	A0A288CFT0	N-Term(iTRAQ8plex); C12(Carbamidomethyl); K13(iTRAQ8plex)	0.945905	11	6.10875	1.03863	11	4.17854	0.975688	11	6.18477	0.998554	11	9.38203	0.903304	11	7.01622	0.928075	11	4.41958	0.921611	11	6.79833	0.899017	11	8.64346	75.68	1.13025e-06	2	1935.07	-7.91225	0
dIDGHMVNLDk	11	2	1	P36968	N-Term(iTRAQ8plex); K11(iTRAQ8plex)	0.986294	11	6.76074	1.06834	11	4.57416	0.890234	11	2.69543	1.01072	11	11.2544	0.905718	11	6.93133	0.940055	11	9.26882	0.896155	11	8.32334	0.979964	11	15.1347	75.23	1.15168e-06	2	1865.01	0.685115	0
iGLSVSEVIEGYEIAcR	11	1	1	I3LCA2	N-Term(iTRAQ8plex); C16(Carbamidomethyl)	1.06934	11	10.8351	0.957229	11	11.6057	1.09215	11	7.5361	0.977976	11	6.96106	1.05204	11	16.8534	1.05359	11	19.2907	1.15021	11	33.1465	0.945043	11	15.0261	75.2	1.03282e-06	2	2199.15	-4.42136	0
eTEGMNYWQGWk	11	1	1	A0A287AWZ4	N-Term(iTRAQ8plex); K12(iTRAQ8plex)	0.957596	11	5.49758	1.0869	11	4.72973	0.931793	11	5.7178	1.08933	11	8.43777	0.991524	11	5.19469	1.01097	11	4.16342	1.03216	11	6.95007	0.963129	11	8.84939	74.69	5.8925e-07	2	2137.06	-0.704763	0
vNLNAEEEALFk	11	4	2	F1SFX0;H9N9G8	N-Term(iTRAQ8plex); K12(iTRAQ8plex)																									73.5	2.04358e-06	2	1985.1	-6.04179	0
nADMSEDMQQDAVDcATQAMEk	11	1	1	F2Z536	N-Term(iTRAQ8plex); C15(Carbamidomethyl); K22(iTRAQ8plex)	0.952209	11	5.19252	0.988908	11	7.56677	0.96064	11	7.8438	1.0349	11	3.72273	0.985204	11	8.88118	1.04286	11	15.1406	1.08995	11	9.6606	1.00987	11	14.697	70.57	2.631e-07	2	3096.38	0.273843	0
lSEYLDIQYVPPEMR	11	2	2	D5K893;A0A287B423	N-Term(iTRAQ8plex)																									68.4	4.22791e-06	2	2157.12	-0.444545	0
vVAPQSSFSScLYGQcATk	11	2	1	F1RMX7	N-Term(iTRAQ8plex); C11(Carbamidomethyl); C16(Carbamidomethyl); K19(iTRAQ8plex)	0.926825	11	9.09229	1.02121	11	8.55553	0.983527	11	8.71434	1.04182	11	11.9587	0.916513	11	14.1864	0.933756	11	16.0105	0.879832	11	11.6067	0.950306	11	25.4521	67.58	4.22489e-06	3	2698.36	-5.56024	0
nMMAAcDPR	11	13	3	A0A287A275;Q767L7;A0A287B749	N-Term(iTRAQ8plex); C6(Carbamidomethyl)																									67.33	3.51361e-07	2	1369.63	-4.37101	0
nTFAEVTGLSPGVTYHFk	11	2	2	A0A286ZY95;F1SS24	N-Term(iTRAQ8plex); K18(iTRAQ8plex)																									66.54	8.81733e-06	3	2576.38	-6.86845	0
rPGAELGPEGSTGHSYNQYSQR	11	2	2	A0A286ZY95;F1SS24	N-Term(iTRAQ8plex)																									65.09	6.14838e-06	3	2695.31	-0.477427	0
tGAIVDVPVGEELLGR	11	4	1	A0A287AGU2	N-Term(iTRAQ8plex)	1.0373	11	8.4214	0.976271	11	10.926	1.02216	11	6.90879	0.963506	11	9.50834	1.12847	11	8.07499	1.15988	11	8.65332	1.0285	11	4.84828	1.06257	11	6.96521	64.24	1.82701e-05	3	1929.09	-3.03785	0
gMVALQVLSQTSVR	11	2	1	F1SBB1	N-Term(iTRAQ8plex)	1.10895	11	17.231	0.892824	11	10.4683	1.06308	11	10.3683	0.983504	11	9.35459	1.02676	11	17.2038	1.02635	11	40.9939	1.0586	11	8.15326	1.03586	11	8.87534	64.12	1.78719e-05	3	1793.02	-0.432121	0
qDGHLWcSTTSNYEQDQk	11	2	2	A0A286ZY95;F1SS24	N-Term(iTRAQ8plex); C7(Carbamidomethyl); K18(iTRAQ8plex)																									63.34	5.4455e-06	3	2805.34	1.14751	0
nVLLDPQLVPGGGASEMAVAHALTEk	11	3	1	A0A287AMZ2	N-Term(iTRAQ8plex); K26(iTRAQ8plex)	0.96113	11	10.5138	0.979754	11	10.6107	1.05509	11	7.64256	1.02616	11	4.48002	1.40726	11	12.0006	1.3443	11	37.1397	1.4372	11	12.5975	1.4952	11	6.36408	62.18	2.63929e-05	4	3225.77	-2.4267	0
nISHYEEQLVk	11	2	1	C1PIG4	N-Term(iTRAQ8plex); K11(iTRAQ8plex)	0.963565	11	7.47533	0.974402	11	25.3562	1.10203	11	6.45157	0.93031	11	18.4685	1.00531	11	27.7691	1.10924	11	24.7714	1.09537	11	22.8628	1.23876	11	26.7105	61.86	3.17995e-05	2	1968.09	-4.373	0
cFPGYGMNILk	11	2	1	F1SF28	N-Term(iTRAQ8plex); C1(Carbamidomethyl); K11(iTRAQ8plex)	0.943593	11	14.1484	0.961237	11	18.3458	1.05271	11	14.175	0.98721	11	12.5945	1.07348	11	21.9396	1.06732	11	19.0273	1.09485	11	10.2949	1.18748	11	18.8327	61.43	2.6152e-05	2	1908.02	-6.50189	0
aATVGYNILk	11	2	1	F1RPW8	N-Term(iTRAQ8plex); K10(iTRAQ8plex)	0.948699	11	8.04643	1.06577	11	1.59399	0.951554	11	4.93817	1.04814	11	4.7643	1.0665	11	10.0022	1.05076	11	6.71505	0.987623	11	6.18078	1.0785	11	7.46091	60.63	2.85007e-05	2	1658	-4.29446	0
fTNVGPDTIR	11	2	2	A0A286ZY95;F1SS24	N-Term(iTRAQ8plex)																									57.56	6.47182e-05	3	1423.78	-3.60739	0
nVQAEEmVEFSSGLk	11	3	1	A0A287AGU2	N-Term(iTRAQ8plex); M7(Oxidation); K15(iTRAQ8plex)	0.916598	11	28.6556	1.01447	11	12.5494	1.05172	11	14.6133	1.03884	11	6.79603	1.23951	10	14.255	1.19855	11	16.6932	1.16624	11	6.43532	1.06992	11	18.739	57.04	5.75298e-05	3	2292.19	-5.24859	0
nNLGELINTLNAAk	11	6	1	A0A288CFT0	N-Term(iTRAQ8plex); K14(iTRAQ8plex)	1.0554	11	17.849	0.933836	11	11.2443	1.01893	11	13.9252	0.934459	11	7.92068	0.913527	11	17.6399	1.03204	11	8.80163	0.979543	11	20.9327	1.05799	11	17.1199	56.02	0.000122142	3	2093.21	-1.292	0
dTLTSRPAQGVVTTLENVSPPR	11	4	2	A0A286ZY95;F1SS24	N-Term(iTRAQ8plex)																									54.66	0.000158165	3	2642.43	-3.49494	0
yISPDQLADLYk	11	3	1	I3LK59	N-Term(iTRAQ8plex); K12(iTRAQ8plex)	0.901144	11	13.7025	1.02322	11	18.4767	1.00064	11	18.6082	0.969787	11	16.4238	1.1377	11	21.0182	1.22466	11	15.5841	1.19474	11	6.97111	1.19064	11	13.1665	53.53	0.00020894	2	2034.13	-3.78805	0
lGEHNIDVLEGNEQFINAAk	11	3	1	P00761	N-Term(iTRAQ8plex); K20(iTRAQ8plex)	0.918843	10	10.8371	1.08186	10	12.0757	0.906031	10	13.0298	1.08436	10	7.93007	1.26941	10	8.13867	1.30842	10	16.212	1.34089	10	9.66472	1.19387	10	9.40086	52.58	0.000249539	3	2819.51	-2.70437	0
fLDWAGPPEPLQk	11	5	2	Q6YT39;Q8WMN8	N-Term(iTRAQ8plex); K13(iTRAQ8plex)																									51.81	0.000304868	2	2106.17	-8.95768	0
gPcFPNPcHNDAEcEVIDDAHR	11	5	2	P79385;B2CZF8	N-Term(iTRAQ8plex); C3(Carbamidomethyl); C8(Carbamidomethyl); C14(Carbamidomethyl)																									51.32	8.85485e-06	3	2914.25	-4.24603	0
vMPEFDTPGHSR	11	6	1	A0A286ZKQ1	N-Term(iTRAQ8plex)	1.0301	11	9.03043	1.07633	11	6.19473	1.01244	11	8.66767	0.987109	11	8.15387	1.03284	11	11.8853	1.06449	11	14.109	1.08142	11	7.61463	1.20814	11	11.1095	50.79	0.000100875	3	1676.83	-2.19298	0
tYAIVNVAFQk	11	3	1	A0A287AC59	N-Term(iTRAQ8plex); K11(iTRAQ8plex)	0.989163	11	3.99349	1.00522	11	11.5062	0.924935	11	10.4175	1.05109	11	8.77373	0.774532	11	6.91964	0.916697	11	10.0653	0.948147	11	4.52118	0.872032	11	15.8894	50.53	0.000396089	3	1862.09	-6.4727	0
iVPNVLLEQGk	11	3	1	P00889	N-Term(iTRAQ8plex); K11(iTRAQ8plex)	0.935135	11	5.89145	1.06402	11	3.62642	0.944184	11	8.91875	1.0743	11	12.3871	1.13107	11	12.3116	1.16229	11	7.85243	1.07141	11	12.9139	1.10352	11	4.59787	49.03	0.000435715	2	1818.12	-8.40602	0
fPGQLNADLR	11	14	4	A0A287A275;Q767L7;A5GFX6;A0A287B749	N-Term(iTRAQ8plex)																									48.75	0.000581415	3	1434.8	-3.70647	0
vYVTLPESTVTLLk	11	2	1	F1RMX7	N-Term(iTRAQ8plex); K14(iTRAQ8plex)	0.923529	11	12.6815	1.07317	11	5.44548	0.913613	11	10.033	1.04686	11	18.0212	0.959132	11	9.5824	0.944259	11	19.2089	0.956324	11	5.80956	0.933878	11	11.1433	48.52	0.000551171	2	2171.31	-4.16783	0
qMTcTDINTLTR	11	4	1	F1RR82	N-Term(iTRAQ8plex); C4(Carbamidomethyl)	1.08305	11	9.32623	0.997372	11	9.23275	1.02603	11	9.72367	0.89832	11	15.8916	0.789053	11	12.1352	0.811796	11	12.1258	0.761113	11	16.9903	0.872309	11	19.4439	48.46	0.000254471	2	1757.87	-5.17129	0
fLPDSSSQILGLPLMR	11	2	1	A0A287A6W8	N-Term(iTRAQ8plex)	1.01293	11	13.8578	1.02112	11	9.13795	1.01497	11	7.80577	0.978458	11	3.15559	0.954931	11	18.2293	0.952422	11	16.5552	0.862952	11	25.9917	0.956009	11	16.4552	47.76	0.000772149	3	2078.16	0.72619	0
eSLTMWNQk	11	2	1	A0A286ZWH7	N-Term(iTRAQ8plex); K9(iTRAQ8plex)	0.866492	11	9.00071	1.11545	11	7.56731	0.911606	11	14.4036	1.112	11	7.22425	0.52027	11	31.9929	0.489037	11	34.8388	0.495595	11	23.6848	0.517656	11	18.8943	47.21	0.000750926	2	1744.95	-2.74081	0
kNNLGELINTLNAAk	11	6	1	A0A288CFT0	N-Term(iTRAQ8plex); K1(iTRAQ8plex); K15(iTRAQ8plex)	0.813281	11	7.09841	1.10084	11	7.19142	0.906922	11	5.05017	1.12854	11	2.5978	0.928142	11	7.24656	0.912951	11	8.03358	0.914439	11	11.1395	0.888474	11	6.87768	46.76	0.000610448	3	2525.51	-4.42062	1
tVTFQQFQEAMk	11	1	1	I3LPE2	N-Term(iTRAQ8plex); K12(iTRAQ8plex)	0.963875	11	3.3143	1.0592	11	4.1784	0.928837	11	4.605	1.07041	11	7.93228	1.0768	11	11.2298	1.10877	11	13.9157	1.06441	11	4.36757	1.05846	11	12.6426	46.17	0.000963769	2	2066.11	-2.57372	0
yIcGEAPDYDR	11	1	1	F1S605	N-Term(iTRAQ8plex); C3(Carbamidomethyl)	1.00675	11	7.96296	1.01445	11	6.38529	1.05303	11	14.323	0.899397	11	14.4046	0.641131	11	19.6419	0.739196	11	13.9926	0.711402	11	18.7702	0.805756	11	26.2862	45.97	8.59961e-05	3	1662.77	-3.38463	0
aNIIFNTSLGAIFGVk	11	3	1	A0A286ZL94	N-Term(iTRAQ8plex); K16(iTRAQ8plex)	0.930358	11	7.41465	1.00603	11	9.11483	1.02196	11	10.2681	1.04544	11	7.57362	1.1925	11	24.0188	1.06591	11	20.6512	1.14756	11	28.8392	1.07576	11	30.877	45.75	0.0011215	2	2273.34	-4.66957	0
gEWTcVAYSQLR	11	2	2	A0A286ZY95;F1SS24	N-Term(iTRAQ8plex); C5(Carbamidomethyl)																									45.49	0.000451981	2	1773.88	-2.82781	0
iVcEVLSSDHDGGPPR	11	3	1	I3LT05	N-Term(iTRAQ8plex); C3(Carbamidomethyl)	0.992693	11	10.8266	1.06871	11	12.2315	0.980463	11	7.39513	0.981011	11	3.90549	1.01176	11	6.94675	1.09124	11	11.0979	1.11504	11	7.66543	1.34176	11	34.9634	43.94	0.000613541	3	2042.02	-4.95094	0
qLDEAVGNMAR	11	2	1	A0A286ZWH7	N-Term(iTRAQ8plex)	0.994213	11	7.63909	0.99056	11	4.5743	0.976119	11	8.45871	1.03894	11	12.6704	0.53785	11	17.4992	0.570203	11	26.7714	0.568673	11	26.7097	0.53102	11	19.6277	43.89	0.000845221	3	1507.78	-2.86715	0
kTQADSTQNLGER	11	1	1	F1SDE8	N-Term(iTRAQ8plex); K1(iTRAQ8plex)	0.964079	11	7.39424	1.01679	11	15.3366	0.903974	11	14.4599	0.99567	11	22.1006	0.936726	11	9.31736	0.927742	11	9.87196	0.92385	11	10.2888	0.820538	11	8.79053	43.53	0.00187425	3	2056.13	0.6635	1
aGIFQSAk	11	2	1	F1S0P0	N-Term(iTRAQ8plex); K8(iTRAQ8plex)	0.940272	11	5.18473	1.09389	11	5.27674	0.917695	11	10.0462	1.06025	11	6.44494	1.10308	11	6.73671	1.17402	11	22.82	1.1474	11	6.97243	1.10676	11	10.741	42.48	0.00216371	2	1429.86	-0.760666	0
vPSHAVVAR	11	5	2	Q6YT39;Q8WMN8	N-Term(iTRAQ8plex)																									41.11	0.00506885	3	1239.75	1.00958	0
vGINYEPPTVVPGGDLAk	11	1	1	P02550	N-Term(iTRAQ8plex); K18(iTRAQ8plex)	0.912318	11	10.2953	1.07734	11	10.9456	0.916983	11	11.0815	1.06797	11	6.18007	0.938761	11	21.2385	1.07372	11	18.9433	1.03068	11	15.9931	1.33888	11	54.1648	40.47	0.003841	2	2434.41	10.1978	0
aSGNLETk	11	4	1	F1SE27	N-Term(iTRAQ8plex); K8(iTRAQ8plex)	0.875911	11	10.819	1.06174	11	7.58563	0.95054	11	7.54736	1.09471	11	4.35063	0.755284	11	2.05236	0.729696	11	24.5621	0.789047	11	16.9618	0.799547	11	20.1622	40.45	0.00464309	2	1427.83	-4.41963	0
yGSSWSEk	11	3	2	A0A0A8IK66;A0A287AQV0	N-Term(iTRAQ8plex); K8(iTRAQ8plex)																									38.99	0.00290851	2	1551.82	-2.43194	0
imNTFSVVPSPk	11	7	2	A0A287A275;Q767L7	N-Term(iTRAQ8plex); M2(Oxidation); K12(iTRAQ8plex)																									38.63	0.00650483	2	1944.1	-5.35788	0
sGDASRPVSAFPENLYEcLPTk	11	4	2	D3K5M3;A0A286ZQX0	N-Term(iTRAQ8plex); C18(Carbamidomethyl); K22(iTRAQ8plex)																									37.41	0.00688988	3	3046.57	-3.59435	0
eVGPNIVHQR	11	1	1	A0A287BMQ2	N-Term(iTRAQ8plex)	1.19945	11	15.2924	0.871428	11	24.5477	1.03905	11	19.3286	0.856544	11	13.4787	0.869166	11	56.9683	0.904394	11	15.5754	0.76569	11	26.7437	0.757149	11	17.6641	35.69	0.00700063	3	1452.83	3.58617	0
qVcQLPGLFcYAQHIASIDGk	11	2	1	A0A286ZU97	N-Term(iTRAQ8plex); C3(Carbamidomethyl); C10(Carbamidomethyl); K21(iTRAQ8plex)	0.909021	11	4.53314	1.06335	11	16.6782	1.06841	11	10.6111	1.13258	11	11.2661	0.857653	11	24.0918	0.813724	11	16.1942	0.890623	11	23.2536	0.867796	11	23.5349	35.23	0.0111569	4	3013.58	-1.21511	0
lAEADSEk	11	4	1	F1RR82	N-Term(iTRAQ8plex); K8(iTRAQ8plex)	0.938154	11	14.9934	1.10827	11	11.7664	0.910161	11	12.7904	0.957732	11	4.46101	0.802553	11	14.4646	0.86358	11	12.9225	0.814937	11	9.74844	0.871304	11	9.62938	34.99	0.0142472	2	1470.82	-4.76196	0
hPYYSSISk	11	1	1	B5KJG2	N-Term(iTRAQ8plex); K9(iTRAQ8plex)	0.961153	11	11.8689	1.11637	11	6.77412	0.960865	11	4.43522	0.983434	11	9.50582	1.02364	11	3.42702	1.02248	11	5.93143	0.97525	11	7.32134	0.98702	11	6.01178	34.5	0.0162505	2	1689.94	-3.58038	0
dMTYcDTQLR	11	2	1	F1SCU0	N-Term(iTRAQ8plex); C5(Carbamidomethyl)	1.00386	11	11.338	0.986955	11	8.48805	1.01396	11	10.0791	0.984162	11	9.5386	0.901557	11	6.36325	0.908339	11	18.8086	0.903934	11	14.6053	0.989182	11	30.7516	34.18	0.00105035	2	1606.74	-4.81582	0
sDHYIcAk	11	1	1	Q6R953	N-Term(iTRAQ8plex); C6(Carbamidomethyl); K8(iTRAQ8plex)	0.994861	11	9.37233	1.01667	11	8.87543	0.989793	11	7.76215	1.00214	11	6.46309	1.62904	11	41.6363	1.63971	11	41.2247	1.82256	11	41.404	1.61259	11	30.3276	33.87	0.0104397	2	1601.84	-10.0407	0
lGADIGkGPEER	11	1	1	F1RRA6	N-Term(iTRAQ8plex); K7(iTRAQ8plex)	0.968072	11	13.7959	0.848548	11	18.639	1.00571	11	18.0183	1.11127	11	16.9352	0.927688	11	17.0024	0.969317	11	21.0537	0.956968	11	17.0554	0.939648	11	23.3907	32.53	0.024461	2	1850.06	1.19329	1
lHQDIcSMPk	11	1	1	A0A287BQB3	N-Term(iTRAQ8plex); C6(Carbamidomethyl); K10(iTRAQ8plex)	1.07487	11	14.2252	1.00354	11	8.16114	1.05393	11	9.65736	0.899787	11	17.8404	0.899673	11	14.0559	0.949519	11	15.3027	0.891459	11	13.9859	0.958752	11	16.2345	31.74	0.020398	2	1836.97	-10.5399	0
gNHEcASINR	11	6	2	P61292;F1RNL4	N-Term(iTRAQ8plex); C5(Carbamidomethyl)																									30.82	0.00517464	3	1461.72	-1.32979	0
yHLTQQAk	11	2	1	A0A286ZWH7	N-Term(iTRAQ8plex); K8(iTRAQ8plex)	0.86675	11	18.5241	1.22935	11	5.20297	0.817974	11	9.96972	1.06023	11	11.8639	0.472689	11	18.653	0.470498	11	23.4379	0.470562	11	12.0046	0.521005	11	8.86134	29.16	0.0626109	2	1596.93	-2.9693	0
scHTAVDR	11	9	3	P09571;Q6YT39;Q8WMN8	N-Term(iTRAQ8plex); C2(Carbamidomethyl)																									28.83	0.00733142	3	1249.62	-5.67663	0
nVLVPPEk	11	2	1	A0A287AKN8	N-Term(iTRAQ8plex); K8(iTRAQ8plex)	0.980899	11	8.68641	1.01883	11	7.37764	0.980218	11	12.0143	1.01783	11	9.11422	0.96509	11	22.1228	0.935106	11	14.2914	0.936572	11	11.0906	0.940126	11	12.7737	28.71	0.043404	3	1503.93	-3.20034	0
iAIEHLDk	11	2	1	I3LR32	N-Term(iTRAQ8plex); K8(iTRAQ8plex)	1.0209	11	6.70846	0.961306	11	15.6044	1.00379	11	10.7826	0.987295	11	8.30568	1.10809	11	20.2514	1.05915	11	12.9652	1.05039	11	11.6529	1.03722	11	11.6384	27.87	0.0722625	3	1546.94	0.668822	0
sITDFWk	11	1	1	I3LK18	N-Term(iTRAQ8plex); K7(iTRAQ8plex)	0.882156	11	8.65737	1.10534	11	5.391	0.908195	11	8.74958	1.08076	11	5.59245	0.939117	11	11.2189	1.0188	11	6.50497	0.919395	11	9.19479	0.903085	11	8.36479	27.67	0.0951624	2	1504.86	-3.41705	0
kVEAPFIPk	11	13	1	A0A287ABM2	N-Term(iTRAQ8plex); K1(iTRAQ8plex); K9(iTRAQ8plex)	0.774751	11	15.258	0.777833	11	19.5538	1.05551	11	13.592	1.31673	11	18.3883	1.09126	11	21.2431	1.11934	11	23.8572	1.01727	11	18.2535	1.05182	11	19.788	25.11	0.0755381	3	1941.21	-8.90661	1
gEWTckPIAEk	11	3	2	A0A286ZY95;F1SS24	N-Term(iTRAQ8plex); C5(Carbamidomethyl); K6(iTRAQ8plex); K11(iTRAQ8plex)																									24.95	0.152747	4	2231.26	-0.236599	0
rLPPQQIEk	11	8	2	A9XFX6;A0A287AP52	N-Term(iTRAQ8plex); K9(iTRAQ8plex)																									24.13	0.184104	4	1717.06	0.375774	1
aLLVLMGR	11	1	1	K4IWU4	N-Term(iTRAQ8plex)	0.940626	11	7.04049	0.987151	11	9.2031	1.0152	11	8.20475	1.00674	11	11.383	0.998298	11	10.1728	0.902011	11	10.2425	0.958261	11	8.92846	0.926007	11	11.0719	22.89	0.146245	2	1176.74	-4.23206	0
mASkPcISNk	11	2	1	A0A286ZWH7	N-Term(iTRAQ8plex); K4(iTRAQ8plex); C6(Carbamidomethyl); K10(iTRAQ8plex)	0.839196	11	5.18937	1.12971	11	2.59178	0.931956	11	6.30804	1.07899	11	2.02811	0.44013	11	7.23373	0.508865	11	6.34817	0.437256	11	12.1912	0.484371	11	21.9628	19.52	0.554523	2	2048.17	-4.35781	0
aTAGDTHLGGEDFDNR	10	6	2	A5A8V7;A0A0B8S070	N-Term(iTRAQ8plex)																									91.06	4.73975e-09	2	1979.93	-1.67907	0
vLGGEAcLWGEYVDATNLTPR	10	6	1	A0A286ZKQ1	N-Term(iTRAQ8plex); C7(Carbamidomethyl)	0.94969	10	10.0144	0.911339	10	10.5877	1.05386	10	7.40041	1.07342	10	7.28483	1.50946	10	18.4263	1.62552	10	18.1625	1.52119	10	12.6182	1.51946	10	16.5796	87.96	4.03888e-08	3	2625.32	-1.48789	0
lAMQEFMILPVGAETFR	10	2	1	I3LK59	N-Term(iTRAQ8plex)	0.948467	10	17.8549	0.953841	10	9.12586	1.09611	10	8.29156	1.0739	10	11.1237	0.98499	10	12.4264	1.09969	10	24.5154	1.00847	10	14.0004	1.05787	10	9.86994	87.54	6.07001e-08	2	2257.19	-5.53704	0
cLAENAGDVAFVk	10	6	2	Q6YT39;Q8WMN8	N-Term(iTRAQ8plex); C1(Carbamidomethyl); K13(iTRAQ8plex)																									81.74	2.79007e-07	2	2002.08	-3.55263	0
aVcmLSNTTAIAEAWAR	10	18	5	F2Z5S8;A0A288CFV7;P02550;A0A287B5H5;Q29220	N-Term(iTRAQ8plex); C3(Carbamidomethyl); M4(Oxidation)																									77.14	3.69972e-07	3	2185.1	-3.41683	0
lYLGLPYLTAIQGLR	10	5	2	Q6YT39;Q8WMN8	N-Term(iTRAQ8plex)																									75.1	1.27166e-06	3	1995.19	-3.04866	0
qYNVGPSASQYLLR	10	2	2	A0A286ZY95;F1SS24	N-Term(iTRAQ8plex)																									73.33	1.86271e-06	3	1900.02	0.167515	0
gTAIGIDLGTTYScVGVFQHGk	10	1	1	A5A8V7	N-Term(iTRAQ8plex); C14(Carbamidomethyl); K22(iTRAQ8plex)	0.981668	10	28.699	1.03014	10	8.22018	0.95769	10	9.99893	1.00212	9	9.87317	1.11344	9	5.6187	1.10296	9	10.2228	1.05512	9	10.3957	1.22726	10	18.01	73.18	1.88249e-06	3	2889.53	-1.49305	0
sLENSFLVSATNEFR	10	2	1	F1RMX7	N-Term(iTRAQ8plex)	1.03356	10	10.6511	0.969966	10	1.7395	0.977163	10	4.11313	1.03085	10	7.59484	0.944924	10	8.43535	0.976883	10	9.69323	1.01049	10	14.1548	1.04003	10	20.0978	70.67	2.87965e-06	2	2018.04	-3.11626	0
tLTLVDTGIGMTk	10	6	2	A0A287A9T4;O02705	N-Term(iTRAQ8plex); K13(iTRAQ8plex)																									69.82	4.36731e-06	2	1958.13	-8.89425	0
iSIVGTGSVGMAcAISILLk	10	1	1	A0A0K0KW08	N-Term(iTRAQ8plex); C13(Carbamidomethyl); K20(iTRAQ8plex)	0.857065	10	7.95887	1.10183	10	11.4908	0.98174	10	24.8451	1.06924	10	12.2311	0.801857	10	21.8309	0.759613	10	20.2305	0.766844	10	11.9115	0.683959	10	27.3913	69.63	4.15971e-06	3	2598.51	-3.46074	0
nAPAIIFIDELDAIAPk	10	4	1	F1SIH8	N-Term(iTRAQ8plex); K17(iTRAQ8plex)	0.986711	10	13.403	0.946698	10	13.2473	1.01959	10	9.48385	1.0792	10	8.95122	1.15644	10	12.9748	1.35696	10	12.9899	1.12128	10	14.1097	1.1635	10	10.2064	68.82	5.35378e-06	2	2419.41	-0.177839	0
vGDTPcIGSGGYADNDIGAISTTGHGESILk	10	2	1	F1RPW8	N-Term(iTRAQ8plex); C6(Carbamidomethyl); K31(iTRAQ8plex)	0.95458	10	5.76294	1.11766	10	16.1152	0.937742	9	4.92054	0.98654	10	12.5647	1.40161	10	12.3188	1.39491	10	15.9052	1.40857	9	20.0208	1.35916	9	28.2423	67.89	3.99072e-06	4	3670.84	-2.84681	0
gEDQcQDNQELDFISGMk	10	2	1	A0A286ZWH7	N-Term(iTRAQ8plex); C5(Carbamidomethyl); K18(iTRAQ8plex)	0.86426	10	13.8843	1.07682	10	14.071	0.926808	10	16.2426	1.12946	10	8.01635	0.786707	10	24.2278	0.768639	10	30.1192	0.782098	10	30.5552	0.865845	10	34.3899	66.71	2.35701e-06	2	2722.3	2.10967	0
vATAQDDITGDGxTSNVLIIGELLk	10	4	2	I3L9J4;F1RIU3	N-Term(iTRAQ8plex); X13(T); K25(iTRAQ8plex)																									65.97	1.04713e-05	2	3152.74	-2.13114	0
gSGNLEAIHVIk	10	1	1	D0G0C8	N-Term(iTRAQ8plex); K12(iTRAQ8plex)	0.945866	10	7.25468	1.04492	10	11.7124	0.976975	10	8.19261	0.987554	10	11.1286	1.14926	10	14.0706	1.03883	10	11.8427	1.06483	10	10.4883	1.13145	10	15.611	65.21	1.46131e-05	2	1846.1	-1.41988	0
iLSDLNLVMYPk	10	1	1	F1SQZ1	N-Term(iTRAQ8plex); K12(iTRAQ8plex)	0.906699	10	7.79674	1.01835	10	3.70332	0.965615	10	6.44293	1.0669	10	6.0768	0.912073	10	17.5837	0.91054	10	8.14477	0.924834	10	18.2778	0.81923	10	7.4518	64.95	1.38992e-05	2	2014.17	-6.38256	0
mcSQVLcQEQGVcTR	10	1	1	Q8MI02	N-Term(iTRAQ8plex); C2(Carbamidomethyl); C7(Carbamidomethyl); C13(Carbamidomethyl)	1.08365	10	7.61713	0.938002	10	6.75567	1.053	10	4.70199	0.946446	10	8.9308	0.979098	10	9.50947	0.977141	10	11.0467	0.953125	10	14.0298	0.997466	10	6.69121	63.71	1.68111e-06	2	2159.99	-2.86988	0
tVLIMELINNVAk	10	4	1	K7GLT8	N-Term(iTRAQ8plex); K13(iTRAQ8plex)	0.986437	10	16.6471	1.02476	10	19.5499	0.974954	10	13.7437	0.979369	10	14.4686	1.12224	9	13.7794	1.08337	10	29.4511	1.08694	10	14.7981	1.05591	10	26.5253	62.66	1.8699e-05	2	2066.25	-1.71206	0
iLLANFLAQTEALMk	10	1	1	P08059	N-Term(iTRAQ8plex); K15(iTRAQ8plex)	0.928813	10	13.75	1.00097	10	8.43177	0.972859	10	5.66782	1.11117	10	8.28676	0.910683	10	18.1474	1.11266	10	9.37463	1.07272	10	8.03445	0.975651	10	19.0165	62.55	1.95678e-05	2	2284.35	-3.07604	0
gLETIANDVVSLATk	10	3	1	F1SMB2	N-Term(iTRAQ8plex); K15(iTRAQ8plex)	0.980811	10	22.3527	1.10923	10	11.8559	0.904127	10	7.91689	1.07365	10	8.00678	1.21641	10	8.90249	1.15017	10	13.4976	1.22158	10	13.1639	1.26244	10	31.0841	62.1	2.83634e-05	2	2139.24	-3.45499	0
gHILSGTScVPLSQcGcTTQR	10	2	1	F1RMX7	N-Term(iTRAQ8plex); C9(Carbamidomethyl); C15(Carbamidomethyl); C17(Carbamidomethyl)	1.0258	10	6.62009	0.993476	10	5.32886	0.983548	10	12.909	0.942781	10	12.0119	0.881344	10	16.0483	0.834485	10	18.4517	0.916244	10	9.19383	0.967654	10	2.72527	61.97	1.007e-05	2	2623.27	-0.356484	0
eLSDIAHR	10	3	2	A0A287B8F3;A0A286ZYX8	N-Term(iTRAQ8plex)																									60.26	3.4379e-05	3	1244.69	-0.959577	0
fLIPNASQAESk	10	4	1	A0A287AXR5	N-Term(iTRAQ8plex); K12(iTRAQ8plex)	0.944928	10	2.37253	1.05026	10	4.29535	0.980818	10	5.08124	1.03037	10	4.77355	1.0476	10	11.0166	1.1056	10	14.3746	0.998565	10	7.15322	1.00708	10	9.63496	59.13	6.42056e-05	2	1913.09	-3.19503	0
aLTTNcVWTIEmkPGHk	10	3	2	I7HJH6;P24020	N-Term(iTRAQ8plex); C6(Carbamidomethyl); M12(Oxidation); K13(iTRAQ8plex); K17(iTRAQ8plex)																									58.77	6.30512e-05	3	2914.6	-2.367	0
lGVQAFADALLIIPk	10	2	1	F1RIU3	N-Term(iTRAQ8plex); K15(iTRAQ8plex)	0.910775	10	6.27208	1.03753	10	15.5688	0.90961	10	12.9164	1.08764	10	10.8263	1.06491	10	20.7518	1.0829	10	13.7525	1.04891	10	19.2794	1.09754	10	10.4169	58.6	3.63731e-05	2	2177.36	2.13176	0
sLLSSLEEAk	10	3	1	Q29549	N-Term(iTRAQ8plex); K10(iTRAQ8plex)	0.963739	10	7.72648	0.990202	10	8.03843	0.956906	10	21.1416	1.05325	10	8.34042	1.29047	10	10.763	1.22146	10	11.2421	1.30143	10	7.18925	1.23822	10	8.10845	56.94	9.67003e-05	2	1684.99	-2.65858	0
vTVLEAANR	10	2	1	A0A287BPT0	N-Term(iTRAQ8plex)	0.979205	10	8.24111	0.99791	10	12.7903	1.05977	10	7.17843	0.9733	10	9.15652	0.825138	10	14.4163	0.843847	10	11.0618	0.801277	10	10.7776	0.813228	10	10.7236	55.9	0.000140087	3	1276.75	-4.24849	0
lTFDTTFSPNTGk	10	2	1	F1S2F6	N-Term(iTRAQ8plex); K13(iTRAQ8plex)	0.896684	10	4.52576	1.02467	10	8.09252	0.937757	10	5.78086	1.11488	10	3.5953	0.889909	10	8.31758	0.902656	10	8.33034	0.876688	10	13.8056	0.812612	10	6.57128	55.67	0.000113964	2	2037.1	-7.39891	0
sLVSHSNDLSSLR	10	1	1	F1S0S5	N-Term(iTRAQ8plex)	1.06789	10	9.67765	0.98819	10	7.4367	1.00538	10	7.56532	0.991926	10	6.11147	0.975877	10	13.3761	1.05584	10	9.86015	0.992699	10	10.715	0.982991	10	20.5961	55.36	0.000102748	3	1718.93	-2.67428	0
vNLNAEEEALFkk	10	4	2	F1SFX0;H9N9G8	N-Term(iTRAQ8plex); K12(iTRAQ8plex); K13(iTRAQ8plex)																									55.29	0.000111221	3	2417.42	-0.13457	1
kATESTDAESVDAk	10	1	1	F1S1R1	N-Term(iTRAQ8plex); K1(iTRAQ8plex); K14(iTRAQ8plex)	0.87507	10	15.9799	1.01901	10	17.2111	0.915793	10	11.451	1.13741	10	17.4696	0.869056	10	23.2343	0.877333	10	15.41	0.881998	10	17.9833	0.872512	10	14.5595	53.07	0.000225874	3	2364.29	-5.06114	1
lcPDTcHSEFSGR	10	2	1	F1RMX7	N-Term(iTRAQ8plex); C2(Carbamidomethyl); C6(Carbamidomethyl)	1.09279	10	7.37594	0.981213	10	6.21831	0.99791	10	5.80274	0.959026	10	12.8913	0.923823	10	22.2635	0.889683	10	16.7827	0.923225	10	15.0249	0.96368	10	10.4205	52.49	1.63455e-05	3	1869.85	-3.35466	0
gQLVPLETVLDMLR	10	2	1	A0A286ZQ79	N-Term(iTRAQ8plex)	0.909612	10	8.23812	1.00412	10	4.90365	0.917507	10	20.0541	1.09009	10	9.13025	0.909866	10	11.2749	0.940083	10	14.2885	0.979532	10	6.34042	0.931879	10	11.5509	52.46	0.000301366	3	1888.08	-2.23344	0
qVYVDIFNTLVTLk	10	3	1	F1RMX7	N-Term(iTRAQ8plex); K14(iTRAQ8plex)	0.978737	10	12.345	1.10809	10	8.61269	0.877392	10	12.4277	1.0083	10	8.65629	0.918142	10	14.3831	0.894196	10	25.5007	0.91749	10	13.6085	0.913991	10	8.51839	51.81	0.00028707	3	2261.33	-1.20543	0
iYEEEGLEk	10	2	1	F1SCU0	N-Term(iTRAQ8plex); K9(iTRAQ8plex)	0.924191	10	11.331	0.979752	10	11.4351	0.983316	10	6.38509	1.10277	10	9.39821	1.09546	10	13.7674	1.11251	10	7.88627	1.01455	10	13.9555	1.09965	10	7.30239	50.97	0.000316734	2	1717.94	-3.43186	0
aNAFVAELk	10	3	1	P00346	N-Term(iTRAQ8plex); K9(iTRAQ8plex)	0.95744	10	3.51462	1.02245	10	8.75381	0.966018	10	18.3228	1.0857	10	4.64663	1.02583	10	15.8206	1.0576	10	8.18686	1.04689	10	12.3537	1.01923	10	4.87464	50.66	0.000360786	3	1570.94	-2.8445	0
fNPETDFLTGk	10	3	1	F1SRC5	N-Term(iTRAQ8plex); K11(iTRAQ8plex)	0.967921	10	11.241	1.07399	10	9.59983	0.935331	10	13.3302	1.03876	10	4.94025	1.1464	10	8.3065	1.06308	10	10.762	1.12675	10	8.97358	0.981543	10	10.5958	49.91	0.000410418	2	1877.02	-3.76369	0
lScQcLGFGSGHFR	10	4	2	A0A286ZY95;F1SS24	N-Term(iTRAQ8plex); C3(Carbamidomethyl); C5(Carbamidomethyl)																									49.64	0.000139062	2	1929.94	3.35319	0
mYFPGYFPNELR	10	2	1	F1S8I7	N-Term(iTRAQ8plex)	1.11961	10	6.50923	0.964701	10	12.3939	1.00321	10	7.74925	0.932671	10	10.2947	0.892274	10	7.49738	0.88722	10	4.50419	0.923989	10	7.71116	0.837828	10	6.4292	49.54	0.000191218	2	1837.92	-2.55598	0
scPkPTIEHGEIYAPQR	10	1	1	K7GQS2	N-Term(iTRAQ8plex); C2(Carbamidomethyl); K4(iTRAQ8plex)	1.05202	10	6.26412	0.975492	10	6.325	0.956755	10	3.08499	1.02731	10	5.70983	0.910859	10	6.93876	0.939812	10	11.2836	0.941315	10	9.04689	0.91564	10	6.42612	49.22	0.000490664	4	2591.38	-1.38857	0
hIDLVEGDEGR	10	2	1	A0A287A1G6	N-Term(iTRAQ8plex)	1.05396	10	11.6045	0.917485	10	7.54833	1.21996	10	8.9003	0.834584	10	15.2298	0.825129	10	19.2159	0.79402	10	13.8372	0.77057	10	17.3521	0.876447	10	9.63122	49.13	0.000241916	3	1543.8	-3.26741	0
vNAEGSVDDVFSQVcTHLDTLk	10	2	1	A0A286ZQ79	N-Term(iTRAQ8plex); C15(Carbamidomethyl); K22(iTRAQ8plex)	1.05304	10	11.7134	1.01349	10	7.3008	0.925017	10	11.9522	0.984483	10	8.67894	0.868851	10	9.42031	0.916757	10	17.0922	0.934408	10	13.0621	0.85643	10	6.10604	48.37	0.000438821	4	3042.56	-2.24691	0
tENYINENTEAQGEQk	10	10	3	I3LL86;I3L8Z8;F1RRQ6	N-Term(iTRAQ8plex); K16(iTRAQ8plex)																									47.95	0.000317443	2	2476.23	-4.81605	0
kGDVTAQVALQPALk	10	4	1	A0A287APZ8	N-Term(iTRAQ8plex); K1(iTRAQ8plex); K15(iTRAQ8plex)	1.008	10	13.5627	1.01716	10	5.07545	0.943037	10	12.34	0.99034	10	14.6722	0.939147	10	12.5558	0.891321	10	11.8653	0.896483	10	9.59587	0.934202	10	4.47951	47.65	0.000487027	2	2451.48	-8.99571	1
sPDEALENIYk	10	1	1	I3LPE2	N-Term(iTRAQ8plex); K11(iTRAQ8plex)	0.943666	10	9.56221	1.06114	10	14.6689	0.866626	10	13.2214	1.0633	10	12.564	1.03	10	11.3629	1.0738	10	14.4921	1.06021	10	11.128	0.980029	10	24.3758	46.62	0.000816641	2	1887.03	-2.8905	0
sPHVLcVTQR	10	2	1	F1SF28	N-Term(iTRAQ8plex); C6(Carbamidomethyl)	1.00896	10	6.01422	1.05573	10	7.50907	0.908152	10	7.14862	1.01734	10	3.50246	0.918101	10	13.5878	0.962532	10	9.3646	0.985964	10	13.6149	1.06906	10	22.0704	45.5	0.00119218	2	1500.83	2.4387	0
lLLQVQHxSk	10	8	1	A0A287AXS7	N-Term(iTRAQ8plex); X8(A); K10(iTRAQ8plex)	0.964709	5	11.8639	1.1108	5	3.0547	0.958555	5	9.42373	0.972023	5	1.56672	0.834843	5	6.89558	0.885868	5	11.4322	0.827142	5	27.4789	0.885701	5	13.8377	45.21	0.0012037	3	1745.08	-6.08098	0
lLDVVHPAAk	10	1	1	D0G0C9	N-Term(iTRAQ8plex); K10(iTRAQ8plex)	0.905317	10	14.2678	1.00138	10	12.0657	0.950101	10	13.568	1.11591	10	13.9385	1.24415	10	19.8453	1.19873	10	17.1087	1.22153	10	13.4326	1.2339	10	10.6166	45.16	0.000871698	2	1671.03	-5.08475	0
dYPLPDVAHVk	10	2	1	I3LER5	N-Term(iTRAQ8plex); K11(iTRAQ8plex)	0.938472	10	12.7439	1.03012	10	10.1035	1.00244	10	11.0639	1.05311	10	9.49511	1.07266	10	6.05123	1.03543	10	8.8125	0.992621	10	9.97183	0.958367	10	9.0392	44.29	0.00173907	2	1862.06	-4.03835	0
lGYYPHVDENTGk	10	1	1	Q8MI02	N-Term(iTRAQ8plex); K13(iTRAQ8plex)	0.969905	10	12.7573	1.05752	10	5.18481	0.904814	10	3.89352	1.0194	10	8.50271	0.975172	10	13.994	0.944889	10	8.69158	0.920289	10	9.76932	0.951395	10	3.38418	44.23	0.00135926	2	2101.11	-4.97838	0
sAVYGFADk	10	1	1	F1S8P1	N-Term(iTRAQ8plex); K9(iTRAQ8plex)	0.915296	10	10.4632	1.07249	10	3.72956	0.932765	10	9.46381	1.0986	10	3.58784	0.985995	10	7.52412	0.962872	10	16.2236	0.972213	10	6.41554	0.937002	10	9.09749	43.5	0.00175547	2	1565.87	-2.59671	0
iPQGFGNLLEGLTR	10	1	1	F1S7B1	N-Term(iTRAQ8plex)	0.99449	10	12.7374	0.974534	10	7.7602	1.2598	10	20.9791	0.880947	10	12.4848	1.02733	10	12.1721	0.805405	10	27.4721	0.830628	10	19.2131	0.793899	10	21.3728	42.27	0.0029587	2	1819.03	-4.95486	0
gHLQTcSFNAEk	10	4	1	F1RUT4	N-Term(iTRAQ8plex); C6(Carbamidomethyl); K12(iTRAQ8plex)	0.949497	10	12.1047	1.00808	10	12.6238	0.973723	10	8.85828	1.00678	10	13.6931	1.0372	10	13.7385	0.993467	10	15.4385	1.05886	10	11.9259	1.00881	10	14.4863	41.52	0.00250166	2	2000.05	1.53881	0
yLAEVAAGDDkk	10	4	1	A0A287AXR5	N-Term(iTRAQ8plex); K11(iTRAQ8plex); K12(iTRAQ8plex)	0.944548	10	13.2729	1.07616	10	6.52102	0.969133	10	5.14114	1.0441	10	13.2464	0.955846	10	19.1343	1.00204	10	12.7722	0.913329	10	7.92548	0.931944	10	13.4826	41.5	0.00354327	2	2192.26	-5.63889	1
kISVNDIDLcPLNk	10	1	1	I3LTE3	N-Term(iTRAQ8plex); K1(iTRAQ8plex); C10(Carbamidomethyl); K14(iTRAQ8plex)	0.869089	10	8.76352	1.11915	10	12.2415	0.897687	10	15.3112	1.10272	10	9.41399	0.90046	10	7.55934	0.938524	10	8.28063	0.87505	10	6.91299	0.899012	10	15.2676	41.23	0.00288912	3	2541.47	-4.84192	1
aSLLTSLTLVk	10	1	1	F1RRH7	N-Term(iTRAQ8plex); K11(iTRAQ8plex)	0.986683	10	10.3657	1.00127	10	7.6015	0.963047	10	11.5521	1.10917	10	7.07456	0.932849	10	14.0576	0.89736	10	5.50344	0.932008	10	10.6809	0.871551	10	10.0129	40.92	0.00140378	3	1754.12	-1.90307	0
lTLFHVEQGk	10	2	1	F1RPW8	N-Term(iTRAQ8plex); K10(iTRAQ8plex)	0.904641	10	7.11908	1.15663	10	7.49527	0.912678	10	7.63364	1.03712	10	4.5485	1.07475	10	13.0387	1.03761	10	11.4648	1.07565	10	7.13596	1.33932	10	34.4108	40	0.00415	2	1780.06	2.62588	0
aGLDGFk	10	1	1	D5K891	N-Term(iTRAQ8plex); K7(iTRAQ8plex)	0.869339	10	10.8513	1.0979	10	13.2573	0.878829	10	15.3046	1.0903	10	8.96594	1.04845	10	17.8963	1.09401	10	5.87045	1.05988	10	18.3414	1.07039	10	23.3147	39.52	0.00572392	2	1315.78	-4.47195	0
aLHYLPATk	10	2	1	A0A287BPT0	N-Term(iTRAQ8plex); K9(iTRAQ8plex)	0.980377	10	7.53277	1.09614	10	7.8957	0.902441	10	2.26045	1.04176	10	11.677	0.845391	10	9.56209	0.850541	10	4.56909	0.858624	10	8.75329	0.852035	10	12.3544	38.59	0.00493933	3	1621.99	1.07168	0
gLVLDHGAR	10	3	2	I3L9J4;F1RIU3	N-Term(iTRAQ8plex)																									36.86	0.0115395	3	1241.72	-4.44118	0
vFAVNQGR	10	2	2	A0A286ZY95;F1SS24	N-Term(iTRAQ8plex)																									35.7	0.00917813	3	1194.69	-1.26081	0
iPNIYAIGDVVAGPmLAHk	10	2	1	F1SAF0	N-Term(iTRAQ8plex); M15(Oxidation); K19(iTRAQ8plex)	1.00047	10	13.8826	1.08905	10	13.9096	0.921365	10	11.7279	0.938386	10	12.9882	0.994229	10	7.24587	0.936227	10	9.5829	0.953087	10	10.8498	1.08663	10	13.3393	35.49	0.0117939	3	2603.48	-1.06818	0
sLHDALcVLAQTVk	10	1	1	D0G0C8	N-Term(iTRAQ8plex); C7(Carbamidomethyl); K14(iTRAQ8plex)	0.799359	10	27.2509	1.17684	10	14.6688	0.954791	10	17.3765	1.16588	10	15.9382	1.26607	10	10.1704	1.18802	10	21.2274	1.18687	10	13.4573	1.24773	10	6.66467	34.59	0.0162647	3	2163.24	-0.824698	0
gSYFITSk	10	1	1	A0A0A8IK66	N-Term(iTRAQ8plex); K8(iTRAQ8plex)	0.836498	10	7.70844	1.10951	10	4.89433	0.867925	10	14.1332	1.06255	10	9.30546	0.541841	10	46.4824	0.491545	10	40.2996	0.51236	10	50.5856	0.570325	10	70.9374	33.98	0.0197173	2	1510.87	-3.35705	0
lEHELAIk	10	1	1	F1RL08	N-Term(iTRAQ8plex); K8(iTRAQ8plex)	1.00493	10	4.41827	1.0066	10	6.00327	1.04061	10	15.0514	0.996047	10	3.19249	0.800665	10	11.75	0.792856	10	4.66049	0.818077	10	10.0308	0.757289	10	2.94032	33.65	0.0165703	3	1560.95	-4.04535	0
nFSAGGHk	10	3	1	F1SE27	N-Term(iTRAQ8plex); K8(iTRAQ8plex)	0.959586	10	32.238	1.11208	10	19.2954	0.814512	10	37.9803	1.01434	10	26.5545	0.675203	10	14.2683	0.809358	10	39.3795	0.676517	10	19.9786	0.72209	10	29.0643	33.61	0.0215796	3	1425.8	-3.38179	0
tAVTHDR	10	1	1	F1RQD7	N-Term(iTRAQ8plex)	1.15	10	33.1914	0.964383	10	6.39523	1.03382	10	8.74004	0.883658	10	31.4026	0.514544	10	23.6251	0.628563	10	24.2746	0.556476	10	43.3429	0.746172	10	18.6882	33.51	0.00581581	3	1103.6	-6.49265	0
iQALNTLk	10	1	1	F1RYX9	N-Term(iTRAQ8plex); K8(iTRAQ8plex)	0.87204	10	12.0915	1.01054	10	2.08579	1.00826	10	7.94834	1.10218	10	5.41832	0.968296	10	11.717	0.968343	10	3.47676	0.972041	10	3.69682	0.919271	10	9.97772	32.68	0.0238194	3	1508.96	-3.44577	0
vNNSSLIGVGYTQTLRPGVk	10	2	1	F1S2F6	N-Term(iTRAQ8plex); K20(iTRAQ8plex)	0.928008	10	12.757	1.01766	10	6.8055	1.02217	10	10.5037	1.01995	10	7.14645	0.811754	10	12.5044	0.844127	10	10.2927	0.810828	10	9.85662	0.840233	10	7.91932	32.37	0.0225687	3	2711.57	1.58307	0
ePDcDVYR	10	2	1	P26461	N-Term(iTRAQ8plex); C4(Carbamidomethyl)	1.03188	10	11.1072	0.979654	10	13.6035	0.974085	10	14.3874	0.998578	10	7.58675	1.26329	10	14.4518	1.2301	10	10.5701	1.27702	10	5.58153	1.3683	10	13.6173	30.96	0.00192403	3	1357.63	-3.00869	0
lTPAAATk	10	1	1	Q8MI02	N-Term(iTRAQ8plex); K8(iTRAQ8plex)	0.884169	10	16.4747	1.08035	10	7.44214	0.925303	10	14.4268	1.00364	10	8.8893	0.999417	10	11.7776	1.02055	10	17.4464	0.965232	10	13.8528	1.07174	10	20.7468	30.51	0.0581538	3	1380.86	-2.46924	0
dIVEAHYR	10	4	1	D0G6X5	N-Term(iTRAQ8plex)	1.06661	10	10.2014	1.02502	10	8.32558	1.03793	10	15.8497	0.885794	10	11.0003	0.902572	10	17.8232	0.910725	10	9.16036	0.962275	10	9.91822	1.08379	10	5.11807	30.44	0.0335706	3	1306.7	-1.69622	0
nILSVAYk	10	11	3	A0A287ARU7;F1SDR7;A0A287AXR5	N-Term(iTRAQ8plex); K8(iTRAQ8plex)																									30.31	0.0306334	3	1515.93	-3.64496	0
lLEVEHPAAk	10	2	1	F1SB63	N-Term(iTRAQ8plex); K10(iTRAQ8plex)	0.869036	10	5.0642	0.972491	10	12.8419	1.01616	10	9.3883	1.1069	10	7.82582	1.21931	10	21.0665	1.18187	10	23.2865	1.19171	10	25.3462	1.10037	10	13.605	30.25	0.0370072	3	1715.02	-6.43465	0
tFLAVkPDGVQR	10	3	1	Q2EN76	N-Term(iTRAQ8plex); K6(iTRAQ8plex)	0.96575	5	4.26402	0.962643	5	4.53359	1.03442	5	7.55611	1.04927	5	6.37543	1.01495	5	6.3321	1.0286	5	3.8684	1.08516	5	0.623276	1.20015	5	6.90785	29.95	0.0495674	2	1939.14	-7.20547	0
sMHEFSAk	10	2	1	P36968	N-Term(iTRAQ8plex); K8(iTRAQ8plex)	0.922417	10	12.2578	1.0034	10	16.7402	1.04495	10	11.1325	1.03096	10	6.93711	0.863458	10	19.5455	0.910839	10	6.24172	0.831813	10	13.4779	0.795606	10	14.1849	29.63	0.0385481	2	1544.83	-1.11318	0
lVIPYGLk	10	3	2	I6R469;F1SBB1	N-Term(iTRAQ8plex); K8(iTRAQ8plex)																									29.42	0.0205147	2	1510.97	-5.16008	0
vNDFTQNPR	10	2	1	I3LT05	N-Term(iTRAQ8plex)	1.04476	10	6.2093	0.978156	10	6.97462	1.00774	10	8.3202	0.975391	10	5.87841	0.965149	10	10.0224	0.976584	10	8.02404	0.958675	10	7.84345	0.98002	10	9.29234	29.09	0.0294712	2	1394.73	-1.08149	0
dMEHNEk	10	2	1	A0A287AC59	N-Term(iTRAQ8plex); K7(iTRAQ8plex)	0.947016	10	4.38459	1.14522	10	19.3015	0.877287	10	15.3627	0.917743	10	18.5347	0.699266	10	12.8393	0.697424	10	20.2994	0.698168	10	20.3906	0.672058	10	14.4609	28.71	0.0235526	2	1510.77	-3.72977	0
rPDFELGk	10	1	1	I3LK18	N-Term(iTRAQ8plex); K8(iTRAQ8plex)	0.899401	10	14.8399	1.04394	10	8.96624	1.03803	10	7.94456	1.01057	10	6.98108	0.982155	10	19.061	0.979802	10	12.4036	0.909136	10	12.017	0.928225	10	9.95232	26.82	0.117607	3	1569.91	-4.3924	0
iREEYPDR	10	10	2	A0A287A275;Q767L7	N-Term(iTRAQ8plex)																									23.47	0.0996262	2	1381.73	-4.35269	1
cHEGGQSYk	10	3	2	A0A286ZY95;F1SS24	N-Term(iTRAQ8plex); C1(Carbamidomethyl); K9(iTRAQ8plex)																									22.86	0.0714297	4	1673.84	-5.47292	0
aHScLNDk	10	2	1	A0A287BPT0	N-Term(iTRAQ8plex); C4(Carbamidomethyl); K8(iTRAQ8plex)	0.997094	10	12.0117	1.01011	10	9.22275	0.967831	10	19.1508	1.03554	10	15.5066	0.89829	10	12.8229	0.939476	10	20.3714	0.879064	10	10.1678	0.860236	10	14.9737	22.06	0.177978	2	1552.83	-3.35844	0
iLEVVk	10	2	1	F1SJ34	N-Term(iTRAQ8plex); K6(iTRAQ8plex)	0.924953	5	9.2552	1.09394	5	7.32711	0.894194	5	4.04593	1.07693	5	4.70276	1.21474	5	9.68946	1.25482	5	15.7119	1.12575	5	15.6937	1.07212	5	14.4208	21.1	0.30196	3	1308.87	-3.78783	0
lFGDScPVAELSSFLTPER	9	2	1	F1SJ68	N-Term(iTRAQ8plex); C6(Carbamidomethyl)	0.958423	9	9.26093	1.0228	9	9.83092	1.00685	8	8.45107	1.05177	9	2.9414	1.00579	9	10.9643	1.06824	9	5.66098	1.02527	9	12.9728	0.991692	8	13.9487	90.36	1.82709e-08	2	2429.22	-3.32718	0
fTQAGSEVSALLGR	9	3	1	K7GLT8	N-Term(iTRAQ8plex)	1.05584	9	5.42192	0.934031	9	6.84261	1.04891	9	7.0407	0.906908	9	7.11184	0.993929	9	11.1348	1.13125	9	29.6065	1.05282	9	12.5349	1.04532	9	22.1148	84.71	1.19168e-07	3	1739.95	-2.78073	0
gNVAYATSTGGIVNk	9	2	1	F1RPW8	N-Term(iTRAQ8plex); K15(iTRAQ8plex)	0.93157	9	6.16221	1.08111	9	8.03675	0.955966	9	2.30203	1.10423	9	11.2449	0.971285	9	7.94574	0.892427	9	13.1756	0.945967	9	5.44289	0.975182	9	19.4003	81.59	3.37352e-07	2	2060.16	-0.921705	0
iVGGWDLLPR	9	2	1	A0A287BPT0	N-Term(iTRAQ8plex)	1.01718	9	8.32524	1.01353	9	4.47185	0.967702	9	5.82568	0.996481	9	7.56666	0.803978	9	25.3442	0.820043	9	22.5831	0.85316	9	11.8942	0.806832	9	11.9594	78.57	6.65092e-07	3	1429.84	-2.28642	0
aDALQAGASQFETSAAk	9	3	1	A0A287BEC7	N-Term(iTRAQ8plex); K17(iTRAQ8plex)	0.954937	9	7.02615	1.05011	9	4.02963	0.973726	9	12.9944	1.06238	9	10.2356	1.1319	9	22.2393	1.14329	9	14.6195	1.12102	9	15.6639	1.08886	9	24.3613	77.99	6.32242e-07	3	2274.21	-5.50145	0
sANLVAATLGAILNR	9	2	1	A0A287A1G6	N-Term(iTRAQ8plex)	1.11473	8	18.6316	0.947753	9	11.766	1.18798	8	13.7906	0.909906	9	26.35	0.719403	8	31.4169	0.926339	8	13.7129	0.789642	9	31.1147	0.90113	8	21.8044	77.46	7.78017e-07	3	1788.05	-5.4918	0
tLEEAAEASLGYMk	9	2	1	F1RPW8	N-Term(iTRAQ8plex); K14(iTRAQ8plex)	0.972559	9	13.0939	1.07589	9	6.82801	0.926428	9	12.4756	1.05907	9	14.5577	1.16116	9	22.4929	1.05043	9	16.3456	1.11991	9	11.7688	1.03148	9	23.9763	77.31	6.25151e-07	2	2121.13	-4.62355	0
lVQIEYALAAVAGGAPSVGIk	9	1	1	I3LAB6	N-Term(iTRAQ8plex); K21(iTRAQ8plex)	0.910139	9	10.3723	0.960837	9	8.72156	0.896055	9	6.14688	1.18603	9	10.5454	1.1916	9	11.5147	1.2591	9	29.1175	1.14079	9	16.5964	1.11387	9	19.6999	73.71	1.52577e-06	4	2635.55	-6.0324	0
lcTcSAHNNIScR	9	2	1	F1RMX7	N-Term(iTRAQ8plex); C2(Carbamidomethyl); C4(Carbamidomethyl); C12(Carbamidomethyl)	1.2048	9	7.96729	0.83913	9	8.56157	1.09719	9	5.53521	0.901919	9	10.9357	0.985316	9	34.5439	0.945187	9	17.3059	0.860834	9	9.11815	0.987393	9	13.3619	73.58	1.90761e-07	2	1896.88	3.37064	0
tLDVLPDGVEPLVVEGR	9	2	1	F1RMX7	N-Term(iTRAQ8plex)	0.991285	9	7.94241	1.03913	9	13.6521	0.985159	9	11.3155	1.0011	9	4.25982	1.00679	9	10.7592	1.06435	9	11.6832	1.00316	9	4.32232	1.07143	9	13.429	73.02	2.18013e-06	2	2112.18	-3.75606	0
aIAELGIYPAVDPLDSTSR	9	4	1	K7GLT8	N-Term(iTRAQ8plex)	0.913465	9	5.4789	1.02665	9	5.75886	0.987085	9	13.6323	1.04626	9	9.96906	1.08157	9	18.7071	1.16628	9	11.6339	1.10579	9	7.30067	1.07777	9	15.3387	72.23	2.52829e-06	2	2292.23	-2.50821	0
wVGGPEIELIAIATGGR	9	2	1	I3LR32	N-Term(iTRAQ8plex)	1.00183	9	8.40619	1.05351	9	5.85274	0.99609	9	10.5985	1.01374	9	5.73617	1.21625	9	10.2717	1.08342	9	29.0666	1.07197	9	20.7254	1.08889	9	15.6037	71.38	3.81357e-06	3	2043.15	-1.32636	0
lEADEVAAQLER	9	4	1	F1RR82	N-Term(iTRAQ8plex)	1.02571	9	8.96909	0.999375	9	3.17625	1.00086	9	10.5081	0.973752	9	5.0029	0.878628	9	12.4491	0.882609	9	15.1644	0.918716	9	3.94407	0.875603	9	14.0005	69.73	3.13922e-06	3	1647.88	-2.3942	0
cLTDLDAEIEALTQMk	9	1	1	F1SV60	N-Term(iTRAQ8plex); C1(Carbamidomethyl); K16(iTRAQ8plex)	0.925715	9	11.7752	1.01402	9	12.7904	0.967532	9	17.0842	0.978612	9	2.28401	1.12369	9	10.7246	1.00032	9	18.1603	1.00617	9	9.30338	0.926798	9	12.7931	68.36	5.17879e-06	3	2459.29	-2.42949	0
aFHNEAQVNPER	9	3	1	F1SB63	N-Term(iTRAQ8plex)	1.08164	9	12.6859	0.907056	9	9.57601	1.01652	9	13.7564	0.945705	9	7.56594	1.16193	9	14.1811	1.17229	9	15.1584	1.35988	9	14.7858	1.06834	9	10.4903	68.24	2.66944e-06	2	1715.88	0.589696	0
lSQNNFALGYk	9	4	1	F1SE27	N-Term(iTRAQ8plex); K11(iTRAQ8plex)	0.938745	9	2.17063	1.04271	9	5.47154	0.973876	9	3.18886	1.05644	9	4.99455	0.778367	9	11.8273	0.780785	9	12.0783	0.763373	9	13.8121	0.80107	9	6.6087	67.48	7.72656e-06	2	1863.05	-5.21599	0
nVNSDTESILASLk	9	2	1	Q29554	N-Term(iTRAQ8plex); K14(iTRAQ8plex)	1.0016	9	16.7564	0.98203	9	6.86812	0.998357	9	11.2003	1.02633	9	9.13316	1.20417	9	10.8503	1.38182	9	9.29637	1.30008	9	11.7289	1.28416	9	19.9056	67.21	8.26969e-06	2	2099.16	-8.022	0
iLQAVNFPFLVk	9	5	1	A0A287ABM2	N-Term(iTRAQ8plex); K12(iTRAQ8plex)	0.885058	9	12.5762	1.01806	9	4.1628	0.995287	9	13.8796	1.044	9	9.37516	0.867295	9	12.0364	0.839013	9	19.184	0.886948	9	25.218	0.761222	9	12.3726	64.71	9.07704e-06	3	1997.23	-5.50251	0
iGEHTPSSLAIMENANVLAR	9	4	2	A0A287B8F3;A0A286ZYX8	N-Term(iTRAQ8plex)																									63.83	1.49454e-05	3	2427.29	-3.79003	0
iPNIYAIGDVVAGPMLAHk	9	2	1	F1SAF0	N-Term(iTRAQ8plex); K19(iTRAQ8plex)	0.925494	9	22.773	1.02179	9	11.8294	0.958648	9	5.94093	1.03466	9	14.1328	1.03124	9	12.4951	1.0627	9	17.8595	0.991258	9	16.1882	1.0393	9	13.6022	62.33	2.0994e-05	3	2587.48	-1.6011	0
fMETVAEEALQQYR	9	3	1	Q29549	N-Term(iTRAQ8plex)	0.998301	9	3.77583	1.0187	9	4.39423	1.02843	9	11.3339	0.996165	9	9.47961	1.15404	9	13.4581	1.11195	9	6.27719	1.08954	9	8.8306	1.09521	9	14.8102	62.06	1.21349e-05	3	2019.01	-0.648705	0
sWWVGDIPVSGSLLTDWSQDTMk	9	1	1	F1S8I7	N-Term(iTRAQ8plex); K23(iTRAQ8plex)	0.93772	9	16.0857	1.01984	9	11.736	1.02573	9	6.06674	1.04125	9	8.02552	1.0046	9	18.4745	1.09085	9	11.3163	0.961954	9	12.5975	0.986931	9	6.28747	61.04	2.69957e-05	3	3216.66	2.49534	0
qNAADImEAMLk	9	2	1	A0A286ZWH7	N-Term(iTRAQ8plex); M7(Oxidation); K12(iTRAQ8plex)	0.881074	9	12.6718	1.00206	9	14.7048	1.01121	9	10.0719	1.12349	9	10.159	0.568774	9	9.9939	0.537599	9	18.7046	0.541015	9	17.9246	0.519262	9	14.9673	58.95	4.2535e-05	2	1959.03	-7.86755	0
nEDLSDFGLk	9	1	1	I3LK18	N-Term(iTRAQ8plex); K10(iTRAQ8plex)	0.967276	9	16.7691	0.988864	9	12.3505	1.02909	9	9.20031	0.945233	9	5.05791	0.994521	9	4.81147	1.08886	9	10.3683	1.0404	9	8.47583	1.06199	9	9.08489	58.86	5.17467e-05	2	1745.95	-3.549	0
gNHNNFQSQDMcQR	9	1	1	A0A287BQB3	N-Term(iTRAQ8plex); C12(Carbamidomethyl)	0.994425	9	13.9621	1.00998	9	10.8225	1.0852	9	10.5519	0.89932	9	17.3069	0.976192	9	30.4721	1.08307	9	5.71804	0.974341	9	5.65802	1.01386	9	16.0526	57.79	3.07731e-06	3	2039.91	-0.945335	0
wNTDNTLGTEIAIEDQIcQGLk	9	2	1	F1S2F6	N-Term(iTRAQ8plex); C18(Carbamidomethyl); K22(iTRAQ8plex)	0.997016	9	10.5991	1.02094	9	3.67951	0.980639	9	12.9681	1.03552	9	10.9229	0.993219	9	16.8144	1.01292	9	25.6214	0.992588	9	18.8628	0.970297	9	13.7783	57.05	6.46955e-05	3	3127.6	-5.41288	0
sQDAEVGDGTTSVTLLAAEFLk	9	1	1	D0G0C9	N-Term(iTRAQ8plex); K22(iTRAQ8plex)	0.940654	9	7.74577	1.05666	9	7.13842	0.972547	9	7.65851	0.983359	9	10.4221	1.31172	9	13.4127	1.31341	9	12.2532	1.13103	9	9.49259	1.24664	9	17.1641	57	9.24804e-05	3	2860.53	-2.81931	0
iSEISLADAGTYFcVk	9	1	1	F1S881	N-Term(iTRAQ8plex); C14(Carbamidomethyl); K16(iTRAQ8plex)	0.96436	9	6.51901	0.99263	9	3.88011	1.06827	9	9.73196	1.04403	9	10.417	1.06052	9	17.1044	1.09885	9	12.4394	1.04366	9	23.5167	1.01964	9	9.76676	55.63	0.000100795	3	2382.27	-5.82127	0
sFDYQcFDVFGYPAR	9	1	1	F1RJL7	N-Term(iTRAQ8plex); C6(Carbamidomethyl)	1.01335	9	1.58067	1.0067	9	4.33028	0.980322	9	4.25503	1.02149	9	2.43576	0.994793	9	6.80055	0.956968	9	12.7472	0.949124	9	6.73629	0.887627	9	4.39672	55.3	1.91829e-05	2	2176.01	-2.19211	0
qQHVIETLIGk	9	2	1	I3LR32	N-Term(iTRAQ8plex); K11(iTRAQ8plex)	0.93896	9	12.7716	1.10474	9	6.35718	0.960082	9	15.1606	0.955286	9	16.6533	1.04618	9	15.8481	1.09661	9	15.9008	1.03196	9	30.5928	1.13328	9	14.3597	55.13	0.000109564	2	1874.13	0.534044	0
lNQVANAVYk	9	2	1	F1S8I7	N-Term(iTRAQ8plex); K10(iTRAQ8plex)	1.02616	9	10.101	0.953891	9	6.12648	0.973832	9	6.50769	1.05635	9	7.5994	1.05697	9	10.1328	1.16112	9	17.7955	1.13253	9	17.1512	1.0731	9	8.95518	54.29	0.000165342	2	1728.02	-3.12358	0
tLAPPPEALDcPAccLAk	9	1	1	F1ST87	N-Term(iTRAQ8plex); C11(Carbamidomethyl); C14(Carbamidomethyl); C15(Carbamidomethyl); K18(iTRAQ8plex)	0.971996	9	12.7411	0.984971	9	7.21126	0.965595	9	12.939	1.04227	9	8.95128	0.905512	9	8.13891	0.893732	9	7.70073	0.875422	9	13.7823	0.842798	9	8.13678	53.85	0.000121775	3	2592.33	-3.92295	0
sTDTEEDNITLPQFSNk	9	3	2	I6R469;F1SBB1	N-Term(iTRAQ8plex); K17(iTRAQ8plex)																									53.69	0.000134682	3	2547.3	-2.13264	0
iIGSGcNLDTAR	9	1	1	A0A0K0KW08	N-Term(iTRAQ8plex); C6(Carbamidomethyl)	1.01024	9	14.8251	1.01104	9	4.1784	0.987478	9	1.43963	1.02845	9	6.08939	0.835808	9	6.85965	0.90535	9	9.48569	0.870778	9	4.93728	0.912718	9	12.6203	53.47	0.000131336	2	1580.83	-4.16712	0
gVAGALRPLVQAALPATSESPVLDAk	9	1	1	F1RNZ1	N-Term(iTRAQ8plex); K26(iTRAQ8plex)	0.879407	9	5.80857	1.03546	9	6.03351	0.926965	9	4.09509	1.10094	9	6.82128	1.25668	9	10.9704	1.17266	9	10.8991	1.23333	9	8.49156	1.30916	9	11.7957	52.89	0.000133651	3	3139.82	-4.46464	0
vGQATVASGIPAGWVALDcGPETNkk	9	2	1	X4ZFQ2	N-Term(iTRAQ8plex); C19(Carbamidomethyl); K25(iTRAQ8plex); K26(iTRAQ8plex)	0.960581	9	12.0134	1.0196	9	17.1298	0.955899	9	17.8298	1.00251	9	19.5926	1.13451	9	2.01817	1.11272	9	12.3357	1.18001	9	30.6226	1.23274	9	24.1246	52.13	0.00025933	5	3538.93	-3.66236	1
mSSSPLPSTWk	9	1	1	F1SSA1	N-Term(iTRAQ8plex); K11(iTRAQ8plex)	0.972493	9	6.24639	0.969086	9	13.2068	1.00284	9	6.63317	1.01463	9	13.609	1.09037	9	13.3609	1.12881	9	21.9542	1.0781	9	14.3255	1.17845	9	3.88675	51.87	0.000288007	2	1829	-3.56284	0
aVDSLVPIGR	9	4	1	A0A287AGU2	N-Term(iTRAQ8plex)	0.973483	9	12.0195	1.01421	9	8.33365	1.02126	9	13.1902	1.00695	9	5.1927	0.961631	9	15.4636	1.06055	9	11.0022	1.05378	9	8.37653	1.03494	9	8.16461	51.65	0.000287927	3	1330.79	-5.03417	0
sQGDFDPGAk	9	5	1	F1RRW4	N-Term(iTRAQ8plex); K10(iTRAQ8plex)	0.950745	9	4.32618	1.03751	9	24.0386	0.943291	9	12.6429	1.04576	9	12.2778	1.18211	9	15.7026	1.26264	9	13.9682	1.27689	9	11.4631	1.26838	9	16.3618	51.26	0.000186668	2	1629.86	-6.50432	0
qILPILNIFk	9	1	1	A0A287AL41	N-Term(iTRAQ8plex); K10(iTRAQ8plex)	0.939543	8	23.4952	1.06743	9	4.27262	1.0194	9	3.68063	1.01354	9	4.90705	0.856004	9	19.3333	0.843227	8	33.5072	0.855674	9	18.342	0.906502	9	15.6438	51.15	0.000128149	3	1807.16	-6.30592	0
rPSANcDPFAVTEALIR	9	4	1	D0G6X5	N-Term(iTRAQ8plex); C6(Carbamidomethyl)	1.06026	9	13.6078	1.00195	9	19.9417	1.03862	9	7.96206	0.887903	9	17.3868	1.06917	9	17.2113	1.12088	9	14.2829	1.09044	9	7.54006	1.17716	9	28.8831	51.04	0.000285304	3	2221.16	-5.59001	0
iLPVAWHNR	9	5	2	P79385;B2CZF8	N-Term(iTRAQ8plex)																									50.07	0.000321772	3	1409.82	-5.55458	0
tIAMDGTEGLVR	9	5	1	K7GLT8	N-Term(iTRAQ8plex)	1.07286	9	5.92364	0.93623	9	5.30596	1.06901	9	10.0397	0.983196	9	3.30829	1.00003	9	4.66213	1.05715	9	6.54932	1.0364	9	2.69325	1.08287	9	7.66573	49.89	0.000321029	3	1566.84	-4.48209	0
gIHPTIISESFQk	9	1	1	F1SQN1	N-Term(iTRAQ8plex); K13(iTRAQ8plex)	0.947356	9	3.651	1.04693	9	14.4995	0.963913	9	3.77726	1.0342	9	12.4789	1.05856	9	10.7265	1.08952	9	15.2708	1.00426	9	15.2409	1.09495	9	12.9972	49.86	0.000554076	2	2065.18	-3.07276	0
lGDVYVNDAFGTAHR	9	7	2	F1RPH0;X4ZFQ2	N-Term(iTRAQ8plex)																									49.6	0.00029276	3	1938.99	-1.43692	0
nALESYAFNMk	9	4	1	A5A8V7	N-Term(iTRAQ8plex); K11(iTRAQ8plex)	0.959851	9	10.7944	0.991958	9	5.36166	0.96591	9	6.44119	1.08545	9	6.25155	1.03196	9	10.0161	1.04571	9	5.79569	0.984629	9	10.4244	0.925288	9	11.3844	49.17	0.000354705	2	1896.01	-1.4794	0
qAAPcVLFFDELDSIAk	9	4	1	F1SIH8	N-Term(iTRAQ8plex); C5(Carbamidomethyl); K17(iTRAQ8plex)	0.95096	8	8.80917	0.990343	9	14.6748	1.03114	9	12.7136	1.11447	9	7.6053	1.14618	8	9.82071	1.18639	9	21.7707	1.14597	8	9.80044	1.14557	9	8.11967	47.69	0.000697885	3	2532.36	-1.59356	0
eIVDLVLDR	9	4	1	A0A288CFV7	N-Term(iTRAQ8plex)	1.01074	9	8.94832	1.04523	9	3.8732	0.972226	9	5.52624	1.01878	9	12.1014	1.20284	9	13.8544	1.1756	9	9.77796	1.22068	9	5.37832	1.13775	9	12.7479	47.33	0.000773919	3	1375.8	-4.45282	0
gPQFGSEVELR	9	5	1	F1RRW4	N-Term(iTRAQ8plex)	1.01966	9	22.5999	1.004	9	12.3745	0.90382	9	11.0027	1.05596	9	8.02992	1.21552	9	39.6032	1.32392	9	28.5514	1.44653	9	34.9329	1.39771	9	27.5469	46.88	0.000586632	2	1522.81	-4.36371	0
nLLQVDLTk	9	15	1	A0A287ABM2	N-Term(iTRAQ8plex); K9(iTRAQ8plex)	0.916811	9	10.24	1.02744	9	6.35079	1.03312	9	8.32176	1.00379	9	1.70236	1.04301	9	4.3675	1.13942	9	10.8013	1.08864	9	10.014	1.06624	9	12.6921	46.35	0.00111583	2	1652.01	-3.68855	0
yQLDPTASISAk	9	2	1	F1S2F6	N-Term(iTRAQ8plex); K12(iTRAQ8plex)	0.936386	9	7.86494	1.07957	9	4.49279	0.879605	9	8.04048	1.04982	9	5.67312	0.772028	9	12.8336	0.743922	9	8.62237	0.763483	9	16.7305	0.765258	9	19.4181	45.96	0.00111419	2	1902.06	-7.89391	0
kGVLFGVPGAFTPGcSk	9	2	1	F1RQP0	N-Term(iTRAQ8plex); K1(iTRAQ8plex); C15(Carbamidomethyl); K17(iTRAQ8plex)	0.873097	9	19.276	1.14003	9	7.4374	0.868293	9	10.1885	1.10832	9	12.16	1.19943	9	15.6092	1.18149	9	12.1664	1.18835	9	6.79527	1.04878	9	9.29987	45.41	0.00115384	5	2634.51	-4.44826	1
gFFGFLLR	9	5	3	I3LL86;I3L8Z8;F1RRQ6	N-Term(iTRAQ8plex)																									45.38	0.00129366	3	1260.74	-3.36152	0
gLDPYNILAPk	9	2	1	Q5S3G4	N-Term(iTRAQ8plex); K11(iTRAQ8plex)	0.927271	9	13.9166	1.12293	9	2.64779	0.892402	9	5.32211	1.06008	9	6.53886	1.11632	9	14.3903	0.970827	9	23.0177	1.13497	9	19.563	1.09882	9	4.41748	45.17	0.00137448	3	1809.06	-6.19577	0
scNFVNTLcAk	9	2	1	A5A4F6	N-Term(iTRAQ8plex); C2(Carbamidomethyl); C9(Carbamidomethyl); K11(iTRAQ8plex)	0.918676	9	5.02369	1.00538	9	3.41756	0.981392	9	4.2935	1.06956	9	3.19548	1.15962	9	9.39293	1.16731	9	15.4661	1.12893	9	5.84362	1.10331	9	8.78886	44.98	0.000908586	2	1922.01	-1.69862	0
iLPVIPQLIIPIk	9	1	1	A0A287AL41	N-Term(iTRAQ8plex); K13(iTRAQ8plex)	0.869524	9	18.6361	1.07841	9	12.5624	0.903307	9	6.64634	1.09638	9	13.803	0.933196	9	7.71473	1.02524	9	7.64265	0.888225	9	13.2882	0.885218	9	26.67	44.61	7.61067e-05	3	2065.39	-2.60987	0
dcGIPLNHLQVDGGMTTNk	9	1	1	F1RVC1	N-Term(iTRAQ8plex); C2(Carbamidomethyl); K19(iTRAQ8plex)	0.91449	9	10.2116	1.03978	9	13.0519	0.936896	9	10.0741	1.06314	9	15.3259	1.06336	9	9.58354	1.04755	9	13.611	1.05893	9	7.70381	1.03001	9	7.98023	44.4	0.000911326	3	2678.38	-3.55508	0
mIAEAIPELk	9	2	1	P00346	N-Term(iTRAQ8plex); K10(iTRAQ8plex)	0.921232	9	10.1388	1.06066	9	10.0841	1.03616	9	5.28398	1.03488	9	9.46289	1.05041	9	11.3386	1.05193	9	19.838	1.04685	9	13.2076	1.07497	9	15.8078	43.74	0.00202458	3	1723.02	-3.59853	0
lHSGIDLSDTSVTDLP	9	2	1	F1RPW8	N-Term(iTRAQ8plex)	1.05406	9	9.53677	1.00551	9	3.47498	1.06284	9	13.2999	0.958634	9	3.48566	1.07768	9	11.2058	1.05984	9	15.7422	1.11649	9	7.04259	1.12716	9	10.6989	43.38	0.00128346	2	1974.03	-2.52448	0
lScVHTSPVNR	9	1	1	D5K8A9	N-Term(iTRAQ8plex); C3(Carbamidomethyl)	1.04292	9	20.979	0.978445	9	13.0677	1.04037	9	8.88282	0.959227	9	6.74924	0.881423	9	6.95215	0.983707	9	13.0861	0.936479	9	9.7753	0.838265	9	19.0925	43.26	0.00147284	3	1573.84	0.441188	0
hYGGLTGLNk	9	4	2	B5KJG2;A0A287AJQ2	N-Term(iTRAQ8plex); K10(iTRAQ8plex)																									42.99	0.00243636	2	1667.96	-2.48927	0
tFYScTTEGR	9	2	2	A0A286ZY95;F1SS24	N-Term(iTRAQ8plex); C5(Carbamidomethyl)																									42.23	0.000356055	2	1525.72	-5.10587	0
hVFGESDELIGQk	9	5	1	A0A288CFT0	N-Term(iTRAQ8plex); K13(iTRAQ8plex)	0.933151	9	8.28535	1.07747	9	13.5739	0.895311	9	5.38351	0.990403	9	16.3555	0.858905	9	18.1286	0.863984	9	9.3279	0.833882	9	8.54388	0.883935	9	4.67015	41.94	0.00261012	3	2067.13	0.0738213	0
fTVYTTAELQmk	9	1	1	D5K8A9	N-Term(iTRAQ8plex); M11(Oxidation); K12(iTRAQ8plex)	0.954161	8	14.9165	1.04066	9	11.828	0.987622	9	11.2268	1.0773	9	10.034	1.02639	9	9.37389	0.9583	9	8.98673	1.11528	9	20.3183	0.975239	9	13.9416	41.69	0.00249711	2	2056.1	-13.1592	0
lVEDMENk	9	8	2	A9XFX6;A0A287AP52	N-Term(iTRAQ8plex); K8(iTRAQ8plex)																									40.61	0.00333681	3	1585.87	-3.30049	0
tGcGNHIELETDSVcLGDPGNPMMcQLk	9	1	1	I3LTE3	N-Term(iTRAQ8plex); C3(Carbamidomethyl); C15(Carbamidomethyl); C25(Carbamidomethyl); K28(iTRAQ8plex)	0.885621	9	11.7997	1.11852	9	3.40506	0.992981	9	8.91784	0.982475	9	18.7653	1.17628	9	13.0553	1.15175	9	5.3668	1.06813	9	17.3931	1.2116	9	28.8482	40.5	0.000717457	3	3741.75	-4.31411	0
qTAEYSAFk	9	5	1	F1RR82	N-Term(iTRAQ8plex); K9(iTRAQ8plex)	0.948709	9	7.08113	1.0637	9	6.12315	0.932986	9	6.71382	1.02118	9	6.06541	0.908968	9	1.15698	0.906744	9	8.02082	0.864095	9	5.81205	0.868958	9	9.67332	40.34	0.00307	2	1652.9	-4.18132	0
qGLLPLTFADPADYNk	9	3	1	F1SRC5	N-Term(iTRAQ8plex); K16(iTRAQ8plex)	0.963171	9	3.6449	0.940955	9	3.92253	1.07085	9	10.5992	1.01895	9	2.97718	1.13129	9	21.2232	1.10067	9	11.4889	1.09633	9	12.4957	1.06184	9	27.3728	40.3	0.00453095	3	2371.31	0.738177	0
vTTHPLAk	9	2	1	Q0R678	N-Term(iTRAQ8plex); K8(iTRAQ8plex)	0.854504	9	23.4839	0.854588	9	12.0231	0.985317	9	7.61323	1.20305	9	14.567	1.14085	9	18.707	1.23565	9	30.1256	1.12373	9	27.5648	1.08765	9	14.9316	39.87	0.00357544	2	1474.92	0.601257	0
gMLGNAIk	9	2	1	P36968	N-Term(iTRAQ8plex); K8(iTRAQ8plex)	0.845168	9	3.4617	1.14897	9	12.082	0.925303	9	7.34931	1.1002	9	10.6431	0.813792	9	18.21	0.812035	9	23.7272	0.852907	9	23.4256	0.799022	9	17.63	39.64	0.00687164	2	1411.85	-4.67682	0
aDFTEISk	9	10	1	A0A287AMK0	N-Term(iTRAQ8plex); K8(iTRAQ8plex)	0.904168	9	7.22597	1.04571	9	10.5871	0.916452	9	3.93582	1.10041	9	7.32374	0.916185	9	2.88461	0.931409	9	9.96633	0.919195	9	14.4921	1.05974	9	11.5462	39.6	0.00481354	2	1518.85	-5.33669	0
dIcNDVLSLLEk	9	4	1	A0A287AXR5	N-Term(iTRAQ8plex); C3(Carbamidomethyl); K12(iTRAQ8plex)	0.936175	9	4.14634	0.974547	9	17.7082	1.03339	9	7.07327	1.03646	9	18.0796	1.13555	9	17.1506	1.13596	9	21.066	1.12836	9	16.7618	1.08155	9	13.0656	38.83	0.00670301	3	2027.12	-5.84174	0
tREEIQEVR	9	3	1	P29804	N-Term(iTRAQ8plex)	1.13918	9	12.5251	0.949735	9	11.2661	0.976282	9	12.781	0.938864	9	12.0032	0.906796	9	23.6545	0.820486	9	8.20517	0.892806	9	17.0851	1.00696	9	15.2482	38.78	0.00446965	3	1463.81	-4.04895	1
eVNTFIHGTR	9	4	1	P31346	N-Term(iTRAQ8plex)	1.1084	9	13.925	0.850135	9	11.3106	1.18667	9	7.17428	0.853774	9	13.186	0.87503	9	9.68174	0.858767	9	28.1808	0.877163	9	14.2078	0.881958	9	7.97601	38.65	0.00549245	3	1477.8	-3.47583	0
cMHDPDYEQLLR	9	2	1	A0A287BPT0	N-Term(iTRAQ8plex); C1(Carbamidomethyl)	1.00712	9	4.50234	1.05474	9	8.34636	0.986277	9	10.4274	0.983297	9	7.9237	0.883415	9	9.33943	0.853355	9	7.33763	0.915569	9	9.11608	0.903973	9	17.3237	38.63	0.000801966	2	1880.89	-2.51566	0
nFTSEEVVHSNk	9	1	1	A0A0K0KW08	N-Term(iTRAQ8plex); K12(iTRAQ8plex)	1.1289	9	14.0925	0.887425	9	15.4177	0.960555	9	21.2061	0.956162	9	16.054	0.795811	9	15.0291	0.938374	9	16.274	0.882805	9	7.73297	1.21111	9	15.2724	37.99	0.00597294	2	1999.06	-4.71148	0
hIYYITGETk	9	3	1	O02705	N-Term(iTRAQ8plex); K10(iTRAQ8plex)	1.11835	9	11.6645	1.03986	9	10.7005	1.00405	9	8.1147	0.874813	9	8.78313	1.09273	9	22.5741	1.23812	9	22.8065	1.20652	9	27.368	1.30625	9	10.6764	37.87	0.00729158	2	1833.03	-1.98835	0
vmAHFLLEASER	9	1	1	A0A287AC59	N-Term(iTRAQ8plex); M2(Oxidation)	1.07257	7	18.1447	1.06257	8	25.171	1.09949	6	7.44876	0.98339	7	29.4257	1.02255	7	21.324	0.986276	7	33.7696	0.97172	7	20.9094	1.08432	6	23.0986	37.76	0.00494108	3	1722.91	-2.10351	0
lQPGEGSSEPk	9	3	1	C4TP28	N-Term(iTRAQ8plex); K11(iTRAQ8plex)	0.910857	9	2.58341	1.0779	9	5.61088	0.939996	9	9.04716	1.06476	9	10.8019	0.998239	9	6.74814	0.911423	9	9.32371	0.943136	9	17.545	0.907161	9	10.177	37.33	0.00810904	2	1736.96	-4.15017	0
lISHVIR	9	2	1	I3L8Z8	N-Term(iTRAQ8plex)	1.10383	9	15.8481	1.036	9	11.0812	1.02074	9	9.09796	0.866092	9	10.3929	0.770019	9	17.9206	0.842784	9	19.9079	0.779737	9	11.8214	0.807971	9	8.73042	37.28	0.0118601	3	1141.73	-6.0827	0
vLAHFPPGDSYGMQGSVEEVLk	9	3	1	F1SJ68	N-Term(iTRAQ8plex); K22(iTRAQ8plex)	1.13025	9	6.76039	0.933457	9	12.6239	1.08013	9	12.2874	0.962854	9	13.9287	1.04655	9	13.7233	1.11549	9	16.3848	1.06469	9	20.0609	1.06197	9	5.07196	36.07	0.00991161	4	2968.56	-2.54085	0
dAINQGMDEELERDEk	9	1	1	F1SGH5	N-Term(iTRAQ8plex); K16(iTRAQ8plex)	0.930798	9	4.999	1.06125	9	7.26254	0.979475	9	8.17538	1.03966	9	7.09098	1.05981	9	23.6211	1.04979	9	24.1475	1.06787	9	16.295	1.01715	9	15.716	36.02	0.00417558	2	2500.24	-3.01298	1
sMVNPHIQk	9	2	1	X5FUA3	N-Term(iTRAQ8plex); K9(iTRAQ8plex)	1.14323	9	9.45542	0.998159	9	7.40719	1.04441	9	13.6867	0.897629	9	13.533	0.80257	9	23.4797	0.792192	9	15.68	0.84878	9	3.35465	0.846584	9	22.6774	35.96	0.0121306	2	1661.96	-3.02575	0
dVTVVATDYR	9	3	1	A0A287AC59	N-Term(iTRAQ8plex)	1.02899	9	9.31182	0.9897	9	6.43314	1.01859	9	4.09445	0.978745	9	7.19208	0.939437	9	12.9928	1.01961	9	6.18822	0.93057	9	14.6507	1.06317	9	19.29	34.72	0.00875261	2	1442.77	-5.20192	0
yLDIScNk	9	2	1	I3LK91	N-Term(iTRAQ8plex); C6(Carbamidomethyl); K8(iTRAQ8plex)	0.912942	9	14.8721	1.06762	9	8.57092	0.974434	9	10.429	1.03705	9	10.2523	0.876455	9	13.2624	0.92708	9	14.5772	0.919129	9	11.6932	0.893124	9	10.241	33.73	0.0189792	2	1620.88	-3.64981	0
nAGDATEGGR	9	4	2	D3K5M3;A0A286ZQX0	N-Term(iTRAQ8plex)																									32.58	0.00408537	2	1251.62	-1.29731	0
iScTIANR	9	3	2	A0A286ZY95;F1SS24	N-Term(iTRAQ8plex); C3(Carbamidomethyl)																									32.4	0.0201404	3	1238.68	-1.88077	0
qIEHTLNEk	9	15	1	A0A287ABM2	N-Term(iTRAQ8plex); K9(iTRAQ8plex)	0.954181	9	9.48958	1.04513	9	5.15248	0.925093	9	8.6251	1.0078	9	12.9035	0.953034	9	9.55831	0.867306	9	11.5386	0.889312	9	15.2527	0.879588	9	13.8867	31.28	0.0342204	3	1719.98	-2.38502	0
aHNTEGk	9	2	1	F1RQP0	N-Term(iTRAQ8plex); K7(iTRAQ8plex)	0.977395	9	18.6158	1.05173	9	6.48744	0.943932	9	7.46524	1.08654	9	16.5894	1.12948	9	9.68869	1.20402	9	20.1098	1.14704	9	11.2209	1.0962	9	24.4253	30.89	0.0456642	3	1364.76	-7.60768	0
iAILTcPFEPPkPk	9	2	1	I3LR32	N-Term(iTRAQ8plex); C6(Carbamidomethyl); K12(iTRAQ8plex); K14(iTRAQ8plex)	0.906469	9	8.36805	1.03334	9	3.91115	0.913268	9	6.45964	1.05402	9	14.8527	1.08398	9	8.66739	1.10452	9	20.5939	1.09122	9	15.3912	1.13239	9	8.78903	29.97	0.0319701	3	2523.5	-5.45839	0
aETQEEk	9	3	1	C8C4M8	N-Term(iTRAQ8plex); K7(iTRAQ8plex)	0.976491	9	19.8467	0.912332	9	13.6517	1.09064	9	11.2753	1.01268	9	23.6012	0.893753	9	28.681	0.934712	9	36.7667	0.820415	9	18.0192	0.948614	9	14.945	29.28	0.0427866	2	1442.79	-3.71299	0
ySWFAGEk	9	1	1	F1S605	N-Term(iTRAQ8plex); K8(iTRAQ8plex)	0.93286	9	7.026	1.07262	9	7.5997	0.912785	9	19.5958	1.13251	9	16.7245	0.763608	9	3.24977	0.755094	9	8.64653	0.763609	9	7.55205	0.827618	9	13.0955	29.08	0.0368312	2	1595.86	-4.10916	0
vYVmLHQk	9	2	1	F1SF28	N-Term(iTRAQ8plex); M4(Oxidation); K8(iTRAQ8plex)	0.941953	9	18.1303	0.880967	9	10.1515	1.08213	9	17.9674	1.01792	9	13.0961	0.936017	9	7.06966	0.900644	9	13.7628	0.949507	9	4.27725	1.01694	9	15.1145	29.08	0.0551851	3	1641.96	0.706377	0
sLISNHDMk	9	1	1	F1ST87	N-Term(iTRAQ8plex); K9(iTRAQ8plex)	0.952205	9	15.4895	1.03315	9	7.46678	0.944595	9	7.99299	1.0214	9	5.66972	0.889886	9	10.3173	0.914882	9	8.78005	0.878666	9	7.45679	0.932215	9	14.6564	27.82	0.0570753	3	1652.92	-4.39377	0
vcEEHVR	9	2	1	F1RQD7	N-Term(iTRAQ8plex); C2(Carbamidomethyl)	0.999459	9	22.0349	0.968219	9	17.8199	1.00185	9	7.7352	0.915113	9	14.6438	0.503246	9	47.4131	0.453997	9	47.575	0.462118	9	43.2396	0.618817	9	30.9714	27.52	0.0192942	3	1232.63	-4.80013	0
gPkPcAGHScESSk	9	2	1	F1SF28	N-Term(iTRAQ8plex); K3(iTRAQ8plex); C5(Carbamidomethyl); C10(Carbamidomethyl); K14(iTRAQ8plex)	0.801243	9	9.45954	1.17124	9	4.17654	0.762759	9	4.96582	1.19168	9	8.57392	1.09182	9	9.70642	1.02498	9	7.22293	1.02436	9	4.27004	0.921651	9	8.20515	27.44	0.0620238	4	2414.26	-3.50455	0
eAkPDELMDSk	9	2	1	A0A287BBB5	N-Term(iTRAQ8plex); K3(iTRAQ8plex); K11(iTRAQ8plex)	0.895909	9	9.36583	1.14645	9	5.18129	0.900467	9	4.19397	1.0507	9	2.93493	0.829301	9	7.76274	0.79913	9	9.83948	0.839878	9	13.5011	0.902502	9	21.0248	27.34	0.0885607	2	2175.2	-2.21306	0
eDRVPPSR	9	1	1	A0A286ZY95	N-Term(iTRAQ8plex)	1.08843	9	3.08555	0.898617	9	16.857	1.16305	9	5.45954	0.889204	9	27.2793	1.1321	9	19.0035	0.985569	9	37.188	1.16304	9	17.1689	1.21096	9	23.7902	27.07	0.0669506	3	1259.7	-3.86737	1
tPVVSQEPk	9	3	2	I6R469;F1SBB1	N-Term(iTRAQ8plex); K9(iTRAQ8plex)																									26.28	0.0853705	2	1592.95	1.01105	0
eLHYVSLk	9	1	1	I3LK18	N-Term(iTRAQ8plex); K8(iTRAQ8plex)	0.997947	9	9.40106	1.02723	9	11.1593	0.939636	9	17.1462	1.05437	9	14.1229	0.936391	9	11.3966	0.901398	9	11.7735	1.00358	9	11.0381	1.02593	9	18.9231	26.24	0.127993	2	1596.96	1.07358	0
nQVTNNQR	9	3	1	X4ZFQ2	N-Term(iTRAQ8plex)	1.09927	9	6.40749	0.877019	9	5.69954	1.08293	9	16.9698	0.91847	9	4.91792	1.2317	9	11.2018	1.49413	9	6.15409	1.19437	9	17.5132	1.40774	9	17.942	26.11	0.0657573	2	1277.68	-4.6207	0
hGEEQVk	9	1	1	B5KJG2	N-Term(iTRAQ8plex); K7(iTRAQ8plex)	1.0415	9	4.57557	1.01208	9	14.8465	0.928606	9	6.01111	0.98909	9	14.7306	1.01424	9	19.5305	1.13362	9	17.5588	1.05631	9	12.2058	1.14445	9	24.7212	25.91	0.117069	3	1434.81	-3.02485	0
vTGTLETk	9	2	1	F1S2F6	N-Term(iTRAQ8plex); K8(iTRAQ8plex)	0.984508	9	6.10707	1.02897	9	9.24032	1.00965	9	5.90537	1.00195	9	12.3829	0.811928	9	12.3547	0.913421	9	5.53444	0.866976	9	4.93007	0.85976	9	5.90874	25.75	0.127981	3	1456.88	-3.14894	0
aATESFASDPILYRPVAVALDTk	9	4	2	F1SHL9;A0A287ACX9	N-Term(iTRAQ8plex); K23(iTRAQ8plex)																									25.42	0.11842	4	3043.68	-3.60157	0
dAQHALER	9	1	1	F1RL08	N-Term(iTRAQ8plex)	1.01368	9	9.39564	1.00345	9	11.8713	1.03642	9	9.49471	0.937473	9	14.5117	0.809954	9	7.74857	0.877113	9	24.4282	0.916601	9	17.1113	0.977627	9	22.3504	24.87	0.0581619	2	1243.67	-1.72332	0
aNTLcIDkEk	9	1	1	F1RL08	N-Term(iTRAQ8plex); C5(Carbamidomethyl); K8(iTRAQ8plex); K10(iTRAQ8plex)	0.86819	9	15.2687	1.0574	9	3.4373	0.997254	9	4.76317	1.05585	9	3.92384	0.834011	9	10.418	0.813541	9	7.03625	0.877448	9	16.7762	0.817848	9	13.8636	24.77	0.16588	2	2104.22	-1.23682	1
aLGFPLERPk	9	2	1	P00889	N-Term(iTRAQ8plex); K10(iTRAQ8plex)	0.853164	9	4.51289	1.05875	9	5.89937	0.985232	9	6.79069	1.0325	9	2.27759	1.10755	9	4.02093	0.969053	9	11.0047	1.00282	9	5.20907	0.974507	9	11.3322	24.24	0.145219	2	1736.06	-5.84914	0
aEYPSIk	9	1	1	O97763	N-Term(iTRAQ8plex); K7(iTRAQ8plex)	0.978657	9	10.5894	1.08017	9	12.8009	0.898704	9	12.4915	0.999006	9	8.08934	1.19407	9	14.6929	1.10905	9	17.1128	1.15747	9	18.7361	1.21123	9	6.71601	22.24	0.260606	2	1415.83	-4.78901	0
fLVFNSk	9	7	2	K7GMX6;A0A287BD08	N-Term(iTRAQ8plex); K7(iTRAQ8plex)																									21.77	0.249145	2	1462.88	-5.31063	0
kTFLYSELSNk	9	2	1	A0A286ZWH7	N-Term(iTRAQ8plex); K1(iTRAQ8plex); K11(iTRAQ8plex)	0.907165	9	12.7559	1.09956	9	8.66796	0.908391	9	4.67479	1.03535	9	10.8859	0.620807	9	11.066	0.613998	9	15.8779	0.634007	9	14.1969	0.584827	9	14.2535	21.5	0.294151	3	2242.31	-4.62435	1
dSkEFADSISk	9	2	1	A0A286ZWH7	N-Term(iTRAQ8plex); K3(iTRAQ8plex); K11(iTRAQ8plex)	0.85924	9	4.21982	1.07673	9	2.68737	0.911508	9	5.79656	1.13027	9	4.93411	0.389292	9	20.4218	0.399996	9	23.1337	0.384545	9	21.2379	0.361523	9	29.8863	20.62	0.431747	2	2139.21	1.27455	1
mAQWGNk	9	1	1	F1S605	N-Term(iTRAQ8plex); K7(iTRAQ8plex)	0.978183	9	6.80517	1.02169	9	8.07284	0.997134	9	8.49865	1.03545	9	14.7079	0.780203	9	20.6669	0.836059	9	11.1821	0.846145	9	10.5	0.815946	9	21.4055	18.16	0.62783	2	1442.8	-1.22537	0
qHDMGHmMR	9	2	2	A0A286ZY95;F1SS24	N-Term(iTRAQ8plex); M7(Oxidation)																									17.89	0.0203194	3	1462.66	-3.35562	0
kTcTYTVVEk	9	2	2	O02826;A0A2C9F3B6	N-Term(iTRAQ8plex); K1(iTRAQ8plex); C3(Carbamidomethyl); K10(iTRAQ8plex)																									16.96	0.922286	3	2141.23	-3.35689	1
ykAEDEVQR	9	1	1	A5A8V7	N-Term(iTRAQ8plex); K2(iTRAQ8plex)	1.0151	9	9.5813	1.09043	9	10.2929	0.967228	9	9.47683	0.998265	9	13.0204	0.988122	9	19.0385	0.879	9	21.354	0.933075	9	14.7561	0.970753	9	9.85759	15.52	1.26665	2	1745.96	-4.17222	1
fEALEk	9	1	1	F1S605	N-Term(iTRAQ8plex); K6(iTRAQ8plex)	1.00832	9	11.5151	1.14475	9	5.44281	0.897314	9	11.7679	1.00276	9	11.0718	0.799154	9	7.15006	0.810519	9	14.6987	0.838232	9	12.7605	0.723119	9	21.8377	24.23	0.134227	2	1344.79	-4.14123	0
eVAAFAQFGSDLDAATQQLLSR	8	4	1	A0A287AGU2	N-Term(iTRAQ8plex)	0.937354	8	16.3482	1.00981	8	6.02679	1.11135	8	18.1152	1.02146	8	12.7319	1.16568	8	30.9331	1.07764	7	27.4229	1.06798	8	9.68307	1.33448	8	32.3232	118.73	4.1597e-11	3	2642.36	-4.02085	0
lVSEVEELNVSLATLR	8	1	1	A0A287A3S5	N-Term(iTRAQ8plex)	0.96444	8	3.50605	1.01252	8	4.43581	1.06117	8	12.5218	1.0093	8	4.22217	0.873365	8	19.7596	0.894754	8	15.5506	0.890779	8	23.6078	0.991988	8	19.0035	92.21	3.04795e-08	3	2076.18	-0.878245	0
aAELIANSLATAGDGLIELR	8	1	1	F2Z543	N-Term(iTRAQ8plex)	0.880434	7	22.0857	1.10955	8	22.8452	0.93674	8	26.8029	1.1197	8	8.01766	1.10699	8	15.6816	0.880267	8	22.1594	0.978206	8	24.2002	0.874659	8	27.7142	88.19	7.78247e-08	2	2302.29	-0.968071	0
yScSSSTGLTcQEVScPPGR	8	1	1	A0A287BCE6	N-Term(iTRAQ8plex); C3(Carbamidomethyl); C11(Carbamidomethyl); C16(Carbamidomethyl)	1.30344	8	26.2155	0.886225	8	16.7094	1.00144	8	14.2666	0.874911	8	16.8421	0.785375	8	32.1543	0.781354	8	25.7352	0.77255	8	11.8433	0.781371	8	14.5137	82.42	1.46063e-08	3	2537.13	-2.55873	0
dATNVGDEGGFAPNILENk	8	3	1	I3LK59	N-Term(iTRAQ8plex); K19(iTRAQ8plex)	1.03026	8	19.4444	0.962344	8	15.345	1.07735	8	9.59315	0.903107	8	24.6917	0.930017	8	13.2772	1.05738	8	8.01435	1.00423	8	14.1223	1.10871	8	22.3515	81.25	2.43716e-07	2	2569.33	-1.42706	0
aIGVSNFNHLQVEk	8	2	1	A0A0B8S0C2	N-Term(iTRAQ8plex); K14(iTRAQ8plex)	0.990231	8	5.47058	1.04626	8	9.5265	0.97775	8	6.76077	1.04281	8	7.10819	1.1107	8	8.77842	1.04312	8	15.3955	1.05512	8	6.24866	1.08543	8	12.1245	80.76	3.68943e-07	2	2164.23	-1.37922	0
nAGVEGSLIVEk	8	2	1	F1SMZ7	N-Term(iTRAQ8plex); K12(iTRAQ8plex)	1.05558	8	13.3818	0.971958	8	14.156	0.981655	8	6.58916	0.942683	8	15.4397	0.964828	8	13.3004	0.979458	7	13.547	0.922249	8	26.5419	0.863888	8	18.3449	79.57	5.46519e-07	2	1824.06	-2.45316	0
iNALTAASEAAcLIVSVDETIk	8	2	1	D0G0C9	N-Term(iTRAQ8plex); C12(Carbamidomethyl); K22(iTRAQ8plex)	0.869997	8	6.02721	0.91944	8	6.34296	1.06714	8	9.74916	1.11951	7	13.1153	1.47507	8	7.48774	1.64869	8	14.8589	1.46844	8	11.8865	1.45382	8	14.955	76.38	1.06557e-06	4	2897.59	-5.8152	0
dFLEPLSGLYTcTLSYk	8	3	1	C8C4M8	N-Term(iTRAQ8plex); C12(Carbamidomethyl); K17(iTRAQ8plex)	1.20794	8	20.7526	0.832042	8	17.8385	1.24728	8	15.6768	0.809824	8	22.5018	1.08503	8	12.9221	0.771172	8	31.9413	0.808902	8	28.4211	0.768341	8	35.4941	74.44	1.17278e-06	2	2615.38	-3.17988	0
sINPDEAVAYGAAVQAAILIGDk	8	1	1	F1SA70	N-Term(iTRAQ8plex); K23(iTRAQ8plex)	1.01848	8	9.46416	1.02388	8	24.7608	1.04718	8	18.4985	1.02387	7	4.68735	1.18723	8	20.3591	1.17219	8	15.1972	1.04173	7	13.0289	1.11179	8	12.53	72.72	2.21042e-06	3	2894.61	-0.994043	0
yLLSQGIcIPVQDcGcSHDGR	8	2	1	A0A287BCE6	N-Term(iTRAQ8plex); C8(Carbamidomethyl); C14(Carbamidomethyl); C16(Carbamidomethyl)	1.0821	8	8.5224	1.05237	8	2.57025	1.03319	8	16.5042	0.857071	8	8.96353	0.962744	8	7.60381	0.951969	8	10.9418	1.02065	8	10.271	1.16287	8	18.6705	72.67	8.86837e-07	3	2739.31	3.53981	0
iVIVTAGAR	8	2	1	F1SFX0	N-Term(iTRAQ8plex)	1.03894	4	9.52495	1.01518	4	7.83365	1.0237	4	4.93746	0.95656	4	10.9736	0.8805	4	14.3625	0.853993	4	5.52375	0.927347	4	10.0179	1.01364	4	0.215231	70.4	2.32563e-06	3	1203.77	-1.98832	0
gMNTLVGYDLVPEPk	8	1	1	F1SJ34	N-Term(iTRAQ8plex); K15(iTRAQ8plex)	0.95806	8	6.53943	1.03166	8	11.7052	0.990035	8	12.3499	1.05148	8	4.00997	1.14833	8	7.12021	1.20377	8	6.31526	1.1873	8	5.33464	1.11848	8	14.6031	68.85	6.17701e-06	2	2241.23	-6.51667	0
vLFLLGADGGcITR	8	2	1	A0A287BLV7	N-Term(iTRAQ8plex); C11(Carbamidomethyl)	1.05046	8	11.3968	0.976298	8	4.87183	1.06453	8	6.33858	0.922016	8	14.4773	0.973481	8	16.7263	0.887471	8	5.9469	0.887246	8	11.6934	0.917669	8	2.59279	67.88	6.49274e-06	3	1796	-5.00107	0
lScAEDYLSLVLNR	8	10	1	A0A287AMK0	N-Term(iTRAQ8plex); C3(Carbamidomethyl)	1.04086	8	11.7894	0.945881	8	8.08087	1.00627	8	11.0483	0.997165	8	9.51992	1.069	8	5.7579	1.19132	8	25.3016	1.11762	8	24.1247	1.07838	8	22.466	66.83	6.90946e-06	3	1957.03	-2.21435	0
nVNQSLLELHk	8	3	1	I3LR69	N-Term(iTRAQ8plex); K11(iTRAQ8plex)	1.02703	8	12.3344	1.09991	8	8.41334	0.946307	8	9.69868	0.996533	8	15.8676	0.920477	8	12.8329	1.04573	8	5.27086	1.02823	8	6.93226	1.03151	8	23.9542	65.32	1.38804e-05	2	1903.12	1.07813	0
sVGEVLQSVLR	8	2	2	D3K5M3;A0A286ZQX0	N-Term(iTRAQ8plex)																									63.72	1.57746e-05	3	1490.88	-4.23567	0
eMNPALGIDcLHk	8	2	1	I3LR32	N-Term(iTRAQ8plex); C10(Carbamidomethyl); K13(iTRAQ8plex)	0.899513	8	11.2688	1.05864	8	6.8398	0.936842	8	11.9415	1.12904	8	7.83698	1.255	8	16.0911	1.28767	8	15.2695	1.22302	8	24.3488	1.20351	8	7.92927	63.36	1.70918e-05	3	2106.12	-4.7976	0
vALVYGQMNEPPGAR	8	3	1	K7GLT8	N-Term(iTRAQ8plex)	1.0252	8	2.76363	0.955301	8	4.29813	1.06799	8	8.12156	1.02525	8	6.39561	1.0095	8	13.1302	1.36079	8	14.6372	1.10099	8	15.823	1.10859	8	10.6827	63.28	1.62348e-05	3	1906.01	-2.42217	0
nAIDDGcVVPGAGAVEVAMAEALIk	8	1	1	I3L9J4	N-Term(iTRAQ8plex); C7(Carbamidomethyl); K25(iTRAQ8plex)	1.02599	8	10.6435	1.04272	8	13.7554	0.962324	8	8.09234	1.0128	8	9.58183	1.16243	8	29.3418	1.3117	8	16.3985	1.38467	8	28.4784	1.47905	8	28.6276	62.05	2.70701e-05	4	3078.64	-1.99181	0
nYNSFVLQNLNk	8	1	1	F1ST87	N-Term(iTRAQ8plex); K12(iTRAQ8plex)	0.940618	8	12.606	0.994368	8	4.91619	0.995324	8	11.581	1.04	8	8.42439	0.965969	8	19.2043	0.919906	8	15.0628	0.968761	8	21.3447	0.917105	8	20.2191	60.72	3.6812e-05	2	2062.15	-2.279	0
iDTcQGDSGGPLmcR	8	3	1	I3LD62	N-Term(iTRAQ8plex); C4(Carbamidomethyl); M13(Oxidation); C14(Carbamidomethyl)	1.10683	8	5.78125	0.879366	8	13.8759	1.0878	8	12.8522	0.957474	8	6.66402	0.960304	8	20.9559	1.10079	8	13.6907	0.977941	8	25.4599	1.23118	8	47.2016	60.02	2.63782e-06	2	1986.89	-3.7211	0
dFSPVcGSDMATYPNEcTLcMk	8	1	1	A0A287BEN1	N-Term(iTRAQ8plex); C6(Carbamidomethyl); C17(Carbamidomethyl); C20(Carbamidomethyl); K22(iTRAQ8plex)	0.930504	8	3.30032	1.08745	8	4.09706	0.943634	8	8.18798	1.00509	8	5.33215	0.943716	8	16.2571	1.0003	8	13.0019	0.970688	8	10.1111	1.15507	8	43.3492	59	4.46919e-06	3	3191.43	-2.75539	0
aSALLYAGESLFTR	8	3	1	Q28949	N-Term(iTRAQ8plex)	0.97826	8	10.2565	0.937234	8	14.8533	1.00091	8	8.40217	1.04346	8	7.02838	1.46117	8	23.8583	1.53644	8	14.7283	1.3653	8	35.7135	1.46431	8	36.6559	58.77	5.76753e-05	3	1802.99	-2.46277	0
aAVATLLQSVHVPEFTPk	8	1	1	K7GRY0	N-Term(iTRAQ8plex); K18(iTRAQ8plex)	0.912064	8	28.726	1.15066	8	8.74552	0.939938	8	20.1504	1.01767	8	4.38737	1.35619	8	12.7418	1.2334	8	26.8713	1.13785	8	8.83831	1.31267	8	9.01081	57.74	6.84007e-05	3	2516.46	-3.21414	0
eVDEQmLNVQNk	8	10	2	A0A287A275;Q767L7	N-Term(iTRAQ8plex); M6(Oxidation); K12(iTRAQ8plex)																									57.18	5.78105e-05	2	2071.08	-7.31247	0
tFTDcFNcLPIAAIVDEk	8	6	2	P61292;F1RNL4	N-Term(iTRAQ8plex); C5(Carbamidomethyl); C8(Carbamidomethyl); K18(iTRAQ8plex)																									56.66	6.25746e-05	3	2722.39	-3.66264	0
hALIIYDDLSk	8	4	1	A0A287AGU2	N-Term(iTRAQ8plex); K11(iTRAQ8plex)	0.904989	8	7.70905	0.872557	8	11.9197	1.14589	8	4.90369	1.12685	8	6.05653	1.15292	8	9.29383	1.14513	8	9.98021	1.16768	8	5.82048	1.11494	8	11.0639	55.64	0.000128535	2	1896.1	-4.41117	0
nAVSQFVSSMSASADVLAMSk	8	2	1	F1RNZ1	N-Term(iTRAQ8plex); K21(iTRAQ8plex)	0.885193	8	11.5269	0.894328	8	19.5282	1.09587	8	10.1329	1.10551	8	2.03912	1.21287	8	13.5866	1.3028	8	11.407	1.19337	8	5.8115	1.02549	8	10.4888	55.54	9.27125e-05	3	2738.42	-2.53017	0
aIDWVAFGEIIPR	8	2	1	A0A287B4I0	N-Term(iTRAQ8plex)	0.99824	8	12.4693	1.01506	8	6.5207	0.980504	8	11.2799	1.01277	8	6.60792	1.09119	8	17.4621	1.113	8	1.54932	1.06735	7	11.5473	1.09286	8	11.3328	54.61	0.00015083	3	1791	-4.26319	0
sDILAYLk	8	1	1	O18994	N-Term(iTRAQ8plex); K8(iTRAQ8plex)	0.959874	8	10.908	1.02181	8	6.44738	0.907461	8	3.10927	1.0542	8	3.28857	1.12816	8	13.8814	1.16611	8	8.73364	1.15684	8	2.28349	1.11943	8	15.0623	54.52	0.000130501	2	1530.93	-4.58096	0
dSYVGDEAQSk	8	16	2	A0A287AAR4;A0A287AVS8	N-Term(iTRAQ8plex); K11(iTRAQ8plex)																									54.34	7.96999e-05	2	1806.92	-5.1179	0
iATALSDLVIYTk	8	2	1	F1SQZ0	N-Term(iTRAQ8plex); K13(iTRAQ8plex)	0.928866	8	7.1849	1.04666	8	7.6681	0.969667	8	9.05232	1.02616	8	3.10258	1.13862	8	20.7813	1.22412	8	16.0487	1.1603	8	11.2411	1.09531	8	11.1834	53.81	0.000168028	2	2016.21	-3.74925	0
nTFAcDHIVTcPR	8	1	1	A0A287BM70	N-Term(iTRAQ8plex); C5(Carbamidomethyl); C11(Carbamidomethyl)	1.01772	8	13.3159	0.955626	8	4.73227	1.06871	8	13.5286	0.980317	8	4.62817	0.999898	8	16.7167	1.19604	8	19.1196	1.03843	8	19.3853	1.12445	8	20.1641	53.53	3.23834e-05	2	1894.91	-3.60724	0
tLSDYNIQk	8	8	1	A7U5U2	N-Term(iTRAQ8plex); K9(iTRAQ8plex)	0.904313	8	15.5251	1.02399	8	5.93292	1.00927	8	20.9719	1.03651	8	11.0548	1.08459	8	13.9357	1.08059	8	23.0193	1.0563	8	14.316	1.07775	8	4.89967	52.36	0.000294448	2	1689.96	-4.46597	0
gcDVVVIPAGVPR	8	3	1	P00346	N-Term(iTRAQ8plex); C2(Carbamidomethyl)	0.977847	8	12.618	1.03656	8	7.48534	0.998992	8	5.72139	0.98111	8	10.5193	0.88424	8	9.91401	0.940082	8	15.1101	0.917223	8	5.2024	0.944706	8	16.2426	52.13	0.000264842	2	1642.92	-2.7094	0
tGQEFFAYPDASEk	8	2	1	A0A287AQV0	N-Term(iTRAQ8plex); K14(iTRAQ8plex)	0.95755	8	13.5486	0.995717	8	5.51164	0.989095	8	10.4529	0.958757	8	17.1763	1.09694	8	21.304	1.24293	8	14.4322	1.12566	8	12.2102	1.14404	8	8.23268	50.61	0.000197254	3	2198.11	-5.20089	0
iGIDLVHDNVEk	8	1	1	F1RL08	N-Term(iTRAQ8plex); K12(iTRAQ8plex)	0.899178	8	19.6726	1.08683	8	16.598	0.909593	8	10.8084	1.01411	8	12.9017	0.969148	8	5.8738	0.918439	8	14.3739	0.898525	8	17.5166	0.976611	8	13.3458	50.56	0.000410064	2	1960.14	3.47754	0
tLAFSSHScPTcVGEHSk	8	1	1	D3K5J4	N-Term(iTRAQ8plex); C9(Carbamidomethyl); C12(Carbamidomethyl); K18(iTRAQ8plex)	0.967911	8	10.0941	1.06715	8	4.47662	0.963127	8	4.67587	1.04562	8	7.89489	0.999301	8	12.3406	1.2518	8	8.24678	1.0711	8	3.88316	0.984237	8	7.70558	50.55	0.000168721	3	2613.29	-2.80681	0
aAMEPNVIHIR	8	2	1	A0A287A6W8	N-Term(iTRAQ8plex)	1.02001	8	3.44667	1.01545	8	8.5312	0.973436	8	3.01607	0.993109	8	3.44625	0.899736	8	13.5897	0.937755	8	4.93559	0.883248	8	8.88559	1.01097	8	9.62301	50.15	0.000413953	3	1554.87	-2.58719	0
dAVTYTEHAk	8	1	1	P62802	N-Term(iTRAQ8plex); K10(iTRAQ8plex)	1.04333	8	9.93331	0.946258	8	12.5321	1.03388	8	11.8962	0.978475	8	11.013	1.20578	8	14.2645	1.25789	8	9.38495	1.20379	8	5.04671	1.26301	8	21.0396	49.18	0.000474671	2	1742.95	-2.75245	0
dAGVIAGLNVLR	8	4	1	A5A8V7	N-Term(iTRAQ8plex)	0.992701	8	9.15524	1.02744	8	10.162	1.01016	8	10.361	0.950419	8	13.579	0.950557	8	11.5926	0.983891	8	16.4761	0.961231	8	18.8745	1.13195	8	27.6342	49.06	0.000563089	2	1501.89	-4.3031	0
aYAEGIHR	8	2	1	P00889	N-Term(iTRAQ8plex)	1.08609	8	8.11128	0.978703	8	8.56924	0.977758	8	6.25478	0.954648	8	12.5271	0.933568	8	7.68268	1.00733	8	22.5347	1.00687	8	17.6695	1.09997	8	18.333	48.9	0.00024992	3	1220.66	-3.46065	0
fAVFGESSSSGTEMNNk	8	1	1	I3LPE2	N-Term(iTRAQ8plex); K17(iTRAQ8plex)	0.953173	8	7.70848	1.05563	8	6.59311	0.950537	8	9.64399	1.03294	8	6.56392	1.09295	8	17.0523	1.17517	8	16.7755	1.17447	8	9.43778	1.21149	8	11.0154	48.72	0.000238341	2	2400.19	-4.01646	0
fDLLQNQLk	8	1	1	F1SQZ1	N-Term(iTRAQ8plex); K9(iTRAQ8plex)	0.941328	8	6.17672	1.02669	8	5.03468	0.966971	8	6.98618	1.04595	8	4.18226	0.870504	8	14.9459	0.867211	8	4.44844	0.847467	8	2.80311	0.806961	8	18.7647	48.26	0.00067325	2	1727.02	-3.83177	0
sSDAESEESLHk	8	1	1	F1S1R1	N-Term(iTRAQ8plex); K12(iTRAQ8plex)	0.997325	8	7.60556	0.931104	8	21.2436	0.98636	8	15.0888	1.04917	8	6.30918	1.02283	8	36.0893	1.02004	8	17.0055	0.875552	8	17.8952	1.00725	8	8.70605	48.22	0.000367612	3	1926.98	-4.25312	0
ycLIEDYPR	8	3	1	F1RLA2	N-Term(iTRAQ8plex); C2(Carbamidomethyl)	1.08108	8	7.95297	0.994742	8	7.1303	1.00953	8	4.60836	0.976852	8	6.27398	1.1647	8	9.93724	1.19177	8	11.3165	1.15999	8	7.90428	1.12833	8	11.5835	48.13	0.000187655	3	1532.77	-2.79228	0
fQPLVDEPk	8	10	1	A0A287AMK0	N-Term(iTRAQ8plex); K9(iTRAQ8plex)	0.91749	8	8.35959	0.974219	8	7.03336	1.02415	8	8.1231	1.06178	8	11.1227	1.05422	8	20.9053	1.09196	8	11.4058	1.00464	8	9.39321	1.04371	8	4.96321	47.45	0.000850866	3	1680.97	-3.91474	0
nLHNITGVLmTDSDFVSAVk	8	2	1	A0A286ZWH7	N-Term(iTRAQ8plex); M10(Oxidation); K20(iTRAQ8plex)	1.04479	8	28.8519	0.895355	8	8.4141	1.04283	8	6.89138	1.06189	8	23.578	0.699954	8	26.681	0.789122	8	27.9775	0.78025	8	25.0378	0.870967	8	25.466	47.23	0.000865747	4	2785.49	-2.50898	0
nDSVVAGGGAIEMELSk	8	2	1	D0G0C9	N-Term(iTRAQ8plex); K17(iTRAQ8plex)	0.914816	8	14.6085	1.08099	8	12.836	0.979348	8	16.0564	1.03134	8	10.8589	1.67112	8	23.2639	1.28043	8	10.4421	1.46294	8	34.5002	1.33959	8	25.1982	47.07	0.000788289	3	2285.22	-3.16105	0
kVPQVSTPTLVEVAR	8	10	1	A0A287AMK0	N-Term(iTRAQ8plex); K1(iTRAQ8plex)	0.917604	8	7.13682	1.02605	8	5.69633	0.970581	8	3.37291	1.08662	8	7.82075	1.06939	8	5.31123	1.00469	8	6.91501	1.00004	8	7.80632	0.988289	8	17.2875	46.91	0.000612131	3	2232.35	-1.84104	1
mGAPEYGMAEYLFxk	8	5	1	I3LR69	N-Term(iTRAQ8plex); X14(D); K15(iTRAQ8plex)	1.00397	4	3.90504	0.981358	4	2.48579	1.04646	4	2.68576	1.00655	4	8.07679	1.06731	4	6.65802	1.13124	4	10.5539	1.13445	4	16.6515	1.20463	4	21.2108	45.22	0.000464439	3	2330.15	-5.50783	0
yWELIYEDcMDLIAk	8	2	1	P00889	N-Term(iTRAQ8plex); C9(Carbamidomethyl); K15(iTRAQ8plex)	1.07265	8	10.7857	1.01277	8	12.1861	0.954657	8	11.3929	1.00703	8	20.8129	1.12144	8	18.2229	1.22217	8	20.9409	1.27419	8	20.528	1.17453	8	13.0437	45.15	0.000766785	3	2570.31	0.142167	0
yIEEAIEk	8	4	1	D0G6X5	N-Term(iTRAQ8plex); K8(iTRAQ8plex)	0.963361	8	9.14781	1.09044	8	7.48004	0.916053	8	7.05869	1.01055	8	5.5966	1.03014	8	6.62413	1.08716	8	3.63536	1.04759	8	2.65064	1.03398	8	8.44373	44.63	0.00168043	2	1602.91	-3.543	0
kNIDLTAIISDLR	8	4	1	F1RR82	N-Term(iTRAQ8plex); K1(iTRAQ8plex)	0.798434	8	10.7541	0.911125	8	7.07931	1.02644	8	5.18006	1.24452	8	4.32917	0.843578	8	20.87	0.924764	8	12.658	0.845143	8	19.5348	0.801552	8	7.18325	44.46	0.00124259	3	2080.25	-1.94664	1
nIIPFDQMTIEDLNEVFPETk	8	2	1	A0A287B4I0	N-Term(iTRAQ8plex); K21(iTRAQ8plex)	0.974275	7	20.58	0.951552	8	11.437	1.03666	8	15.162	1.03613	8	15.0958	1.0086	8	25.4893	1.3327	8	14.9639	1.38198	8	34.2675	1.33033	8	30.0879	44.35	0.0014122	3	3101.62	-2.58071	0
vATVSLPR	8	3	1	P00761	N-Term(iTRAQ8plex)	1.06747	8	7.23178	0.956029	8	7.76173	1.04172	8	9.47813	0.952842	8	3.41727	1.09433	8	12.4226	1.20528	8	11.1426	1.11047	8	6.85859	1.12928	8	6.90206	44.23	0.00187465	3	1146.71	-4.8828	0
aEWDTDQWk	8	10	3	I3LL86;I3L8Z8;F1RRQ6	N-Term(iTRAQ8plex); K9(iTRAQ8plex)																									43.92	0.000815072	3	1786.91	-4.51993	0
sAVLTSVLQQR	8	1	1	K7GQS2	N-Term(iTRAQ8plex)	1.0811	8	7.42192	0.921964	8	13.7391	1.07692	8	14.3291	0.94749	8	3.4179	0.946779	8	2.58029	0.940023	8	3.32391	0.904449	8	14.3049	0.963379	8	12.3397	43.81	0.0012914	3	1505.89	-3.03514	0
aHGGYSVFAGVGER	8	4	1	K7GLT8	N-Term(iTRAQ8plex)	1.00595	7	21.4642	1.0503	7	21.2115	1.05088	8	10.2341	0.980138	8	32.0375	0.860284	7	15.0453	0.897342	7	35.6901	0.98422	8	35.2177	0.806858	6	22.967	42.97	0.00116072	3	1710.89	1.39627	0
vIISAPSADAPMFVMGVNHEk	8	11	1	A0A287BBI5	N-Term(iTRAQ8plex); K21(iTRAQ8plex)	0.92993	8	10.6414	1.06416	8	8.69609	1.05497	8	12.6079	0.961515	8	18.7168	1.28793	8	25.4314	1.14081	8	4.06974	1.21111	8	14.3114	1.15436	8	14.2709	42.88	0.0022026	3	2821.53	3.22474	0
vAPIQGFSAk	8	1	1	I3LER5	N-Term(iTRAQ8plex); K10(iTRAQ8plex)	0.95903	8	11.495	1.14743	8	8.8433	0.937618	8	15.5357	0.922686	8	4.85019	0.968513	8	14.3832	0.93847	8	10.3224	0.980712	8	4.84268	1.02182	8	13.3114	42.87	0.00281447	3	1625.97	-5.76642	0
yMAccMLYR	8	6	2	A0A288CFV7;A0A287B5H5	N-Term(iTRAQ8plex); C4(Carbamidomethyl); C5(Carbamidomethyl)																									42.79	9.2053e-05	3	1571.71	-3.69469	0
tSDPDFLAAVDSWFk	8	1	1	F1SR82	N-Term(iTRAQ8plex); K15(iTRAQ8plex)	0.984938	8	7.0343	1.01574	8	8.70195	1.1504	8	27.0218	1.0152	8	8.80667	0.828876	8	32.4281	0.920888	8	8.78766	0.841185	8	20.409	0.86055	8	17.3606	42.53	0.00165866	3	2307.2	-3.86933	0
vLVENEHR	8	1	1	A0A287BCE6	N-Term(iTRAQ8plex)	1.14433	8	18.497	0.966152	8	14.5645	1.06181	8	4.20452	0.871823	8	14.9893	0.922977	8	5.13575	1.00115	8	5.48158	0.943772	8	7.5938	1.00598	8	13.6004	41.88	0.00245832	3	1299.73	-3.77903	0
dILADLIPk	8	1	1	P00889	N-Term(iTRAQ8plex); K9(iTRAQ8plex)	0.89971	8	7.95455	1.03585	8	6.76146	0.966122	8	7.85183	1.05066	8	7.08086	1.17588	8	14.8516	1.27612	8	11.3507	1.21275	8	16.2233	1.18695	8	16.2537	41.46	0.00203274	2	1606	-3.80896	0
lMGLEALk	8	2	1	I3LR32	N-Term(iTRAQ8plex); K8(iTRAQ8plex)	0.882213	8	6.89651	1.06621	8	4.63958	0.962003	8	8.00371	1.07356	8	4.87953	1.3816	8	8.34243	1.36091	8	8.67687	1.28458	8	3.24393	1.24532	8	6.45504	41.03	0.00401924	2	1482.91	-5.86165	0
sAGWNIPIGLLR	8	6	2	Q6YT39;Q8WMN8	N-Term(iTRAQ8plex)																									40.76	0.00397484	2	1600.94	-3.90861	0
lTPEEEAYLQk	8	1	1	A0A0K0KW08	N-Term(iTRAQ8plex); K11(iTRAQ8plex)	0.991895	8	7.36412	1.04448	8	5.53272	0.950881	8	10.3752	1.04415	8	4.57409	0.877273	8	11.5277	0.85787	8	20.4635	0.845394	8	11.1709	0.885163	8	9.99272	40.68	0.00464729	2	1929.07	-2.29686	0
sFDIPPPPMDEk	8	1	1	B5KJG2	N-Term(iTRAQ8plex); K12(iTRAQ8plex)	0.905022	8	8.38705	1.02607	8	10.4175	1.00184	8	11.3605	1.05146	8	7.18963	1.02771	8	15.1804	0.965613	8	13.9862	1.00307	8	16.1731	0.983042	8	15.8622	40.32	0.0030981	3	1981.04	-5.82596	0
lSTFEETNR	8	4	1	F1RR82	N-Term(iTRAQ8plex)	1.03712	8	10.0193	1.01522	8	1.98599	1.03009	8	4.57249	1.01418	8	8.91886	0.805125	8	5.71176	0.771013	8	13.4368	0.793633	8	9.7973	0.769375	8	9.04484	40.05	0.0021155	2	1400.73	-3.73586	0
kDAESTDAESGESk	8	1	1	F1S1R1	N-Term(iTRAQ8plex); K1(iTRAQ8plex); K14(iTRAQ8plex)	0.922477	8	13.2608	1.09238	8	29.964	0.918785	8	15.9846	1.07049	8	15.7512	1.07002	8	40.4781	1.07055	8	21.9185	1.05276	8	35.6199	1.124	8	46.0843	39.64	0.00374274	3	2366.23	-4.72543	1
aGASIVGVNcHFDPTISLQTVk	8	4	1	A0A286ZMA6	N-Term(iTRAQ8plex); C10(Carbamidomethyl); K22(iTRAQ8plex)	0.940061	8	13.1399	0.985981	8	6.54623	1.10718	8	15.5332	1.03993	8	2.98167	1.34438	8	22.6438	1.32375	8	11.558	1.2443	8	11.2863	1.35737	8	8.24272	39.52	0.0048416	4	2922.58	-4.42495	0
wcVISTAEYSk	8	5	2	Q6YT39;Q8WMN8	N-Term(iTRAQ8plex); C2(Carbamidomethyl); K11(iTRAQ8plex)																									39.47	0.00402207	2	1952.03	-3.85474	0
iVLLDSSLEYk	8	2	1	A0A287AMZ2	N-Term(iTRAQ8plex); K11(iTRAQ8plex)	1.01374	8	7.81935	1.10387	8	8.75621	0.904455	8	15.2027	0.936994	8	14.4143	1.30065	8	13.8341	1.20363	8	16.3918	1.1931	8	9.70656	1.22025	8	10.7215	39.29	0.00587037	2	1888.12	-4.3919	0
sINAGGHk	8	4	2	F1S2F6;A0A287BM14	N-Term(iTRAQ8plex); K8(iTRAQ8plex)																									38.75	0.00504071	3	1391.82	0.398653	0
dQVANSAFVER	8	3	1	O02705	N-Term(iTRAQ8plex)	1.05399	8	12.0163	1.0163	8	2.90952	0.969074	8	5.56135	0.999305	8	3.52129	1.16824	8	21.2947	1.19158	8	25.3371	1.06194	8	29.9922	1.2128	8	11.429	38.62	0.003229	2	1539.8	-2.52317	0
tLIQNcGASTIR	8	3	1	A0A287AMZ2	N-Term(iTRAQ8plex); C6(Carbamidomethyl)	1.17764	8	22.3297	0.881595	8	6.59871	1.04593	8	5.82104	0.93094	8	12.5512	1.01975	8	22.3791	1.01694	8	24.6291	1.04145	8	31.0079	1.0371	8	14.9828	38.57	0.00521232	2	1637.89	-2.59287	0
eLEVQHPAAk	8	1	1	I3LCA2	N-Term(iTRAQ8plex); K10(iTRAQ8plex)	1.02027	8	11.5483	1.04865	8	12.0339	0.927409	8	11.0281	1.0731	8	9.37986	1.22056	8	15.011	1.1097	8	11.1161	1.13231	8	12.1916	1.16691	8	10.2672	38.51	0.00645454	2	1730.01	1.02461	0
sTVAQLVk	8	4	1	A0A287AGU2	N-Term(iTRAQ8plex); K8(iTRAQ8plex)	0.915626	8	14.294	0.97087	8	13.0558	1.03443	8	7.65523	1.02891	8	16.7921	1.08887	8	22.6464	1.10257	8	21.4453	1.05311	8	24.0459	1.06197	8	25.8523	38.49	0.00979729	2	1453.91	-5.46007	0
iDDVAIVGHSDNR	8	1	1	K4IWU4	N-Term(iTRAQ8plex)	0.939247	8	11.6858	0.954623	8	12.5997	1.03157	8	8.27991	1.03618	8	6.81738	1.11135	8	15.7465	1.20134	8	13.6194	1.0782	8	18.9234	1.10855	8	17.1737	38.47	0.00340648	3	1714.9	-2.98339	0
nVQLQENEIR	8	3	1	F1RNL4	N-Term(iTRAQ8plex)	1.02992	8	8.75874	0.974587	8	5.29726	1.05897	8	9.78729	0.953298	8	4.06481	0.895737	8	20.2252	0.859903	8	16.2844	0.936956	8	7.46722	0.82425	8	11.2083	38.34	0.00584021	3	1546.84	-4.34495	0
iVSGAGGMk	8	1	1	F1RRQ9	N-Term(iTRAQ8plex); K9(iTRAQ8plex)	0.946243	8	10.7506	1.0513	8	10.2154	0.943718	8	8.40349	1.064	8	9.94014	1.0175	8	6.75497	1.01106	8	15.3606	0.970709	8	11.4231	0.947837	8	9.01338	37.75	0.00998888	3	1427.85	-1.9737	0
vNLQNLk	8	1	1	A0A287BT68	N-Term(iTRAQ8plex); K7(iTRAQ8plex)	0.975936	8	3.8831	1.17881	8	5.34308	0.907796	8	12.6285	0.988442	8	9.07859	0.968463	8	8.87949	0.965963	8	19.202	0.949545	8	10.4879	0.984862	8	14.2263	37.6	0.00587377	2	1436.9	-1.74414	0
vELVPPTPAEIPTAIQSLk	8	1	1	A0A287A725	N-Term(iTRAQ8plex); K19(iTRAQ8plex)	0.979425	8	4.39342	0.955631	8	18.1032	1.14426	8	20.846	1.0025	8	22.2955	1.37016	8	30.3	1.18901	8	16.9948	1.20998	8	19.6474	1.23336	8	33.1601	37.52	0.00569975	3	2611.55	-2.76032	0
nSSYFVEWIPNNVk	8	13	3	A0A287A275;Q767L7;A0A287B749	N-Term(iTRAQ8plex); K14(iTRAQ8plex)																									37.46	0.00765454	3	2305.22	-8.30236	0
eTAAEVEAR	8	5	2	Q6YT39;Q8WMN8	N-Term(iTRAQ8plex)																									37.27	0.00441561	3	1279.67	-6.49621	0
gMPLVYPPkPER	8	1	1	F1SEB3	N-Term(iTRAQ8plex); K9(iTRAQ8plex)	0.89653	8	14.6123	1.0516	8	5.9854	0.950242	8	6.2423	1.08571	8	10.8939	0.920243	8	14.5943	0.853167	8	13.6924	0.91265	8	6.11725	0.913401	8	15.6029	36.9	0.00957575	3	1992.15	-1.53704	0
lFcSAPGk	8	1	1	K7GQS2	N-Term(iTRAQ8plex); C3(Carbamidomethyl); K8(iTRAQ8plex)	0.869088	8	4.76693	1.02941	8	4.33927	0.979942	8	3.84751	1.12867	8	9.53451	1.05101	8	7.11329	0.981652	8	4.39246	0.984162	8	3.66607	0.91585	8	7.97517	36.12	0.0110199	2	1487.84	-5.11511	0
iEGTcYSGk	8	1	1	Q6R953	N-Term(iTRAQ8plex); C5(Carbamidomethyl); K9(iTRAQ8plex)	0.927268	8	3.47147	1.01166	8	5.49213	0.997886	8	5.40244	1.04883	8	2.59419	1.45029	8	19.774	1.7029	8	30.9826	1.42226	8	17.8326	1.58126	8	30.0859	36.09	0.00729499	2	1622.86	-6.29157	0
mDQLYQGk	8	2	1	F1S8I7	N-Term(iTRAQ8plex); K8(iTRAQ8plex)	0.955816	8	5.5918	0.983417	8	3.12447	1.02333	8	5.34908	1.04801	8	10.6021	0.963712	8	7.20837	1.06303	8	11.7946	0.955464	8	6.09097	1.017	8	9.13552	35.94	0.0119446	2	1590.87	-4.98793	0
mITPPAISk	8	3	1	A0A287BBQ1	N-Term(iTRAQ8plex); K9(iTRAQ8plex)	0.88866	8	13.3874	1.07715	8	9.87196	0.869977	8	7.35586	1.10769	8	4.2889	1.04114	8	13.5174	1.05819	8	14.0806	1.02081	8	12.2449	1.00256	8	17.3684	35.71	0.0106474	2	1565.95	-6.01895	0
hPFGQIPVLENSk	8	1	1	F1S5N4	N-Term(iTRAQ8plex); K13(iTRAQ8plex)	0.93568	8	9.33128	1.09233	8	1.6171	0.920531	8	5.14399	1.05205	8	6.99081	0.879885	8	14.3391	0.82077	8	16.2912	0.821869	8	9.76075	0.822813	8	22.9674	35.48	0.013435	3	2074.19	-1.17	0
dILHYMQIDk	8	1	1	Q8MI02	N-Term(iTRAQ8plex); K10(iTRAQ8plex)	0.897989	8	8.64782	1.13434	8	7.41926	0.90344	8	6.96094	1.03334	8	6.81262	1.08868	8	18.7987	1.00856	8	12.7256	0.993569	8	16.8849	1.07905	8	11.3704	35.13	0.0143937	3	1884.05	-2.76098	0
cHNQGVcNNk	8	1	1	Q866A8	N-Term(iTRAQ8plex); C1(Carbamidomethyl); C7(Carbamidomethyl); K10(iTRAQ8plex)	1.13313	8	14.5873	0.832204	8	11.0264	1.13359	8	8.95203	0.915056	8	22.9586	0.974277	8	15.2343	1.15936	8	37.7732	0.983868	8	26.8851	1.07819	8	57.3716	35.1	0.00482086	3	1838.92	-2.86294	0
gIDPFSLDALAk	8	3	2	I3L9J4;F1RIU3	N-Term(iTRAQ8plex); K12(iTRAQ8plex)																									34.73	0.0169265	3	1855.07	-5.88129	0
dLTcVNLLR	8	1	1	A0A287AC59	N-Term(iTRAQ8plex); C4(Carbamidomethyl)	1.04944	8	7.09492	0.997623	8	3.38765	0.999109	8	1.88566	0.97802	8	7.16779	0.903824	8	8.36009	0.913198	8	11.8547	0.884516	8	10.2741	0.871232	8	15.7428	34.67	0.0130677	3	1407.79	-5.64318	0
hVVQSISAQQEk	8	1	1	A0A286ZYM6	N-Term(iTRAQ8plex); K12(iTRAQ8plex)	1.05196	8	8.29431	1.05651	8	4.69454	0.963609	8	10.3739	0.933343	8	11.1572	0.982668	8	12.887	1.0876	8	6.46979	1.02101	8	12.7874	0.979401	8	11.7079	33.43	0.0288026	3	1962.13	2.68874	0
aDLDPSLDFMDSLEHDIPk	8	1	1	F1RRH7	N-Term(iTRAQ8plex); K19(iTRAQ8plex)	0.876435	8	11.7333	1.12248	8	1.6834	0.899473	8	2.28684	1.07659	8	8.90002	1.20918	8	16.553	1.24431	8	14.7944	1.16598	8	13.0534	1.21079	8	6.93785	33.41	0.0125638	4	2766.41	-1.74603	0
mIFAGIk	8	4	1	P62895	N-Term(iTRAQ8plex); K7(iTRAQ8plex)	0.910364	8	7.3523	1.05277	8	4.65511	0.908201	8	7.75635	1.05599	8	13.2986	1.1156	8	9.51451	1.16569	8	5.16889	1.15591	8	3.26144	1.21023	8	12.2211	32.64	0.0187309	2	1387.85	-4.39986	0
kGGTcNFSPcPLFNR	8	1	1	Q6R953	K1(iTRAQ8plex); N-Term(iTRAQ8plex); C5(Carbamidomethyl); C10(Carbamidomethyl)	0.93555	8	17.1612	1.09008	8	6.65098	0.953596	8	4.91175	1.03443	8	8.30404	1.62059	8	9.49521	1.62234	8	15.154	1.54584	8	14.0018	1.62423	8	14.0467	32.51	0.0174486	3	2363.23	4.54601	1
aDIQASk	8	2	2	D5K893;A0A287B423	N-Term(iTRAQ8plex); K7(iTRAQ8plex)																									32.05	0.0353658	2	1340.79	-4.85311	0
gLGDcIVk	8	6	2	F1RRA6;A0A287AXS7	N-Term(iTRAQ8plex); C5(Carbamidomethyl); K8(iTRAQ8plex)																									31.95	0.034562	2	1469.85	-6.22326	0
lTIQGLk	8	3	1	F1SRC5	N-Term(iTRAQ8plex); K7(iTRAQ8plex)	0.821372	8	9.90139	0.981866	8	11.8158	0.970697	8	8.75794	1.17812	8	14.6911	1.37301	8	22.7745	1.27435	8	24.4308	1.26592	8	12.7385	1.17965	8	14.9175	31.72	0.0362061	2	1380.89	-7.41203	0
kFNDPVVQSDMk	8	1	1	A5A8V7	N-Term(iTRAQ8plex); K1(iTRAQ8plex); K12(iTRAQ8plex)	0.901157	8	19.1459	1.08395	8	6.86336	0.922425	8	5.06852	1.06618	8	14.7523	0.92335	8	10.6031	0.882773	8	9.52728	0.792877	8	10.3625	0.811536	8	11.9649	30.58	0.040293	3	2320.3	-2.09693	1
kLLQILSk	8	2	1	F1SF28	N-Term(iTRAQ8plex); K1(iTRAQ8plex); K8(iTRAQ8plex)	0.854146	8	7.49696	1.0131	8	12.5274	1.01989	8	16.2836	1.16807	8	9.44953	0.884764	8	14.5813	0.992185	8	10.7379	0.863734	8	5.73954	0.896056	8	7.65301	30.1	0.00776904	3	1855.24	-6.30834	1
nNFAVGYR	8	3	1	F1S2F6	N-Term(iTRAQ8plex)	1.04183	8	7.62438	0.928942	8	11.2435	1.17515	8	4.56371	0.94207	8	7.59329	0.859736	8	17.5456	0.872771	8	10.4672	0.842254	8	14.2675	0.858037	8	14.4166	30.06	0.0184927	2	1244.66	-4.16772	0
hIVVHDVTPk	8	7	2	F1S498;F1S4A3	N-Term(iTRAQ8plex); K10(iTRAQ8plex)																									29.95	0.0464821	2	1753.05	-2.95328	0
iSVSRPPVTSTHNPVSVYPDTR	8	2	1	A0A287BBQ1	N-Term(iTRAQ8plex)	1.09384	8	22.4655	0.965679	8	5.09089	1.03575	8	4.45849	0.930546	8	17.7852	1.07162	8	4.64194	1.16283	8	15.8351	1.01063	8	10.8153	1.10078	8	9.63661	28.96	0.0583829	3	2713.46	0.386953	0
rYGPMEEPQVIEk	8	2	1	P36968	N-Term(iTRAQ8plex); K13(iTRAQ8plex)	1.05769	8	4.36853	1.02306	8	3.21555	0.948441	8	10.4223	0.959382	8	3.25796	0.830685	8	12.8287	0.842837	8	4.83942	0.851202	8	15.9078	0.84275	8	15.2013	28.6	0.0558365	3	2184.2	3.38982	1
iPSLQDTFDkER	8	3	1	F1SE68	N-Term(iTRAQ8plex); K10(iTRAQ8plex)	0.889523	8	13.2152	1.07947	8	10.3252	0.999906	8	6.6173	1.01554	8	7.86619	0.938895	8	3.86121	0.859424	8	8.07906	0.843838	8	8.47088	0.877846	8	4.0395	28.26	0.070236	4	2057.14	-1.87305	1
gTLEPVEk	8	2	2	A5A8V7;F1SA70	N-Term(iTRAQ8plex); K8(iTRAQ8plex)																									27.32	0.0799799	2	1480.88	-3.98172	0
ncYATPSGDR	8	1	1	F1RPA7	N-Term(iTRAQ8plex); C2(Carbamidomethyl)	1.12927	8	5.77554	0.924264	8	5.53151	1.05442	8	5.98803	0.934722	8	3.16354	1.24577	8	2.45687	1.38994	8	9.17782	1.3656	8	6.97806	1.45484	8	8.53038	26.82	0.00842277	2	1444.67	-4.0548	0
aLEIIPR	8	3	1	D0G0C9	N-Term(iTRAQ8plex)	1.01714	4	5.74403	0.972813	4	3.82824	1.06814	4	6.78442	0.935826	4	12.3902	1.01851	4	7.65315	1.09305	4	1.82348	1.05127	4	9.42444	1.06522	4	12.8402	26.13	0.0898333	2	1115.7	-4.80452	0
kLAVNmVPFPR	8	14	4	A0A287A275;Q767L7;A5GFX6;A0A287B749	N-Term(iTRAQ8plex); K1(iTRAQ8plex); M6(Oxidation)																									26.13	0.098	4	1896.13	-3.45315	1
dIQSHGIIR	8	1	1	F1SQZ1	N-Term(iTRAQ8plex)	1.12496	8	12.7968	0.997506	8	10.2201	1.04419	8	2.53124	0.906776	8	6.1898	0.854389	8	8.51081	0.898396	8	14.0376	0.908287	8	12.4385	0.968069	8	26.896	25.93	0.12253	3	1342.78	1.82371	0
hLIIGVSSDR	8	3	1	A0A287AHM1	N-Term(iTRAQ8plex)	1.12815	8	7.39907	0.911897	8	8.25836	1.20857	8	7.73724	0.842937	8	5.52983	0.809373	8	15.0076	0.819308	8	13.2942	0.766505	8	10.6766	0.875796	8	13.622	24.44	0.175198	3	1400.82	1.74823	0
sRPSIYSLSYTk	8	1	1	I3LTK6	N-Term(iTRAQ8plex); K12(iTRAQ8plex)	0.971167	8	8.83347	0.922761	8	8.58389	1.0483	8	14.8643	1.03555	8	13.1012	0.747756	8	8.8052	0.731873	8	10.2658	0.7274	8	7.12198	0.790653	8	15.8042	24.42	0.179259	3	2010.14	-2.49873	0
tLkDEIAVLSAEk	8	3	1	F1SE68	N-Term(iTRAQ8plex); K3(iTRAQ8plex); K13(iTRAQ8plex)	0.889373	8	5.08908	1.00987	8	2.66572	0.944697	8	7.47262	1.11386	8	8.1333	0.662496	8	16.8546	0.793686	8	11.9729	0.760718	8	10.6787	0.751557	8	22.131	24.28	0.12	4	2329.41	-1.48798	1
dRIEEFFR	8	3	1	C8C4M8	N-Term(iTRAQ8plex)	0.913359	8	28.1676	0.950779	8	8.86415	0.982968	8	19.0901	0.952789	8	10.841	0.861534	8	21.5516	0.944906	8	9.31565	0.945404	8	8.01216	1.11475	8	15.9187	23.74	0.0999611	3	1415.76	-2.22997	1
iHcNDFLIk	8	1	1	F1ST87	N-Term(iTRAQ8plex); C3(Carbamidomethyl); K9(iTRAQ8plex)	0.955962	8	9.81475	1.05888	8	3.69398	0.932201	8	4.73394	1.07269	8	5.58952	0.832544	8	7.33013	0.808009	8	13.624	0.825673	8	8.14228	0.859618	8	14.1034	23.71	0.217268	3	1768	-0.224728	0
vVFEQTk	8	6	1	A0A288CFT0	N-Term(iTRAQ8plex); K7(iTRAQ8plex)	0.956572	8	10.0934	1.09113	8	10.1898	0.917085	8	5.95787	1.0591	8	9.94074	0.871231	8	7.91956	0.910962	8	10.1856	0.886333	8	8.19476	0.799707	8	15.9539	23.27	0.216179	2	1458.87	-4.12762	0
gNQQSPR	8	2	2	A0A286ZY95;F1SS24	N-Term(iTRAQ8plex)																									21.74	0.0703379	2	1090.59	-4.52999	0
hGVIVSGSR	8	1	1	K7GQS2	N-Term(iTRAQ8plex)	1.20783	8	16.7102	0.987693	8	28.1865	1.18044	8	23.144	0.775338	8	20.1569	0.776225	8	14.0516	0.847485	8	16.8956	0.807072	8	15.7765	1.05504	8	35.5703	21.74	0.317525	3	1215.71	-3.52842	0
vHSSGkPIPAcMVLk	8	2	1	A0A286ZWH7	N-Term(iTRAQ8plex); K6(iTRAQ8plex); C11(Carbamidomethyl); K15(iTRAQ8plex)	0.975073	8	14.6698	1.08671	8	11.5464	0.892943	8	5.75548	1.058	8	13.7807	0.54937	8	17.0384	0.517039	8	18.5034	0.479017	8	33.8849	0.583532	8	15.8859	21.6	0.269122	2	2536.47	-6.82884	0
sATPFWAIk	8	1	1	F1RUT4	N-Term(iTRAQ8plex); K9(iTRAQ8plex)	0.890026	8	7.19249	1.01644	8	11.8736	0.938645	8	3.78695	1.14005	8	10.5408	0.995002	8	11.877	1.03917	8	17.7289	0.962183	8	16.454	1.02672	8	8.99766	20.25	0.480999	3	1628.95	-5.39001	0
aSFAPMEDk	8	5	1	F1RR82	N-Term(iTRAQ8plex); K9(iTRAQ8plex)	0.952585	8	14.9786	1.07084	8	5.89096	0.965614	8	7.44298	1.05328	8	16.6015	0.628463	8	18.7717	0.599765	8	9.41724	0.590034	8	17.5669	0.650268	8	35.5135	20.18	0.251363	3	1603.86	-2.95846	0
eSDTESEAEkGDAk	8	1	1	I3LC61	N-Term(iTRAQ8plex); K10(iTRAQ8plex); K14(iTRAQ8plex)	0.974297	8	9.48883	0.926765	8	16.489	1.0389	8	18.8519	0.977088	8	9.58809	1.18561	8	15.9989	1.18146	8	8.48095	1.18286	8	10.2821	1.19784	8	10.7666	18.47	0.376917	3	2408.23	-10.1726	1
lPEVSAk	8	2	1	A0A286ZWH7	N-Term(iTRAQ8plex); K7(iTRAQ8plex)	0.900784	8	5.29292	1.21331	8	5.23123	0.867664	8	15.9027	1.03476	8	4.66463	0.538642	8	21.7168	0.466659	8	36.1061	0.480189	8	32.8665	0.446328	8	46.4826	27.79	0.0563897	2	1351.84	-2.73828	0
kVQAQLk	8	2	1	A0A287BT68	N-Term(iTRAQ8plex); K1(iTRAQ8plex); K7(iTRAQ8plex)	0.763922	8	35.4813	1.06062	8	33.4684	0.93116	8	24.5456	1.14914	8	18.3274	0.945598	8	16.286	0.963922	8	20.5583	0.988404	8	11.8003	0.820899	8	17.5178	19.49	0.173189	3	1727.12	-7.55214	1
tEQPHTk	8	1	1	F1SP87	N-Term(iTRAQ8plex); K7(iTRAQ8plex)	0.946508	8	17.6413	1.03574	8	10.2904	1.00122	8	5.37939	0.99919	8	11.6882	1.17944	8	18.1494	1.26871	8	12.219	1.26725	8	16.5363	1.10158	8	15.3371	18.96	0.514583	2	1448.83	-0.70072	0
sISLLPk	8	2	1	C4TP28	N-Term(iTRAQ8plex); K7(iTRAQ8plex)	0.861675	8	6.26079	1.02979	8	12.0899	0.976958	8	12.0594	1.08261	8	4.67153	0.954833	8	11.1994	1.01827	8	15.2341	0.991477	8	10.3185	0.981309	8	11.98	15.63	0.811007	2	1365.88	-6.21612	0
kPPIFLk	8	3	2	A0A287AAP0;A0A287BEH4	N-Term(iTRAQ8plex); K1(iTRAQ8plex); K7(iTRAQ8plex)																									13.43	0.6968	3	1755.16	-6.20905	0
kIFEGGk	8	1	1	D3K5J6	N-Term(iTRAQ8plex); K1(iTRAQ8plex); K7(iTRAQ8plex)	0.82218	8	10.0412	1.16485	8	3.94406	0.870845	8	13.5858	1.17503	8	8.58381	0.958263	8	6.10952	1.01844	8	19.9995	0.915262	8	14.1253	0.848955	8	19.6298	6.63	8.25626	3	1691.06	-2.68775	1
fDMFSk	8	1	1	P36968	N-Term(iTRAQ8plex); K6(iTRAQ8plex)	0.927745	8	3.81044	1.0425	8	7.31939	0.969511	8	9.47213	1.04523	8	10.3717	0.892842	8	17.2129	0.885172	8	22.0743	0.909686	8	5.36514	0.85082	8	8.61611	21.24	0.210454	2	1382.76	-3.3822	0
aLMLQGVDLLADAVAVTMGPk	7	4	1	F1SMZ7	N-Term(iTRAQ8plex); K21(iTRAQ8plex)	1.01869	6	19.8243	1.11268	7	19.2777	1.01964	7	41.9171	1.044	6	23.4367	1.1993	7	3.57064	1.18404	7	14.7341	1.24789	7	19.7947	1.20567	7	14.7039	101.36	3.77999e-09	2	2721.54	-2.45174	0
gVMLAVDAVIAELk	7	3	1	F1SMZ7	N-Term(iTRAQ8plex); K14(iTRAQ8plex)	0.800219	7	30.3118	1.1305	7	12.7102	0.877952	7	23.149	0.961415	7	31.6031	1.20726	7	6.42026	1.08208	7	11.1927	1.05075	7	10.7673	1.06812	7	8.20425	97.58	7.19279e-09	2	2037.21	-5.31167	0
lFQVEYAIEAIk	7	1	1	F2Z5K2	N-Term(iTRAQ8plex); K12(iTRAQ8plex)	1.06406	7	9.29821	0.935892	7	16.8431	1.02962	7	12.04	0.95377	7	6.43548	0.832852	7	7.6176	1.08577	7	32.1002	1.02237	7	13.7986	0.920314	7	14.6152	96.35	1.2259e-08	2	2032.19	-2.47562	0
gAVDGQFSNAALAQTDIR	7	1	1	A0A287A8R2	N-Term(iTRAQ8plex)	1.00148	7	5.90458	0.973805	7	14.3458	1.00896	7	9.53648	0.996588	7	4.61226	0.908919	7	11.7503	0.838412	7	13.379	0.937639	7	7.59104	1.00297	7	14.3691	89.03	3.31319e-08	2	2138.11	-3.70814	0
dLMGNILLcGGSTMLSGFPNR	7	1	1	F1SP29	N-Term(iTRAQ8plex); C9(Carbamidomethyl)	0.91299	7	14.2543	1.02053	7	11.4824	1.07882	7	10.7999	0.962588	7	7.2366	0.986839	7	9.45796	0.966662	7	28.7225	1.21557	7	65.8952	0.933397	7	14.9875	88.13	3.64543e-08	2	2557.27	-6.4183	0
yMEYQLcNENVVLTPGPAFR	7	2	1	F1SCU0	N-Term(iTRAQ8plex); C7(Carbamidomethyl)	1.06594	7	2.90441	1.03202	7	17.604	1.00304	7	10.0946	0.967921	7	5.32159	0.926329	7	5.73423	0.974967	6	6.72552	0.932031	6	13.4753	0.9372	7	5.03132	87.7	2.83607e-08	2	2705.33	-3.43063	0
vVPANTPVQVVAPPER	7	1	1	A0A287BMQ2	N-Term(iTRAQ8plex)	1.12696	7	9.95877	0.943544	7	8.16278	0.991194	7	11.8985	0.994869	7	6.65412	0.864007	7	15.4505	0.89658	7	5.60044	0.80612	7	3.21648	0.875044	7	5.24201	87.52	8.43457e-08	2	1977.14	-3.54507	0
vLQATVVAVGSGSk	7	2	1	F1SMZ6	N-Term(iTRAQ8plex); K14(iTRAQ8plex)	0.934441	7	16.5786	1.03094	7	5.44666	1.02657	7	3.86165	1.08899	7	7.13084	0.978096	7	21.9935	1.09899	7	8.40107	0.955076	7	8.3357	0.872431	7	21.1876	87.4	6.59642e-08	2	1924.16	-6.17068	0
aIADTGANVVVTGGk	7	1	1	I3LCA2	N-Term(iTRAQ8plex); K15(iTRAQ8plex)	0.945158	7	12.3718	0.98049	7	10.7368	1.06247	7	8.71906	0.970607	7	6.93981	0.869592	7	17.0944	0.827893	7	8.09964	0.886871	7	10.4024	0.96518	7	14.4197	86.91	1.07963e-07	2	1981.14	-5.42984	0
lYQGGcTGPScGTGYTPGR	7	1	1	A5A8V7	N-Term(iTRAQ8plex); C6(Carbamidomethyl); C11(Carbamidomethyl)	1.02781	7	11.126	1.03203	7	8.63513	1.04996	7	2.40452	0.890349	7	4.63978	0.886815	7	8.40646	0.95596	7	13.4526	0.908457	7	9.78528	1.02512	7	4.23408	86.54	7.65278e-09	3	2293.06	-1.74981	0
gcMGGLPSNAYSAIk	7	2	1	F1RUT4	N-Term(iTRAQ8plex); C2(Carbamidomethyl); K15(iTRAQ8plex)	0.88942	7	6.04711	1.07804	7	3.44332	0.993197	7	8.64424	1.02482	7	8.63516	0.963888	7	9.79647	0.937586	7	15.4162	0.976622	7	9.30538	0.903472	7	9.95654	84.19	1.34707e-07	2	2134.12	-2.28609	0
aAFYLAEFFVSEAR	7	2	1	A0A286ZMB2	N-Term(iTRAQ8plex)	0.986835	7	10.4137	0.99968	7	8.93727	0.93963	7	7.73902	1.08133	7	7.27035	0.872826	7	10.3961	0.916954	7	9.30656	0.902867	7	14.004	0.874542	7	11.8578	83.51	1.21218e-07	3	1925.01	-0.327342	0
eLIEcILQDTAEDLR	7	2	1	A0A287A3S5	N-Term(iTRAQ8plex); C5(Carbamidomethyl)	1.08153	6	7.67222	0.87739	7	4.71886	1.03426	6	5.4095	1.07627	7	4.15911	1.0547	7	2.69969	0.962091	7	12.4738	0.971777	6	8.79076	0.917367	6	10.9408	82.24	2.14933e-07	3	2122.1	1.13663	0
fTGSAGIQVVGDDLTVTNPk	7	3	1	I3LK59	N-Term(iTRAQ8plex); K20(iTRAQ8plex)	0.983978	7	2.62548	0.994559	7	5.54841	0.985905	7	4.70091	1.02561	7	4.1826	1.13964	7	15.4688	1.20138	7	23.5875	1.13327	7	3.90851	1.12815	7	26.0279	80.77	4.22952e-07	2	2627.45	-1.53715	0
lQVTGGGINSPLEIk	7	2	1	F1RMW6	N-Term(iTRAQ8plex); K15(iTRAQ8plex)	0.865803	7	12.5192	0.969423	7	3.79665	0.953809	7	9.30421	1.16157	7	7.20091	1.03964	7	22.1446	1.05307	7	13.6597	1.02037	7	5.5381	0.951015	7	8.44467	80.72	3.70238e-07	2	2134.26	-5.55673	0
aVAQALEVIPR	7	3	1	A0A287AMZ2	N-Term(iTRAQ8plex)	0.955867	7	2.98441	0.949088	7	11.7102	0.997442	7	10.9554	0.998534	7	8.74711	1.0784	7	5.86586	1.18834	7	10.5526	1.12393	7	6.47447	1.10693	7	11.7734	76.06	1.0368e-06	3	1470.89	-2.47943	0
eLISNSSDALDk	7	3	1	O02705	N-Term(iTRAQ8plex); K12(iTRAQ8plex)	0.928103	7	5.90728	1.05457	7	6.36216	0.936608	7	13.0917	1.06648	7	4.49426	1.1626	7	16.3311	1.1549	7	10.8133	1.09672	7	13.3617	1.07382	7	16.5866	74.58	1.43515e-06	2	1900.04	-3.85154	0
iLQSSPEVGYDAMLGDFVNMVEk	7	2	1	F1SMZ7	N-Term(iTRAQ8plex); K23(iTRAQ8plex)	0.894787	7	19.0288	0.988221	7	14.0654	1.05931	7	4.85616	1.1387	7	20.8616	1.28099	7	11.7897	1.07275	7	10.7197	1.05032	7	17.328	1.06153	7	18.7353	74.5	1.1975e-06	3	3150.62	-3.92675	0
qPPDLVDFAVDYFTR	7	2	1	C1PIG4	N-Term(iTRAQ8plex)	0.96603	7	10.4836	1.08647	7	10.5765	1.02011	7	14.7489	1.00144	7	3.42097	1.20265	7	23.7371	1.10537	7	26.5447	1.09277	7	23.1832	1.09502	7	19.4238	73.58	1.07659e-06	2	2087.07	-4.64001	0
tVTAMDVVYALk	7	1	1	P62802	N-Term(iTRAQ8plex); K12(iTRAQ8plex)	0.957289	7	10.1382	0.989581	7	6.40904	0.942514	7	9.39036	0.999502	7	12.379	1.23918	7	24.6426	1.33499	7	30.0013	1.26313	7	15.9494	1.2411	7	25.1274	72.2	2.74466e-06	2	1919.1	-5.35585	0
iFPVETLVEEAIQcAEk	7	3	1	A0A287AA21	N-Term(iTRAQ8plex); C14(Carbamidomethyl); K17(iTRAQ8plex)	0.912993	7	5.18942	1.036	7	4.14899	0.897514	7	9.76795	1.10855	7	4.29341	0.614595	7	8.25955	0.588118	7	10.3999	0.584386	7	9.19083	0.511139	7	6.0236	71.53	3.19898e-06	2	2584.41	-2.92634	0
lSSLVIQMAR	7	2	1	A0A286ZWH7	N-Term(iTRAQ8plex)	1.20541	7	6.92165	0.922555	7	4.51615	1.12242	7	3.61961	0.855109	7	8.33292	0.364718	7	11.8674	0.498415	7	9.55069	0.451517	7	8.58899	0.444482	7	8.49715	71.45	2.19498e-06	3	1421.84	-2.87105	0
fELLGcELSGcAEPLGLk	7	5	2	P79385;B2CZF8	N-Term(iTRAQ8plex); C6(Carbamidomethyl); C11(Carbamidomethyl); K18(iTRAQ8plex)																									71.2	3.39463e-06	3	2601.37	-4.90748	0
sQNVMAAASIANIVk	7	1	1	F1SB63	N-Term(iTRAQ8plex); K15(iTRAQ8plex)	1.02726	7	9.27556	1.05948	7	11.4258	0.964017	7	5.93903	0.973548	7	13.3878	1.23907	7	13.0277	1.18745	7	13.8866	1.24113	7	15.7902	1.07357	7	7.73404	71.13	3.74274e-06	2	2125.22	-4.53371	0
aLMLQGVDLLADAVAVTmGPk	7	4	1	F1SMZ7	N-Term(iTRAQ8plex); M18(Oxidation); K21(iTRAQ8plex)	0.962795	7	13.5801	0.985397	7	6.10009	0.837657	7	21.0927	1.07005	7	8.01127	1.01023	7	6.87901	1.05648	7	4.23104	1.02463	7	3.30447	1.11568	7	16.1974	70.45	4.13821e-06	3	2737.54	-1.05303	0
aATIVATSEGSLWGLDR	7	2	1	C1PIG4	N-Term(iTRAQ8plex)	1.0259	7	5.62862	0.989692	7	1.85962	1.03033	7	4.65491	0.993368	7	3.27454	1.04363	7	8.75573	1.06412	7	6.38932	1.11556	7	7.47065	1.01102	7	9.51626	70.27	3.64143e-06	2	2051.1	-3.48686	0
aQDIEAGDGTTSVVIIAGSLLDScTk	7	1	1	F1SQN1	N-Term(iTRAQ8plex); C24(Carbamidomethyl); K26(iTRAQ8plex)	0.91311	7	17.5836	0.99456	7	13.9314	0.986507	7	15.2138	1.05922	7	5.82564	1.28495	7	13.1743	1.0709	7	18.7315	1.11535	7	1.90479	0.990847	7	8.29504	68.31	6.00613e-06	3	3229.7	-2.02804	0
mDASEAMINQGWTPQR	7	4	1	F1RRW4	N-Term(iTRAQ8plex)	0.982276	7	12.8404	1.02755	7	6.33511	0.98493	7	8.8904	1.04133	7	7.93405	1.15311	7	17.279	1.12289	7	8.14026	1.09839	7	14.1606	1.13939	7	13.7125	66.76	1.67636e-06	2	2139.02	-3.25497	0
eHGLIFmETSAk	7	4	2	F1S8J6;F1RT87	N-Term(iTRAQ8plex); M7(Oxidation); K12(iTRAQ8plex)																									66.59	8.68351e-06	3	1987.08	1.01298	0
tAcNVEEAFINTAk	7	1	1	F1S8J6	N-Term(iTRAQ8plex); C3(Carbamidomethyl); K14(iTRAQ8plex)	0.936926	7	5.42946	1.02513	7	2.82242	0.955097	7	7.50353	1.08144	7	7.03547	0.888571	7	20.3435	0.953542	7	12.9769	0.936994	7	9.35767	0.924043	7	6.86307	65.91	9.00134e-06	2	2176.14	-5.04655	0
mLLEFTDTSYEEk	7	1	1	F1S605	N-Term(iTRAQ8plex); M1(Oxidation); K13(iTRAQ8plex)	0.907627	7	26.4576	1.02972	7	8.32129	0.937204	7	3.49991	1.05476	7	8.24918	1.12423	7	12.9721	1.08184	7	9.45554	1.09546	7	8.49966	1.03449	7	14.2755	65.12	6.09067e-06	2	2230.13	-6.15276	0
nADMSEDMQQDAVDcATQAmEk	7	1	1	F2Z536	N-Term(iTRAQ8plex); C15(Carbamidomethyl); M20(Oxidation); K22(iTRAQ8plex)	0.975415	6	5.62443	0.962436	6	6.46749	1.04521	6	5.63242	1.00735	6	4.32798	1.07884	6	7.43416	1.0294	6	11.7945	1.09754	6	8.65349	1.10072	6	3.86585	64.84	6.06976e-07	3	3112.37	-3.68708	0
lTGFHETSNINDFSAGVANR	7	4	1	D0G6X5	N-Term(iTRAQ8plex)	0.968509	7	10.6262	1.02128	7	9.34254	0.985471	7	11.2223	1.03419	7	6.60422	1.01347	7	9.61706	1.04174	7	6.48602	1.00915	7	19.6949	1.04775	7	11.7568	64.58	8.29043e-06	3	2454.24	2.32516	0
vTmEDEDDVVAVADR	7	1	1	F1SSA1	N-Term(iTRAQ8plex); M3(Oxidation)	1.05134	7	14.0032	0.933088	7	6.95493	1.06163	7	9.11534	0.965754	7	14.3152	1.0911	7	5.53459	1.04844	7	23.5571	1.07567	7	10.4492	1.07201	7	17.2233	64.52	2.71951e-06	2	1983.94	-6.05332	0
iAELNANLSNLTSAFEk	7	1	1	A0A287AFU3	N-Term(iTRAQ8plex); K17(iTRAQ8plex)	0.960105	7	7.41933	1.01154	7	11.5156	1.00068	7	12.7643	1.02473	7	6.84907	1.00372	7	11.4326	1.03726	7	13.4655	0.949941	7	7.4144	0.957852	7	8.50758	64.49	1.65724e-05	3	2443.35	-4.91769	0
nTYGTGcFLLcNTGHk	7	2	2	F1RVC1;A0A287BD08	N-Term(iTRAQ8plex); C7(Carbamidomethyl); C11(Carbamidomethyl); K16(iTRAQ8plex)																									64.03	9.03413e-06	3	2451.23	-3.29808	0
vTGADVPMPYAk	7	1	1	F1SGH5	N-Term(iTRAQ8plex); K12(iTRAQ8plex)	1.00668	7	3.56756	1.00064	7	7.36247	1.00354	7	5.37118	0.981306	7	10.6732	0.976081	7	4.27451	1.01853	7	4.24612	0.905464	7	16.1912	0.890158	7	2.95688	63.67	2.15627e-05	2	1857.03	-4.79032	0
iFGVTTLDIVR	7	3	1	P00346	N-Term(iTRAQ8plex)	1.06157	7	5.03171	0.925913	7	2.21676	1.0615	7	9.80248	0.958364	7	8.3939	0.974976	7	11.0085	1.07719	7	14.1363	1.07847	7	10.8807	1.05882	7	6.82874	63.56	2.01554e-05	2	1537.92	-2.68998	0
iASEmAHDAVEMTSAEmR	7	2	1	A0A286ZWH7	N-Term(iTRAQ8plex); M5(Oxidation); M17(Oxidation)	1.03905	7	14.7655	1.0035	7	3.74203	0.988857	7	7.39307	0.976982	7	14.5656	0.720567	7	40.6199	0.71003	7	46.2331	0.76759	7	51.9429	0.807263	7	17.007	63.48	2.26616e-06	3	2315.07	2.96341	0
iSVNDIDLcPLNk	7	1	1	I3LTE3	N-Term(iTRAQ8plex); C9(Carbamidomethyl); K13(iTRAQ8plex)	0.894192	7	8.28712	1.10717	7	2.66403	0.924832	7	7.68064	1.0932	7	9.20111	1.04984	7	4.27425	1.01235	7	6.45718	1.09434	7	6.95248	0.985362	7	8.83579	63.31	2.20497e-05	2	2109.18	-3.72686	0
vDFPQDQLSTLTGR	7	3	1	P00346	N-Term(iTRAQ8plex)	1.04557	7	8.13981	0.973941	7	5.35085	0.984088	7	5.88303	0.965256	7	9.65138	0.959226	7	6.99862	1.02578	7	15.878	1.00538	7	16.9944	1.00105	7	9.30461	63.23	1.42125e-05	2	1881	-2.33127	0
dMMLNIINSSITTk	7	3	1	A0A287AMZ2	N-Term(iTRAQ8plex); K14(iTRAQ8plex)	0.876408	7	21.4404	1.0974	7	12.8455	0.946182	7	6.64959	1.03265	7	4.79164	1.41096	7	16.7863	1.25544	7	5.9193	1.25913	7	20.6285	1.15761	7	13.4185	62.57	2.34067e-05	3	2189.2	-4.291	0
scDSPLGELGDDk	7	4	2	D3K5M3;A0A286ZQX0	N-Term(iTRAQ8plex); C2(Carbamidomethyl); K13(iTRAQ8plex)																									62.04	8.12725e-06	2	2000.99	-5.4927	0
wDGDQQLFVSVPSTFSGk	7	2	1	F1RMX7	N-Term(iTRAQ8plex); K18(iTRAQ8plex)	0.954133	7	14.0754	0.979722	7	10.2978	1.00255	7	6.86941	0.964481	7	4.05776	0.936171	7	11.1823	1.10551	7	17.5748	0.989562	7	7.24154	0.909073	7	20.8157	61.19	2.64974e-05	3	2606.36	-4.6887	0
iMNVIGEPIDER	7	4	1	K7GLT8	N-Term(iTRAQ8plex)	1.05933	7	10.2702	0.938174	7	8.97366	1.11345	7	7.49009	0.907418	7	3.47553	1.00026	7	5.19619	1.11574	7	11.7064	1.08627	7	13.2506	1.09579	7	10.9841	61.11	2.74934e-05	2	1689.91	-4.00301	0
aGIVNAWTASNYDR	7	5	2	P79385;B2CZF8	N-Term(iTRAQ8plex)																									60.38	2.00652e-05	2	1841.94	-2.94399	0
mLYPSHLDQDcSSNIAR	7	2	1	F1SCU0	N-Term(iTRAQ8plex); C11(Carbamidomethyl)	0.97032	7	5.87277	1.01894	7	6.17303	1.03031	7	7.76362	0.975976	7	5.66252	1.19346	7	4.9254	1.24061	7	14.2762	1.17715	7	12.0663	1.24896	7	8.76241	60.18	1.01217e-05	2	2311.1	-3.13867	0
tAVETAVLLLR	7	3	1	A0A287AMZ2	N-Term(iTRAQ8plex)	1.0515	7	13.3761	0.915266	7	10.2351	1.01138	7	11.0857	0.962142	7	3.83565	1.05868	7	11.1725	0.946585	7	5.86166	0.992219	7	3.53901	1.04989	7	16.7584	59.96	2.46762e-05	3	1489.92	-2.19167	0
nTSDcISFFHGVEk	7	1	1	F1RL08	N-Term(iTRAQ8plex); C5(Carbamidomethyl); K14(iTRAQ8plex)	0.981568	7	3.39969	1.03741	7	1.43368	0.976554	7	5.11511	0.985726	7	4.99785	0.958408	7	9.02742	0.986078	7	8.66526	0.940897	7	2.56695	0.920873	7	9.23112	57.38	4.46971e-05	3	2249.14	-2.66382	0
vALTGLTVAEYFR	7	3	1	K7GLT8	N-Term(iTRAQ8plex)	1.05317	7	12.2912	0.869473	7	11.7719	1.05778	7	18.6204	0.966986	7	5.36129	0.964199	7	18.8198	1.08505	7	31.8438	1.0643	7	8.30852	1.0025	7	15.4104	57.14	9.39903e-05	2	1743.99	-4.49963	0
mSATFIGNSTAIQELFk	7	9	1	A0A287A275	N-Term(iTRAQ8plex); M1(Oxidation); K17(iTRAQ8plex)	1.06131	7	11.1255	0.954063	7	3.91288	0.998054	7	8.22078	1.00713	7	10.7625	0.875447	7	14.0009	1.04342	7	6.31938	0.939832	7	13.8287	0.869191	7	14.3029	56.62	9.78881e-05	4	2482.34	-4.49416	0
lIGQIVSSITASLR	7	8	2	A0A288CFV7;P02550	N-Term(iTRAQ8plex)																									56.1	9.99067e-05	2	1762.07	-0.559372	0
sPAScPLScPANSR	7	1	1	A0A287BCE6	N-Term(iTRAQ8plex); C5(Carbamidomethyl); C9(Carbamidomethyl)	1.14562	7	8.256	0.951745	7	19.5506	1.00029	7	6.71162	0.940912	7	21.2906	0.834318	7	5.68688	0.865817	7	10.6599	0.857066	7	6.75819	0.843271	7	6.96069	56.08	2.37973e-05	2	1807.87	-2.40903	0
gGQIcLQDIk	7	1	1	F1RLC5	N-Term(iTRAQ8plex); C5(Carbamidomethyl); K10(iTRAQ8plex)	0.937595	7	3.70114	1.04246	7	11.6813	0.993119	7	15.5065	1.03879	7	4.78722	1.10222	7	6.84827	1.07217	7	10.5033	0.953092	7	7.3227	0.962424	7	10.4302	55.76	0.000130474	2	1739.99	-2.23895	0
gMSLNLEPDNVGVVVFGNDk	7	4	1	A0A287AGU2	N-Term(iTRAQ8plex); K20(iTRAQ8plex)	1.06268	7	7.0845	0.976299	7	17.0439	1.0807	7	28.496	0.884595	7	24.8036	0.976369	7	13.796	1.1016	7	14.3287	0.872701	7	40.266	1.36279	7	21.0916	55.43	0.000120009	3	2712.44	-2.43267	0
aAAVLPVLDLAQR	7	6	1	F1SM98	N-Term(iTRAQ8plex)	1.05619	7	10.3167	0.984734	7	7.4469	0.98767	7	14.9283	0.95097	7	12.3761	1.00365	7	34.992	1.26545	7	17.8232	1.03127	7	16.0588	0.990559	7	23.9063	55.42	0.000119999	3	1641	-3.1213	0
vIcFVDVSTLNVEDk	7	2	1	A0A286ZWH7	N-Term(iTRAQ8plex); C3(Carbamidomethyl); K15(iTRAQ8plex)	1.04342	7	6.77618	0.97379	7	6.55139	0.970717	7	5.11363	0.953632	7	6.88528	0.961244	7	21.1525	0.982431	7	12.3381	0.909095	7	10.184	0.846652	7	14.933	55.06	0.000143469	2	2346.27	-5.44087	0
tGQAPGFSYTDANk	7	2	1	P62895	N-Term(iTRAQ8plex); K14(iTRAQ8plex)	1.06959	7	3.44573	1.03128	7	13.1389	0.991674	7	5.53816	0.94294	7	13.1337	1.1224	7	26.1943	1.13569	7	22.6165	1.1577	7	19.8754	1.21149	7	29.1181	54.88	9.70386e-05	2	2065.08	-1.5219	0
sLALETIQVVYFTSLSR	7	1	1	I3LN22	N-Term(iTRAQ8plex)	0.994137	6	17.7517	0.960169	6	8.79994	1.12921	6	4.46753	1.0247	7	24.3648	1.06608	7	19.6236	1.0916	7	7.14778	1.01455	7	9.46052	0.977292	6	6.01797	54.61	0.000161035	3	2231.25	-1.8812	0
nPLTTVEDSYLYk	7	1	1	I3L8Z8	N-Term(iTRAQ8plex); K13(iTRAQ8plex)	0.985193	7	13.7309	1.0175	7	4.4333	1.04084	7	2.79117	1.01885	7	6.6031	1.09778	7	14.1582	0.920103	7	10.59	0.935509	7	10.5749	0.857525	7	5.27286	53.64	0.000179709	2	2151.17	-5.392	0
qTPSDPISVLNWLLNDLQk	7	2	1	A0A286ZWH7	N-Term(iTRAQ8plex); K19(iTRAQ8plex)	0.87825	7	9.58916	1.08854	7	3.86682	0.943963	7	12.196	1.09927	7	9.21377	0.441931	7	12.2721	0.493617	7	23.0275	0.475748	7	39.3945	0.520632	7	29.4813	53.6	0.000204726	3	2789.56	-2.95065	0
tIQVDNTDAEGR	7	1	1	I3LD43	N-Term(iTRAQ8plex)	1.08626	7	11.9457	0.958299	7	5.26487	1.05892	7	6.2615	0.969187	7	5.35089	1.33181	7	27.3277	1.20704	7	8.17466	1.12757	7	20.8706	1.23976	7	26.6927	53.04	9.95668e-05	2	1622.82	-4.50608	0
yFPTQALNFAFk	7	10	2	A0A287AXS7;F1RRA6	N-Term(iTRAQ8plex); K12(iTRAQ8plex)																									53.04	0.00022148	2	2055.14	-5.22209	0
gDYTGYGLFQIR	7	1	1	F1SRG9	N-Term(iTRAQ8plex)	1.02373	7	11.6293	0.947289	7	6.14361	1.0379	7	3.65431	0.991187	7	12.3152	0.974919	7	14.3796	1.0236	7	7.08727	0.977832	7	3.49213	0.93999	7	19.8267	52.99	0.000132618	3	1693.88	-4.16523	0
aWQYLEDETLGFGk	7	2	1	Q29016	N-Term(iTRAQ8plex); K14(iTRAQ8plex)	0.948477	7	8.522	1.10085	7	5.47682	0.883178	7	8.0445	1.05042	7	9.26697	1.13546	7	12.6331	1.08417	7	10.699	1.16727	7	11.4048	1.19045	7	19.8791	52.97	0.000196061	3	2265.2	-2.0996	0
lQQLIEALk	7	3	1	I3LD62	N-Term(iTRAQ8plex); K9(iTRAQ8plex)	0.99575	7	9.592	1.03493	7	13.989	1.00714	7	6.25182	0.886145	7	22.8807	1.05613	7	20.8661	1.26923	7	3.1806	1.07006	7	16.5188	1.07192	7	10.4012	52.96	0.000136573	2	1664.05	-3.44964	0
gLcPDTScTTTQTTTR	7	1	1	F1SSA1	N-Term(iTRAQ8plex); C3(Carbamidomethyl); C8(Carbamidomethyl)	1.1351	7	11.4219	0.894023	7	10.2457	1.09716	7	7.19189	0.906979	7	13.9802	0.744348	7	16.8824	0.797906	7	9.73253	0.709662	7	18.0817	1.0593	7	45.6674	52.48	2.85293e-05	3	2103.99	-1.61781	0
tLNEADcATVPPAIR	7	2	1	Q0QF01	N-Term(iTRAQ8plex); C7(Carbamidomethyl)	1.12209	7	4.16165	0.927195	7	3.85054	1.02419	7	9.73225	0.922477	7	2.58783	0.899466	7	11.7059	0.917696	7	5.69277	0.936841	7	7.461	0.987542	7	7.35639	52.02	0.000173972	2	1932.01	-3.78703	0
vSVPVIGGHAGk	7	3	1	P00346	N-Term(iTRAQ8plex); K12(iTRAQ8plex)	0.949231	7	12.3796	1.03617	7	12.3168	0.945435	7	17.8607	1.0658	7	12.4534	0.971951	7	20.1425	0.928832	7	15.7302	0.993122	7	22.1781	0.973587	7	5.17953	51.83	0.000240805	3	1729.05	-3.04892	0
vAMQDATAQMAmLQFISSGLPk	7	3	1	F1SRC5	N-Term(iTRAQ8plex); M12(Oxidation); K22(iTRAQ8plex)	1.02683	6	15.5228	0.928427	6	8.71333	0.987237	6	5.06345	1.1481	6	4.96509	1.10807	6	11.4004	0.990345	6	7.05546	1.00373	6	4.00028	1.09268	6	9.67175	51.75	0.000294405	3	2962.55	-3.91816	0
wcGTTQNYDADQk	7	2	2	A0A286ZY95;F1SS24	N-Term(iTRAQ8plex); C2(Carbamidomethyl); K13(iTRAQ8plex)																									51.64	6.23794e-05	3	2195.05	-4.96486	0
gFLEVEIPk	7	2	1	F1RMX7	N-Term(iTRAQ8plex); K9(iTRAQ8plex)	0.890836	7	12.7549	1.05879	7	6.54053	0.881637	7	10.7264	1.10395	7	7.94552	1.20486	7	4.11935	1.18359	7	12.9021	1.23454	7	7.2317	1.07099	7	9.3049	51.07	0.000393159	3	1639.98	-5.24889	0
iNFGTYDNYIPVSELSk	7	1	1	I3LC61	N-Term(iTRAQ8plex); K17(iTRAQ8plex)	0.991643	7	16.9152	1.02208	7	13.6784	0.989546	7	8.78359	1.04669	7	19.307	0.879269	7	23.5424	0.934462	7	23.8192	0.928836	7	21.4379	0.824904	7	32.3928	51.04	0.000322295	3	2568.37	-4.04884	0
eEIFLSIPcVLGR	7	4	2	F1SFX0;H9N9G8	N-Term(iTRAQ8plex); C9(Carbamidomethyl)																									50.99	0.0003316	3	1837.01	-4.11987	0
gTLVNTLQEVkPTAFLGVPR	7	1	1	F1SBT8	N-Term(iTRAQ8plex); K11(iTRAQ8plex)	0.901713	7	14.5092	1.15594	7	5.12712	0.854978	7	4.6657	1.0283	7	6.26237	0.993024	7	14.2277	0.946995	7	11.3221	1.00578	7	4.6168	1.06251	7	5.57228	50.77	0.000251259	3	2748.62	-0.676056	0
lLGNVIVVVLAR	7	3	2	P02067;F1RII7	N-Term(iTRAQ8plex)																									50.5	8.91251e-05	3	1570.03	-3.84899	0
fEELcADLFR	7	1	1	A5A8V7	N-Term(iTRAQ8plex); C5(Carbamidomethyl)	1.02145	7	1.36321	1.00279	7	3.05685	1.0165	7	9.11613	0.999554	7	9.84811	1.07914	7	8.41041	1.14556	7	13.3527	1.09244	7	8.65574	1.00908	7	14.2337	50.5	0.00010695	3	1603.8	-4.10203	0
eVVSDLIDSFMk	7	4	2	D3K5M3;A0A286ZQX0	N-Term(iTRAQ8plex); K12(iTRAQ8plex)																									50.38	0.000476435	3	1991.09	-3.49242	0
lILQSVYEcIER	7	1	1	F1RVC1	N-Term(iTRAQ8plex); C9(Carbamidomethyl)	1.06863	7	4.44303	0.96824	7	3.41938	1.05076	7	7.05001	0.960736	7	4.91168	0.896476	7	8.06841	0.948473	7	8.03395	0.952503	7	11.4229	0.876486	7	6.44539	50.35	0.000411006	3	1827	0.839643	0
aLDDMISTLk	7	3	1	A0A287AMZ2	N-Term(iTRAQ8plex); K10(iTRAQ8plex)	0.946234	7	7.22739	1.00333	7	20.2705	0.876436	7	9.19507	1.06949	7	11.5219	1.27561	7	2.92298	1.36926	7	22.3632	1.26281	7	2.86743	1.2253	7	10.8159	50.15	0.000462738	2	1714.98	-6.32632	0
iFPGNLDNNSHk	7	4	2	P79385;B2CZF8	N-Term(iTRAQ8plex); K12(iTRAQ8plex)																									50.09	0.000426568	3	1964.08	0.257009	0
aQQLTDLER	7	2	1	A0A287BT68	N-Term(iTRAQ8plex)	0.988566	7	10.8026	1.08629	7	7.33532	1.00373	7	7.35501	0.963364	7	5.94312	0.682093	7	10.9665	0.733062	7	14.3438	0.743497	7	9.4907	0.738907	7	12.5829	49.38	0.000449847	2	1377.76	-4.70142	0
gkIDTcQGDSGGPLmcR	7	3	1	I3LD62	N-Term(iTRAQ8plex); K2(iTRAQ8plex); C6(Carbamidomethyl); M15(Oxidation); C16(Carbamidomethyl)	0.979672	7	4.31719	1.0633	7	7.82797	0.912548	7	7.5006	1.05	7	7.72777	0.874729	7	5.54371	0.894394	7	20.2231	0.90142	7	5.1995	0.790578	7	8.86702	49.29	0.000217268	3	2476.22	1.78146	1
nVLLDPQLVPGGGASEmAVAHALTEk	7	3	1	A0A287AMZ2	N-Term(iTRAQ8plex); M17(Oxidation); K26(iTRAQ8plex)	1.01673	7	10.1345	0.974441	7	15.1828	1.03886	7	12.9654	0.983264	7	4.1668	1.0225	7	12.7677	1.28141	7	10.7161	1.09395	7	12.1745	1.31346	7	25.5332	49.27	0.000515215	3	3241.76	-4.58872	0
lTVADALEPVQFEDGQk	7	3	1	A0A287AKY1	N-Term(iTRAQ8plex); K17(iTRAQ8plex)	0.948678	7	14.6085	0.995095	7	9.8464	0.971812	7	8.4136	1.0489	7	24.1151	0.912384	7	24.1127	0.908843	7	28.9364	0.853239	7	15.8624	0.867134	7	20.5495	47.87	0.000726708	2	2468.35	-1.75543	0
mPVDcVPVYR	7	1	1	F1RPA7	N-Term(iTRAQ8plex); C5(Carbamidomethyl)	0.988639	7	5.68185	1.05302	7	2.01011	0.970896	7	3.14319	1.00414	7	8.46559	1.19283	7	29.051	1.08783	7	5.91763	1.19001	7	18.5595	1.17242	7	10.3635	47.78	0.000347621	3	1539.79	-3.01406	0
gLFTGLTPR	7	2	1	A0A286ZU97	N-Term(iTRAQ8plex)	1.0064	7	4.04204	1.01818	7	5.98494	1.02639	7	6.04746	1.00946	7	3.20635	0.655213	7	6.32004	0.661292	7	15.0665	0.699879	7	18.4988	0.674256	7	13.4138	47.37	0.000620238	3	1265.75	-4.40788	0
mGAVLVER	7	3	1	A0A287AC59	N-Term(iTRAQ8plex)	1.03629	7	8.08169	0.945274	7	11.3444	1.02267	7	7.60535	0.899122	7	10.1066	0.964831	7	14.0236	0.942613	7	12.1968	0.934664	7	13.5966	0.942281	7	6.00972	47.34	0.00093819	3	1178.68	-2.76824	0
eDQTEYLEER	7	6	2	A0A287A9T4;O02705	N-Term(iTRAQ8plex)																									47.1	9.35925e-05	2	1615.77	-4.4606	0
aDYAQLLEDMQNAFR	7	1	1	F1SP93	N-Term(iTRAQ8plex)	1.0031	7	13.1201	1.03356	7	9.74975	0.955576	7	14.0277	1.02307	7	8.11274	1.24157	7	9.60641	1.21201	7	7.13767	1.19582	7	5.4313	1.24103	7	6.32153	47.1	0.000232032	2	2089.03	-2.63476	0
dLTDYLMk	7	22	3	A0A287AAR4;A0A287AVS8;A1BPP7	N-Term(iTRAQ8plex); K8(iTRAQ8plex)																									46.3	0.000935347	2	1606.89	-3.3743	0
aVAALLTIPEAEk	7	3	1	A0A0B8RT59	N-Term(iTRAQ8plex); K13(iTRAQ8plex)	0.918008	7	13.4735	1.06827	7	2.73053	0.929532	7	5.95067	1.07759	7	4.8567	1.24998	7	17.3038	1.35984	7	31.434	1.2925	7	29.733	1.43401	7	33.4788	46.25	0.000948549	2	1934.17	-4.05008	0
hNMcGETEEEk	7	10	2	F1S605;A0A286ZNH2	N-Term(iTRAQ8plex); C4(Carbamidomethyl); K11(iTRAQ8plex)																									46.24	0.000123596	3	1971.93	-3.46966	0
sALRPPTILPAVR	7	1	1	F1RL08	N-Term(iTRAQ8plex)	1.10796	7	6.16523	0.969504	7	9.42468	1.04431	7	8.4185	0.929544	7	9.63791	0.804506	7	5.45257	0.845697	7	5.06529	0.810119	7	8.40912	0.958021	7	22.6782	45.65	0.000954307	2	1695.06	-0.681272	0
nYYEVEPQDFPGSDkER	7	6	1	A0A286ZKQ1	N-Term(iTRAQ8plex); K15(iTRAQ8plex)	0.935208	7	5.22261	0.986459	7	8.52441	1.03483	7	3.714	1.03007	7	8.09624	1.14186	7	7.4201	1.1074	7	18.7724	1.08615	7	9.86898	1.07453	7	13.3711	45.57	0.000489491	3	2681.33	-1.7848	1
sGSGTMNLGGSLTR	7	7	2	A9XFX6;A0A287AP52	N-Term(iTRAQ8plex)																									45.56	0.000621266	2	1641.85	-4.10401	0
iYGFYDEck	7	6	2	P61292;F1RNL4	N-Term(iTRAQ8plex); C8(Carbamidomethyl); K9(iTRAQ8plex)																									45.55	0.000473641	2	1802.92	-2.96319	0
cGTHTVcQLk	7	2	1	F1RMX7	N-Term(iTRAQ8plex); C1(Carbamidomethyl); C7(Carbamidomethyl); K10(iTRAQ8plex)	0.98752	7	8.00954	0.978968	7	5.07741	1.06553	7	12.1663	1.00303	7	5.29285	0.954081	7	12.6281	1.02994	7	13.1197	0.947447	7	5.53796	1.02828	7	17.5914	45.47	0.000902458	2	1811.97	-2.0454	0
eSTALFPSIYLNTR	7	1	1	Q8MI02	N-Term(iTRAQ8plex)	0.882694	7	6.91474	0.97402	7	8.76085	1.26366	7	20.8309	0.931707	7	6.1129	1.03099	7	14.5088	0.840458	7	12.6215	0.855133	7	22.0885	0.849258	7	24.6576	44.82	0.0013893	2	1916.03	-5.01893	0
vIGSGcNLDSAR	7	16	3	P00339;P00336;F1SFX0	N-Term(iTRAQ8plex); C6(Carbamidomethyl)																									44.72	0.000645905	3	1552.8	-4.8084	0
nQSLEFSAmk	7	2	1	A0A286ZWH7	N-Term(iTRAQ8plex); M9(Oxidation); K10(iTRAQ8plex)	0.973316	7	1.98258	0.987963	7	4.97358	0.987623	7	4.36257	1.02568	7	2.7395	0.720478	7	42.5195	0.623061	7	38.6749	0.67294	7	40.2558	0.64557	7	38.8708	43.9	0.00151545	2	1778.95	-3.16417	0
eDLAALEk	7	6	2	A0A288CFV7;A0A287B5H5	N-Term(iTRAQ8plex); K8(iTRAQ8plex)																									43.82	0.00217228	2	1496.87	-4.37829	0
lTNLVIAMAR	7	4	2	D3K5M3;A0A286ZQX0	N-Term(iTRAQ8plex)																									43.55	0.00132471	3	1405.85	-2.31303	0
vAEVTDIk	7	1	1	F1RL08	N-Term(iTRAQ8plex); K8(iTRAQ8plex)	0.929387	7	19.778	1.08102	7	4.32064	0.956274	7	6.95919	1.03341	7	18.2301	0.816556	7	6.87098	0.810222	7	14.6925	0.758445	7	9.01658	0.771746	7	10.8947	43.42	0.00275495	2	1482.89	-3.74621	0
aLMDEIVk	7	2	1	X4ZFQ2	N-Term(iTRAQ8plex); K8(iTRAQ8plex)	0.936827	7	10.0666	1.0519	7	7.50213	0.959717	7	9.55747	1.03242	7	10.6492	1.19225	7	5.42752	1.14655	7	4.33028	1.18016	7	4.14992	1.13218	7	7.97628	43.37	0.00246237	2	1526.9	-3.90895	0
sLQAYASLcAR	7	2	1	F1RMX7	N-Term(iTRAQ8plex); C9(Carbamidomethyl)	1.04564	7	3.44262	0.92741	7	4.26664	1.09465	7	4.59779	0.985009	7	5.14014	0.875791	7	8.262	0.996211	7	8.56618	0.889503	7	7.04339	0.911883	7	4.68539	43.26	0.00120848	3	1543.82	-3.10164	0
fVTPGLTHTAQR	7	1	1	F1SEB3	N-Term(iTRAQ8plex)	0.978292	7	1.297	1.01085	7	13.6951	1.09327	7	11.2919	1.01734	7	7.13659	0.752891	7	9.8066	0.815517	7	8.59467	0.757458	7	14.9922	0.823727	7	13.7302	43.25	0.00215047	3	1631.91	-1.74123	0
aGGVFTPGAAFcR	7	1	1	F1S8P1	N-Term(iTRAQ8plex); C12(Carbamidomethyl)	1.01888	7	9.06187	1.04375	7	5.8467	0.93249	7	2.99117	1.07398	7	21.0674	0.849916	7	4.86032	0.805243	7	10.5309	0.873911	7	8.34869	0.788598	7	9.04454	43.14	0.00109918	3	1614.83	-5.25087	0
yGPmEEPQVIEk	7	2	1	P36968	N-Term(iTRAQ8plex); M4(Oxidation); K12(iTRAQ8plex)	0.969241	7	18.1741	0.954478	7	7.81022	1.04586	7	5.92282	0.928551	7	18.1152	0.887744	7	14.107	0.906085	7	11.6406	0.901298	7	10.4812	0.85888	7	12.584	42.82	0.00151756	2	2044.07	-7.38753	0
eTESMAPQTQk	7	1	1	Q5S233	N-Term(iTRAQ8plex); K11(iTRAQ8plex)	0.942673	7	17.7418	1.00183	7	6.1969	0.94332	7	8.07997	1.12218	7	8.82047	0.863883	7	14.5814	0.881797	7	6.51924	0.848702	7	2.54335	0.817936	7	3.21111	40.82	0.00250866	2	1857.98	-3.47197	0
rLEDLEYLFPY	7	1	1	I3LND4	N-Term(iTRAQ8plex)	1.06172	7	5.03095	0.86501	7	22.2429	0.921749	7	12.3406	1.06724	7	15.1187	1.10963	7	13.3547	1.32775	7	37.5663	1.20884	7	32.6165	1.09206	7	15.8383	40.75	0.00233066	2	1761.93	-6.34007	1
vLGVTEMFDPSk	7	3	1	Q8WNW8	N-Term(iTRAQ8plex); K12(iTRAQ8plex)	0.8975	7	10.3594	1.00269	7	18.5818	1.00332	7	15.6262	1.08993	7	1.81055	1.86791	7	17.1708	1.85158	7	38.7799	1.64615	7	19.8347	1.67068	7	22.1716	40.18	0.00411583	2	1931.07	-5.38948	0
dVFLGTFLYEYSR	7	9	1	A0A287AMK0	N-Term(iTRAQ8plex)	0.928489	7	6.96866	1.05297	7	2.35528	1.04758	7	5.53256	0.991325	7	5.39487	1.13437	7	8.58484	1.02981	7	12.2014	1.00744	7	5.24054	1.04446	7	12.9971	39.47	0.00286968	3	1913.99	-4.33743	0
qLDEAVGNVTR	7	2	2	D3K5M3;A0A286ZQX0	N-Term(iTRAQ8plex)																									39.25	0.00408251	2	1505.82	-1.54286	0
dITEHLTR	7	2	2	F1RTJ0;F1RJB0	N-Term(iTRAQ8plex)																									38.88	0.00573976	3	1288.71	-1.46788	0
vVLSPYVR	7	2	1	F1RMX7	N-Term(iTRAQ8plex)	1.0251	7	9.15008	1.01903	7	10.3716	1.03293	7	4.13803	0.988516	7	19.5425	0.797755	7	12.67	0.840751	7	13.6408	0.819107	7	7.87865	0.762518	7	8.85713	38.4	0.00327392	3	1236.75	-5.54219	0
fkLEAPDADELPR	7	3	1	F1SRC5	N-Term(iTRAQ8plex); K2(iTRAQ8plex)	1.00093	7	5.21801	0.99748	7	14.5434	0.99184	7	4.96219	1.00478	7	5.34872	1.09955	7	6.22312	0.979884	7	26.116	1.00557	7	19.969	1.01283	7	9.80033	37.81	0.00767449	3	2109.17	-2.92436	1
tVLVTGTIk	7	2	1	Q95ME5	N-Term(iTRAQ8plex); K9(iTRAQ8plex)	0.972861	7	3.59482	1.02539	7	13.5697	1.03897	7	14.3056	1.00037	7	13.0922	1.1064	7	17.2432	1.21089	7	8.80988	1.12422	7	9.13625	1.04428	7	4.73468	37.73	0.00304423	2	1539.99	-4.55315	0
lRPLcAEQPTVR	7	1	1	F1SEB3	N-Term(iTRAQ8plex); C5(Carbamidomethyl)	0.984039	7	6.68168	1.07261	7	11.6004	0.97263	7	7.65273	1.04088	7	7.21368	0.832696	7	11.0212	0.859954	7	8.48074	0.827338	7	13.8659	0.845294	7	11.1721	37.34	0.00833024	3	1743.98	-3.57566	0
lLNENHSLDSIk	7	1	1	F1RL08	N-Term(iTRAQ8plex); K12(iTRAQ8plex)	0.934759	7	3.17524	1.0505	7	12.8627	0.961038	7	16.8723	0.982976	7	4.3236	0.987444	7	5.4565	1.00691	7	8.60358	0.978347	7	9.32277	1.07485	7	12.8929	37.19	0.00985484	3	1991.14	0.227856	0
dNVHAEDGFQMk	7	1	1	F1S0Q1	N-Term(iTRAQ8plex); K12(iTRAQ8plex)	1.02505	7	5.55141	0.964295	7	9.62611	1.02881	7	5.23848	1.05456	7	2.23702	0.995209	7	16.3232	1.12087	7	25.3892	1.05481	7	6.33253	1.25905	7	11.9377	36.84	0.00377801	3	1999.01	-4.20838	0
gSSSRPPSHPATPSASQPSSR	7	1	1	A0A286ZJB1	N-Term(iTRAQ8plex)	1.30491	7	9.95331	0.918086	7	6.49422	0.824771	7	2.57894	0.95318	7	8.14262	1.29138	7	13.3999	1.31519	7	35.5896	1.27759	7	34.9296	1.06816	7	29.8138	36.16	0.00482995	4	2382.2	-4.18918	0
hGESTWNQENR	7	1	1	B5KJG2	N-Term(iTRAQ8plex)	1.12265	7	5.26147	0.923398	7	7.63036	1.03672	7	10.6439	0.904322	7	3.14561	1.15192	7	23.8141	1.05306	7	22.0636	1.13416	7	6.43572	1.15877	7	17.0612	35.87	0.00115175	3	1661.79	-5.03314	0
dcHNTLDPQGVVR	7	1	1	A0A287BCE6	N-Term(iTRAQ8plex); C2(Carbamidomethyl)	1.05543	7	5.98628	0.935037	7	15.7924	0.974696	7	9.70176	0.969806	7	6.87016	0.890582	7	10.0875	0.852027	7	38.3723	0.902813	7	16.4001	1.05784	7	25.058	35.42	0.00334446	2	1814.9	-5.02705	0
dLQNENk	7	2	1	A0A287BT68	N-Term(iTRAQ8plex); K7(iTRAQ8plex)	0.992221	7	15.0072	1.2086	7	9.24955	0.849338	7	29.0428	0.959867	7	5.37184	0.845043	7	11.2102	0.776614	7	18.7943	0.787704	7	14.3328	0.78509	7	26.1407	35.09	0.0112901	2	1468.81	-5.82472	0
eFADSISk	7	2	1	A0A286ZWH7	N-Term(iTRAQ8plex); K8(iTRAQ8plex)	0.919387	7	7.04867	1.10359	7	11.5447	0.902953	7	17.6017	1.087	7	6.28766	0.527702	7	18.5995	0.484591	7	10.9112	0.506977	7	12.1378	0.504011	7	27.8587	34.58	0.0157797	2	1504.84	-3.82852	0
lMEGkDPATTGVTk	7	1	1	I3LPE2	N-Term(iTRAQ8plex); K5(iTRAQ8plex); K14(iTRAQ8plex)	0.896454	7	6.9893	1.05074	7	11.7111	0.909745	7	7.46094	1.12842	7	9.76858	1.1316	7	19.5226	1.10547	7	6.52044	1.03927	7	3.61244	1.01237	7	9.29493	33.44	0.0204257	2	2360.36	0.758345	1
hYQINQQWER	7	3	2	A0A286ZY95;F1SS24	N-Term(iTRAQ8plex)																									33.15	0.00789201	3	1705.87	-1.33695	0
iLkDEMNkEIEAAR	7	4	1	F1RR82	N-Term(iTRAQ8plex); K3(iTRAQ8plex); K8(iTRAQ8plex)	0.865941	7	2.69738	1.06584	7	4.47951	0.933927	7	7.73913	1.12146	7	2.00555	0.691061	7	5.61945	0.654758	7	5.16191	0.684873	7	5.2063	0.619123	7	13.7741	32.79	0.0179109	2	2572.49	-1.25776	2
iYSPETTDVGHVR	7	1	1	A0A287BJG7	N-Term(iTRAQ8plex)	0.990166	7	0.510836	1.02082	7	6.07246	0.980777	7	5.98544	1.01359	7	6.91296	0.794827	7	23.8672	0.791506	7	16.0744	0.85294	7	13.4192	0.949805	7	9.43806	32.62	0.0152891	3	1777.93	-3.57504	0
mVINHLEk	7	1	1	I3LCA2	N-Term(iTRAQ8plex); K8(iTRAQ8plex)	1.02057	7	1.31687	1.06912	7	25.3071	1.05578	7	16.6896	0.961628	7	6.55476	1.17671	7	3.27576	1.22001	7	13.3317	1.17557	7	7.80675	1.19674	7	17.4193	32.13	0.0222896	2	1591.95	0.436579	0
eIQVQHPAAk	7	4	1	A0A287AMZ2	N-Term(iTRAQ8plex); K10(iTRAQ8plex)	0.908655	7	17.5308	1.123	7	13.7725	0.928324	7	11.7446	0.992121	7	21.0749	1.41787	7	8.78416	1.3869	7	26.7838	1.30145	7	12.1095	1.39197	7	31.0554	31.86	0.0291604	3	1729.02	-0.847018	0
dFTVLQk	7	4	1	F1RR82	N-Term(iTRAQ8plex); K7(iTRAQ8plex)	1.04121	7	8.00301	1.06541	7	9.27802	0.916295	7	11.816	0.984745	7	12.841	0.9182	7	37.8768	0.927399	7	30.6908	0.956652	7	44.3262	0.922785	7	37.4925	31.44	0.0297526	2	1458.87	-2.62148	0
gYSVGDLLQEVmk	7	2	1	A0A286ZWH7	N-Term(iTRAQ8plex); M12(Oxidation); K13(iTRAQ8plex)	1.02341	7	7.10187	1.00488	7	10.4519	0.952763	7	8.69757	0.985807	7	12.2906	0.732423	7	23.3101	0.863806	7	15.0124	0.751112	7	22.178	0.78304	7	12.8097	31.22	0.0312986	3	2063.12	-4.32026	0
tGPNLHGLFGR	7	3	1	P62895	N-Term(iTRAQ8plex)	1.00679	7	11.6448	0.871605	7	9.7387	1.11638	7	7.43665	1.00304	7	4.5985	1.00866	7	19.0174	1.17473	7	14.9878	1.03801	7	17.3452	1.39154	7	25.1788	30.78	0.0352207	3	1472.82	-4.66346	0
aAPAPAPAk	7	2	1	A0A287AKN8	N-Term(iTRAQ8plex); K9(iTRAQ8plex)	1.02669	7	9.15964	1.04949	7	7.23599	0.831727	7	6.14413	1.08326	7	6.80781	1.14413	7	9.69227	1.10499	7	19.2338	1.14619	7	4.57318	1.16177	7	14.8519	30.44	0.0293686	3	1401.86	-5.03302	0
vSEVHPEk	7	2	1	A0A287A2X6	N-Term(iTRAQ8plex); K8(iTRAQ8plex)	1.11845	7	1.74725	0.933295	7	3.5531	1.06775	7	7.29455	0.88317	7	9.20792	0.914361	7	3.40713	1.02201	7	6.84428	0.990431	7	16.0797	0.972305	7	13.1337	30.33	0.0431439	2	1532.88	-5.06495	0
lLGPcMDIMk	7	2	1	C1PIG4	N-Term(iTRAQ8plex); C5(Carbamidomethyl); K10(iTRAQ8plex)	1.08321	7	11.2955	1.01741	7	4.89731	0.929487	7	12.6023	0.985253	7	9.98281	1.10958	7	12.3869	1.11451	7	14.1688	1.04941	7	15.1379	1.10311	7	17.4448	30.33	0.0393903	2	1785.98	-5.26978	0
sTAGFQDVR	7	4	2	D3K5M3;A0A286ZQX0	N-Term(iTRAQ8plex)																									30.02	0.0129403	2	1284.68	-3.33129	0
vLAAVYk	7	8	3	F1RJ25;A0A287B8F3;A0A286ZYX8	N-Term(iTRAQ8plex); K7(iTRAQ8plex)																									29.98	0.0243619	3	1371.88	-4.14426	0
sHYEEGPGk	7	2	1	Q1W0Y0	N-Term(iTRAQ8plex); K9(iTRAQ8plex)	1.06006	7	12.5758	0.965301	7	12.0493	0.940855	7	3.1274	0.933657	7	6.7104	1.08518	7	16.135	1.1564	7	20.3574	1.23724	7	20.8536	1.17998	7	22.3848	29.94	0.0260068	2	1611.85	-7.27729	0
mLSEIMEk	7	2	1	A0A286ZQ79	N-Term(iTRAQ8plex); K8(iTRAQ8plex)	0.900812	7	7.35943	1.07038	7	11.7045	1.03249	7	9.46275	0.972413	7	3.97806	0.994866	7	7.89737	1.03237	7	10.9785	1.03575	7	6.37391	0.870333	7	7.94588	29.73	0.0501743	3	1588.89	-1.09799	0
qEPGSDAEIk	7	2	1	P36968	N-Term(iTRAQ8plex); K10(iTRAQ8plex)	0.950859	7	8.1634	0.992076	7	4.69806	0.989138	7	12.4168	1.05686	7	7.31701	0.889605	7	7.12226	0.874772	7	14.6433	0.878871	7	9.01674	0.921077	7	11.1475	29.71	0.0385394	2	1681.91	-6.04947	0
fEPQINAk	7	1	1	A0A287BD08	N-Term(iTRAQ8plex); K8(iTRAQ8plex)	0.865066	7	12.8575	0.956421	7	9.01012	0.972666	7	2.25758	1.14347	7	7.21894	1.01311	7	7.4422	1.04607	7	6.65953	1.02336	7	3.22775	0.994038	7	16.7256	29.42	0.0658869	2	1554.9	-5.61359	0
kAMEAVAAQGk	7	4	2	B5KJG2;A0A287AJQ2	N-Term(iTRAQ8plex); K1(iTRAQ8plex); K11(iTRAQ8plex)																									29.19	0.049286	3	2016.2	-2.24994	1
ykDSTSLDQSPTEIPGHEDDALSEWNE	7	1	1	D5K8A9	N-Term(iTRAQ8plex); K2(iTRAQ8plex)	0.867392	7	13.1361	1.1667	7	4.95146	0.928741	7	18.4489	1.05993	7	1.98803	1.41669	7	14.9419	1.37358	7	4.463	1.43992	7	10.7931	1.53403	7	10.0907	29.15	0.0136821	4	3671.74	-2.01757	1
lcGmHAEESk	7	2	1	A0A287BT68	N-Term(iTRAQ8plex); C2(Carbamidomethyl); M4(Oxidation); K10(iTRAQ8plex)	0.991001	7	8.37362	1.09896	7	7.90415	0.902706	7	24.4984	0.952314	7	7.77059	0.833993	7	9.31285	0.91521	7	5.75588	0.855922	7	4.16648	0.872819	7	17.8459	29.05	0.0203478	2	1785.9	-6.16711	0
tNSLSPWcATR	7	3	1	F1RLA2	N-Term(iTRAQ8plex); C8(Carbamidomethyl)	1.04364	7	2.81651	0.906342	7	1.7453	1.0912	7	6.1658	1.01808	7	7.59534	1.07474	7	18.4199	1.1675	7	13.0011	1.11279	7	7.88551	1.14786	7	12.9453	28.58	0.0223961	2	1596.8	-3.75266	0
eNTEGEYSGIEHVIVDGVVQSIk	7	1	1	A0A286ZQY6	N-Term(iTRAQ8plex); K23(iTRAQ8plex)	0.989513	7	14.6192	0.998812	7	1.82032	0.932811	7	2.52107	1.03407	7	13.5627	1.21047	7	7.39678	1.09383	7	10.3629	1.1292	7	20.483	0.993493	7	9.43646	27.71	0.0662486	4	3110.63	-4.3277	0
gPNVTIHPk	7	3	1	Q28949	N-Term(iTRAQ8plex); K9(iTRAQ8plex)	1.14096	7	11.1466	0.942314	7	5.01358	1.00124	7	4.81729	0.901967	7	8.11571	1.38797	7	11.2139	1.40454	7	8.16722	1.52176	7	19.3189	1.47205	7	29.5346	27.4	0.0542271	2	1570.96	2.3381	0
tYLVTAR	7	3	1	F1SCU0	N-Term(iTRAQ8plex)	1.08005	7	7.36356	0.938422	7	1.25239	1.13094	7	4.36656	0.878408	7	6.41768	0.751392	7	4.22891	0.805917	7	7.24025	0.829015	7	6.65428	0.84651	7	3.24064	26.69	0.0925729	2	1127.66	-6.99751	0
iFLQDIk	7	2	1	I3LR69	N-Term(iTRAQ8plex); K7(iTRAQ8plex)	0.876315	7	2.67509	1.10886	7	11.4169	0.931296	7	8.28998	1.11089	7	10.7978	1.07878	7	1.83101	1.06608	7	2.33972	1.08321	7	7.80293	0.996375	7	11.0247	26.62	0.0676179	2	1484.93	-3.09435	0
cHEcDTk	7	1	1	A0A287BM70	N-Term(iTRAQ8plex); C1(Carbamidomethyl); C4(Carbamidomethyl); K7(iTRAQ8plex)	0.930328	7	28.0806	1.01707	7	22.8316	0.965943	7	9.22188	0.877429	7	20.5915	0.966036	7	22.5598	1.0134	7	11.5547	0.966543	7	6.9261	1.05947	7	21.0581	26.52	0.0190531	3	1557.75	-4.24435	0
dREEcPLDk	7	1	1	F1SSA1	N-Term(iTRAQ8plex); C5(Carbamidomethyl); K9(iTRAQ8plex)	0.983543	7	2.59185	0.964338	7	9.82205	0.996273	7	7.42866	1.04187	7	7.23166	0.937308	7	7.69247	0.966791	7	11.2024	0.993623	7	5.59843	0.920551	7	4.88931	26.33	0.0548265	3	1769.92	-5.0335	1
mkPEEckPLTSAEk	7	2	1	A0A286ZWH7	N-Term(iTRAQ8plex); K2(iTRAQ8plex); C6(Carbamidomethyl); K7(iTRAQ8plex); K14(iTRAQ8plex)	0.752544	7	6.04822	1.15845	7	4.30849	0.825989	7	5.53031	1.20789	7	1.76585	0.371694	7	16.5696	0.376045	7	24.3267	0.386646	7	12.8478	0.343276	7	15.6859	25.82	0.105513	6	2864.62	-2.26333	0
tHLGLPVFNTVk	7	4	1	A0A287B574	N-Term(iTRAQ8plex); K12(iTRAQ8plex)	0.874954	7	16.7171	0.940632	7	6.66706	1.06004	7	7.32484	1.03899	7	11.2937	1.28746	7	30.9792	1.24044	7	32.51	1.30249	7	37.2678	1.57621	7	18.1943	25.57	0.116202	4	1934.16	-5.75136	0
lTLDTIFVPNTGkk	7	4	1	F1SE27	N-Term(iTRAQ8plex); K13(iTRAQ8plex); K14(iTRAQ8plex)	0.844351	7	1.78006	1.09407	7	4.94806	0.923503	7	6.31794	1.10192	7	6.53748	0.665973	7	6.80949	0.690247	7	7.7554	0.640558	7	13.8987	0.609495	7	33.3825	25.15	0.0789697	3	2459.49	-2.81933	1
lESTPQcNLR	7	2	1	F1RPA7	N-Term(iTRAQ8plex); C7(Carbamidomethyl)	1.07123	7	9.09226	0.978363	7	15.3681	0.956968	7	4.19502	0.893493	7	10.7668	1.03819	7	29.5113	1.0079	7	6.44938	1.09304	7	14.8487	1.11995	7	9.26614	24.65	0.0810646	2	1521.79	-4.7163	0
gGVHcTDVTNASR	7	1	1	A0A287BD08	N-Term(iTRAQ8plex); C5(Carbamidomethyl)	1.07604	7	10.1477	1.0363	7	15.8909	0.851289	7	16.6662	1.03925	7	16.3886	1.21657	7	22.9741	1.37482	7	38.2549	1.82059	7	68.4971	1.25512	7	25.9839	24.5	0.0360136	3	1677.82	-2.33902	0
yDDMAAcMk	7	3	1	A0A287AXR5	N-Term(iTRAQ8plex); C7(Carbamidomethyl); K9(iTRAQ8plex)	0.906111	7	13.031	0.994751	7	8.18745	0.942015	7	7.6779	1.09866	7	11.1805	0.963519	7	7.38662	0.951867	7	9.16268	0.889127	7	6.53506	0.855455	7	16.4794	23.68	0.031284	2	1712.82	-4.52473	0
vAYSSDGR	7	4	1	B2CZF8	N-Term(iTRAQ8plex)	1.043	7	9.92992	0.940022	7	6.49302	1.00778	7	7.0451	0.981768	7	6.70232	0.970563	7	9.71141	0.898856	7	13.541	0.904182	7	10.3377	0.948318	7	13.2756	23.52	0.0538004	2	1158.61	1.34993	0
fPSHFSSDLk	7	15	1	A0A287ABM2	N-Term(iTRAQ8plex); K10(iTRAQ8plex)	1.04597	7	5.50785	1.02088	7	7.1329	1.00003	7	0.942095	0.981487	7	5.43273	1.08002	7	9.03878	1.14222	7	14.6129	0.976845	7	13.9418	0.984776	7	14.292	20.79	0.372239	3	1772.98	1.10094	0
eEPVSYk	7	1	1	D5K890	N-Term(iTRAQ8plex); K7(iTRAQ8plex)	0.812106	7	6.02513	1.06155	7	13.6956	0.929416	7	11.5649	1.06658	7	17.2279	1.05575	7	12.5476	1.05811	7	13.1131	0.981413	7	19.9043	0.982268	7	10.211	17.52	0.677067	2	1459.82	-5.53838	0
mDFWcAR	7	2	1	Q29016	N-Term(iTRAQ8plex); C5(Carbamidomethyl)	1.00728	7	3.19968	0.980422	7	6.66481	1.00446	7	1.99295	0.976711	7	9.74453	0.902221	7	13.189	0.951241	7	4.90195	0.942579	7	6.40442	0.954156	7	10.8391	16.99	0.086994	2	1289.61	-1.65567	0
lTFDTTFSPNTGkk	7	2	1	F1S2F6	N-Term(iTRAQ8plex); K13(iTRAQ8plex); K14(iTRAQ8plex)	0.873374	7	8.49816	1.19168	7	4.98291	0.875472	7	13.0245	1.0627	7	13.0315	0.658962	7	4.88069	0.658611	7	24.1728	0.656566	7	20.537	0.698483	7	22.8929	16.88	1.03584	4	2469.4	-2.81748	1
fVLkPTDk	7	2	1	A0A287A6W8	N-Term(iTRAQ8plex); K4(iTRAQ8plex); K8(iTRAQ8plex)	1.00326	7	6.07585	1.22333	7	6.12322	0.828339	7	7.40342	0.924344	7	4.71	0.919749	7	2.77061	0.834099	7	11.1055	0.905612	7	14.6107	0.826903	7	2.41697	16.57	0.802967	4	1860.15	-9.6636	0
iLNkPGLk	7	12	1	A0A0B8S0C2	N-Term(iTRAQ8plex); K4(iTRAQ8plex); K8(iTRAQ8plex)	0.850465	7	8.83244	0.964691	7	10.8914	0.995487	7	10.0015	1.12706	7	8.09472	1.22257	7	5.25192	1.27055	7	11.9755	1.15579	7	7.32288	1.16364	7	7.37944	16.53	0.128952	4	1795.18	-7.74257	0
yQcYcYGR	7	2	2	A0A286ZY95;F1SS24	N-Term(iTRAQ8plex); C3(Carbamidomethyl); C5(Carbamidomethyl)																									14.75	0.04857	2	1473.65	-3.86073	0
rQSIELVQQk	7	1	1	Q8MI02	N-Term(iTRAQ8plex); K10(iTRAQ8plex)	1.0418	7	13.637	1.00263	7	9.86306	1.07828	7	9.24789	0.967896	7	12.3939	0.843942	7	25.2288	0.895102	7	17.4447	0.913595	7	21.1839	1.17755	7	10.8188	12.95	2.4437	3	1837.11	-2.57776	1
eHTVALNR	7	1	1	A0A287BBL9	N-Term(iTRAQ8plex)	1.05067	7	12.6245	1.06373	7	10.8399	0.997679	7	18.3052	0.913503	7	13.4053	1.03217	7	15.3127	0.945828	7	12.9668	0.975329	7	3.88747	1.22125	7	17.8965	8.67	5.01218	2	1243.7	-1.92202	0
eTTDAFHR	7	1	1	F1SAG3	N-Term(iTRAQ8plex)	1.00171	7	11.3386	1.02674	7	12.2531	1.12397	7	15.8963	0.8853	7	14.8768	1.10095	7	22.746	0.952662	7	28.7097	1.03492	7	23.0744	0.949346	7	33.3032	8.28	2.16947	2	1280.65	-4.62939	0
gAHAIk	7	1	1	B5KJG2	N-Term(iTRAQ8plex); K6(iTRAQ8plex)	1.11315	7	38.654	1.03739	7	5.3021	0.864411	7	15.5335	0.856289	7	29.6799	0.954667	7	7.51338	0.885707	7	11.0062	0.896275	7	17.943	0.785733	7	21.3275	23.08	0.0715918	3	1204.76	-2.00996	0
lVVEWk	7	1	1	O97763	N-Term(iTRAQ8plex); K6(iTRAQ8plex)	0.915581	7	7.45838	1.09194	7	14.067	0.930029	7	18.4278	1.10329	7	5.22565	1.09631	7	13.0893	1.07028	7	9.26263	1.05469	7	17.4106	1.13743	7	7.72626	21.84	0.464137	2	1381.86	-2.98951	0
dNTIPNk	7	5	2	P79385;B2CZF8	N-Term(iTRAQ8plex); K7(iTRAQ8plex)																									16.21	0.782614	3	1409.82	2.16758	0
fcLTGGk	7	2	1	F1SCU0	N-Term(iTRAQ8plex); C2(Carbamidomethyl); K7(iTRAQ8plex)	0.920353	7	17.595	1.13734	7	12.8047	0.856839	7	9.55536	0.989052	7	16.0159	1.05629	7	19.9749	1.10653	7	32.2136	1.02458	7	31.422	1.17385	7	37.1507	15.49	1.23447	2	1390.79	-4.39319	0
dFAPGkPLk	7	3	1	F1SRC5	N-Term(iTRAQ8plex); K6(iTRAQ8plex); K9(iTRAQ8plex)	0.980748	7	7.89424	1.06035	7	17.6957	0.92596	7	3.78362	1.06215	7	17.8293	1.03238	7	6.80204	1.11575	7	4.46443	1.10345	7	7.78087	1.06601	7	5.98165	3.53	13.8628	3	1885.16	-2.90207	0
tIkPDVR	7	4	2	A0A286ZY95;F1SS24	N-Term(iTRAQ8plex); K3(iTRAQ8plex)																									9.25	4.01714	4	1436.9	-1.34505	0
qDGNWISVVSPAQAGAcGNVLER	6	1	1	F1RPA7	N-Term(iTRAQ8plex); C17(Carbamidomethyl)	1.14097	6	5.42076	0.857354	6	6.05609	1.12072	6	4.97279	0.954263	6	3.71535	1.25362	6	20.4898	1.20023	6	14.024	1.17258	6	2.92403	1.17989	6	14.912	119.37	2.93653e-11	2	2732.37	-1.52445	0
iGPQQcISTSVGPSASQR	6	2	1	F1S8J6	N-Term(iTRAQ8plex); C6(Carbamidomethyl)	1.02706	6	8.49839	1.03517	6	7.93068	1.00355	6	8.80019	0.944618	6	12.0872	0.672999	6	11.2082	0.709062	6	18.3006	0.723568	6	14.8894	1.08259	6	11.6028	93.15	1.17412e-08	2	2177.13	-1.66628	0
iINEPTAAAIAYGLDk	6	7	3	A5A8V7;F1S9Q1;A0A287BIL8	N-Term(iTRAQ8plex); K16(iTRAQ8plex)																									86.33	1.08955e-07	2	2268.3	-4.65263	0
eILQEEEDLAEIVQLVGk	6	3	1	F1SP93	N-Term(iTRAQ8plex); K18(iTRAQ8plex)	0.995806	6	8.56042	0.977983	6	7.20314	0.991796	6	15.4052	0.972335	6	3.54087	1.50483	6	5.16789	1.56056	6	7.30965	1.33833	6	6.39595	1.40128	6	13.6847	84.66	1.78e-07	3	2663.5	0.141915	0
iLATGANVILTTGGIDDMcLk	6	3	1	F1SB63	N-Term(iTRAQ8plex); C19(Carbamidomethyl); K21(iTRAQ8plex)	1.00366	6	12.0487	0.999691	6	6.61777	0.993655	6	10.9066	1.01351	6	6.02611	1.2456	6	6.42494	1.21276	6	19.1367	1.21222	6	6.46023	1.16413	6	16.3787	83.88	1.89488e-07	3	2784.53	-4.8189	0
qAEEILNAILPPR	6	1	1	A0A287BF02	N-Term(iTRAQ8plex)	1.06473	6	12.74	0.943143	6	8.37875	1.08266	6	6.89065	0.856296	6	14.3307	0.95012	6	13.7842	0.892452	6	7.85748	0.933549	6	5.42499	0.929579	6	7.39185	83.45	2.53717e-07	3	1768.02	-1.70207	0
iMEGPAFNFLDAPAVR	6	1	1	F1SGH5	N-Term(iTRAQ8plex)	1.00421	6	9.52035	0.990391	6	2.48473	1.00448	6	7.53359	1.03502	6	4.1293	1.00863	6	9.85046	1.00334	6	8.13998	0.985566	6	7.08754	1.00921	6	12.3255	80.33	2.69244e-07	3	2052.09	-0.499224	0
dLGLPGFFPPQSHVTTVEDEGR	6	2	1	F1STB9	N-Term(iTRAQ8plex)	1.04378	6	7.15503	1.0044	6	4.83711	0.946064	6	6.49151	1.01669	6	4.28954	1.01642	6	8.85079	1.0627	6	6.65458	1.06135	6	6.22685	1.03309	6	12.3529	79.55	2.72857e-07	3	2702.37	-1.08575	0
dLFLYAVELEk	6	1	1	I3LK18	N-Term(iTRAQ8plex); K11(iTRAQ8plex)	0.928343	6	8.74404	1.11971	6	12.0905	0.956531	6	14.1883	1.01164	6	6.22407	1.10358	6	15.4914	1.03525	6	15.5938	0.999889	6	7.10003	1.009	6	7.76636	78.84	6.21737e-07	2	1948.12	-4.76305	0
lGIGPVTTVSPAEDEELR	6	1	1	F1SI89	N-Term(iTRAQ8plex)	1.02754	6	6.05373	1.01393	6	8.83157	0.944855	6	1.90632	1.00253	6	10.9368	1.01566	6	5.39899	1.05047	6	11.8831	1.02051	6	9.16987	1.03721	6	10.8863	78.6	5.50083e-07	2	2187.17	-5.76392	0
lDVYGIADcVNHTPALR	6	1	1	F1S5N4	N-Term(iTRAQ8plex); C9(Carbamidomethyl)	1.11778	6	13.4492	0.781276	6	9.23381	1.10099	6	23.9428	0.991474	6	17.627	0.972866	6	26.15	0.913226	6	22.09	0.79649	6	20.7477	0.965207	6	14.1842	78.18	4.62246e-07	3	2218.15	-5.37986	0
iTSEALLVTQQLVk	6	3	1	A0A0B8RT59	N-Term(iTRAQ8plex); K14(iTRAQ8plex)	0.942441	6	12.8296	1.11568	6	18.2552	0.997485	6	14.706	0.969713	6	15.5153	0.965542	6	20.8633	1.06493	6	7.73446	0.954733	6	11.6497	1.23456	6	39.8051	75.83	7.3663e-07	2	2151.31	-4.57328	0
vVDGAVGAQWLAEFR	6	3	1	F1SMB2	N-Term(iTRAQ8plex)	1.01338	6	3.62673	1.02145	6	2.3756	1.02291	6	8.64385	0.985779	6	4.29336	0.994225	6	11.1126	0.920209	6	14.6315	1.00378	6	14.1546	0.897736	6	14.5044	74.68	1.37865e-06	3	1922.04	-0.965637	0
gYTSWAIGLSVADLTESILk	6	1	1	A0A0K0KW08	N-Term(iTRAQ8plex); K20(iTRAQ8plex)	0.861912	6	7.08099	1.07449	6	5.57559	0.971102	6	9.03029	1.11331	6	7.54678	0.845626	6	22.2889	0.837491	6	11.6928	0.780306	6	8.58242	0.755311	6	14.1364	74.58	1.84967e-06	3	2732.52	-5.45236	0
cIDSSYLNYDcTAEk	6	1	1	Q866A8	N-Term(iTRAQ8plex); C1(Carbamidomethyl); C11(Carbamidomethyl); K15(iTRAQ8plex)	0.962609	6	2.86646	1.05115	6	4.21739	0.934365	6	7.51768	1.055	6	3.33264	1.00879	6	12.2879	1.05652	6	5.35645	1.05621	6	2.3159	0.992542	6	4.08312	74.14	2.87181e-07	2	2447.16	-1.95155	0
tDVAQNVLLcGGSSLFTGFEGR	6	1	1	F1SA46	N-Term(iTRAQ8plex); C10(Carbamidomethyl)	0.982691	6	8.09228	0.982585	6	8.05936	1.03138	6	10.4778	1.01948	6	9.54842	1.01941	6	12.5562	0.922913	6	8.69759	0.974256	6	20.5559	0.981709	6	12.2554	73.66	1.01389e-06	3	2632.32	-5.52667	0
mLVDDIGDVTITNDGATILk	6	2	1	F1SB63	N-Term(iTRAQ8plex); K20(iTRAQ8plex)	1.05392	6	6.45479	0.975307	6	10.4815	0.995467	6	9.45813	0.97639	6	4.95426	1.17763	6	4.26279	1.16044	6	11.9592	1.15739	6	8.53689	1.14628	6	12.0171	73.23	2.00354e-06	3	2712.49	-0.72817	0
lAHGPQDSAGELLcHR	6	6	1	Q28949	N-Term(iTRAQ8plex); C14(Carbamidomethyl)	1.17072	3	11.5348	0.831841	3	2.50319	1.13594	3	19.1855	0.770809	3	15.1647	0.762109	3	6.53504	0.894106	3	11.2256	0.971176	3	29.3275	0.844014	3	2.02772	73.16	1.03858e-06	4	2065.05	-2.73897	0
lVNEVYEVDDTIQTLQQR	6	1	1	F1SDE8	N-Term(iTRAQ8plex)	0.950261	6	10.2712	0.944154	6	14.2823	1.10529	6	12.555	0.933559	6	14.2473	1.1734	6	34.6224	1.14712	6	28.8775	1.15091	6	45.6541	1.12746	6	42.9295	73.14	1.67667e-06	3	2467.29	-4.47323	0
fcGLLTSSTGPLAAcHk	6	2	1	A0A287BCE6	N-Term(iTRAQ8plex); C2(Carbamidomethyl); C15(Carbamidomethyl); K17(iTRAQ8plex)	0.984557	6	3.43947	1.003	6	1.69842	1.00319	6	10.0957	1.02087	6	7.89496	0.900203	6	14.2432	0.993891	6	6.56536	0.988407	6	8.49691	0.871268	6	10.108	72.88	2.15623e-06	3	2428.29	-1.33791	0
vFVcGGVTTASDVQTk	6	1	1	F1ST87	N-Term(iTRAQ8plex); C4(Carbamidomethyl); K16(iTRAQ8plex)	0.873243	6	12.1558	1.05252	6	9.17234	0.982994	6	11.1587	1.03816	6	8.24535	1.03016	6	14.5726	0.89868	6	17.4666	0.905564	6	16.7099	0.92073	6	29.0065	72.06	2.44875e-06	2	2277.23	-3.89524	0
qQVSFYQVLLQEVIR	6	1	1	I3LND4	N-Term(iTRAQ8plex)	1.04573	6	9.75131	1.00201	6	4.47724	1.0173	6	2.05974	0.987667	6	7.67723	0.732045	6	23.9496	0.733884	6	15.2218	0.746272	6	15.5095	0.743068	6	8.57454	71.65	3.49821e-06	3	2154.21	-3.67121	0
dLSAGAVSAVR	6	1	1	F1RPW8	N-Term(iTRAQ8plex)	1.04133	6	6.58614	0.92965	6	4.03429	1.06382	6	2.12093	0.998653	6	10.4754	0.915487	6	16.7055	0.919326	6	22.2584	0.800559	6	9.58193	0.88577	6	12.4607	71.32	2.61587e-06	3	1349.76	-3.99758	0
lFPVNSVSDVPNWSSPLR	6	2	1	A0A287A6W8	N-Term(iTRAQ8plex)	1.02942	6	0.900165	0.921803	6	4.29024	1.10276	6	8.2706	0.965049	6	9.45201	0.86885	6	6.49719	0.938873	6	8.05449	0.934821	6	10.4705	0.849688	6	9.0342	69.63	4.23049e-06	3	2318.24	-2.54401	0
fVFGTTPEDILR	6	2	1	F1SS26	N-Term(iTRAQ8plex)	1.00694	6	8.22672	0.928974	6	3.02729	1.09051	6	7.02156	1.00804	6	4.99408	0.375834	6	29.1405	0.401345	6	26.3318	0.384159	6	28.5736	0.38066	6	34.1963	69.37	4.72272e-06	3	1698.93	-2.77129	0
scAETLGEHIIk	6	4	2	D3K5M3;A0A286ZQX0	N-Term(iTRAQ8plex); C2(Carbamidomethyl); K12(iTRAQ8plex)																									69.35	5.2904e-06	2	1966.09	-1.5586	0
lQQTQNQVDEVVDIMR	6	1	1	A0A287BEC7	N-Term(iTRAQ8plex)	0.969602	6	4.96393	0.961623	6	2.40412	1.05072	6	4.05764	0.975918	6	7.95551	1.18321	6	14.5561	1.25942	6	17.3281	1.20675	6	14.9941	1.16281	6	9.17167	69.3	3.91241e-06	3	2220.15	-2.5613	0
dHLLAEGDcVLDAR	6	1	1	K4IWU4	N-Term(iTRAQ8plex); C9(Carbamidomethyl)	0.930587	6	12.0918	1.00653	6	9.7087	1.01142	6	7.89625	1.03305	6	7.1643	1.03342	6	13.2615	1.02931	6	16.2823	1.02069	6	15.2779	0.941757	6	9.89683	67.35	3.70916e-06	3	1887.95	-2.37476	0
aDGSTEVINTk	6	3	1	F1SAF0	N-Term(iTRAQ8plex); K11(iTRAQ8plex)	0.983562	6	7.77202	0.993152	6	7.2507	1.02681	6	6.26624	1.0636	6	9.35399	0.983292	6	11.1153	0.971752	6	13.3803	0.984026	6	8.18488	1.05571	6	3.04506	67.32	8.84135e-06	2	1742.97	-3.68115	0
tIAIIAEGIPEALTR	6	6	1	A0A0B8RW53	N-Term(iTRAQ8plex)	1.0393	6	18.9699	0.959468	6	11.3352	1.04679	6	4.65877	1.00248	6	8.58821	0.86445	6	20.8808	0.849304	6	15.0089	0.7602	6	17.3682	0.818055	6	16.3666	66.57	1.00453e-05	2	1872.11	-1.73054	0
yQASSLTEVVGFR	6	2	1	A0A287A6W8	N-Term(iTRAQ8plex)	1.03618	6	6.77527	0.985306	6	4.24712	1.01967	6	5.14548	0.977171	6	12.7933	0.946933	6	8.64666	0.908828	6	11.4677	0.992609	6	15.2599	0.925199	6	11.8413	66.48	7.21947e-06	3	1760.94	-2.26534	0
dYTINPNAYLLDQk	6	1	1	F1ST87	N-Term(iTRAQ8plex); K14(iTRAQ8plex)	1.03122	6	3.2485	0.990795	6	9.55847	0.956886	6	4.99723	1.07203	6	11.573	1.0192	6	20.7695	1.04874	6	6.19396	1.06081	6	25.7496	1.02656	6	10.9395	65.58	1.21745e-05	2	2276.23	-5.4536	0
dGSIDFNEFLk	6	2	1	K7GM53	N-Term(iTRAQ8plex); K11(iTRAQ8plex)	0.952848	6	9.40526	1.05526	6	6.82253	0.92932	6	9.79567	1.01772	6	13.7601	1.15178	6	1.27915	1.19683	6	15.9992	1.14258	6	6.57394	1.15467	6	9.69115	64.63	1.42733e-05	2	1893.01	-5.17536	0
ncDVLMNPQGPFSQcHR	6	2	1	F1RMX7	N-Term(iTRAQ8plex); C2(Carbamidomethyl); C15(Carbamidomethyl)	0.98664	6	4.40699	0.97836	6	5.14215	0.987805	6	0.954471	1.04248	6	5.63859	1.08788	6	17.0533	1.04772	6	11.6709	1.06341	6	9.12559	1.0561	6	14.956	64.55	1.52577e-06	3	2364.09	-2.14941	0
gILAADESTGSIAk	6	3	2	A0A287B8F3;A0A286ZYX8	N-Term(iTRAQ8plex); K14(iTRAQ8plex)																									64.09	1.87757e-05	2	1941.1	-5.13386	0
aEPALLAAQEALDTLNk	6	1	1	A0A287AFU3	N-Term(iTRAQ8plex); K17(iTRAQ8plex)	0.849719	6	13.4596	1.0099	6	10.8491	0.902388	6	13.6611	1.14398	6	5.55986	0.956806	6	12.973	0.935568	6	6.93516	1.08468	6	14.7725	0.899966	6	14.755	63.98	1.97573e-05	3	2376.35	-4.97861	0
sVLVDFLIGSGLk	6	3	1	A0A0B8RVT0	N-Term(iTRAQ8plex); K13(iTRAQ8plex)	0.962148	6	1.51999	1.03011	6	2.55316	0.976618	6	7.003	1.08392	6	5.62103	1.03342	6	20.9344	1.08484	6	22.5762	1.07709	6	13.7621	1.05433	6	14.2777	63.86	1.43697e-05	2	1956.19	-2.49561	0
tVYGGGcSEMLmAHAVTQLANR	6	1	1	D0G0C8	N-Term(iTRAQ8plex); C7(Carbamidomethyl); M12(Oxidation)	1.04853	5	3.29011	0.9844	5	13.4092	0.945835	5	7.07433	0.919658	5	8.2458	1.27489	5	23.0196	1.46607	5	15.0428	1.45612	5	4.7484	1.48843	5	11.2609	63.41	5.88288e-06	3	2686.3	-1.92281	0
iLPEEHAVLVSDPPLSPSSNR	6	1	1	F1SP30	N-Term(iTRAQ8plex)	0.935689	6	14.8625	1.06046	6	5.62726	0.989917	6	15.2464	0.998979	6	15.6808	0.959337	6	7.63051	0.875116	6	9.56351	0.94472	6	11.2095	0.985194	6	7.01523	62.8	2.3144e-05	2	2561.39	-0.289222	0
lVGQGASAVLLDLPHSDGEAQAk	6	1	1	K7GP28	N-Term(iTRAQ8plex); K23(iTRAQ8plex)	0.99088	6	4.81023	0.985064	6	10.6098	0.988943	6	18.9651	0.995366	6	9.0528	1.04213	6	12.7533	1.06829	6	15.8386	1.06824	6	4.27959	1.07418	6	7.50613	62.53	2.70858e-05	3	2884.6	-0.539442	0
tVYGGGcSEMLMAHAVTQLANR	6	1	1	D0G0C8	N-Term(iTRAQ8plex); C7(Carbamidomethyl)	1.1758	6	7.34512	0.890302	6	5.7653	1.08144	6	4.25591	0.917098	6	4.22267	1.35444	6	20.228	1.26781	6	26.7336	1.27322	6	14.8246	1.32779	6	8.47834	62.04	1.20971e-05	3	2670.31	-1.96433	0
dVPLGTPLcIIVEk	6	3	1	F1SMB2	N-Term(iTRAQ8plex); C9(Carbamidomethyl); K14(iTRAQ8plex)	0.983867	6	6.80869	1.12019	6	4.02988	0.927273	6	9.92189	0.985772	6	3.11773	1.14244	6	5.08856	1.07243	6	13.1963	1.04588	6	6.7451	0.99222	6	9.74618	62.02	2.81998e-05	2	2162.26	-3.84509	0
nALVSHLDGTTPVcEDIGR	6	4	1	F1SKM0	N-Term(iTRAQ8plex); C14(Carbamidomethyl)	1.00757	6	14.7334	1.07008	6	9.64656	0.968066	6	14.0357	0.914384	6	11.9161	0.836277	6	21.4662	1.03446	6	22.8546	0.968926	6	18.105	1.08835	6	30.3974	61.34	2.08969e-05	3	2358.21	3.608	0
mLIVSNPVDILTYVAWk	6	2	1	F1SFX0	N-Term(iTRAQ8plex); K17(iTRAQ8plex)	0.90346	6	10.7526	0.9515	6	10.1806	0.932213	6	10.6834	1.08434	6	9.04707	0.802217	6	15.5394	0.796075	6	8.08754	0.801962	6	12.7542	0.79448	6	15.0665	60.28	3.58149e-05	3	2570.48	-1.87048	0
lMcPQEIVDYIADk	6	2	1	D0G781	N-Term(iTRAQ8plex); C3(Carbamidomethyl); K14(iTRAQ8plex)	0.988579	6	6.23837	0.927536	6	11.6766	1.02616	6	13.8084	1.08374	6	9.63897	1.40838	6	20.803	1.38092	6	29.8473	1.40049	6	9.88129	1.28277	6	25.3362	59.68	3.76225e-05	2	2303.22	-2.72338	0
aFLTLAEDILR	6	1	1	F2Z5F2	N-Term(iTRAQ8plex)	0.955977	6	2.75402	0.966205	6	4.10675	0.985991	6	20.3693	1.08554	6	2.44611	0.737235	6	28.1312	0.628562	6	43.6371	0.666844	6	33.7491	0.722086	6	18.6934	59.39	4.14864e-05	3	1565.92	-1.74501	0
gPQFcPLAcPR	6	2	1	F1RMX7	N-Term(iTRAQ8plex); C5(Carbamidomethyl); C9(Carbamidomethyl)	0.944032	6	10.3521	1.01917	6	4.81123	0.979769	6	9.45629	1.02151	6	7.13513	0.842552	6	6.90393	0.868592	6	3.32432	0.889556	6	4.09356	0.8643	6	4.86453	58.93	1.55445e-05	2	1606.81	-4.30112	0
sWVTVIQLMER	6	3	1	F1SJ68	N-Term(iTRAQ8plex)	1.08422	6	4.33433	0.856086	6	5.42063	1.09682	6	10.4778	0.922766	6	17.3238	0.918575	6	18.2328	0.95332	6	6.82123	0.962694	6	21.5331	0.935624	6	13.9345	58.73	4.79604e-05	3	1665.93	-2.33547	0
lDQLIYIPLPDEk	6	4	1	F1SIH8	N-Term(iTRAQ8plex); K13(iTRAQ8plex)	0.978541	6	19.3689	1.06525	6	12.2954	0.920366	6	9.52093	1.05587	6	23.4773	1.26493	6	18.6378	1.35146	6	19.0836	1.24595	6	20.629	1.32466	6	13.256	58.6	6.48781e-05	3	2165.25	-7.82018	0
sQETDcPYFSTPLLLGk	6	3	1	P00346	N-Term(iTRAQ8plex); C6(Carbamidomethyl); K17(iTRAQ8plex)	0.962899	6	6.89466	1.05425	6	10.1565	1.02651	6	7.51226	0.933475	6	9.33249	1.09987	6	6.96046	0.980252	6	5.18138	1.09677	6	8.22602	0.950116	6	7.37773	58.56	4.86908e-05	2	2564.34	-5.84994	0
tLQEIFQTETTIDSIk	6	1	1	F1SDE8	N-Term(iTRAQ8plex); K16(iTRAQ8plex)	0.995003	6	8.72238	0.971843	6	6.27485	1.04192	6	3.87257	0.958615	6	10.3565	1.13964	6	9.37551	1.16283	6	12.2445	1.16836	6	12.2468	1.07405	6	16.5999	58.53	6.1303e-05	3	2475.37	-3.47991	0
mNAEQSDLSFSk	6	3	1	Q07717	N-Term(iTRAQ8plex); K12(iTRAQ8plex)	0.947465	6	7.57488	1.07131	6	7.54556	0.990958	6	9.9075	1.0416	6	7.74811	1.22229	6	16.2385	1.22217	6	17.6871	1.10136	6	15.8434	1.10699	6	6.84531	58.26	4.06786e-05	2	1965.01	-3.78523	0
aTLEHDLAVk	6	1	1	F1SDE8	N-Term(iTRAQ8plex); K10(iTRAQ8plex)	0.946038	6	7.98381	1.04675	6	3.76886	0.97731	6	8.38617	1.04325	6	8.08967	1.01443	6	3.70901	0.941408	6	4.1145	0.975822	6	6.99569	0.852451	6	7.92071	57.73	7.79187e-05	2	1705.01	-1.88947	0
dVTNSLLVTELGSSR	6	2	1	I3LTC6	N-Term(iTRAQ8plex)	1.04108	6	6.00074	0.907451	6	7.25466	1.13242	6	16.2916	0.947834	6	5.73739	0.866946	6	6.08483	0.798942	6	10.5041	0.816262	6	7.06189	0.924449	6	14.715	57.65	6.36485e-05	3	1895.04	-1.793	0
aVLGPLVGAVDQGTSSTR	6	7	2	K7GMX6;A0A287BD08	N-Term(iTRAQ8plex)																									57.02	0.000101787	2	2032.13	-0.786077	0
fEELNADLFR	6	6	2	F1S9Q1;F1SA70	N-Term(iTRAQ8plex)																									56.54	5.19058e-05	3	1557.82	-1.36807	0
nLIDFLTQEQYSLDINR	6	2	1	F1SQZ0	N-Term(iTRAQ8plex)	0.988214	6	14.2322	0.972222	6	1.67819	1.01042	6	1.1705	0.996181	6	5.6822	0.891531	6	13.6291	0.856159	6	14.7507	0.927345	6	5.05212	0.877289	6	11.8492	56.39	8.98942e-05	3	2386.25	-0.968568	0
aAFAADMILPk	6	3	1	A1E295	N-Term(iTRAQ8plex); K11(iTRAQ8plex)	0.935768	6	4.51432	1.01858	6	4.12657	0.89753	6	5.68657	1.08792	6	7.63218	1.28718	6	5.76887	1.21285	6	17.3083	1.26589	6	11.4866	1.16351	6	10.0301	56.08	0.000116767	3	1756.02	-4.87153	0
vFDkDGNGYISAAELR	6	6	2	F2Z5G3;Q29376	N-Term(iTRAQ8plex); K4(iTRAQ8plex)																									55.23	0.000120116	2	2363.28	-1.77717	1
mVGVPAAFDMmLTGR	6	2	1	Q29554	N-Term(iTRAQ8plex); M11(Oxidation)	1.02662	4	0.956461	0.955874	4	2.9776	1.09492	4	2.23647	0.926159	4	5.88192	1.02023	4	8.78468	1.09974	4	24.3813	1.08805	4	20.2798	1.0233	4	11.8689	55.04	7.34756e-05	3	1915.97	-1.94466	0
tIVTTLQDSIR	6	2	1	F1SS26	N-Term(iTRAQ8plex)	1.05174	6	9.57608	0.945316	6	4.18536	1.04427	6	3.4502	0.980827	6	4.84	0.34024	6	14.4761	0.479755	6	15.5265	0.476154	6	16.102	0.455646	6	34.1015	54.93	0.000130475	3	1550.9	-0.865523	0
lVSHQLAH	6	2	1	Q5S3G4	N-Term(iTRAQ8plex)	0.924633	6	11.8943	1.10073	6	5.51655	0.956828	6	16.4348	1.08519	6	9.19576	1.04061	6	16.0459	1.07525	6	6.13111	1.13682	6	17.8863	1.18451	6	21.7421	54.83	9.70112e-05	2	1208.71	1.56334	0
tIYLNPLLQEEPGRk	6	3	1	F1RUT4	N-Term(iTRAQ8plex); K15(iTRAQ8plex)	0.974823	6	4.94602	1.06437	6	9.73729	0.951384	6	8.60407	1.02867	6	7.02764	0.988543	6	8.01301	0.974176	6	1.06602	1.07038	6	9.81163	1.02487	6	5.90626	54.83	0.000149956	2	2379.37	-5.37998	1
vAMQDATAQMAMLQFISSGLPk	6	3	1	F1SRC5	N-Term(iTRAQ8plex); K22(iTRAQ8plex)	0.973148	5	26.4629	1.35379	6	35.282	0.990043	5	24.4896	1.07987	6	19.98	1.01812	6	59.4072	1.01789	6	33.7738	1.12793	6	13.525	1.90279	6	120.137	54.68	0.000153865	3	2946.56	-2.9102	0
tGWIGELGAMR	6	2	1	A0A287BPT0	N-Term(iTRAQ8plex)	1.00827	6	2.90334	0.923437	6	2.42625	1.0771	6	4.25893	0.979499	6	7.33734	1.00792	6	12.7227	1.05423	6	4.41682	0.999821	6	12.6935	1.00569	6	6.22984	54.57	0.000102647	3	1494.8	-2.08945	0
iLEDNSVPQVk	6	1	1	F1SGH5	N-Term(iTRAQ8plex); K11(iTRAQ8plex)	0.958338	6	7.83713	1.06958	6	11.7981	0.936005	6	6.4842	1.03184	6	10.4074	1.05449	6	11.398	1.0452	6	11.9542	1.09894	6	12.5771	0.997887	6	8.20188	54.2	0.000158919	2	1850.07	-6.2537	0
vGALSQLR	6	1	1	F1SSA1	N-Term(iTRAQ8plex)	1.01945	6	5.55713	0.976988	6	5.1357	1.01537	6	5.88669	1.02595	6	2.43996	0.851826	6	7.69132	0.920098	6	5.12885	0.95382	6	5.3083	0.823057	6	5.29639	53.57	0.000142192	3	1147.7	-6.45675	0
gVHGGILNk	6	1	1	K4IWU4	N-Term(iTRAQ8plex); K9(iTRAQ8plex)	0.844875	6	10.794	1.03584	6	10.0252	0.926903	6	4.70389	1.17145	6	12.8948	1.09193	6	11.4476	1.09582	6	5.79133	1.11865	6	11.8453	1.07872	6	22.6402	53.41	0.000209093	2	1502.92	-3.0213	0
sAVSDEGLk	6	1	1	A5A8V7	N-Term(iTRAQ8plex); K9(iTRAQ8plex)	1.03175	6	12.4958	1.02596	6	8.3342	0.921852	6	4.33734	1.01441	6	9.27506	0.857321	6	4.05156	0.969399	6	9.0546	1.00719	6	4.48913	1.03412	6	7.09361	53.41	0.000242384	2	1513.86	-4.19939	0
sDDFELLcLDGTR	6	5	1	Q6YT39	N-Term(iTRAQ8plex); C8(Carbamidomethyl)	1.03189	6	8.43405	0.951704	6	7.98022	1.03701	6	4.44669	0.988748	6	9.17201	0.794545	6	12.3117	0.781033	6	21.1501	0.742019	6	13.1257	0.774009	6	15.615	53.2	5.02562e-05	3	1844.9	-2.61012	0
dNNPVVVLENELMYGVPFELPAEAQSk	6	1	1	F1SGH5	N-Term(iTRAQ8plex); K27(iTRAQ8plex)	0.890865	5	25.0615	1.10829	6	32.0505	0.87287	5	35.6525	1.156	5	12.8751	1.33309	6	50.7246	1.39953	6	47.9524	1.31152	5	8.15468	1.18813	6	28.8675	52.95	0.000164265	4	3610.89	-1.74533	0
scYLQLcPPLDTR	6	1	1	F1S2W0	N-Term(iTRAQ8plex); C2(Carbamidomethyl); C7(Carbamidomethyl)	1.08154	6	9.53405	1.00004	6	4.9631	1.06002	6	7.10972	0.898082	6	8.36951	0.810256	6	21.9439	0.708195	6	9.53896	0.831175	6	23.6669	0.828655	6	19.9086	52.89	0.000105122	2	1926.97	-2.20052	0
eIHcHPQYGTDPEDTR	6	2	1	A0A287A6W8	N-Term(iTRAQ8plex); C4(Carbamidomethyl)	1.11648	6	15.1875	0.942795	6	16.9655	1.00432	6	8.24465	0.860937	6	13.3687	1.00807	6	25.3719	1.13672	6	18.8945	1.09877	6	19.2693	1.09068	6	22.6927	52.89	2.10758e-05	2	2259.04	-0.17387	0
iVGEIAFQLDR	6	2	1	F1RSL2	N-Term(iTRAQ8plex)	0.970779	3	2.34622	0.994928	3	2.33919	1.09692	3	4.51088	0.970578	3	4.77092	0.986487	3	3.1342	0.84661	3	8.47643	0.973252	3	9.12375	0.968692	3	4.27777	52.83	0.000175903	3	1564.9	-1.191	0
eDVTDNSGYVSGYk	6	1	1	I3LPE2	N-Term(iTRAQ8plex); K14(iTRAQ8plex)	1.01918	6	5.90279	0.98338	6	1.25714	0.995445	6	4.43335	1.01851	6	6.33892	1.15417	6	31.0308	1.09371	6	25.6558	1.04858	6	23.4483	1.26065	6	16.2696	52.51	0.000114454	3	2142.08	-0.528035	0
yHAAPcNSIYNISFEk	6	2	1	F1SF28	N-Term(iTRAQ8plex); C6(Carbamidomethyl); K16(iTRAQ8plex)	0.871693	6	6.67001	1.1633	6	5.51333	0.855076	6	7.89291	1.02754	6	5.05499	0.972699	6	4.30899	0.992643	6	2.24583	0.910767	6	5.01013	0.91356	6	6.84139	52.46	0.000146427	3	2522.29	-1.77234	0
lLNNLPLPDFVHPQLR	6	1	1	F1RYX9	N-Term(iTRAQ8plex)	0.99542	6	11.7625	1.07915	5	19.3222	1.0605	6	27.015	0.970964	6	21.3041	0.867649	5	23.6721	1.29831	6	32.0395	1.0267	6	19.5054	1.34979	6	32.4139	52.26	0.000274266	3	2190.27	0.219927	0
gQLVPLETVLDmLR	6	2	1	A0A286ZQ79	N-Term(iTRAQ8plex); M12(Oxidation)	1.05525	6	7.33174	1.02794	6	4.70752	0.96411	6	4.37089	1.00742	6	5.34754	0.89395	6	9.61107	0.805471	6	14.1204	0.885217	6	17.4939	0.827188	6	15.7043	52.25	0.000264176	3	1904.07	-4.3844	0
iMDPNIVGSEHYDVAR	6	4	1	K7GLT8	N-Term(iTRAQ8plex)	1.05072	6	17.7057	1.01026	6	2.73961	0.963633	6	3.10154	0.956618	6	11.7026	1.0757	6	7.32973	1.10117	6	13.7238	1.09129	6	7.99837	1.21377	6	17.8131	51.63	0.000170737	3	2120.08	1.07084	0
lAVTQPNSSFFAGMLEGELNk	6	1	1	I3LND4	N-Term(iTRAQ8plex); K21(iTRAQ8plex)	0.96256	6	4.35835	1.04767	6	12.1791	0.942579	6	10.1838	1.0252	6	12.2483	0.951511	6	14.1217	0.872493	6	8.97092	0.898315	6	5.027	0.914486	6	7.95629	51.49	0.000291282	3	2861.52	-5.42516	0
dFTPSGIAGAFQR	6	1	1	Q95339	N-Term(iTRAQ8plex)	1.05849	6	6.93495	0.956437	6	5.03142	1.00868	6	7.86053	1.00836	6	3.88892	0.998804	6	9.38202	1.02915	6	8.14547	1.04084	6	8.94022	1.04615	6	10.3529	51.2	0.000177886	3	1670.87	-4.83143	0
tcVADESAENcDk	6	8	1	A0A287AMK0	N-Term(iTRAQ8plex); C2(Carbamidomethyl); C11(Carbamidomethyl); K13(iTRAQ8plex)	0.972278	6	11.6651	1.04548	6	12.3815	0.949117	6	4.43874	0.961337	6	14.7957	0.981623	6	6.57524	0.989903	6	20.6206	0.90432	6	30.0223	1.0896	6	19.274	51.18	4.34385e-05	2	2106.98	-3.79241	0
vLIQVGYEPLPPTIGR	6	2	1	A0A286ZU97	N-Term(iTRAQ8plex)	0.951503	6	8.99653	0.967768	6	4.76332	1.03907	6	10.1436	1.0459	6	15.1366	0.653341	6	25.6542	0.729316	6	31.2903	0.719238	6	21.504	0.722405	6	45.1138	50.83	0.000362631	3	2056.2	-4.99738	0
yEVSIYALk	6	4	2	A0A286ZY95;F1SS24	N-Term(iTRAQ8plex); K9(iTRAQ8plex)																									50.79	0.000336807	2	1693.99	-3.75933	0
vVWcAVGPEELR	6	5	2	Q6YT39;Q8WMN8	N-Term(iTRAQ8plex); C4(Carbamidomethyl)																									50.73	0.000273025	2	1718.91	-3.32128	0
aLQFLEQVk	6	1	1	I3L9J4	N-Term(iTRAQ8plex); K9(iTRAQ8plex)	0.826286	6	13.5597	1.04376	6	19.3788	0.983732	6	13.7554	1.14316	6	13.3354	1.26749	6	5.87466	1.28877	6	6.42656	1.20975	6	8.14608	1.11955	6	15.5255	50.59	0.00033784	2	1684.01	-6.27856	0
lVNQQLLADPLVPPQLTIk	6	2	1	A0A287BLV7	N-Term(iTRAQ8plex); K19(iTRAQ8plex)	0.856883	6	29.9983	0.868112	6	16.9896	1.24974	6	16.6309	0.944791	6	12.0046	1.22452	6	1.98892	0.912813	6	14.263	0.955195	6	16.8597	0.821282	6	11.6126	50.58	0.000153122	2	2708.66	1.38551	0
lLAPGQEVWADk	6	1	1	A0A287BCE6	N-Term(iTRAQ8plex); K12(iTRAQ8plex)	0.904898	6	1.59907	1.03842	6	1.87426	0.961215	6	3.07602	1.10643	6	3.1257	0.967298	6	11.4766	0.993407	6	7.73132	0.902435	6	7.07671	0.885987	6	5.03303	50.31	0.000411084	3	1935.11	-3.10153	0
aSGSSQNAPNLk	6	4	2	D3K5M3;A0A286ZQX0	N-Term(iTRAQ8plex); K12(iTRAQ8plex)																									50.25	0.000410666	2	1781.99	-1.97628	0
iLEFIAVSQLR	6	2	1	I3L7T4	N-Term(iTRAQ8plex)	1.07596	6	6.74603	0.941842	6	7.9921	1.04945	6	10.6687	0.993008	6	7.82848	1.08897	6	17.4785	1.2395	6	21.534	1.07746	6	14.0912	1.03711	6	20.8471	50.04	0.000342332	3	1592.96	-3.57888	0
mGLVDQLVEPLGPGLkPPEER	6	2	1	Q29554	N-Term(iTRAQ8plex); K16(iTRAQ8plex)	0.981868	6	6.65578	0.929843	6	39.4651	0.988477	6	15.9711	1.04567	6	16.2696	0.970581	6	9.79791	1.05516	6	20.3355	1.15782	6	6.66459	1.01863	6	18.7173	49	0.000575329	4	2882.62	-1.77698	0
ySLEPVAAELk	6	3	1	X4ZFQ2	N-Term(iTRAQ8plex); K11(iTRAQ8plex)	0.974907	6	1.16128	1.09633	6	7.15464	0.936953	6	6.90388	1.01877	6	9.04649	1.22194	6	21.3706	1.15688	6	18.1742	1.2683	6	10.212	1.19319	6	7.36156	48.68	0.000607802	3	1828.06	-3.80086	0
aNEGTVGVSAATQR	6	2	1	A0A287BSC3	N-Term(iTRAQ8plex)	1.2584	6	18.61	0.891127	6	5.25973	1.07705	6	14.471	0.873048	6	14.451	0.920263	6	19.2823	0.91035	6	28.5681	0.928873	6	14.3585	0.999666	6	17.917	48.56	0.000438148	2	1664.88	-2.24339	0
kATESTDAESVDSk	6	1	1	F1S1R1	N-Term(iTRAQ8plex); K1(iTRAQ8plex); K14(iTRAQ8plex)	1.01675	6	26.3936	1.16259	6	10.654	0.848784	6	19.1027	0.947928	6	21.6956	0.823438	6	24.8293	0.952282	6	9.09843	0.881216	6	14.7664	0.904737	6	5.93346	48.24	0.000692105	3	2380.28	-7.06839	1
lTVTISPPLAHTGPGPVLVR	6	6	1	A0A287BDE3	N-Term(iTRAQ8plex)	1.03465	6	17.9405	1.05415	6	10.2597	0.968175	6	19.6253	0.947167	6	8.39692	0.998658	6	17.7851	1.02991	6	3.9103	0.923658	6	4.68259	1.00208	6	17.5018	48.19	0.000527934	3	2329.39	-0.755571	0
tLNDELEIIEGMk	6	3	1	F1SMZ7	N-Term(iTRAQ8plex); K13(iTRAQ8plex)	0.837091	6	6.79141	1.07816	6	11.2646	0.948377	6	3.84908	1.03018	6	9.59835	1.04004	6	8.43688	1.11621	6	22.5763	1.03175	6	13.232	1.05553	6	14.575	48.18	0.000622664	2	2113.16	-2.82084	0
tIYLNPLLQEEPGR	6	3	1	F1RUT4	N-Term(iTRAQ8plex)	1.12243	6	0.465043	0.90601	6	3.62875	1.18062	6	4.13245	0.877338	6	4.17377	1.00108	6	4.59844	0.924192	6	6.47949	0.948424	6	5.09146	0.94018	6	4.96748	48.01	0.000592177	3	1947.08	-4.71287	0
vQAMYIWIDGTGEGLR	6	3	1	D0G6X5	N-Term(iTRAQ8plex)	1.02184	6	7.97601	1.01113	6	2.60932	1.04377	6	2.45526	0.984405	6	5.82091	0.922693	6	20.8391	0.883174	6	17.2042	0.905585	6	9.36929	0.852333	6	8.14994	47.95	0.000448107	2	2113.1	-4.00354	0
iQTQPGYANTLR	6	4	1	F1SQT3	N-Term(iTRAQ8plex)	1.16252	6	13.5691	0.905238	6	7.69017	1.08533	6	5.35844	0.884856	6	20.6996	0.705744	6	4.01975	0.84937	6	20.7974	0.933194	6	21.9229	0.972485	6	24.4611	47.69	0.000565117	2	1665.92	-4.21171	0
nPDGSVLVQQk	6	1	1	A0A287BCE6	N-Term(iTRAQ8plex); K11(iTRAQ8plex)	0.985165	6	3.67958	1.01814	6	6.33935	0.930286	6	4.62696	1.06071	6	13.3553	0.877607	6	11.115	0.875648	6	17.9494	0.867976	6	2.87493	0.898354	6	7.98898	47.58	0.000794349	2	1793.04	-1.42075	0
aEEcDSIPILLSLFk	6	2	1	F1RVR2	N-Term(iTRAQ8plex); C4(Carbamidomethyl); K15(iTRAQ8plex)	0.901248	6	12.8619	0.987501	6	9.66261	0.956007	6	8.60452	1.0754	6	13.384	0.888806	6	10.9186	0.91117	6	19.5507	0.817169	6	11.7389	0.819265	6	19.5952	47.3	0.000918009	2	2343.3	-2.05201	0
eTLNVLNALHHMPk	6	1	1	I3LND4	N-Term(iTRAQ8plex); K14(iTRAQ8plex)	0.869455	6	23.3522	0.994178	6	6.92002	0.973911	6	7.90297	1.05923	6	7.47591	0.967947	6	16.924	0.956081	6	10.1973	0.951329	6	12.6376	0.861036	6	9.01343	47.06	0.000960329	3	2225.26	-3.80512	0
iLLFTTDGPEGLk	6	1	1	F1SR82	N-Term(iTRAQ8plex); K13(iTRAQ8plex)	0.930326	6	18.2758	1.08463	6	19.7414	1.06004	6	8.93233	0.845622	6	22.3273	0.965376	6	15.2199	0.952386	6	12.2843	0.958075	6	16.1198	0.955923	6	21.0754	47.05	0.000748534	3	2012.19	-1.65557	0
nLDYVATSIHEAVTk	6	1	1	P00503	N-Term(iTRAQ8plex); K15(iTRAQ8plex)	0.989289	6	12.3433	0.959272	6	9.76549	1.05762	6	7.66035	1.01039	6	3.94809	1.36668	6	3.5186	1.32733	6	12.5469	1.25437	6	7.82869	1.21455	6	15.9531	46.91	0.000967595	3	2269.26	-2.33365	0
gLLPQLLGVAPEk	6	9	2	A0A287ALB9;F1S086	N-Term(iTRAQ8plex); K13(iTRAQ8plex)																									46.33	0.000857902	2	1943.2	-5.21289	0
kGDEVQcEIEELGVIVNk	6	1	1	A0A287AAP0	N-Term(iTRAQ8plex); K1(iTRAQ8plex); C7(Carbamidomethyl); K18(iTRAQ8plex)	1.02183	6	5.42662	1.06566	6	10.9088	0.902253	6	9.01752	1.00835	6	13.3709	1.14731	6	11.9154	1.19727	6	3.98104	1.19607	6	9.27715	1.20948	6	2.48791	46.31	0.00110978	4	2971.64	-3.14823	1
aTDIMDAMLGk	6	4	2	D3K5M3;A0A286ZQX0	N-Term(iTRAQ8plex); K11(iTRAQ8plex)																									46.15	0.00112959	3	1773.97	-2.10862	0
vLIAAHGNSLR	6	3	2	B5KJG2;A0A287AJQ2	N-Term(iTRAQ8plex)																									45.73	0.00213707	3	1454.87	-3.32519	0
rPSAFPLSSLPTGPYDSPGR	6	1	1	A0A286ZJB1	N-Term(iTRAQ8plex)	1.01605	6	10.1355	1.04917	6	15.4764	1.02665	6	13.5507	0.92566	6	9.02179	1.04824	6	9.85418	0.97559	6	14.6477	0.976665	6	15.2349	1.28668	6	9.05383	45.73	0.00108925	3	2406.28	1.40568	0
cSQPVSILSPNSLk	6	2	1	Q29016	N-Term(iTRAQ8plex); C1(Carbamidomethyl); K14(iTRAQ8plex)	0.983585	6	13.0622	1.008	6	2.2265	0.948056	6	7.94864	1.07894	6	8.50946	1.04001	6	13.9239	1.12995	6	11.0762	1.09024	6	9.24679	1.12974	6	12.8292	45.65	0.00120888	3	2138.2	-5.96136	0
aTDcVGHDVVTLLR	6	2	1	A0A287A1G6	N-Term(iTRAQ8plex); C4(Carbamidomethyl)	0.90338	6	5.58044	1.06754	6	6.72578	0.972896	6	8.43521	1.06981	6	2.37662	0.932898	6	7.18168	0.929243	6	5.30162	0.892789	6	7.07824	0.877643	6	5.96669	45.62	0.00111445	3	1860	-0.0570058	0
lIVSPTNLk	6	1	1	A0A287A1W9	N-Term(iTRAQ8plex); K9(iTRAQ8plex)	0.952872	6	4.97241	1.02811	6	5.05841	0.923367	6	7.95419	1.10837	6	4.87122	0.969566	6	1.61067	0.980905	6	5.90869	1.02106	6	2.13512	0.952328	6	3.81276	45.51	0.000780302	3	1593.01	-4.14165	0
fHIPSSVPYIR	6	5	1	F1RRW4	N-Term(iTRAQ8plex)	1.00573	6	6.12315	1.01126	6	7.28385	1.04947	6	3.62519	0.98852	6	2.99653	1.21228	6	7.94161	1.17399	6	17.0899	1.06162	6	18.6758	1.23104	6	5.89536	45.39	0.00125456	3	1619.91	-5.47295	0
gQEGVScLSk	6	2	1	F1RMX7	N-Term(iTRAQ8plex); C7(Carbamidomethyl); K10(iTRAQ8plex)	0.885953	6	2.40736	1.02415	6	8.33554	0.964771	6	12.4241	1.10211	6	4.92211	0.991058	6	9.85958	0.958258	6	9.08784	0.945057	6	8.79759	1.00461	6	27.3534	45.26	0.00110205	2	1672.9	-6.93971	0
gFIYGkPGHPVk	6	3	1	C8C4M8	N-Term(iTRAQ8plex); K6(iTRAQ8plex); K12(iTRAQ8plex)	0.90014	6	2.21916	1.23783	6	3.99529	0.851124	6	10.1329	1.02424	6	6.20997	0.854491	6	2.30147	0.790694	6	9.12416	0.837063	6	8.87315	0.792636	6	8.5775	44.93	0.00116977	2	2212.33	-4.96128	0
aQALLLGMEGPFFR	6	1	1	F1RH52	N-Term(iTRAQ8plex)	1.0378	6	5.19993	0.973444	6	14.9139	0.987277	6	6.75668	1.03276	6	10.8534	1.02139	6	14.0198	0.905804	6	15.1204	1.03499	6	11.6163	0.974051	6	21.2185	44.83	0.00126772	3	1854.01	-7.17872	0
fTDFYVPVSLcTPSR	6	2	1	Q8WNR3	N-Term(iTRAQ8plex); C11(Carbamidomethyl)	1.04032	6	3.78178	0.967669	6	3.76058	1.03186	6	4.78132	0.973912	6	2.98124	0.917198	6	6.80885	0.946888	6	8.69441	0.925383	6	2.20303	0.883609	6	5.95442	44.55	0.00072781	2	2093.06	-1.76713	0
lLDTAFDLDAFk	6	4	1	A0A287B410	N-Term(iTRAQ8plex); K12(iTRAQ8plex)	0.936643	6	4.42713	1.05621	6	4.02295	0.93565	6	5.75862	1.0352	6	5.32498	1.09556	6	1.74289	1.08699	6	16.2689	1.0711	6	7.82629	0.994213	6	6.16942	44.46	0.0017117	3	1977.1	-7.7905	0
qLFMSGVNk	6	1	1	F1RRA6	N-Term(iTRAQ8plex); K9(iTRAQ8plex)	0.853327	6	5.81638	1.01722	6	2.5176	0.951366	6	3.80381	1.15501	6	5.61271	1.16697	6	5.04512	1.10313	6	6.80817	1.10186	6	8.39367	1.06658	6	9.28898	44.32	0.00185469	2	1631.94	-1.62251	0
sYNNALEk	6	1	1	I3LK18	N-Term(iTRAQ8plex); K8(iTRAQ8plex)	0.882293	6	12.4135	0.940803	6	3.89137	1.04352	6	8.71271	1.13275	6	7.72217	1.05838	6	5.0057	1.06671	6	9.50714	1.094	6	4.33439	1.00363	6	4.77691	44.16	0.00168447	2	1546.86	-5.88851	0
iSVNDFIIk	6	3	1	F1SMB2	N-Term(iTRAQ8plex); K9(iTRAQ8plex)	0.867041	6	6.13905	0.996116	6	14.1894	0.97849	6	7.51622	1.11646	6	14.0823	1.14833	6	7.08492	1.08424	6	9.26978	1.0675	6	6.04842	0.991291	6	5.758	44.14	0.0012875	2	1657.01	-4.73861	0
aFcESLQAFGAAcQAQGIkPPVWR	6	2	1	F1RMX7	N-Term(iTRAQ8plex); C3(Carbamidomethyl); C13(Carbamidomethyl); K19(iTRAQ8plex)	0.917769	6	4.75112	1.02621	6	2.3292	0.992301	6	5.44616	1.08761	6	4.85924	0.870426	6	30.0128	0.936268	6	24.9504	0.864008	6	28.667	0.848453	6	23.2157	44	0.00139935	4	3300.72	-0.987652	0
eTVVEVPQVTWEDIGGLEDVkR	6	4	1	F1SIH8	N-Term(iTRAQ8plex); K21(iTRAQ8plex)	1.01881	6	9.06905	1.02646	6	11.7557	0.933012	6	9.51772	0.971137	6	11.985	1.1132	6	11.057	1.24275	6	10.6205	1.19316	6	13.0772	1.17867	6	11.1148	43.94	0.00163678	3	3106.67	-5.64395	1
qITSYGETcPGLEQYAIk	6	1	1	I3LCA2	N-Term(iTRAQ8plex); C9(Carbamidomethyl); K18(iTRAQ8plex)	0.880288	6	12.9425	0.995998	6	9.93112	1.01538	6	6.79949	1.05719	6	19.5772	1.1927	6	14.6062	1.16585	6	9.43848	1.1591	6	22.6223	1.18806	6	12.2064	43.76	0.00142837	2	2666.39	-3.04402	0
qEPGENSEILLGLk	6	1	1	O18994	N-Term(iTRAQ8plex); K14(iTRAQ8plex)	0.928175	6	10.9013	1.06758	6	9.73665	0.936979	6	14.0282	1.06195	6	12.1293	1.10173	6	3.08927	1.13296	6	15.7061	1.06549	6	6.40396	1.13381	6	21.8721	43.58	0.00213345	3	2135.2	-7.81794	0
aVYDGQWk	6	3	1	F1RLA2	N-Term(iTRAQ8plex); K8(iTRAQ8plex)	0.944975	6	4.51871	1.16268	6	12.3058	0.887216	6	23.6732	1.03056	6	9.53337	1.27638	6	10.3686	1.25335	6	13.9022	1.27788	6	16.4295	1.21245	6	17.4833	43.47	0.00190932	2	1574.87	-4.26413	0
vLQSFSDGLk	6	4	2	P02067;F1RII7	N-Term(iTRAQ8plex); K10(iTRAQ8plex)																									43.04	0.00271636	2	1701.99	-4.23864	0
dVQMLQDAISk	6	2	1	F6Q4F9	N-Term(iTRAQ8plex); K11(iTRAQ8plex)	1.00856	6	11.4015	0.959279	6	12.824	1.11297	6	20.2891	0.947192	6	16.0942	1.02625	6	13.4715	1.02059	6	13.8649	0.969405	6	13.0134	0.922727	6	6.12737	42.92	0.00214923	3	1856.04	-2.9244	0
tNFDPAEWGTk	6	1	1	F1S7B1	N-Term(iTRAQ8plex); K11(iTRAQ8plex)	0.882991	6	5.67221	1.00146	6	2.94887	1.03923	6	5.14654	1.07242	6	6.12843	1.18716	6	12.1227	1.14495	6	4.98897	1.08621	6	7.9577	1.00195	6	11.5669	42.57	0.0021055	2	1873.99	1.65773	0
dIIFAIk	6	1	1	F1SGH5	N-Term(iTRAQ8plex); K7(iTRAQ8plex)	0.849633	6	4.07317	1.06691	6	5.98472	0.910255	6	11.9864	1.1433	6	4.73169	1.09992	6	3.18308	1.06509	6	15.3366	1.03523	6	6.46515	0.989191	6	7.51927	42.56	0.000768157	2	1427.9	-2.72205	0
vADMALHYANk	6	1	1	I3LCA2	N-Term(iTRAQ8plex); K11(iTRAQ8plex)	0.954727	6	6.66618	1.07744	6	7.13131	0.9159	6	8.44342	1.01448	6	9.31353	1.09915	6	18.775	1.08201	6	6.44786	1.16569	6	21.0461	1.20947	6	11.4779	42.55	0.00236259	2	1841.02	1.16839	0
gIGDVAFVk	6	4	2	Q6YT39;Q8WMN8	N-Term(iTRAQ8plex); K9(iTRAQ8plex)																									42.52	0.00241256	3	1513.91	-6.49542	0
fLANVSTVLTSk	6	2	1	P01965	N-Term(iTRAQ8plex); K12(iTRAQ8plex)	1.06294	6	8.70741	1.00123	6	11.5567	0.876373	6	25.8634	1.06035	6	8.229	1.82249	6	47.1803	2.11933	6	61.0893	1.76552	6	57.2444	1.80774	6	47.7503	42.37	0.00270014	3	1888.12	-6.24662	0
gSIPGHPYLPEk	6	1	1	F1SEB3	N-Term(iTRAQ8plex); K12(iTRAQ8plex)	0.923729	6	5.43204	1.10759	6	10.6462	0.921819	6	4.08395	1.09187	6	1.17081	0.863903	6	16.316	0.786472	6	14.1474	0.80348	6	16.7728	0.844005	6	13.3971	42.37	0.00295798	2	1903.08	-4.75294	0
eNAPAIIFIDEIDAIATk	6	1	1	A0A287B4P8	N-Term(iTRAQ8plex); K18(iTRAQ8plex)	0.873427	6	6.90074	1.09038	6	3.7922	0.924071	6	7.03474	1.07859	6	3.88921	1.32766	6	20.1316	1.30384	6	15.3516	1.37179	6	26.5439	1.2044	6	13.5221	41.85	0.00255047	3	2552.44	-2.55466	0
qTALVELLk	6	8	1	A0A287AMK0	N-Term(iTRAQ8plex); K9(iTRAQ8plex)	1.09189	6	22.5974	0.969632	6	13.9311	0.965536	6	10.8948	0.978262	6	21.1016	0.901953	6	23.5526	0.908537	6	20.142	0.922634	6	27.1364	0.909788	6	18.9202	41.68	0.00235004	2	1623.02	-3.57463	0
rEIVHIQAGQcGNQIGAk	6	9	2	Q767L7;A0A287A275	N-Term(iTRAQ8plex); C11(Carbamidomethyl); K18(iTRAQ8plex)																									41.42	0.00332431	3	2587.43	-3.6713	1
qSLETIcLLLAYk	6	6	2	P61292;F1RNL4	N-Term(iTRAQ8plex); C7(Carbamidomethyl); K13(iTRAQ8plex)																									40.63	0.00368044	2	2160.25	-3.03211	0
eANLAASFGk	6	2	1	F1SAF0	N-Term(iTRAQ8plex); K10(iTRAQ8plex)	0.950153	6	8.01483	1.03978	6	4.86977	0.941542	6	2.58909	1.03316	6	5.20615	1.08353	6	7.27634	1.11789	6	12.3247	1.06161	6	10.6177	1.11118	6	5.27888	40.29	0.00434028	3	1615.92	-1.01087	0
eTTQAVkGDAPGk	6	3	1	A0A287AC59	N-Term(iTRAQ8plex); K7(iTRAQ8plex); K13(iTRAQ8plex)	0.924926	6	22.9252	0.999378	6	12.9157	0.907008	6	7.87376	1.11251	6	14.8007	0.693487	6	4.03251	0.678302	6	13.1061	0.674289	6	4.05627	0.622052	6	6.62073	39.81	0.0049572	2	2214.27	-8.50304	1
gYLGPEQLPDcLk	6	3	1	P00346	N-Term(iTRAQ8plex); C11(Carbamidomethyl); K13(iTRAQ8plex)	0.909299	6	11.1713	1.04763	6	4.65217	0.908056	6	9.22357	1.06273	6	15.8967	1.22296	6	13.4282	1.06572	6	8.36426	1.05275	6	5.20666	1.02321	6	5.00208	39.75	0.00373387	2	2098.13	-8.86131	0
qSIELVQQk	6	1	1	Q8MI02	N-Term(iTRAQ8plex); K9(iTRAQ8plex)	0.862612	6	13.7981	1.00667	6	10.7998	0.979781	6	19.8646	1.08252	6	3.61907	0.944855	6	7.31725	0.945079	6	14.2188	0.942718	6	5.41155	0.912013	6	8.19405	39.28	0.00597242	2	1681.01	-1.54741	0
hDLDLIcR	6	6	2	P61292;F1RNL4	N-Term(iTRAQ8plex); C7(Carbamidomethyl)																									39.17	0.00290544	3	1345.72	1.8213	0
mSDESLSIFk	6	2	1	A0A286ZQX0	N-Term(iTRAQ8plex); K10(iTRAQ8plex)	0.927409	6	5.34633	1.01625	6	6.10452	0.98229	6	5.15712	1.07396	6	2.12825	0.72689	6	12.8449	0.72372	6	12.5918	0.774646	6	17.5122	0.734869	6	13.7495	39.16	0.00476255	2	1764.96	-1.51999	0
vTIMWTPPESPVTGYR	6	2	2	A0A286ZY95;F1SS24	N-Term(iTRAQ8plex)																									38.93	0.00410681	2	2138.12	-2.303	0
vDPGETcDcGSIk	6	1	1	A0A287AJR1	N-Term(iTRAQ8plex); C7(Carbamidomethyl); C9(Carbamidomethyl); K13(iTRAQ8plex)	0.928193	6	10.1181	1.0254	6	2.26253	0.98706	6	1.76384	1.02796	6	11.9222	1.0711	6	31.9124	1.12569	6	23.2009	1.08157	6	13.3568	1.11798	6	11.7836	38.8	0.00161486	2	2046	-3.78145	0
cAVQDYSYk	6	1	1	F1SEB3	N-Term(iTRAQ8plex); C1(Carbamidomethyl); K9(iTRAQ8plex)	0.958905	6	9.19027	1.00882	6	6.65276	1.06412	6	5.20899	0.98359	6	5.41446	0.804659	6	10.8973	0.837051	6	13.4339	0.891261	6	22.4344	0.938396	6	14.0709	38.61	0.0032089	2	1741.9	-3.96409	0
gGEYDIFk	6	2	1	F1RQD7	N-Term(iTRAQ8plex); K8(iTRAQ8plex)	0.894089	6	7.30824	1.10594	6	4.62738	0.882288	6	9.71819	1.11524	6	6.46824	0.612616	6	24.3972	0.546097	6	19.6838	0.584177	6	22.5945	0.634897	6	15.8236	38.37	0.0049995	2	1536.85	-1.73251	0
vVADVQPcSGk	6	1	1	A0A287BCE6	N-Term(iTRAQ8plex); C8(Carbamidomethyl); K11(iTRAQ8plex)	0.865431	6	12.7923	1.16759	6	2.32404	0.928409	6	7.28377	1.05893	6	6.54851	0.947085	6	4.15987	0.909783	6	17.4115	0.90283	6	10.53	0.856881	6	4.89075	38.33	0.00589774	2	1767.98	-5.47518	0
gIDLTQIk	6	3	1	F1SMB2	N-Term(iTRAQ8plex); K8(iTRAQ8plex)	0.884558	6	3.3672	0.991138	6	5.04134	0.969581	6	9.11994	1.10732	6	10.5542	1.10536	6	3.44039	1.06834	6	15.5408	1.06018	6	12.0966	0.968471	6	12.3167	38.12	0.00839456	2	1495.93	-2.66196	0
nVILQTTk	6	2	1	A0A287BCE6	N-Term(iTRAQ8plex); K8(iTRAQ8plex)	1.06464	6	12.7564	1.02172	6	13.2005	0.997555	6	14.3652	0.911649	6	6.48803	0.874963	6	17.9294	0.930235	6	11.5176	0.875134	6	8.4669	0.874927	6	8.29465	37.58	0.00809189	2	1524.95	-5.68643	0
yYIAASYVk	6	3	1	A0A286ZMB2	N-Term(iTRAQ8plex); K9(iTRAQ8plex)	0.916299	6	12.3159	1.09094	6	3.69471	0.933662	6	5.29123	1.06399	6	10.0321	0.98698	6	12.6274	1.02651	6	11.0651	1.09094	6	17.0957	1.01011	6	19.4537	37.33	0.00872855	2	1685.97	-2.91734	0
cHVScSALLNPNLk	6	1	1	F1SRG9	N-Term(iTRAQ8plex); C1(Carbamidomethyl); C5(Carbamidomethyl); K14(iTRAQ8plex)	1.03769	6	12.417	1.04734	6	8.34358	0.959565	6	10.6082	0.910262	6	4.31403	0.951704	6	8.66104	1.11746	6	22.6212	0.982221	6	4.69189	1.08082	6	9.9012	36.79	0.00972715	2	2221.21	1.08106	0
vPSITDPTFIDQAVk	6	2	1	I3LQG1	N-Term(iTRAQ8plex); K15(iTRAQ8plex)	0.965908	6	4.83589	1.02099	6	4.57051	0.927022	6	4.90224	1.0941	6	1.7098	0.973556	6	6.11278	1.00136	6	5.54772	1.05317	6	11.2128	0.949252	6	5.22096	36.78	0.0111559	2	2239.28	-1.25146	0
ycEINEYGGNSFSkPcIFPSk	6	2	1	F1RLA2	N-Term(iTRAQ8plex); C2(Carbamidomethyl); K14(iTRAQ8plex); C16(Carbamidomethyl); K21(iTRAQ8plex)	0.955483	6	16.785	1.02741	6	5.39986	0.973948	6	4.75152	1.05001	6	12.0813	2.03003	6	37.7323	1.12508	6	2.9768	1.33007	6	2.35041	1.25448	6	32.3561	36.65	0.00512564	4	3409.71	-6.40151	0
kTGQAPGFSYTDANk	6	1	1	P62895	N-Term(iTRAQ8plex); K1(iTRAQ8plex); K15(iTRAQ8plex)	1.09066	6	13.8931	0.842957	6	17.8861	1.07299	6	28.284	0.928452	6	9.98281	1.06775	6	10.9773	1.1616	6	17.1839	1.08934	6	13.1872	1.17766	6	12.1618	36.35	0.0115986	4	2497.38	-2.50604	1
lPFQGYESAcSGR	6	1	1	F1SEB3	N-Term(iTRAQ8plex); C10(Carbamidomethyl)	0.968761	6	2.22162	0.980279	6	8.20345	0.969662	6	3.57242	1.04598	6	0.911156	0.891611	6	15.9638	0.810796	6	18.4504	0.792713	6	6.41669	0.829924	6	14.3803	36.07	0.0027189	3	1775.86	-4.11627	0
eILNALGk	6	2	1	F1RX00	N-Term(iTRAQ8plex); K8(iTRAQ8plex)	0.883775	6	6.44145	1.06501	6	11.4157	0.916989	6	11.6847	1.10739	6	7.97083	1.14088	6	7.55765	1.2015	6	8.51486	1.07259	6	3.799	1.04138	6	9.49845	35.96	0.0137277	2	1465.92	0.823241	0
nDLVEALk	6	3	1	A9XFX6	N-Term(iTRAQ8plex); K8(iTRAQ8plex)	0.981824	6	3.81049	0.971456	6	8.86151	1.05698	6	8.1815	1.03152	6	4.79261	1.07757	6	5.38487	1.15909	6	10.6664	1.13828	6	2.96259	1.09337	6	8.06343	35.84	0.0164188	2	1509.9	-4.26879	0
kAQDEGLLSDVVPFk	6	2	1	F1SDN2	N-Term(iTRAQ8plex); K1(iTRAQ8plex); K15(iTRAQ8plex)	0.930394	6	8.69176	1.09601	6	8.98777	0.909228	6	13.9297	1.10417	6	1.88134	1.2763	6	14.8933	1.17827	6	7.54842	1.19626	6	11.0019	1.25678	6	14.2217	35.84	0.0108546	4	2558.49	-3.61948	1
lTDADAMk	6	4	1	A0A287AGU2	N-Term(iTRAQ8plex); K8(iTRAQ8plex)	1.14007	6	9.24889	1.11635	6	4.95884	0.932135	6	6.01439	0.813093	6	8.04991	0.998252	6	21.6702	0.90594	6	25.4216	0.913414	6	25.3825	0.906593	6	8.36044	35.62	0.0105414	2	1472.82	-4.90442	0
eTHccTDQNR	6	1	1	A0A286ZRQ7	N-Term(iTRAQ8plex); C4(Carbamidomethyl); C5(Carbamidomethyl)	1.05402	6	18.7258	1.0364	6	14.8524	0.945093	6	8.50392	0.858787	6	19.7194	0.934019	6	24.7031	1.04676	6	8.28171	1.00398	6	10.8725	1.324	6	19.3541	35.08	0.000309721	3	1624.7	-5.89042	0
lcLIIAk	6	4	2	D3K5M3;A0A286ZQX0	N-Term(iTRAQ8plex); C2(Carbamidomethyl); K7(iTRAQ8plex)																									34.93	0.0171609	3	1438.92	-5.13241	0
gMAcQDHScEPGQVcQPSEGVLScITk	6	2	1	A0A287BCE6	N-Term(iTRAQ8plex); C4(Carbamidomethyl); C9(Carbamidomethyl); C15(Carbamidomethyl); C24(Carbamidomethyl); K27(iTRAQ8plex)	0.909715	6	18.0989	1.07501	6	3.45911	1.00255	6	7.69935	1.05433	6	20.2782	1.02	6	8.82105	0.897457	6	14.1803	0.958665	6	9.51619	0.925133	6	10.4463	34.66	0.0015902	4	3643.68	-3.79604	0
ePDYSYQMAVR	6	1	1	C8C4M8	N-Term(iTRAQ8plex)	1.04711	6	5.23837	1.01293	6	2.39673	1.02031	6	3.71026	0.951299	6	1.72791	0.854356	6	12.7231	0.874375	6	9.29688	0.876237	6	9.79756	0.879918	6	18.3783	34.26	0.00266231	2	1662.8	-3.78567	0
vTVAGLAGkDPVQcSR	6	1	1	Q0R678	N-Term(iTRAQ8plex); K9(iTRAQ8plex); C14(Carbamidomethyl)	0.951281	6	7.29258	1.0179	6	10.5537	0.995034	6	3.87026	1.03439	6	6.40821	0.967324	6	17.4919	0.995476	6	6.55253	0.991418	6	13.483	1.00052	6	12.7175	33.91	0.0197125	2	2266.28	-1.07399	1
eDPNLVPSITNk	6	2	1	Q5S3G4	N-Term(iTRAQ8plex); K12(iTRAQ8plex)	0.977988	6	3.2692	1.02976	6	8.249	1.06133	6	8.9897	0.963749	6	3.64368	1.07348	6	16.8414	1.05035	6	9.43001	0.985521	6	5.05991	1.02162	6	10.4709	33.81	0.0185496	2	1935.09	-6.62144	0
nSIEVVck	6	4	1	F1RRQ6	N-Term(iTRAQ8plex); C7(Carbamidomethyl); K8(iTRAQ8plex)	0.866596	5	8.73557	1.07533	5	12.4502	0.990011	5	10.5489	1.06478	5	10.2239	1.04142	5	20.1357	1.17049	5	27.5641	1.17046	5	15.0019	1.06268	5	13.8279	33.32	0.0232327	2	1556.88	-5.8211	0
lLTSLEck	6	1	1	F1RYX9	N-Term(iTRAQ8plex); C7(Carbamidomethyl); K8(iTRAQ8plex)	0.96882	6	4.33384	1.05646	6	7.11175	0.94903	6	10.6445	1.03857	6	7.99988	0.940995	6	7.46258	0.946457	6	15.7114	0.973167	6	12.4899	0.935063	6	11.4018	32.8	0.0199689	2	1571.92	-3.15006	0
vIADNVk	6	6	1	A0A288CFT0	N-Term(iTRAQ8plex); K7(iTRAQ8plex)	0.874974	6	8.86105	1.0438	6	1.15845	0.939427	6	1.75253	1.1057	6	4.44922	0.996705	6	6.03586	0.993244	6	1.55643	1.0208	6	2.47405	0.983904	6	8.69874	32.42	0.0279238	2	1366.84	-5.05638	0
fVGTGGEk	6	1	1	F1RPA7	N-Term(iTRAQ8plex); K8(iTRAQ8plex)	0.918988	6	12.57	1.0936	6	10.2368	0.893856	6	13.4876	1.05717	6	14.791	1.28678	6	7.53709	1.24026	6	14.5112	1.21626	6	19.3003	1.17093	6	10.7138	32.42	0.0287257	2	1402.81	-5.01159	0
eQLLDELk	6	1	1	A0A287BJP9	N-Term(iTRAQ8plex); K8(iTRAQ8plex)	1.00967	6	11.7474	1.02778	6	10.8995	0.960894	6	7.93641	1.07267	6	5.5827	0.934914	6	12.3317	0.966528	6	9.96775	0.85311	6	9.16237	0.911646	6	19.1957	32.32	0.0264641	3	1595.94	-5.141	0
gLGTWEAWR	6	2	1	F1RKX1	N-Term(iTRAQ8plex)	0.887517	6	11.6038	1.07112	6	3.12902	1.04532	6	6.40169	1.03181	6	1.42777	0.990829	6	6.65628	0.999433	6	4.37406	1.01689	6	7.29512	0.962526	6	4.94314	32.2	0.0180467	2	1379.74	-1.60631	0
dTITTVQFPGDRDR	6	2	1	E7FM66	N-Term(iTRAQ8plex)	0.893263	6	3.49159	0.984413	6	4.35219	1.06258	6	3.46552	1.09198	6	4.92102	0.944824	6	8.14624	0.945289	6	10.7636	0.947317	6	6.37803	1.00519	6	7.18617	31.99	0.0139763	3	1925	-1.8579	1
eITALxPSTmk	6	21	3	Q95319;A0A287AAR4;A0A287AVS8	N-Term(iTRAQ8plex); X6(A); M10(Oxidation); K11(iTRAQ8plex)																									31.77	0.0330973	2	1786.01	-7.30811	0
vNAIESSAIR	6	2	1	K7GM53	N-Term(iTRAQ8plex)	1.01401	6	6.0116	0.901613	6	12.3347	1.16977	6	2.66673	0.935104	6	5.81561	0.905333	6	14.5756	0.945712	6	14.9484	0.904377	6	13.0469	0.980894	6	14.6731	31.56	0.0302684	2	1363.78	0.182146	0
vNIVPILAk	6	10	1	A0A286ZYG7	N-Term(iTRAQ8plex); K9(iTRAQ8plex)	0.911022	3	7.17681	0.996988	3	4.17033	0.996806	3	3.97021	1.09255	3	1.0214	0.992643	3	2.92562	0.898883	3	27.4928	0.996925	3	8.79827	0.931036	3	7.52579	31.53	0.00464028	3	1575.04	-2.80155	0
eTSANAQk	6	2	1	F1RPZ6	N-Term(iTRAQ8plex); K8(iTRAQ8plex)	0.885465	6	6.96106	1.16339	6	17.9722	1.01064	6	16.5095	1.03262	6	14.4687	0.772143	6	10.7216	0.889867	6	42.3005	0.836618	6	12.3186	1.77549	6	60.0164	31.45	0.0274999	2	1456.82	-3.19132	0
iTAFLVER	6	2	2	A0A0B8RTA8;I3LUR5	N-Term(iTRAQ8plex)																									31.44	0.0218568	2	1252.75	-3.84964	0
kQTALVELLk	6	8	1	A0A287AMK0	N-Term(iTRAQ8plex); K1(iTRAQ8plex); K10(iTRAQ8plex)	0.821683	6	13.6141	1.01444	6	32.6151	0.928253	6	22.4506	1.08501	6	22.4037	1.07381	6	14.4134	1.01093	6	15.9033	1.12467	6	24.3512	1.07725	6	15.0315	31.14	0.012383	3	2055.33	-0.887384	1
sHTQIEER	6	1	1	A0A287BJP9	N-Term(iTRAQ8plex)	1.15968	6	9.16469	1.16108	6	6.41412	0.930265	6	19.9406	0.860551	6	13.8593	0.596202	6	10.388	0.766791	6	9.78514	0.623307	6	6.88837	0.734927	6	12.9248	31.11	0.0115008	3	1303.69	-3.38794	0
nILIDFTk	6	4	1	A0A287A1G6	N-Term(iTRAQ8plex); K8(iTRAQ8plex)	0.921346	6	4.56189	1.01996	6	3.54428	1.04334	6	6.29516	1.04083	6	5.89624	1.05582	6	16.9754	1.0571	6	15.1572	1.01543	6	13.8673	0.965015	6	17.9115	30.82	0.0297231	3	1571.96	-1.64171	0
cGGNQSAk	6	2	1	A0A286ZWH7	N-Term(iTRAQ8plex); C1(Carbamidomethyl); K8(iTRAQ8plex)	1.11508	6	19.9237	0.837459	6	37.632	1.06966	6	19.453	0.873348	6	12.2754	0.282752	6	51.431	0.383572	6	37.312	0.317939	6	32.6215	0.317282	6	51.3101	30.75	0.0249474	2	1429.77	-0.11161	0
eAVLGLWGk	6	3	2	P02067;F1RII7	N-Term(iTRAQ8plex); K9(iTRAQ8plex)																									30.47	0.0468458	3	1580.95	-6.83401	0
dVVIcPDASLEDAkk	6	1	1	Q0R678	N-Term(iTRAQ8plex); C5(Carbamidomethyl); K14(iTRAQ8plex); K15(iTRAQ8plex)	1.02709	6	17.3339	0.869557	6	6.55398	1.05082	6	5.59265	1.03102	6	14.6866	0.990757	6	9.53623	1.15444	6	8.62555	1.03682	6	10.6726	0.990625	6	10.7911	30.1	0.0390406	2	2572.44	0.647561	1
nLHVIR	6	3	2	F1S4X9;F1ST22	N-Term(iTRAQ8plex)																									29.85	0.0884011	3	1055.66	-3.40926	0
lcEFGGLNR	6	2	1	F1RMX7	N-Term(iTRAQ8plex); C2(Carbamidomethyl)	0.958006	6	13.6389	1.00997	6	4.6118	1.00218	6	0.859055	1.00969	6	9.16949	0.894773	6	15.9884	0.922647	6	18.2083	0.946307	6	13.9581	0.886038	6	15.4376	29.58	0.0218656	3	1369.72	-3.36464	0
rRPSAFPLSSLPTGPYDSPGR	6	1	1	A0A286ZJB1	N-Term(iTRAQ8plex)	1.15544	6	8.96279	0.931655	6	3.48619	1.06821	6	1.68762	0.843394	6	7.01264	0.919707	6	6.53309	0.845734	6	9.25867	0.902387	6	19.1136	0.968999	6	14.1235	29.44	0.0492593	4	2562.36	-3.58614	1
vGESVFHTTR	6	1	1	F1S6Q1	N-Term(iTRAQ8plex)	1.13039	6	13.9196	0.983879	6	2.49357	1.09133	6	22.8388	0.902563	6	7.50186	0.757788	6	9.26598	0.845071	6	14.4619	0.832195	6	17.6798	0.897387	6	16.158	29.17	0.0354705	3	1436.77	-3.80893	0
gSLFFNPk	6	3	1	Q29549	N-Term(iTRAQ8plex); K8(iTRAQ8plex)	0.878988	6	5.69865	1.03418	6	6.10765	0.969605	6	7.71482	1.07218	6	2.38273	1.1065	6	4.90464	1.03636	6	4.27113	1.1189	6	1.53514	0.965542	6	10.4017	28.69	0.0619249	2	1517.89	-5.25309	0
lLSNLAQk	6	1	1	F1RYX9	N-Term(iTRAQ8plex); K8(iTRAQ8plex)	0.936704	6	7.00212	1.08875	6	5.49051	1.01221	6	10.0629	1.00285	6	8.92251	1.01067	6	15.1158	0.962617	6	19.3869	0.965491	6	11.9505	0.9289	6	31.2577	28.65	0.0634531	3	1494.94	-4.44123	0
tVEALYk	6	4	1	F1SQT3	N-Term(iTRAQ8plex); K7(iTRAQ8plex)	0.906848	6	5.7776	1.04973	6	5.87156	0.965848	6	7.05364	1.07904	6	7.41906	1.11679	6	4.14245	1.03874	6	8.67	1.03616	6	9.70799	1.02302	6	9.08564	27.59	0.0706303	2	1431.85	-8.52148	0
fQPVHDLTIGVEFGAR	6	4	2	F1S8J6;F1RT87	N-Term(iTRAQ8plex)																									27.57	0.0692939	3	2090.13	-2.97386	0
dcGIMDGk	6	1	1	I3LPE2	N-Term(iTRAQ8plex); C2(Carbamidomethyl); K8(iTRAQ8plex)	0.852731	6	8.31387	1.18842	6	17.6784	0.894924	6	10.9321	1.0503	6	3.5193	1.12887	6	9.2854	1.22408	6	11.9885	1.19758	6	10.1381	2.15512	6	27.14	27.24	0.0291695	2	1503.77	-6.27386	0
eWVAHSEk	6	1	1	F1S0S5	N-Term(iTRAQ8plex); K8(iTRAQ8plex)	0.969377	6	7.28002	1.08484	6	6.17694	0.970752	6	10.8015	1.01544	6	6.79196	0.925896	6	6.92773	0.961199	6	15.0181	0.988556	6	5.8663	0.956727	6	10.9023	26.9	0.0691128	2	1593.88	0.253465	0
lVAQLYk	6	3	1	P00889	N-Term(iTRAQ8plex); K7(iTRAQ8plex)	0.97071	6	11.6723	1.1152	6	5.46622	0.918669	6	8.19132	1.03988	6	11.3899	1.02211	6	29.2868	1.1025	6	10.3973	1.02636	6	9.57071	1.00511	6	12.1371	26.73	0.0483038	2	1442.91	-4.90425	0
lYAVHQEGNk	6	1	1	I3LCA2	N-Term(iTRAQ8plex); K10(iTRAQ8plex)	1.04734	6	6.75078	0.951492	6	9.81098	0.98892	6	6.6483	0.973505	6	12.7382	0.903086	6	19.7825	0.940834	6	15.5172	0.965724	6	13.2645	0.922805	6	13.6087	26.62	0.106599	2	1767	-2.99844	0
fYEQFSk	6	3	1	O02705	N-Term(iTRAQ8plex); K7(iTRAQ8plex)	0.847664	6	13.6844	0.967352	6	11.8915	1.01995	6	12.0009	1.14881	6	11.5465	1.37805	6	11.07	1.45407	6	23.7853	1.41887	6	10.493	1.32514	6	9.04356	26.61	0.0753042	2	1556.85	-5.20206	0
sSPADLVTATDEkVEk	6	2	1	I3LTC6	N-Term(iTRAQ8plex); K13(iTRAQ8plex); K16(iTRAQ8plex)	0.964543	6	7.36497	1.00778	6	7.67038	1.02038	6	6.22481	1.01302	6	1.58976	0.962309	6	10.9607	0.851327	6	8.35898	0.916726	6	9.12748	0.899611	6	10.1452	26.5	0.101526	3	2602.49	5.84306	1
aDSREDEISPPPPNPVVk	6	3	1	A0A287AKY1	N-Term(iTRAQ8plex); K18(iTRAQ8plex)	1.05212	6	6.64717	0.965441	6	11.4444	1.01518	6	9.34785	0.963886	6	5.66164	0.838949	6	4.24862	0.860263	6	14.7845	0.893406	6	8.60714	0.847699	6	3.65307	25.78	0.121947	3	2555.39	-2.86972	1
sQQcMMR	6	2	1	Q29016	N-Term(iTRAQ8plex); C4(Carbamidomethyl)	1.06948	6	5.51726	0.990495	6	11.8718	0.939539	6	3.22301	1.0078	6	4.70422	0.915664	6	7.52496	0.941001	6	13.5875	0.903242	6	8.21543	0.958506	6	19.0182	25.7	0.00605595	2	1244.58	-0.714444	0
aLPcPEAQTGPAPR	6	1	1	F1S0Q1	N-Term(iTRAQ8plex); C4(Carbamidomethyl)	1.16447	6	8.9502	0.843476	6	9.31127	1.09927	6	17.0504	0.912037	6	11.1407	0.81732	6	22.9635	0.845054	6	22.4752	0.816866	6	20.1891	0.784262	6	27.7568	25.51	0.0745154	3	1768.93	-2.01167	0
sNVTAVHk	6	1	1	A0A286ZQY6	N-Term(iTRAQ8plex); K8(iTRAQ8plex)	1.12375	6	19.7403	0.908262	6	5.42514	1.03277	6	6.4147	0.909168	6	8.54644	1.00355	6	18.3107	0.949341	6	4.0885	1.02784	6	11.4734	1.07361	6	4.29489	24.89	0.100059	3	1463.87	-6.63579	0
iDGTISVPETWAk	6	1	1	F1RL08	N-Term(iTRAQ8plex); K13(iTRAQ8plex)	0.89625	6	9.04686	0.984524	6	4.60067	1.0349	6	2.45199	1.06586	6	6.46362	1.12109	6	13.2157	1.17142	6	17.777	1.18914	6	19.2388	1.05319	6	31.5129	24.76	0.150388	3	2025.13	-8.57579	0
qTIELLk	6	5	2	A0A287AFU3;K7GKM7	N-Term(iTRAQ8plex); K7(iTRAQ8plex)																									24.03	0.18859	3	1452.92	-2.92414	0
vQTEHSESk	6	2	1	F1RIU3	N-Term(iTRAQ8plex); K9(iTRAQ8plex)	1.00575	6	10.5405	0.984131	6	19.7679	0.981162	6	8.09414	0.923692	6	10.664	1.01349	6	19.9521	0.846122	6	14.9141	0.996777	6	20.0292	1.06476	6	24.1006	23.81	0.138914	3	1652.9	-3.64061	0
vHPVSTMVk	6	2	1	F1SFX0	N-Term(iTRAQ8plex); K9(iTRAQ8plex)	0.963099	6	15.9445	1.02695	6	5.83203	0.970873	6	15.2456	1.03208	6	13.7948	1.00828	6	24.1437	0.92552	6	15.8379	0.94015	6	8.72693	0.995633	6	6.82079	23.25	0.177905	2	1605.96	0.113159	0
iLIANTGMDTDkIk	6	1	1	D0G0C8	N-Term(iTRAQ8plex); K12(iTRAQ8plex); K14(iTRAQ8plex)	0.823723	6	11.3772	1.17448	6	3.582	0.827494	6	5.11315	1.15725	6	4.49552	1.41097	6	10.6176	1.1355	6	9.32031	1.28324	6	10.7485	1.13884	6	6.75281	23.12	0.194036	2	2445.44	-3.17741	1
tVLImELINNVAk	6	4	1	K7GLT8	N-Term(iTRAQ8plex); M5(Oxidation); K13(iTRAQ8plex)	0.980976	6	31.7587	0.963795	6	17.8554	0.961167	6	28.6576	0.839048	6	44.7592	0.851644	6	17.7067	1.01519	6	42.0567	0.771502	6	13.1885	0.879922	6	18.7131	22.83	0.227501	3	2082.24	-2.63419	0
dFLIPIGk	6	1	1	F1SGH5	N-Term(iTRAQ8plex); K8(iTRAQ8plex)	0.80465	6	6.5058	1.00636	6	7.17618	0.995742	6	6.5946	1.17524	6	6.45608	1.07126	6	8.56372	0.994339	6	6.02023	1.00094	6	13.6193	1.0346	6	3.81205	22.19	0.231614	2	1510.94	-4.35689	0
kAEEIcDYEk	6	3	1	F1SE68	N-Term(iTRAQ8plex); K1(iTRAQ8plex); C6(Carbamidomethyl); K10(iTRAQ8plex)	1.04004	6	16.6047	1.09681	6	2.95941	0.877264	6	6.22685	0.976518	6	9.34664	0.705853	6	13.9639	0.735238	6	5.37594	0.722233	6	11.6014	0.738318	6	13.8397	22.19	0.255772	3	2197.2	3.10412	1
iAAYMQSDR	6	1	1	F1S605	N-Term(iTRAQ8plex)	1.03007	6	9.5322	0.980501	6	6.14334	1.0217	6	8.73984	0.990018	6	4.50682	0.810252	6	3.73607	0.834039	6	6.90085	0.842603	6	5.04312	0.845203	6	15.5344	21.82	0.0930586	2	1358.7	-5.82822	0
lMQDkDQLTR	6	1	1	F1RL08	N-Term(iTRAQ8plex); K5(iTRAQ8plex)	1.04068	6	5.77281	1.00596	6	7.03096	1.06773	6	6.71639	0.958363	6	10.7279	0.901316	6	6.84894	0.81994	6	22.1134	0.882465	6	2.30436	0.858757	6	20.59	21.59	0.308228	2	1856.04	-6.30401	1
iMHQTVk	6	2	1	A0A287A1G6	N-Term(iTRAQ8plex); K7(iTRAQ8plex)	1.0198	6	6.62539	0.924832	6	7.99943	0.996879	6	7.25942	1.02464	6	4.22574	0.875643	6	4.73337	0.888262	6	14.3641	0.926178	6	6.28411	0.835499	6	3.60621	21.28	0.186555	2	1464.88	2.04784	0
lEMTASk	6	2	1	A0A286ZWH7	N-Term(iTRAQ8plex); K7(iTRAQ8plex)	1.1486	6	34.7828	0.947106	6	20.1908	0.894131	6	8.99297	0.996357	6	8.61338	0.517963	6	21.7321	0.521042	6	28.8294	0.558748	6	28.7794	0.498051	6	30.0079	21.05	0.408715	2	1387.8	-3.51015	0
iTGYIIk	6	4	2	A0A286ZY95;F1SS24	N-Term(iTRAQ8plex); K7(iTRAQ8plex)																									21.01	0.17752	2	1415.9	-3.67935	0
lkQNAEcSDGLccDk	6	2	1	A0A287AE08	N-Term(iTRAQ8plex); K2(iTRAQ8plex); C7(Carbamidomethyl); C12(Carbamidomethyl); C13(Carbamidomethyl); K15(iTRAQ8plex)	1.09065	6	24.2933	1.02699	6	7.89841	0.986665	6	2.1613	0.920733	6	21.6949	0.869901	6	7.22109	0.914537	6	12.3051	0.862161	6	19.4631	0.883275	6	16.8836	20.99	0.238052	4	2710.37	-1.13112	1
lWPFQVINEGGkPk	6	1	1	A5A8V7	N-Term(iTRAQ8plex); K12(iTRAQ8plex); K14(iTRAQ8plex)	0.836246	6	8.04655	1.12664	6	6.9476	0.884765	6	8.88997	1.14413	6	7.36702	0.913716	6	19.7357	0.914179	6	5.61567	0.920778	6	12.8947	0.907665	6	27.5908	20.98	0.260944	4	2525.49	-2.75438	0
eMQPTHPIR	6	7	2	F1SDR7;A0A287AXR5	N-Term(iTRAQ8plex)																									19.54	0.315732	3	1412.76	-3.75202	0
nLSASQk	6	2	1	I3LER5	N-Term(iTRAQ8plex); K7(iTRAQ8plex)	0.93195	6	5.63764	1.02863	6	11.2434	1.00197	6	13.86	1.00011	6	8.42847	0.968717	6	10.229	1.21043	6	20.5344	1.14706	6	13.2342	1.36422	6	45.6469	19.06	0.795278	2	1355.8	-7.24934	0
vTVTPVkPGPAPPFk	6	1	1	F1SFT7	N-Term(iTRAQ8plex); K7(iTRAQ8plex); K15(iTRAQ8plex)	0.868045	6	10.2988	1.02642	6	17.6075	0.959081	6	12.7849	1.10981	6	9.9777	0.809407	6	14.2177	0.797657	6	13.616	0.780165	6	14.7828	0.741499	6	23.4425	19	0.191986	4	2447.51	-1.12251	0
gMGGAFVLVLYDELk	6	6	1	A0A287AXS7	N-Term(iTRAQ8plex); K15(iTRAQ8plex)	1.10836	3	1.2985	0.951066	3	15.216	0.890634	3	8.34817	1.08071	3	8.89512	1.03712	3	3.25999	0.974426	3	1.94336	1.1109	3	2.22795	0.968756	3	0.27792	18.38	0.714439	3	2220.24	-7.81076	0
yALGFQHALSPSASSck	6	2	1	A0A286ZWH7	N-Term(iTRAQ8plex); C16(Carbamidomethyl); K17(iTRAQ8plex)	0.967376	6	9.22029	1.11385	6	2.94412	0.865108	6	3.7107	0.998131	6	2.64991	0.886584	6	11.306	0.904544	6	20.7137	0.945046	6	10.024	0.817419	6	22.7227	18.17	0.57533	4	2432.28	-2.70038	0
iQEHSIk	6	1	1	F1RYX9	N-Term(iTRAQ8plex); K7(iTRAQ8plex)	0.932182	6	6.60661	1.1027	6	5.44931	0.888634	6	3.51543	1.1172	6	5.98491	0.899967	6	22.0972	0.834387	6	19.5943	0.845233	6	19.204	0.925098	6	10.6817	17.81	0.514117	2	1462.89	1.19924	0
iSEkPSVYLAAR	6	1	1	I3LC61	N-Term(iTRAQ8plex); K4(iTRAQ8plex)	0.918329	6	6.14083	1.06892	6	7.27996	1.02975	6	2.53403	1.04364	6	3.28875	0.857974	6	2.81249	0.852893	6	7.10607	0.811399	6	4.57267	0.842578	6	5.84769	16.63	0.898412	4	1942.15	-3.0682	0
hSQIVPk	6	2	1	A5A4F6	N-Term(iTRAQ8plex); K7(iTRAQ8plex)	1.01594	6	15.9935	0.990259	6	16.6235	1.11875	6	12.3634	0.889438	6	23.967	1.0306	6	19.1173	1.11527	6	23.7412	1.04834	6	29.5567	1.08703	6	20.5875	15.02	1.63211	4	1416.87	-8.09484	0
aLNALck	6	2	1	A0A287AA21	N-Term(iTRAQ8plex); C6(Carbamidomethyl); K7(iTRAQ8plex)	0.911305	6	10.2404	0.987002	6	9.40052	1.02579	6	8.39366	1.08054	6	12.5407	0.898981	6	7.64569	0.920071	6	11.6867	0.929186	6	4.95967	0.888611	6	6.42755	13.87	2.211	2	1397.83	-4.17041	0
lNRPLTLSEk	6	3	1	F1SRC5	N-Term(iTRAQ8plex); K10(iTRAQ8plex)	1.04407	6	8.83321	0.975564	6	17.5889	1.11591	6	20.8249	0.910359	6	13.2729	0.960215	6	6.95225	1.18817	6	8.22049	1.09923	6	4.63087	0.996104	6	4.9995	12.31	2.33233	2	1779.09	-0.809352	0
mDScRPGFGk	6	3	1	C8C4M8	N-Term(iTRAQ8plex); C4(Carbamidomethyl); K10(iTRAQ8plex)	0.96211	6	14.0326	1.04144	6	16.444	0.87691	6	5.50143	1.05012	6	9.21928	0.937206	6	13.5743	1.03071	6	15.2656	0.918233	6	14.9241	0.794689	6	1.96367	11.16	1.78767	4	1762.91	-3.22568	0
scHTGLGR	6	9	3	P09571;Q6YT39;Q8WMN8	N-Term(iTRAQ8plex); C2(Carbamidomethyl)																									1.16	9.03404	2	1191.62	0.244967	0
mITIDGk	6	2	1	F1RT87	N-Term(iTRAQ8plex); K7(iTRAQ8plex)	0.894245	6	12.2615	1.09805	6	7.7374	0.952502	6	1.6119	1.07227	6	10.852	0.860932	6	9.25192	0.904494	6	15.2489	0.943112	6	2.29075	0.890977	6	8.30361	22.9	0.222325	2	1385.82	-2.62569	0
gcFGLk	6	1	1	P18104	N-Term(iTRAQ8plex); C2(Carbamidomethyl); K6(iTRAQ8plex)	0.827264	6	14.849	1.01199	6	8.39767	0.989806	6	2.4735	1.17673	6	4.77561	1.39498	6	10.3717	1.29452	6	11.8965	1.2994	6	9.85053	1.47316	6	10.7334	19.47	0.486942	3	1289.75	0.324755	0
aLSLIk	6	6	1	I3L7T4	N-Term(iTRAQ8plex); K6(iTRAQ8plex)	0.760761	2	16.0507	1.03924	2	5.96054	1.02354	2	2.82753	1.15826	2	1.74945	1.23333	2	7.96032	1.1663	2	0.68598	1.14298	2	7.62515	1.09192	2	2.72051	19.13	0.504603	2	1252.84	-6.03704	0
ecLMSk	6	4	1	F1RR82	N-Term(iTRAQ8plex); C2(Carbamidomethyl); K6(iTRAQ8plex)	0.856329	6	10.7592	1.11731	6	17.7612	0.903745	6	3.87239	1.05794	6	15.4903	0.80487	6	16.1448	0.72449	6	6.96392	0.752457	6	10.6501	0.708138	6	18.7821	12.59	1.54502	2	1375.74	-8.45979	0
aEPDkVEAFR	6	2	1	X4ZFQ2	N-Term(iTRAQ8plex); K5(iTRAQ8plex)	0.983745	6	3.72598	0.969503	6	17.6011	1.02192	6	17.3551	0.979226	6	10.9319	1.04002	6	4.95474	1.03677	6	22.2261	1.05099	6	12.1349	1.06274	6	9.97095	9.8	5.34036	3	1770	0.651339	1
aGAATGR	6	5	1	K7GLT8	N-Term(iTRAQ8plex)	0.822067	3	8.30316	1.23835	3	12.1759	0.850514	3	14.4587	0.991081	3	19.1662	1.04563	3	3.40681	1.24849	3	9.01314	1.28165	3	10.4297	2.60272	3	8.98036	9.25	6.71504	2	907.522	-5.05357	0
qLAQIk	6	11	1	F1SIH8	N-Term(iTRAQ8plex); K6(iTRAQ8plex)	0.882221	2	3.36812	1.02502	2	5.29536	0.996339	2	1.54484	1.09348	2	6.00391	1.33046	2	9.80653	1.35328	2	2.78795	1.28225	2	2.87657	1.19626	2	8.06349	22.85	0.151749	2	1308.84	-7.42802	0
tLADLIR	6	4	1	A0A287AMZ2	N-Term(iTRAQ8plex)	1.00743	3	6.98699	0.999413	3	7.12892	0.994276	3	6.36719	0.974063	3	2.18874	1.19516	3	8.99449	1.23899	3	3.56796	1.16443	3	7.41446	1.18004	3	3.28401	22.72	0.199393	2	1105.68	-4.08605	0
lVEILR	6	5	1	I3L7T4	N-Term(iTRAQ8plex)	1.09334	2	2.29244	0.985249	2	1.17394	0.942503	2	4.49357	0.995738	2	6.65159	1.1781	2	0.82988	1.23122	2	4.42341	1.13315	2	4.80662	1.17469	2	2.28033	20.06	0.1869	2	1046.68	-6.30135	0
mQIFVk	6	9	1	A7U5U2	N-Term(iTRAQ8plex); K6(iTRAQ8plex)	0.883731	6	8.70647	1.04995	6	3.95752	0.963642	6	15.0009	1.08975	6	12.2101	1.24073	6	7.45242	1.15933	6	2.11999	1.2001	6	17.1251	1.12657	6	3.93788	16.65	0.869413	2	1373.83	-8.24	0
lTSLVk	6	8	1	F1RT83	N-Term(iTRAQ8plex); K6(iTRAQ8plex)	0.905506	2	6.81016	1.05464	2	0.861047	1.03296	2	2.64242	1.01655	2	2.14957	1.06216	2	0.264744	1.12539	2	3.02132	1.07076	2	4.83175	1.13771	2	3.6207	9.98	2.05444	2	1268.84	-3.48867	0
dLYANTVLSGGTTMYPGIADR	5	9	2	A0A287AAR4;Q95319	N-Term(iTRAQ8plex)																									112.81	1.26973e-10	2	2519.27	-2.41205	0
fGNcGMASSSNQYVQcADENILcGk	5	1	1	F1RJL7	N-Term(iTRAQ8plex); C4(Carbamidomethyl); C16(Carbamidomethyl); C23(Carbamidomethyl); K25(iTRAQ8plex)	0.979348	5	6.67911	0.965494	5	11.2824	0.975867	5	20.0298	1.08064	5	10.7399	1.03811	5	9.50364	1.12098	5	12.9856	1.05109	5	1.98787	0.994698	5	18.0536	112.48	2.88118e-11	3	3418.56	-3.17077	0
fFESFGDLSNADAVMGNPk	5	4	2	P02067;F1RII7	N-Term(iTRAQ8plex); K19(iTRAQ8plex)																									95.16	7.13207e-09	2	2654.33	-2.10379	0
gLTDELALVDVDESR	5	1	1	A0A0K0KW08	N-Term(iTRAQ8plex)	1.00182	5	8.69913	1.01131	5	1.18898	1.01451	5	14.0426	0.933293	5	5.35682	0.935889	5	11.5485	0.877186	5	14.9714	0.903473	5	1.93055	0.912761	5	9.49208	94.8	1.32784e-08	3	1936.01	-3.5242	0
eSLEVVNQAQLALNFAR	5	1	1	F1SQZ1	N-Term(iTRAQ8plex)	1.00213	5	10.8235	0.998247	5	5.67166	1.04138	5	3.94228	0.961599	5	1.46674	0.990367	5	1.53026	1.04505	5	11.5647	1.08459	5	9.20408	0.991211	5	13.3766	87.64	7.24907e-08	2	2206.21	-0.763199	0
eQLELHSALQHFk	5	2	1	F1SMN4	N-Term(iTRAQ8plex); K13(iTRAQ8plex)	0.951879	5	3.91197	1.02816	5	1.23771	1.00828	5	8.14751	1.0019	5	5.91981	0.71287	5	10.1526	0.808321	5	3.75179	0.712872	5	7.4106	0.749993	5	6.93364	87.26	9.12408e-08	2	2188.23	-3.81407	0
aVELLADIVQNcSLEDSQIEk	5	4	1	F1SKM0	N-Term(iTRAQ8plex); C12(Carbamidomethyl); K21(iTRAQ8plex)	0.982729	5	12.8243	0.968623	5	4.07932	1.03451	5	8.3829	0.983134	5	14.4073	1.45262	5	37.9623	1.21229	5	21.2089	1.22856	5	21.8681	1.15729	5	5.67562	84.36	1.50972e-07	3	2982.59	-1.98515	0
lYIGLAGLATDVQTVAQR	5	1	1	A0A286ZN52	N-Term(iTRAQ8plex)	0.974735	5	13.0935	1.01333	5	8.61915	1.02638	5	7.18382	0.987098	5	1.75873	1.11266	5	19.9547	1.11456	5	5.61021	1.17439	5	4.69222	0.98497	5	27.499	84.14	2.00449e-07	3	2193.25	-2.60702	0
lSSTSPFPSPIVGAQTHLVMENR	5	1	1	I3LJA4	N-Term(iTRAQ8plex)	0.999924	5	2.4134	0.991771	5	5.09697	1.04174	5	6.65116	1.01641	5	2.3922	0.885361	5	17.6145	0.851152	5	39.1338	0.830633	5	29.6442	1.02057	5	6.60596	83.81	1.61373e-07	3	2772.47	-0.0292071	0
lMGMENSSAHSTLIESVLVDR	5	1	1	F1ST87	N-Term(iTRAQ8plex)	1.14048	5	8.76679	0.869231	5	12.9994	1.01253	5	3.94402	0.985556	5	2.81427	0.954717	5	24.2809	0.990142	5	7.59216	0.881865	5	4.69606	1.03461	5	7.71626	82.42	1.49213e-07	3	2593.32	-2.63788	0
dLcNTLEDQLGAck	5	1	1	A0A287ATC1	N-Term(iTRAQ8plex); C3(Carbamidomethyl); C13(Carbamidomethyl); K14(iTRAQ8plex)	0.883134	5	12.4305	1.11533	5	6.14293	0.895516	5	7.06654	1.04261	5	8.68888	1.11845	5	15.5349	1.10474	5	5.09906	1.08047	5	16.6048	1.01894	5	7.6153	81.99	1.5589e-07	2	2245.14	0.0337264	0
dQEGQDVLLFIDNIFR	5	3	1	K7GLT8	N-Term(iTRAQ8plex)	1.0437	5	13.9083	0.926497	4	4.3611	1.00888	4	10.5627	1.12342	5	2.35595	1.21779	4	8.11283	1.20842	4	8.11626	1.21813	5	7.13176	1.16978	4	9.08913	81.92	2.20763e-07	3	2226.17	-1.83683	0
aILQQLGLNSTcDDSILVk	5	2	1	A0A287A1G6	N-Term(iTRAQ8plex); C12(Carbamidomethyl); K19(iTRAQ8plex)	1.02895	5	2.22036	0.984186	5	7.02724	1.03085	5	9.51403	1.03366	5	1.92894	0.962617	5	2.45936	0.996924	5	16.5653	0.970777	5	12.6807	1.07302	5	4.96205	81.66	3.22746e-07	3	2696.5	-3.35726	0
qcSETFGDGANYGTEDcFTHLNSk	5	1	1	Q866A8	N-Term(iTRAQ8plex); C2(Carbamidomethyl); C17(Carbamidomethyl); K24(iTRAQ8plex)	0.98129	5	11.028	1.05231	5	0.619351	0.919773	5	1.01072	1.12189	5	6.83813	0.986844	5	10.1651	1.1754	5	8.57164	1.12119	5	13.039	1.01009	5	13.1416	75.62	1.24742e-07	4	3346.52	-1.30928	0
nTLEEIAELQEDIR	5	1	1	F1SV60	N-Term(iTRAQ8plex)	1.14314	5	3.20531	0.915473	5	4.87587	1.07261	5	3.7652	0.891015	5	4.46614	0.982195	5	5.50256	1.07386	5	14.4417	1.00162	5	1.00729	0.982328	5	2.07052	75.54	9.57843e-07	2	1977.04	-1.98807	0
iPIFSAAGLPHNEIAAQIcR	5	2	1	F1RMZ8	N-Term(iTRAQ8plex); C19(Carbamidomethyl)	1.01039	5	13.0786	1.02902	5	12.5471	1.02576	5	8.60675	0.959058	5	3.63425	0.955068	5	17.254	1.02495	5	8.44838	0.945242	5	15.9626	1.22716	5	19.2187	74.62	1.66877e-06	3	2482.35	-2.97636	0
vGGQAGAHGAEALER	5	2	1	P01965	N-Term(iTRAQ8plex)	1.05665	5	4.76558	0.989857	5	4.2211	0.96823	5	12.9807	0.881368	5	19.465	2.27541	5	40.9933	1.95043	5	20.4688	1.86623	5	34.3122	2.39135	5	50.2302	74.46	9.41794e-07	2	1726.91	-1.76448	0
gILTcQLIGQDVFWSDR	5	1	1	K7GQS2	N-Term(iTRAQ8plex); C5(Carbamidomethyl)	1.0591	5	18.6727	1.04414	5	10.0633	0.996038	5	0.87421	0.958756	5	14.8745	0.901035	5	3.44222	0.877509	5	11.9987	0.847074	5	5.09802	0.828083	5	10.1208	73.77	1.2173e-06	2	2312.2	-2.59898	0
qESEFFVDMVYGQPER	5	2	1	A0A287A6W8	N-Term(iTRAQ8plex)	1.01815	5	3.50017	0.974008	5	8.7674	1.05351	5	3.63832	0.961583	5	6.85919	1.18173	5	6.61642	1.13198	5	8.60046	1.14291	5	9.39627	1.10399	5	7.12914	73.74	3.57155e-07	2	2265.07	-3.82533	0
mGAPDSGLAEYLFDk	5	1	1	F1RLC5	N-Term(iTRAQ8plex); K15(iTRAQ8plex)	0.992526	5	6.62746	1.02047	5	1.27133	0.941813	5	5.2291	1.04931	5	7.14793	1.16834	5	5.91155	1.11943	5	11.206	1.22227	5	4.78281	1.07219	5	4.02932	73.45	1.20646e-06	2	2222.15	-7.57641	0
tMLEFLEQGEAALSVAR	5	1	1	A0A287AAP0	N-Term(iTRAQ8plex)	0.972367	5	5.65955	0.958905	5	8.97381	1.14376	5	18.4717	0.940607	5	5.29759	0.867425	5	26.5828	1.04127	5	21.2739	0.869854	5	12.8299	0.81703	5	6.52093	72.56	1.90791e-06	2	2169.15	-3.22327	0
dLQVNVEHLVQk	5	8	1	Q1HL06	N-Term(iTRAQ8plex); K12(iTRAQ8plex)	0.971211	5	20.2932	1.04147	5	7.24957	0.954022	5	5.58235	1.02243	5	20.1809	0.962505	5	1.52458	0.943991	5	15.8394	0.918365	5	10.6937	0.945308	5	7.12938	72.09	2.82124e-06	2	2030.18	-4.75449	0
vNQWTTNVVEQTLSQLTk	5	2	1	B8Y650	N-Term(iTRAQ8plex); K18(iTRAQ8plex)	0.958214	5	8.47573	0.930758	5	3.08078	1.03616	5	12.7303	1.15833	5	4.54364	0.966523	5	6.08768	0.996155	5	10.1179	0.8531	5	10.7735	0.915431	5	9.62397	71.77	3.57252e-06	3	2697.49	-3.68566	0
scQTALAEILDVLVR	5	2	1	A0A0B8RZH4	N-Term(iTRAQ8plex); C2(Carbamidomethyl)	0.93211	5	1.66989	1.02512	5	8.9326	0.946803	5	13.3954	1.08407	5	9.33947	0.91229	5	13.9696	0.998286	5	18.4809	0.949028	5	7.09655	0.915037	5	16.7937	71.74	3.14176e-06	3	1992.11	-1.8246	0
aLQSVGQIVGEVLk	5	1	1	A0A287BG14	N-Term(iTRAQ8plex); K14(iTRAQ8plex)	0.932948	5	2.82105	1.04394	5	3.91958	0.966368	5	10.0227	1.04892	5	5.49529	1.28433	5	8.56305	1.17424	5	11.0337	1.23396	5	13.1337	1.19793	5	16.6305	71.29	2.51883e-06	2	2049.24	-4.82314	0
aVAFQNPQAQVLENLHAAAYR	5	1	1	F1RPD2	N-Term(iTRAQ8plex)	1.04958	5	13.5065	1.04347	5	9.32835	1.04722	5	6.0151	0.911472	5	5.02181	1.11858	5	6.37051	1.23934	5	2.89412	1.15849	5	6.86527	1.88195	5	34.3256	71.06	2.66758e-06	3	2615.39	-2.61755	0
lSDETLLDIMAR	5	3	1	A0A287A1G6	N-Term(iTRAQ8plex)	1.02326	5	14.1651	0.983827	5	2.97533	1.22543	5	13.771	0.929898	5	14.6288	0.90404	5	8.71939	0.708339	5	15.5683	0.84902	5	7.36102	0.886787	5	6.6602	69.92	3.00994e-06	3	1680.92	2.27003	0
sTEIQSEDVGGGGVIQHR	5	1	1	A0A287AE08	N-Term(iTRAQ8plex)	1.06429	5	10.019	1.06382	5	9.63025	0.958012	5	7.77719	0.976037	5	9.33641	0.728819	5	16.3853	0.723069	5	12.4085	0.658696	5	28.8431	0.745556	5	24.4712	69.56	2.41244e-06	2	2173.11	-3.08096	0
vDNSSLTGESEPQSR	5	1	1	I3L8L8	N-Term(iTRAQ8plex)	1.14209	5	13.707	0.973008	5	11.4354	1.06082	5	7.16158	0.923198	5	17.9902	0.87737	5	14.8267	0.866953	5	10.098	0.847496	5	8.32303	0.873496	5	3.71065	69.5	1.1669e-06	2	1909.93	-3.59696	0
dVGGIVLANAcGPcIGQWDR	5	3	1	F1SRC5	N-Term(iTRAQ8plex); C11(Carbamidomethyl); C14(Carbamidomethyl)	1.04041	5	2.82077	0.998938	5	4.18342	1.03203	5	3.54489	0.997381	5	10.0079	1.0897	5	7.84334	1.09357	5	4.71446	1.03862	5	6.90033	1.02872	5	2.93763	69.28	2.2013e-06	3	2462.21	-3.41074	0
nVLVDEMDMMLSR	5	2	2	A0A287AI93;A0A287BPZ5	N-Term(iTRAQ8plex)																									68.71	2.30815e-06	3	1856.91	-5.48158	0
tSGLVVESGHGVSHVVPISEGDVLPGLTSR	5	1	1	F1SP30	N-Term(iTRAQ8plex)	1.02487	5	7.02365	1.07568	5	8.33574	1.003	5	5.40677	0.906807	5	10.8126	1.08527	5	15.9755	0.923553	5	19.7269	1.02877	5	11.1257	1.06401	5	4.50831	68.43	6.51712e-06	4	3289.76	-2.54189	0
iTIVGTGAVGMAcAIcILLk	5	4	2	F1SFX0;H9N9G8	N-Term(iTRAQ8plex); C13(Carbamidomethyl); C16(Carbamidomethyl); K20(iTRAQ8plex)																									67.85	7.09555e-06	3	2669.54	-0.791018	0
vVSQYSSLLSPMSVNAVMk	5	1	1	F1SQN1	N-Term(iTRAQ8plex); K19(iTRAQ8plex)	1.12064	5	5.49871	0.971672	5	3.76913	1.04241	5	3.10105	0.928987	5	7.45515	0.946188	5	8.32142	1.08629	5	4.61404	0.88358	5	8.11411	1.03052	5	8.02892	67.75	7.46228e-06	3	2648.45	-4.88775	0
vLTVLEQIPGMVVVADk	5	1	1	F1RKC7	N-Term(iTRAQ8plex); K17(iTRAQ8plex)	0.980568	5	6.907	0.896085	5	12.8777	1.10359	5	8.85639	1.10774	5	16.0764	1.00591	5	4.75705	1.0178	5	17.4676	1.07748	5	1.2401	1.02174	5	2.97083	67.5	6.56185e-06	3	2419.43	-4.58369	0
nSFFSNIILAGGSTSFPGLDk	5	1	1	A0A287BMQ2	N-Term(iTRAQ8plex); K21(iTRAQ8plex)	1.01397	5	4.31307	0.938059	5	11.3687	1.00247	5	9.94005	0.944179	5	3.34432	1.10261	5	11.3771	1.15713	5	21.4575	1.08803	5	27.2955	0.973454	5	29.4642	66.49	1.00975e-05	3	2780.5	-3.95573	0
nLHNVTGTLMTDTDFVSAVk	5	4	2	D3K5M3;A0A286ZQX0	N-Term(iTRAQ8plex); K20(iTRAQ8plex)																									66.07	1.14441e-05	3	2771.49	1.83245	0
fEGGVVIAADMLGSYGSLAR	5	2	1	A0A287B088	N-Term(iTRAQ8plex)	0.92257	5	14.2711	0.99667	5	6.915	0.970527	5	25.7002	1.04165	5	3.68738	1.06767	5	10.0218	0.953913	5	18.5982	0.897851	5	8.52421	1.02841	5	30.9412	65.51	8.47788e-06	3	2317.21	-1.15744	0
acPTGLLccSAScGNVcmPPk	5	2	1	C7C1I8	N-Term(iTRAQ8plex); C2(Carbamidomethyl); C8(Carbamidomethyl); C9(Carbamidomethyl); C13(Carbamidomethyl); C17(Carbamidomethyl); M18(Oxidation); K21(iTRAQ8plex)	1.07774	5	10.3086	1.01685	5	13.6052	0.999905	5	5.03974	0.897441	5	18.3719	0.992264	5	6.32626	0.924007	5	10.4705	1.01245	5	3.09128	0.953752	5	9.00803	64.65	2.91353e-06	3	2964.37	-1.76932	0
aQSELLGAADEASR	5	1	1	A0A286ZYL7	N-Term(iTRAQ8plex)	1.03874	5	2.74484	0.930574	5	11.4327	1.05054	5	6.68885	1.03205	5	2.17352	0.991227	5	8.01257	0.934123	5	14.5963	0.974157	5	20.0529	1.02216	5	16.4111	64.38	8.84528e-06	3	1721.89	-4.3311	0
iLESSQTLLSVLk	5	1	1	A0A287AHZ7	N-Term(iTRAQ8plex); K13(iTRAQ8plex)	0.987391	5	5.32984	1.03294	5	10.5337	1.02317	5	10.5252	1.00719	5	3.86327	1.22264	5	12.6037	1.30522	5	11.248	1.25918	5	12.6652	1.22671	5	14.9438	63.83	1.23579e-05	2	2039.24	-7.18404	0
vDSTPGPAAYMLPMVMGPHTVGk	5	2	1	F1RGZ7	N-Term(iTRAQ8plex); K23(iTRAQ8plex)	1.02107	5	15.2532	1.12944	5	0.824751	1.01487	5	11.4823	1.02602	5	5.55751	0.99225	5	17.6224	1.03781	5	24.0469	1.10951	5	9.16777	1.07168	5	10.8138	63.49	1.60505e-05	4	2964.55	-3.9434	0
tTLDNSTTVQYAGLLHQLTVk	5	1	1	A0A287ABY4	N-Term(iTRAQ8plex); K21(iTRAQ8plex)	0.972545	5	9.48563	1.01115	5	3.91051	1.05734	5	9.58068	1.01133	5	21.6653	1.03977	5	3.13831	1.06539	5	16.397	0.973182	5	14.2975	1.11347	5	5.4791	63.38	2.15134e-05	3	2911.63	-3.21395	0
fcEVVPGLNDTADNLLR	5	3	1	A0A0B8RVT0	N-Term(iTRAQ8plex); C2(Carbamidomethyl)	0.950999	5	5.74612	1.01388	5	0.696041	1.04389	5	4.21569	0.978874	5	6.75731	0.979483	5	7.31229	0.962515	5	10.501	1.02378	5	14.7625	0.942419	5	7.80545	63.08	1.40969e-05	2	2237.15	-0.649912	0
iTAIGEELLPR	5	2	1	A0A0B8RZH9	N-Term(iTRAQ8plex)	1.08264	5	14.1986	0.986025	5	2.76079	1.05224	5	6.52136	0.982972	5	8.24321	0.964376	5	9.72199	1.05986	5	12.7149	1.11298	5	15.1804	1.07822	5	11.0679	62.79	2.23031e-05	3	1515.9	-1.7257	0
lNEGcEETLVLFETGTR	5	1	1	D3K5J4	N-Term(iTRAQ8plex); C5(Carbamidomethyl)	0.991616	5	3.08994	1.02645	5	2.20002	1.00368	5	4.65302	1.00178	5	0.614915	1.23725	5	16.204	1.18091	5	7.17643	1.17987	5	8.39643	1.18359	5	7.51638	62.2	1.13281e-05	2	2272.14	-2.56874	0
gIPSYIAPYVPR	5	1	1	A0A286ZJB1	N-Term(iTRAQ8plex)	1.07309	5	6.62804	0.954961	5	2.38775	1.04905	5	5.84607	0.936957	5	17.1291	1.03743	5	6.33433	0.919234	5	9.02502	0.987069	5	4.64607	1.00677	5	9.89581	61.94	2.38301e-05	3	1636.93	-4.55858	0
vFYPELGNLGcMVVPEcNNYR	5	3	1	C4TP28	N-Term(iTRAQ8plex); C11(Carbamidomethyl); C17(Carbamidomethyl)	0.989191	5	11.9907	0.92716	5	1.37314	1.11391	5	11.37	1.00834	5	11.2013	0.935967	5	15.9047	1.02442	5	21.3199	0.988344	5	23.0055	0.960955	5	4.87474	61.82	6.70811e-06	3	2835.35	-2.78768	0
tMLELLNQLDGFDSR	5	1	1	F2Z5J1	N-Term(iTRAQ8plex)	1.06861	5	12.796	0.927592	5	24.2268	1.04735	5	15.5379	0.990765	5	3.40973	1.19093	5	16.3101	1.22242	5	1.5739	1.18766	5	12.048	1.33139	5	51.7389	61.68	1.85423e-05	2	2056.06	-2.64159	0
eVVVNMLNSLSR	5	1	1	F1SEB3	N-Term(iTRAQ8plex)	1.06346	5	16.0644	0.976287	5	10.9	0.966377	5	11.4281	0.972903	5	7.68787	0.846833	5	8.81023	0.793058	5	18.3725	0.781796	5	9.54665	0.692368	5	13.7686	61.06	2.87519e-05	3	1664.93	-1.089	0
lGTLSALDILIk	5	3	1	A0A0B8RT59	N-Term(iTRAQ8plex); K12(iTRAQ8plex)	0.886942	5	9.57196	0.95872	5	6.04897	1.04776	5	10.3398	1.03515	5	4.54418	0.782463	5	2.3649	0.863204	5	6.48367	0.839826	5	12.0965	0.752924	5	10.8949	60.74	1.23549e-05	2	1865.18	-5.91084	0
sLALAAAAEHkLEk	5	2	2	D5K893;A0A287B423	N-Term(iTRAQ8plex); K11(iTRAQ8plex); K14(iTRAQ8plex)																									60.51	2.1741e-05	2	2364.43	-1.5571	1
aELAVFHQDVHk	5	3	1	F1SJ68	N-Term(iTRAQ8plex); K12(iTRAQ8plex)	0.901599	5	8.46393	1.10547	5	8.32767	0.916435	5	11.0332	1.00736	5	4.56033	0.981838	5	6.92571	0.951796	5	4.92635	0.952202	5	2.39954	0.920646	5	10.069	59.89	5.30262e-05	2	2002.12	-4.91216	0
dcPEPDVTDcVWQQR	5	2	1	A0A287BFY2	N-Term(iTRAQ8plex); C2(Carbamidomethyl); C10(Carbamidomethyl)	0.972372	5	12.0632	1.00208	5	6.78746	0.99482	5	7.12453	1.036	5	7.0296	0.808771	5	10.0455	0.874375	5	6.9273	0.905728	5	13.5765	0.958768	5	3.77892	59.88	1.90183e-06	3	2208.99	-3.94195	0
aSTTEIQSELSSmk	5	1	1	D5K8A9	N-Term(iTRAQ8plex); M13(Oxidation); K14(iTRAQ8plex)	1.04601	5	4.89816	0.953295	5	6.86978	1.02023	5	6.69607	1.00303	5	4.19223	1.21707	5	9.57472	1.13039	5	7.14026	1.13624	5	4.68647	1.08645	5	0.467369	59.5	4.29733e-05	2	2136.12	-4.49063	0
fLDPAWALTQLQQLR	5	3	1	Q28949	N-Term(iTRAQ8plex)	0.980254	5	9.31036	1.03057	5	4.9606	1.0812	5	1.65799	0.957671	5	4.91546	1.32722	5	23.3015	1.31498	5	19.7796	1.07619	5	30.5865	1.1091	5	32.3261	59.45	5.70343e-05	3	2104.19	1.06459	0
aSGVEGTDVVk	5	2	1	A0A287A1G6	N-Term(iTRAQ8plex); K11(iTRAQ8plex)	0.986743	5	6.16065	0.965176	5	5.73875	1.05076	5	6.04613	0.989546	5	4.66177	0.91081	5	4.81894	0.922134	5	9.59505	0.855043	5	17.6639	0.913552	5	16.6166	58.89	7.02423e-05	2	1669.96	0.916804	0
iQGPFSFELAAQSIGAk	5	1	1	F1RNM8	N-Term(iTRAQ8plex); K17(iTRAQ8plex)	0.934749	5	3.2572	0.943115	5	9.72582	1.07626	5	9.35415	1.06879	5	3.86741	1.08524	5	15.0443	1.0021	5	13.8246	1.0149	5	16.4569	0.886283	5	16.2322	58.04	6.80752e-05	3	2372.34	-3.4443	0
lEEGPPVTTVLTR	5	2	1	P29804	N-Term(iTRAQ8plex)	0.8999	5	3.29053	0.97881	5	5.35822	1.03915	5	5.14375	1.07458	5	5.11457	0.983604	5	5.36594	0.948714	5	2.31618	1.02295	5	11.6548	0.945561	5	6.4266	57.99	7.28349e-05	3	1715.98	-2.32366	0
lSDLSTEDEDSGHck	5	4	1	F1RR82	N-Term(iTRAQ8plex); C14(Carbamidomethyl); K15(iTRAQ8plex)	1.01477	5	14.4211	0.994625	5	10.366	0.985102	5	6.46809	1.03937	5	9.85551	0.848852	5	2.98147	0.799591	5	5.10172	0.803861	5	4.09416	0.788373	5	17.5519	57.83	2.19206e-05	2	2301.11	-2.72761	0
lAELPcLEDLVFVGNPLEEk	5	1	1	A0A287B5J3	N-Term(iTRAQ8plex); C6(Carbamidomethyl); K20(iTRAQ8plex)	0.90102	5	9.94315	0.950624	5	12.728	0.986022	5	8.06718	1.13334	5	7.95589	0.913423	5	6.02944	1.0368	5	11.6773	0.928385	5	12.3681	0.85579	5	9.39337	57.75	6.98382e-05	3	2893.59	2.2768	0
lAQAQDALDALYk	5	1	1	F1SV60	N-Term(iTRAQ8plex); K13(iTRAQ8plex)	0.891895	5	7.85091	1.05499	5	12.149	0.963917	5	4.94192	1.01255	5	9.05029	1.04106	5	10.8822	1.23814	5	10.7276	1.1332	5	15.1064	1.13614	5	24.6195	57.45	8.45469e-05	3	2028.15	-2.91804	0
lQSDVAIPIPk	5	4	1	A0A287B820	N-Term(iTRAQ8plex); K11(iTRAQ8plex)	0.954403	5	18.2612	1.07963	5	2.7944	0.910203	5	5.83223	0.995322	5	14.627	0.971716	5	6.44914	0.989661	5	4.37647	0.989367	5	15.9245	0.940048	5	0.986856	57.33	6.63887e-05	2	1789.1	-4.34637	0
lQDIVVSVENVEIAR	5	5	2	Q29094;A0A287A6Q0	N-Term(iTRAQ8plex)																									57	9.80671e-05	3	1988.12	-5.18403	0
vGGTSDVEVNEk	5	3	1	F1SMZ7	N-Term(iTRAQ8plex); K12(iTRAQ8plex)	1.03435	5	5.07035	0.999591	5	5.48257	0.916931	5	0.892326	1.01116	5	6.73243	0.981842	5	8.29984	1.07713	5	5.04497	1.04897	5	7.70934	0.99721	5	3.23327	56.85	8.48871e-05	2	1842.01	-0.267239	0
lGLMEMIAFAR	5	3	1	A0A287AV28	N-Term(iTRAQ8plex)	0.984781	5	9.39249	0.99078	5	11.031	1.05479	5	8.40794	1.04579	5	12.6481	0.878063	5	13.0651	0.970577	5	1.3558	0.90629	5	11.5486	0.939072	5	11.5407	56.46	8.29213e-05	3	1555.86	-5.35471	0
lLSLMDPLLPLSVLSk	5	5	1	A0A287BDE3	N-Term(iTRAQ8plex); K16(iTRAQ8plex)	0.972309	5	5.43946	1.02143	5	4.18036	0.924351	5	3.39336	1.05131	5	8.04085	1.18181	5	7.72479	1.4396	5	6.41905	1.17662	5	8.34034	1.16436	5	16.3573	55.89	6.89166e-05	3	2347.44	-4.40446	0
sTLNEIYFGk	5	8	2	A9XFX6;A0A287AP52	N-Term(iTRAQ8plex); K10(iTRAQ8plex)																									55.7	0.000103086	2	1780	-5.38507	0
eTFVGHELINPEVR	5	1	1	F1SP29	N-Term(iTRAQ8plex)	0.95867	5	8.0099	1.00729	5	8.25922	1.00712	5	2.38895	1.02703	5	7.67763	0.981061	5	16.7337	0.91681	5	8.43017	0.930181	5	13.203	0.956309	5	2.22076	55.68	0.000110592	2	1944.05	-1.08771	0
aTTTTTFPPLVPR	5	1	1	F1SSA1	N-Term(iTRAQ8plex)	1.02171	5	3.72689	0.968075	5	2.1284	1.00643	5	3.68561	1.04244	5	3.92862	0.836498	5	18.3832	0.779515	5	5.67465	0.784941	5	17.2617	0.838421	5	10.3072	55.18	0.000124238	2	1705.97	-2.51015	0
eIEQELHLAR	5	4	1	F1SMN4	N-Term(iTRAQ8plex)	0.971226	5	15.7732	0.988807	5	3.07156	1.03986	5	8.28706	0.977861	5	10.3712	0.887265	5	13.1171	0.776389	5	5.57598	0.825009	5	16.8872	0.853672	5	12.7997	54.67	0.000138354	3	1541.85	-4.60518	0
aTISNDGATILk	5	1	1	D0G0C9	N-Term(iTRAQ8plex); K12(iTRAQ8plex)	0.969121	5	2.50169	1.05151	5	16.4054	1.0392	5	4.02414	1.03154	5	4.73932	1.09858	5	13.4101	1.18122	5	10.4821	1.1207	5	3.65256	1.12289	5	8.03787	54.43	0.000176864	2	1812.07	0.163363	0
aIWNVINWENVTER	5	3	1	A0A287APZ8	N-Term(iTRAQ8plex)	0.942738	5	5.03272	1.0129	5	10.4466	1.06378	5	7.55241	1.01034	5	16.2478	1.05985	5	1.64857	1.07096	5	15.8908	0.969616	5	18.4259	0.964821	5	9.82386	54.18	0.000120885	2	2048.08	-2.39082	0
yATALYSAASk	5	2	1	A0A2C9F3A3	N-Term(iTRAQ8plex); K11(iTRAQ8plex)	1.01133	5	16.3086	0.962046	5	4.10922	1.02022	5	3.57446	0.955339	5	11.6715	1.05952	5	11.1927	1.15808	5	27.9269	1.03159	5	10.7722	1.08248	5	10.6281	53.41	0.000185835	2	1753.98	-7.25449	0
hNEETGDNVGPLIIk	5	1	1	X5FUA3	N-Term(iTRAQ8plex); K15(iTRAQ8plex)	0.912579	5	7.82091	1.02629	5	4.59127	0.998434	5	1.66056	1.06104	5	3.43331	1.00626	5	8.69743	1.03973	5	3.99297	1.02448	5	3.93772	1.03758	5	5.92641	53.3	0.00024673	2	2244.24	0.0914361	0
aAEVEGEQVDNk	5	2	1	K7GSE0	N-Term(iTRAQ8plex); K12(iTRAQ8plex)	1.01106	5	8.98329	0.985166	5	10.6992	0.983261	5	8.43915	1.12407	5	12.5908	1.13244	5	16.8814	1.07679	5	4.34275	1.06908	5	12.2569	1.08407	5	12.1872	52.84	0.000147419	3	1897	-4.42851	0
sDGTAILAAVSNIAQNIR	5	2	1	A0A287BLV7	N-Term(iTRAQ8plex)	0.883119	5	10.2213	0.991642	5	1.04858	1.04566	5	8.60492	1.04951	5	18.9267	1.17506	5	9.8924	1.00717	5	32.531	1.07356	5	11.5503	1.11309	5	9.75365	52.82	0.00027478	2	2118.19	1.99491	0
aAVESLGFILFR	5	1	1	A0A0B8RTB9	N-Term(iTRAQ8plex)	0.929533	5	7.53501	0.968614	5	12.8093	0.960069	5	3.73171	1.13858	5	11.2569	1.06519	5	20.6722	0.86803	5	11.177	0.875802	5	2.33705	0.974181	5	15.0668	52.74	0.000286008	3	1626.95	-0.118535	0
vIVVPNPVDLR	5	2	1	A0A287A6W8	N-Term(iTRAQ8plex)	0.978348	5	8.14767	0.99311	5	5.06405	0.972627	5	2.25852	1.05072	5	9.26115	1.03845	5	1.14818	1.08599	5	2.90494	1.03678	5	4.06056	0.92578	5	4.45621	52.67	0.000298767	3	1524.94	-4.00171	0
gFcVDYYNTTAk	5	4	2	D3K5M3;A0A286ZQX0	N-Term(iTRAQ8plex); C3(Carbamidomethyl); K12(iTRAQ8plex)																									52.53	9.07514e-05	2	2047.03	-5.10097	0
lRDAEDTLQSLVHTk	5	1	1	F1SDE8	N-Term(iTRAQ8plex); K15(iTRAQ8plex)	0.92651	5	11.3476	1.04038	5	10.0065	0.94641	5	14.2599	1.01437	5	4.88926	0.832936	5	2.50595	0.83101	5	12.9011	0.890029	5	13.2656	0.777962	5	19.9596	52.36	0.000252052	3	2334.31	-3.95533	1
yPHDVVNHLScDEAR	5	1	1	F1S0S5	N-Term(iTRAQ8plex); C11(Carbamidomethyl)	1.10014	5	20.6044	0.994421	5	6.29347	1.00521	5	4.32574	0.867921	5	13.3745	0.808604	5	7.22051	0.868758	5	19.3538	0.945555	5	14.5163	1.02857	5	11.5288	52.16	4.5002e-05	2	2116.01	-1.85415	0
dINQEVYNFLATAGAk	5	3	1	F1SRC5	N-Term(iTRAQ8plex); K16(iTRAQ8plex)	0.95874	5	19.7998	1.00944	5	14.038	1.00672	5	10.5892	1.08837	5	1.29595	1.11669	5	19.1043	1.02227	5	37.3814	1.29754	5	21.5595	1.16284	5	13.6699	52.03	0.000265998	3	2362.27	-7.76915	0
nQVAMNPQNTVFDAk	5	1	1	A5A8V7	N-Term(iTRAQ8plex); K15(iTRAQ8plex)	1.00406	5	5.498	1.00577	5	5.0958	1.03188	5	0.524621	0.935709	5	2.2341	1.05301	5	13.6221	1.15507	5	3.47862	0.982884	5	9.05887	1.02213	5	6.53526	51.9	0.000235341	3	2285.21	-4.74946	0
gRPFADVLSLSDGPPGk	5	2	1	F1S268	N-Term(iTRAQ8plex); K17(iTRAQ8plex)	1.02246	5	5.90078	1.11975	5	4.48018	0.86961	5	4.60013	1.09451	5	10.1215	1.11597	5	8.65044	1.12155	5	18.137	1.07408	5	13.159	1.31532	5	24.8025	51.69	0.000345936	3	2321.3	-4.16476	0
tLPAMHFVDHSFQIVR	5	3	1	C8C4M8	N-Term(iTRAQ8plex)	1.00797	5	7.16712	0.950033	5	4.49992	1.07835	5	11.4483	1.02269	5	18.8901	0.949433	5	1.44459	0.96173	5	16.0048	1.00333	5	12.2932	0.885605	5	11.76	51.12	0.00031139	4	2202.17	-2.21961	0
cGLVPVLAENQk	5	6	2	Q6YT39;Q8WMN8	N-Term(iTRAQ8plex); C1(Carbamidomethyl); K12(iTRAQ8plex)																									51.11	0.000315206	2	1936.1	-8.68209	0
yMGSGPVVAMVWEGLNVVk	5	1	1	Q2EN76	N-Term(iTRAQ8plex); K19(iTRAQ8plex)	0.993276	5	10.4776	1.05492	5	8.80177	0.975264	5	4.90414	0.977941	5	8.17393	1.12782	5	11.8453	1.20619	5	37.7631	1.04084	5	12.4001	1.11493	5	9.55139	51.09	0.000364121	3	2644.44	-1.09906	0
iSPAEGIALWTk	5	2	1	A0A287A6W8	N-Term(iTRAQ8plex); K12(iTRAQ8plex)	0.891082	5	23.6405	0.975452	5	4.04352	1.02651	5	4.60097	0.985023	5	2.99456	1.09751	5	4.21092	1.04105	5	18.6212	1.05989	5	16.3236	0.924848	5	10.671	51.08	0.000359892	2	1894.12	-4.93561	0
tGIPIVTSPYQIHFTk	5	3	1	I3LTB8	N-Term(iTRAQ8plex); K16(iTRAQ8plex)	1.06174	5	13.503	1.02172	5	5.1854	1.02662	5	0.981795	0.972552	5	9.62107	1.81407	5	36.3905	1.73837	5	33.5791	1.90118	5	57.7382	2.08874	5	41.5153	51.05	0.000361601	3	2410.38	-7.38998	0
lSDGVAVLk	5	3	1	F1SMZ7	N-Term(iTRAQ8plex); K9(iTRAQ8plex)	0.92486	5	6.9932	1.03965	5	2.1988	0.925972	5	4.87229	1.10467	5	4.9431	1.05926	5	10.2894	0.936424	5	11.6958	1.01501	5	11.9674	1.01547	5	8.18957	50.99	0.00046018	2	1509.94	-2.66043	0
dAEDTLQSLVHTk	5	1	1	F1SDE8	N-Term(iTRAQ8plex); K13(iTRAQ8plex)	0.942207	5	7.81872	1.03402	5	13.5621	0.972545	5	10.0002	1.01932	5	10.5153	1.12523	5	15.996	1.14966	5	15.9108	1.10376	5	21.6102	1.1479	5	1.64892	50.79	0.000319717	2	2065.13	-6.20363	0
vIAPGFNALEQILQSTAGk	5	2	1	F1S2N0	N-Term(iTRAQ8plex); K19(iTRAQ8plex)	0.87175	5	7.74352	1.10477	5	6.98889	1.10967	5	10.8695	0.978983	5	3.20413	1.01452	5	5.56432	0.95172	5	5.58132	1.09517	5	7.75329	0.930649	5	4.3581	50.66	0.000367658	3	2565.48	-1.50006	0
tQSTVANLSk	5	1	1	A0A287BD08	N-Term(iTRAQ8plex); K10(iTRAQ8plex)	0.942098	5	5.2037	0.977888	5	5.28586	1.03713	5	8.07693	1.01404	5	8.31299	1.17409	5	17.1382	1.08588	5	4.87243	1.05528	5	23.1733	1.00824	5	8.83385	50.65	0.000395627	2	1656.97	-2.15135	0
lYGFTVSNIPEk	5	2	1	F1RSL2	N-Term(iTRAQ8plex); K12(iTRAQ8plex)	0.919795	5	17.5878	1.08161	5	17.8676	1.00283	5	17.4914	1.00329	5	13.8799	1.34386	5	18.704	1.3611	5	17.806	1.38718	5	16.9802	1.34749	5	15.2403	50.64	0.000437099	2	1976.13	-2.2431	0
vQSGNINAAk	5	2	1	A0A287AMZ2	N-Term(iTRAQ8plex); K10(iTRAQ8plex)	0.936812	5	17.7776	0.978518	5	14.7735	0.986564	5	6.9039	1.0583	5	11.3255	1.10381	5	7.60374	1.12219	5	1.29241	1.1802	5	12.2832	1.11781	5	9.89202	50.47	0.000387689	2	1609.94	-5.93505	0
eAALGAGFSDk	5	2	1	F1SDN2	N-Term(iTRAQ8plex); K11(iTRAQ8plex)	0.968825	5	9.26263	0.995299	5	0.519362	0.963205	5	8.66929	1.03063	5	10.0568	1.04477	5	3.68248	1.02838	5	10.7827	0.996629	5	8.58423	0.996424	5	11.847	50.44	0.000342935	2	1673.92	-5.37787	0
aTEPVIAFYEk	5	2	1	A0A286ZQ79	N-Term(iTRAQ8plex); K11(iTRAQ8plex)	0.898959	5	5.8699	1.02298	5	4.36371	0.943743	5	10.155	1.07176	5	11.8769	0.965097	5	15.6854	0.966447	5	9.75855	0.913121	5	3.38332	0.960038	5	3.19033	50.4	0.000468318	2	1876.06	-3.30604	0
vLISAEPAPSPESHIIPQGILENAIk	5	1	1	A0A287AFU3	N-Term(iTRAQ8plex); K26(iTRAQ8plex)	0.986016	5	7.43629	1.07233	5	11.2707	0.920538	5	9.40491	0.98053	5	9.27703	0.952547	5	2.92697	0.853798	5	7.6876	1.04464	5	14.0752	0.921431	5	17.6336	50.31	0.000368253	3	3331.9	-3.62608	0
gQYFGELALVTNkPR	5	4	1	C1PIG4	N-Term(iTRAQ8plex); K13(iTRAQ8plex)	0.902843	5	10.6933	1.04112	5	5.62439	0.886311	5	16.9253	1.08044	5	3.29639	1.29598	5	5.60611	1.17797	5	7.91567	1.15264	5	20.3281	1.07718	5	13.4765	50.26	0.000446456	4	2301.31	-1.61118	0
sEDYALPVYVDR	5	2	1	I3LER5	N-Term(iTRAQ8plex)	1.10089	5	6.57965	1.03492	5	4.35388	0.957209	5	8.25814	0.932579	5	7.17907	1.06333	5	16.2156	1.00348	5	5.60807	1.01203	5	0.599238	1.06587	5	10.3223	49.91	0.000178154	2	1730.88	-3.30595	0
vINQILTEMDGMSTk	5	4	1	F1SIH8	N-Term(iTRAQ8plex); K15(iTRAQ8plex)	0.955777	5	3.2012	1.06924	5	2.29539	0.990383	5	2.1664	0.961248	5	9.18173	1.09458	5	15.8845	1.12441	5	37.2317	0.931543	5	39.2834	1.07166	5	20.6089	49.65	0.000473676	2	2288.24	-1.45722	0
yIcENQDTISTk	5	10	1	A0A287AMK0	N-Term(iTRAQ8plex); C3(Carbamidomethyl); K12(iTRAQ8plex)	0.985512	5	10.7052	1.05834	5	6.45649	0.933836	5	11.6593	1.04465	5	8.51443	0.981483	5	18.8946	1.03655	5	15.4315	1.01262	5	13.6442	1.01768	5	9.87647	49.32	0.000308748	2	2080.08	-3.90369	0
eSAEQNLQAk	5	1	1	F1SV60	N-Term(iTRAQ8plex); K10(iTRAQ8plex)	0.947593	5	4.18859	0.989501	5	12.3185	0.944871	5	4.19405	1.09865	5	11.6184	0.992476	5	4.67879	1.0143	5	2.70199	0.934198	5	19.4794	0.882285	5	9.594	49.15	0.000468232	2	1725.95	-3.39907	0
rAPFDLFENR	5	3	1	O02705	N-Term(iTRAQ8plex)	1.08404	5	9.90488	1.00981	5	3.6138	0.952261	5	6.27053	0.913506	5	8.32247	1.00413	5	3.49439	1.11182	5	12.2544	1.04099	5	5.76266	0.971005	5	5.45565	49.11	0.000355957	3	1568.84	-2.91357	1
nPDDITNEEYGEFYk	5	3	1	O02705	N-Term(iTRAQ8plex); K15(iTRAQ8plex)	0.919507	5	8.69057	1.05586	5	7.87414	0.9759	5	8.49009	1.03605	5	3.90677	1.31715	5	10.4396	1.27985	5	12.6139	1.29231	5	13.1527	1.32702	5	9.24168	49.06	0.000153965	3	2442.18	-3.63593	0
dVDLEFLAk	5	4	1	F1SIH8	N-Term(iTRAQ8plex); K9(iTRAQ8plex)	0.873139	5	10.9864	1.0708	5	3.39377	0.944024	5	4.38747	1.08511	5	12.1545	1.28284	5	10.5444	1.18062	5	20.9294	1.13806	5	6.4057	1.13515	5	9.62385	48.73	0.000646394	2	1657.95	-5.62435	0
qMEkDETVSDcSPHIANIGR	5	7	2	A9XFX6;A0A287AP52	N-Term(iTRAQ8plex); K4(iTRAQ8plex); C11(Carbamidomethyl)																									48.34	0.000336343	5	2895.45	-1.20913	1
lSEIVTLAk	5	2	1	F1RK10	N-Term(iTRAQ8plex); K9(iTRAQ8plex)	0.891621	5	8.08827	0.954106	5	9.57371	0.939708	5	14.7772	1.19215	5	4.70393	1.34511	5	3.62549	1.2929	5	10.8508	1.34852	5	5.94867	1.14285	5	7.09376	48.33	0.000359887	2	1582	-2.39434	0
vPSGSTTLQQWDDFSQFNk	5	1	1	F1SV60	N-Term(iTRAQ8plex); K19(iTRAQ8plex)	0.896656	5	1.52646	1.0292	5	4.67615	0.962234	5	6.77417	1.10605	5	4.41574	1.07831	5	15.5501	1.09718	5	4.60443	1.07579	5	1.60425	0.939516	5	9.83472	48.33	0.000367966	3	2793.42	-4.05946	0
vHQQMPLPPGLDPAAMTccLTPSGQLcVR	5	1	1	F1S0Q1	N-Term(iTRAQ8plex); C18(Carbamidomethyl); C19(Carbamidomethyl); C27(Carbamidomethyl)	0.921688	4	12.5294	0.958738	5	2.60882	1.06579	5	15.7094	1.15025	5	10.6526	1.08598	5	10.2444	0.862298	5	35.813	0.877206	5	18.8899	1.08	4	33.9361	47.94	0.000366383	3	3538.74	-1.09585	0
nNLSFIETSALDSTNVEEAFk	5	1	1	F2Z5J9	N-Term(iTRAQ8plex); K21(iTRAQ8plex)	1.07797	5	11.6821	0.938516	5	5.30812	0.974212	5	1.41008	1.03778	5	12.8889	1.10433	5	28.3519	1.05053	5	15.8727	1.03017	5	8.33476	0.976981	5	9.23445	47.86	0.000557336	4	2937.51	-5.75484	0
tFFPEEISSMVLTk	5	1	1	F1SA70	N-Term(iTRAQ8plex); K14(iTRAQ8plex)	0.997615	5	8.94155	1.06175	5	4.34988	0.977095	5	1.68828	0.990401	5	12.3171	0.966463	5	10.0272	0.961288	5	8.45134	0.955759	5	17.8154	0.959546	5	32.361	47.76	0.000761262	2	2237.22	-4.87066	0
dcGIPLSHLQVDGGMTNNk	5	1	1	A0A287BD08	N-Term(iTRAQ8plex); C2(Carbamidomethyl); K19(iTRAQ8plex)	0.917218	5	6.9467	1.00132	5	6.37737	0.950499	5	8.01116	1.14997	5	9.94544	1.08256	5	14.6694	1.06319	5	5.03655	1.01666	5	15.4554	0.939944	5	14.7368	47.76	0.00045391	3	2664.35	-6.31337	0
iAVAAQNcYk	5	6	1	A0A288CFT0	N-Term(iTRAQ8plex); C8(Carbamidomethyl); K10(iTRAQ8plex)	0.932616	5	12.898	1.07546	5	11.5904	0.959572	5	11.3893	1.01116	5	8.77543	1.01186	5	15.5049	0.860529	5	29.8883	0.904686	5	24.2563	0.860734	5	25.3037	47.72	0.000873113	2	1745.98	-4.00213	0
sLLASLAEPDFVMTDFAk	5	1	1	K7GRY0	N-Term(iTRAQ8plex); K18(iTRAQ8plex)	1.08751	5	6.78488	1.0141	5	9.58808	0.946439	5	3.03191	0.957966	5	6.03063	1.13554	5	14.3913	1.11048	5	15.5912	1.18544	5	5.38658	1.09333	5	11.9963	47.55	0.00074536	4	2563.39	-0.353539	0
aYILNLVk	5	1	1	F1SQN1	N-Term(iTRAQ8plex); K8(iTRAQ8plex)	0.873251	5	5.04496	1.09505	5	1.59531	0.891963	5	3.14966	1.12016	5	4.06888	0.995636	5	25.5672	1.05432	5	2.99755	1.11027	5	5.22967	1.05277	5	6.88338	47.21	0.000322233	3	1541.98	-2.85599	0
dTTIATILLk	5	4	2	D3K5M3;A0A286ZQX0	N-Term(iTRAQ8plex); K10(iTRAQ8plex)																									47.11	0.000435761	2	1697.06	-4.30355	0
cLVMDVQAFER	5	2	1	C1PIG4	N-Term(iTRAQ8plex); C1(Carbamidomethyl)	0.992123	5	4.1951	0.976062	5	9.10559	0.981662	5	0.696824	1.03926	5	11.4954	1.07637	5	6.76232	1.10244	5	22.315	1.10131	5	5.32085	1.07874	5	11.4583	46.99	0.000361975	3	1671.84	-3.45897	0
mQLLEIITTEk	5	2	1	Q29554	N-Term(iTRAQ8plex); K11(iTRAQ8plex)	0.922816	5	10.3271	1.12414	5	12.2322	0.95649	5	10.3878	1.07807	5	6.83972	0.981692	5	8.81307	0.968516	5	16.206	0.955767	5	19.6705	0.958549	5	17.123	46.86	0.000895344	3	1927.13	-2.57206	0
vYSSFQSLMNEcYDk	5	1	1	I3LK18	N-Term(iTRAQ8plex); C12(Carbamidomethyl); K15(iTRAQ8plex)	1.07649	5	5.40183	0.979736	5	5.9428	1.03143	5	20.1385	0.970865	5	16.186	1.30334	5	8.08795	1.33981	5	16.7087	1.31122	5	3.03223	1.22366	5	14.1869	46.77	0.000242986	3	2479.2	-2.43749	0
lQIWDTAGQESFR	5	4	2	F1S8J6;F1RT87	N-Term(iTRAQ8plex)																									46.22	0.000680526	2	1854.96	-3.59448	0
lVSYVGLATVR	5	1	1	A0A287BCE6	N-Term(iTRAQ8plex)	1.14085	5	4.48417	0.867053	5	5.41275	1.10849	5	0.770137	0.876699	5	10.5919	0.88427	5	1.64272	0.911675	5	5.21077	0.84794	5	12.6201	0.922123	5	7.53888	46.19	0.00150152	3	1481.89	-5.48814	0
gPQLFHMDPSGTFVQcDAR	5	1	1	F2Z5K2	N-Term(iTRAQ8plex); C16(Carbamidomethyl)	1.04262	5	13.6248	0.975401	5	4.45088	1.0657	5	4.924	0.853866	5	7.04546	0.957887	5	9.09703	0.995389	5	13.8256	1.05869	5	8.05708	1.22524	5	12.958	46.17	0.000299517	3	2467.18	0.372121	0
aFEVQVPAGSR	5	2	1	K9IVW6	N-Term(iTRAQ8plex)	1.06348	5	3.29263	0.916001	5	9.02323	1.01216	5	7.98355	0.924996	5	5.65365	1.02808	5	20.8344	1.0581	5	21.4032	0.956565	5	12.637	1.23106	5	19.8828	46.13	0.000919055	3	1464.81	-3.28381	0
aSHPADPASVVEAR	5	1	1	A0A286ZJD8	N-Term(iTRAQ8plex)	0.999159	5	13.4194	0.99163	5	4.60419	1.08072	5	13.9054	1.00257	5	19.3586	0.927829	5	5.2164	0.863981	5	3.30007	0.945268	5	7.01388	0.891937	5	6.9137	46.03	0.000618659	2	1710.9	-6.457	0
dYAFSTLTQLEmDLVk	5	1	1	A5GFW9	N-Term(iTRAQ8plex); M12(Oxidation); K16(iTRAQ8plex)	0.903855	5	9.23799	1.03542	5	11.4024	1.02611	5	11.7345	1.06464	5	8.34905	0.586841	5	11.7338	0.711427	5	15.2389	0.598623	4	17.7169	0.655407	5	25.6143	45.8	0.0010166	3	2498.33	-2.05238	0
fGYSTPDGGcQk	5	1	1	A0A287A8R2	N-Term(iTRAQ8plex); C10(Carbamidomethyl); K12(iTRAQ8plex)	0.949984	5	10.4293	1.02831	5	7.7824	1.08791	5	8.79724	0.968834	5	3.71291	0.806946	5	5.0949	0.819677	5	6.47402	0.807965	5	10.1488	0.746892	5	10.0414	45.52	0.000440453	2	1924.97	-1.09673	0
mGLYPGVLEPSSR	5	2	1	Q8WNR3	N-Term(iTRAQ8plex); M1(Oxidation)	1.20071	5	4.20221	0.876756	5	3.64662	1.14017	5	2.26192	0.922458	5	4.22446	0.846823	5	5.08783	0.865308	5	8.34495	0.801677	5	10.4629	0.818619	5	10.311	45.23	0.000797777	3	1725.91	-3.91861	0
fDEFFSQScAPGSQPGSNLcALcVGNDQGVDk	5	4	2	Q6YT39;Q8WMN8	N-Term(iTRAQ8plex); C9(Carbamidomethyl); C20(Carbamidomethyl); C23(Carbamidomethyl); K32(iTRAQ8plex)																									44.82	0.000204358	3	4099.91	2.42946	0
dGLFYLSFAEALR	5	2	1	A0A287BPT0	N-Term(iTRAQ8plex)	1.01084	5	2.99235	1.00369	5	0.17873	1.02719	5	5.47731	1.00804	5	6.64395	0.932692	5	20.8674	0.888009	5	21.6849	0.820148	5	15.9101	0.927065	5	9.45259	44.8	0.00136095	3	1805.97	-3.85786	0
lFQEDNGIPVHLk	5	2	1	A1XQV6	N-Term(iTRAQ8plex); K13(iTRAQ8plex)	0.824142	5	13.1721	1.00712	5	16.227	0.994125	5	5.75864	1.08361	5	10.1987	1.28531	5	4.72196	1.14409	5	6.46819	1.11778	5	6.02088	1.1511	5	7.9626	44.73	0.00181043	3	2118.21	-4.41868	0
tITAAFGYPFR	5	1	1	F1SB33	N-Term(iTRAQ8plex)	1.12341	5	15.5587	0.999224	5	6.97694	1.08817	5	4.70571	0.88	5	6.54454	0.874956	5	12.9225	1.01316	5	10.0656	0.981995	5	9.17133	0.954899	5	10.079	44.71	0.00114266	3	1547.85	-2.83989	0
tGcNVLLIQk	5	1	1	F1SQN1	N-Term(iTRAQ8plex); C3(Carbamidomethyl); K10(iTRAQ8plex)	0.966827	5	5.26715	0.907633	5	5.9375	1.12273	5	3.27979	1.02964	5	11.4284	1.02669	5	2.47959	1.03971	5	18.5401	1.02379	5	9.25186	1.09427	5	20.2831	44.65	0.00157845	2	1754.04	-2.93294	0
vGLQVVAVk	5	3	1	F1SMZ7	N-Term(iTRAQ8plex); K9(iTRAQ8plex)	0.874833	5	4.22994	1.07901	5	4.4787	0.90712	5	2.3553	1.09236	5	4.49797	1.0852	5	4.99437	1.06046	5	7.99534	1.05406	5	6.96524	0.965608	5	4.60899	44.48	0.000757459	3	1520.99	-4.83816	0
vLQHYQEcDkVEETGSGNVQk	5	2	1	A0A286ZU97	N-Term(iTRAQ8plex); C8(Carbamidomethyl); K10(iTRAQ8plex); K21(iTRAQ8plex)	0.932995	5	11.6919	1.03606	5	11.3169	0.851099	5	9.9087	1.0785	5	9.27915	0.748059	5	6.62641	0.744218	5	6.75599	0.755559	5	31.9199	0.761356	5	18.1056	44.32	0.00147931	3	3360.75	-2.75013	1
lAAcVNLIPQITSIYEWk	5	3	1	A0A287ADB5	N-Term(iTRAQ8plex); C4(Carbamidomethyl); K18(iTRAQ8plex)	1.0821	5	14.3581	0.849403	5	7.10015	1.22811	5	16.8943	0.834125	5	19.385	1.09567	5	12.814	0.74589	5	28.36	0.819233	5	12.9862	0.718122	5	11.4089	44.14	0.00178284	2	2727.52	-4.38626	0
vNLAMNVGk	5	3	2	F1SHL9;A0A287ACX9	N-Term(iTRAQ8plex); K9(iTRAQ8plex)																									43.77	0.00248497	2	1553.93	-1.74266	0
sSSEIYGLMk	5	6	2	K7GMX6;A0A287BD08	N-Term(iTRAQ8plex); K10(iTRAQ8plex)																									43.77	0.00148175	2	1722.95	-4.13093	0
fTQYDENTWTEVNEVk	5	2	1	A0A287BPT0	N-Term(iTRAQ8plex); K16(iTRAQ8plex)	0.9335	5	13.2819	0.95528	5	6.33288	0.968435	5	22.6011	1.05505	5	15.9663	0.925759	5	4.52193	0.891976	5	3.97666	0.931558	5	23.5667	0.914276	5	19.9477	43.4	0.000724485	3	2611.31	-0.805614	0
dGGNQEVEIAR	5	2	1	C1PIG4	N-Term(iTRAQ8plex)	1.05961	5	6.60541	0.927609	5	8.27896	0.958183	5	0.332411	1.00703	5	1.19002	1.16251	5	14.8155	1.11563	5	10.3755	1.16764	5	19.6428	1.20769	5	10.7251	43.38	0.000718645	2	1491.76	-4.40263	0
dHAcIGTEDTIGIcNEEk	5	3	1	A0A287AJH3	N-Term(iTRAQ8plex); C4(Carbamidomethyl); C14(Carbamidomethyl); K18(iTRAQ8plex)	1.00955	5	5.86442	1.03378	5	17.3501	1.03862	5	8.08493	0.931954	5	1.81949	1.0506	5	22.7032	1.01548	5	21.574	1.05564	5	13.6108	0.940207	5	7.97715	43.32	0.000835727	3	2670.29	-0.805868	0
sELSYELER	5	1	1	F1RL08	N-Term(iTRAQ8plex)	0.97622	5	15.7499	0.962379	5	3.72474	1.0621	5	6.50341	0.985981	5	15.0458	0.711143	5	16.4749	0.80142	5	13.2779	0.765268	5	18.8844	0.825795	5	20.6577	43.1	0.000776299	2	1429.74	-3.86662	0
tEPLRPIPQLNLPTEPLDcLTTTR	5	1	1	A0A286ZNM0	N-Term(iTRAQ8plex); C19(Carbamidomethyl)	0.873651	5	24.7393	0.953093	5	17.6393	1.01467	5	13.4435	1.05943	5	5.11176	1.01723	5	16.5149	0.85507	5	36.3632	1.04904	5	20.3959	1.11615	5	27.3471	43.03	0.00239909	3	3079.67	-1.52589	0
akDINQEVYNFLATAGAk	5	3	1	F1SRC5	N-Term(iTRAQ8plex); K2(iTRAQ8plex); K18(iTRAQ8plex)	0.846576	5	5.87	1.25561	5	3.00283	0.742831	5	10.6072	1.10461	5	0.435019	1.02798	5	10.7291	1.14535	5	1.70858	1.06453	5	17.0218	0.984186	5	7.96508	42.66	0.00246339	3	2865.62	-1.65011	1
sHcIAEAk	5	10	1	A0A287AMK0	N-Term(iTRAQ8plex); C3(Carbamidomethyl); K8(iTRAQ8plex)	0.99062	5	10.2068	0.990595	5	2.42265	0.989047	5	4.97485	1.06581	5	2.21324	1.056	5	9.56336	1.09909	5	7.9899	1.26923	5	20.0092	1.12179	5	7.03056	42.64	0.00196565	2	1523.83	-7.3163	0
sIcSTSNIQck	5	1	1	P15468	N-Term(iTRAQ8plex); C3(Carbamidomethyl); C10(Carbamidomethyl); K11(iTRAQ8plex)	0.933344	5	1.52302	1.0479	5	2.3925	0.967604	5	4.53458	1.05295	5	4.53342	1.15444	5	7.49292	1.1667	5	7.43612	1.12402	5	7.99162	1.14866	5	7.5103	42.38	0.00167937	2	1906	-1.62357	0
sAPENcYISMNR	5	2	1	A0A287AE08	N-Term(iTRAQ8plex); C6(Carbamidomethyl)	0.974536	5	11.7415	0.967107	5	11.0097	1.07083	5	3.71071	0.959874	5	10.236	1.00312	5	14.9396	1.0384	5	10.0693	1.13937	5	4.49274	1.16503	5	9.26422	42.2	0.000400702	2	1745.83	1.93924	0
aQLQEVk	5	3	1	F1SMN4	N-Term(iTRAQ8plex); K7(iTRAQ8plex)	0.926821	5	8.93686	0.970393	5	10.792	1.06111	5	3.29502	1.03985	5	17.4897	0.821553	5	4.09674	0.918034	5	7.53577	0.853874	5	12.1262	0.870907	5	19.8852	41.87	0.00341643	2	1423.87	-1.57896	0
aSSLTPSPHIQPR	5	1	1	A0A286ZJB1	N-Term(iTRAQ8plex)	1.02152	5	11.0092	1.09485	5	13.0247	0.90231	5	15.9232	0.962148	5	10.3465	1.20268	5	14.58	1.32842	5	27.2587	1.29314	5	28.4372	1.54591	5	4.21945	41.84	0.00273965	2	1694.95	-1.44455	0
gAAQNIIPASTGAAk	5	10	1	A0A287BBI5	N-Term(iTRAQ8plex); K15(iTRAQ8plex)	0.90988	5	21.4815	1.06662	5	6.82525	0.928919	5	9.57407	1.05321	5	4.65866	0.890109	5	16.0249	1.04499	5	45.2858	0.942427	5	40.088	0.924108	5	33.6549	41.53	0.00289314	3	1978.14	-4.77862	0
lPELFETSk	5	1	1	K7GQ35	N-Term(iTRAQ8plex); K9(iTRAQ8plex)	0.922691	5	13.5098	1.08921	5	3.50983	0.904434	5	5.99525	1.06284	5	16.0271	1.18148	5	4.17131	1.25234	5	6.27787	1.19922	5	6.58521	1.08654	5	3.02203	41.44	0.00306498	2	1671.96	-7.77649	0
tLESLVDFSk	5	2	1	A0A2C9F3C3	N-Term(iTRAQ8plex); K10(iTRAQ8plex)	0.94945	5	12.5287	0.96038	5	11.4862	0.911106	5	18.0677	1.10629	5	2.94874	1.01586	5	16.515	1.0216	5	12.3419	1.00898	5	4.41398	0.914033	5	8.67751	41.4	0.00328532	2	1747	-6.35174	0
sGLELQHRPVVLFR	5	3	1	Q28949	N-Term(iTRAQ8plex)	0.98963	5	3.42078	1.00078	5	3.02007	1.06132	5	7.71904	0.914696	5	10.5937	1.2571	5	11.5886	1.31675	5	15.1184	1.23695	5	8.24024	1.47916	5	18.0318	41.3	0.00327659	4	1955.14	-2.2265	0
dQLLLGPTYATPk	5	2	1	F1SDN2	N-Term(iTRAQ8plex); K13(iTRAQ8plex)	1.00442	5	5.97164	0.978242	5	2.87352	0.975945	5	3.74666	1.05298	5	9.47184	1.17945	5	42.8722	1.20613	5	37.0844	1.15536	5	27.2936	1.06922	5	30.1048	41.21	0.003489	2	2025.17	-6.486	0
sLLVIPNTLAVNAAQDSTDLVAk	5	3	1	F1SB63	N-Term(iTRAQ8plex); K23(iTRAQ8plex)	1.1836	4	24.4295	0.896027	4	9.73975	1.08068	4	5.27902	0.789183	4	14.364	0.987691	4	5.55736	0.987502	4	25.9145	1.15295	4	12.2142	1.4824	4	56.0868	40.99	0.00280646	3	2961.7	-3.99369	0
gAGAYIcGEETALIESIEGk	5	1	1	F1RVN1	N-Term(iTRAQ8plex); C7(Carbamidomethyl); K20(iTRAQ8plex)	0.882742	5	13.6507	0.99064	5	7.92175	1.0425	5	4.08415	1.15234	5	20.7522	1.23911	5	5.66258	1.20415	5	5.06526	1.1739	5	8.03646	1.03936	5	16.1632	40.97	0.00260346	2	2676.4	-1.81119	0
eGVVEcSFVk	5	3	1	P00346	N-Term(iTRAQ8plex); C6(Carbamidomethyl); K10(iTRAQ8plex)	0.949502	5	3.95994	1.03761	5	5.35091	0.983312	5	2.12439	0.977782	5	9.4334	0.952521	5	9.28649	0.915878	5	9.33982	0.946026	5	6.2265	0.884069	5	7.89122	40.95	0.00291278	2	1761.95	-9.40238	0
eVAVFVAASELFTk	5	3	1	A0A287ANI6	N-Term(iTRAQ8plex); K14(iTRAQ8plex)	0.898628	5	14.9106	1.08548	5	5.73671	0.965618	5	3.67396	1.05962	5	5.26395	0.86319	5	6.79271	1.18507	5	2.81076	0.911515	5	15.319	0.952747	5	10.2714	40.9	0.00393004	3	2119.22	-3.59302	0
fNSLVQPIcFLGR	5	1	1	I3LTE3	N-Term(iTRAQ8plex); C9(Carbamidomethyl)	1.0518	5	6.93608	0.935225	5	14.1116	1.13237	5	0.945845	0.887278	5	10.5531	0.937245	5	2.61473	1.07674	5	21.1969	0.931914	5	15.8699	0.945903	5	4.78981	40.84	0.00304931	3	1855.01	-4.13956	0
hTVDDGLDIR	5	3	1	A0A0B8RT59	N-Term(iTRAQ8plex)	1.02326	5	13.331	0.964702	5	6.12852	1.05543	5	7.77501	0.9862	5	9.10379	0.873639	5	5.59567	0.828478	5	19.3144	0.798769	5	20.3953	0.839101	5	16.4124	40.78	0.00198456	3	1444.77	-2.47987	0
eDLIAYLk	5	3	1	P62895	N-Term(iTRAQ8plex); K8(iTRAQ8plex)	0.87016	5	1.09279	1.06558	5	3.67012	0.94496	5	3.56476	1.10563	5	4.81231	1.45307	5	10.5649	1.44948	5	4.18096	1.40586	5	17.8501	1.26944	5	19.3797	40.71	0.00395294	2	1572.94	-4.65957	0
hVAENLGk	5	2	1	Q29554	N-Term(iTRAQ8plex); K8(iTRAQ8plex)	1.03092	5	14.502	0.921133	5	4.73469	0.849952	5	32.1048	1.01385	5	11.8692	0.900006	5	3.91407	0.938243	5	22.4132	0.876334	5	18.7672	0.836338	5	8.34878	40.59	0.00304667	3	1475.87	-5.53405	0
fTAVAQTDLkEPLk	5	3	1	Q8WNW8	N-Term(iTRAQ8plex); K10(iTRAQ8plex); K14(iTRAQ8plex)	0.966625	5	5.23341	1.00652	5	5.18044	0.975947	5	5.74571	1.04736	5	8.21493	1.55643	5	20.4142	1.21353	5	50.7254	1.35389	5	30.2864	1.30641	5	19.2356	40.2	0.00271218	2	2473.47	-1.89382	1
cLHHSIYPPSGDk	5	2	1	A0A286ZWH7	N-Term(iTRAQ8plex); C1(Carbamidomethyl); K13(iTRAQ8plex)	0.931374	5	4.99946	1.05522	5	7.37554	0.983455	5	4.30202	0.978136	5	11.6806	0.747718	5	3.50002	0.827654	5	23.8129	0.858501	5	8.30829	0.700925	5	34.3582	39.89	0.00341542	2	2119.12	-2.92732	0
aSWSSLSMDEk	5	2	1	I3LER5	N-Term(iTRAQ8plex); K11(iTRAQ8plex)	0.934834	5	16.3973	1.03491	5	5.19842	0.991908	5	8.02983	1.06723	5	15.2403	1.17331	5	8.34216	1.08336	5	11.912	1.10747	5	3.28745	1.08482	5	12.4639	39.72	0.0024585	3	1848.95	-6.44733	0
rLPENLYNDR	5	1	1	A0A286ZPR8	N-Term(iTRAQ8plex)	0.991882	5	11.1983	0.985312	5	2.18934	1.03366	5	12.6934	0.971711	5	7.68079	0.983563	5	23.6232	0.866233	5	27.7008	0.851045	5	21.5245	1.04045	5	27.5805	39.68	0.00357386	3	1593.86	-1.68234	1
nHDWcDHGk	5	1	1	F1SRG9	N-Term(iTRAQ8plex); C5(Carbamidomethyl); K9(iTRAQ8plex)	0.900749	5	1.58782	1.05209	5	9.79612	0.915856	5	0.815493	1.05949	5	7.76676	1.16361	5	12.6778	1.24385	5	4.42328	1.14992	5	3.16033	1.06587	5	13.2338	39.67	0.00091171	2	1776.86	-5.12368	0
sQMLPLGR	5	2	2	D5K893;A0A287B423	N-Term(iTRAQ8plex)																									39.53	0.00498647	3	1205.69	-5.13215	0
vEENGVSSESR	5	2	1	F1RPA7	N-Term(iTRAQ8plex)	1.19978	5	21.2154	0.943647	5	8.73972	1.05909	5	8.52665	0.8544	5	16.3311	1.03281	5	21.4616	1.04021	5	17.7398	0.955251	5	12.0446	1.12628	5	27.8819	39.47	0.00137835	3	1496.74	-3.46417	0
fTEEIEWLk	5	2	1	I3LT05	N-Term(iTRAQ8plex); K9(iTRAQ8plex)	0.864823	5	7.7883	0.922198	5	1.59275	0.98846	5	8.86139	1.2114	5	5.40381	0.942187	5	0.119119	1.00736	5	6.92877	0.953612	5	7.95718	0.905957	5	11.7263	39.47	0.00530439	2	1803	-5.93083	0
lMIEMDGTENk	5	2	1	I3LK59	N-Term(iTRAQ8plex); K11(iTRAQ8plex)	0.84701	5	8.52223	1.03122	5	8.30213	0.974249	5	12.6636	1.07285	5	15.8751	1.0414	5	16.9639	0.972747	5	16.1762	1.01135	5	3.62278	0.945345	5	9.4766	39.41	0.00321316	2	1888.98	-6.54141	0
cEcGPGGQVTcQEGAAcRPYEEcR	5	2	1	A0A287BCE6	N-Term(iTRAQ8plex); C1(Carbamidomethyl); C3(Carbamidomethyl); C11(Carbamidomethyl); C17(Carbamidomethyl); C23(Carbamidomethyl)	1.11981	5	7.39551	0.883744	5	6.28708	0.952596	5	10.4386	1.03995	5	5.74368	1.03406	5	16.878	1.07151	5	7.17666	1.00478	5	13.463	1.04389	5	9.5866	39.22	0.000119391	4	3135.31	-0.211031	0
eETEHAEk	5	1	1	F1RLC5	N-Term(iTRAQ8plex); K8(iTRAQ8plex)	0.912755	5	11.9961	1.05709	5	10.7074	1.01902	5	3.28632	0.963805	5	26.7877	1.01246	5	28.4411	1.04897	5	30.8864	0.936926	5	54.9142	1.08327	5	2.69173	39.15	0.00358167	2	1580.83	-3.44147	0
gSAAIYTk	5	1	1	F1SP30	N-Term(iTRAQ8plex); K8(iTRAQ8plex)	0.893669	5	6.70514	0.937193	5	4.47793	1.01013	5	8.95099	1.02912	5	14.6984	1.05277	5	10.3099	1.00314	5	13.8673	0.987226	5	5.54085	1.00767	5	4.75081	39.14	0.00422989	2	1418.84	-5.14818	0
tPAMHIAYQSR	5	1	1	F1SP29	N-Term(iTRAQ8plex)	1.06068	5	11.8841	0.952994	5	1.63061	0.943688	5	12.225	1.02467	5	3.90858	0.676056	5	17.6532	0.793654	5	16.6553	0.77512	5	22.1232	0.882226	5	29.9219	38.98	0.00344641	3	1578.83	-2.21772	0
nIVVVDGVR	5	2	1	F1SDN2	N-Term(iTRAQ8plex)	1.27694	5	19.2779	0.873993	5	11.1999	1.04931	5	1.63367	0.784415	5	7.39101	0.837321	5	5.25118	0.841741	5	6.41348	0.791164	5	6.10841	0.840906	5	3.48552	38.83	0.00670956	3	1274.77	-5.41876	0
scGLcDLYPccLcDVk	5	1	1	Q29077	N-Term(iTRAQ8plex); C2(Carbamidomethyl); C5(Carbamidomethyl); C10(Carbamidomethyl); C11(Carbamidomethyl); C13(Carbamidomethyl); K16(iTRAQ8plex)	1.00932	5	2.08179	1.13609	5	3.34665	0.962792	5	12.5281	0.952097	5	10.0864	0.504028	5	31.4221	0.530933	5	45.993	0.536083	5	46.4222	0.474372	5	25.1655	38.82	0.000629856	3	2628.21	-2.41555	0
eSTTSEQSAR	5	3	1	A0A287AHM1	N-Term(iTRAQ8plex)	1.04388	5	11.2938	0.847204	5	17.2809	1.12005	5	6.29554	0.99659	5	14.9409	0.82684	5	6.82009	1.11757	5	19.9626	0.842144	5	1.69855	0.954101	5	16.4033	38.55	0.00127768	2	1399.69	-2.5066	0
aGFAGDDAPR	5	14	2	A0A287AAR4;A0A287AVS8	N-Term(iTRAQ8plex)																									38.44	0.00209816	2	1280.65	-4.93878	0
vNEMIIGGGMAFTFLk	5	6	2	F1RPH0;X4ZFQ2	N-Term(iTRAQ8plex); K16(iTRAQ8plex)																									38.34	0.00717386	3	2336.3	1.45645	0
gLGNTASGAPHk	5	1	1	I3LBP3	N-Term(iTRAQ8plex); K12(iTRAQ8plex)	1.03309	5	17.7425	0.880424	5	10.3069	1.05399	5	2.50268	0.989738	5	7.1792	1.13823	5	17.6318	1.08752	5	28.1415	1.20916	5	15.8264	1.11732	5	8.20078	38.25	0.00672558	3	1717.98	-2.84648	0
vQQcIPLPIkE	5	1	1	A0A287A4D1	N-Term(iTRAQ8plex); C4(Carbamidomethyl); K10(iTRAQ8plex)	0.937432	5	9.59504	0.989332	5	12.0676	0.883894	5	5.14982	1.10506	5	6.26628	0.793943	5	22.7	0.783516	5	14.9465	0.829436	5	5.75406	0.812326	5	5.0544	38.13	0.00765232	2	1933.14	-1.98498	1
eQVSPER	5	1	1	F1S8P1	N-Term(iTRAQ8plex)	1.25355	5	8.19288	0.966032	5	8.02408	0.916776	5	11.1976	0.892244	5	8.87106	0.847872	5	18.3357	0.930561	5	13.6777	0.886321	5	7.47118	0.960592	5	8.6411	38.06	0.00286056	2	1148.62	-4.30143	0
acLYAGIk	5	3	1	D0G6X5	N-Term(iTRAQ8plex); C2(Carbamidomethyl); K8(iTRAQ8plex)	0.921333	5	4.56249	1.07207	5	16.6377	1.00793	5	3.7662	1.10936	5	1.80602	0.964916	5	4.68475	0.951976	5	3.47857	0.977741	5	1.65173	1.01547	5	14.5433	37.98	0.00758687	2	1503.87	-5.73655	0
tVVLcALk	5	1	1	F1SQZ1	N-Term(iTRAQ8plex); C5(Carbamidomethyl); K8(iTRAQ8plex)	0.963114	5	16.031	1.05776	5	3.14823	0.945686	5	5.81238	1.03504	5	10.0046	0.854903	5	4.18151	0.87093	5	3.00208	0.865402	5	7.01481	0.927141	5	2.5691	37.97	0.00572123	2	1511.94	-2.71067	0
nmFETPFLTR	5	5	2	P79385;B2CZF8	N-Term(iTRAQ8plex); M2(Oxidation)																									37.85	0.00267416	3	1575.81	-3.87461	0
qITASSFYR	5	5	2	P79385;B2CZF8	N-Term(iTRAQ8plex)																									37.73	0.00457056	3	1376.74	-5.39306	0
mLGIDFQk	5	2	1	A0A287AND7	N-Term(iTRAQ8plex); K8(iTRAQ8plex)	0.939641	5	2.50514	1.04424	5	7.36229	0.95356	5	6.5244	1.05958	5	2.38333	1.06485	5	7.90427	1.11193	5	0.532999	1.03996	5	3.37379	1.03764	5	3.71682	37.7	0.00830441	2	1559.9	-5.13339	0
vAMATGGHLk	5	1	1	A5GFW9	N-Term(iTRAQ8plex); K10(iTRAQ8plex)	0.959784	5	11.6676	1.08044	5	2.463	0.966409	5	3.99328	0.985605	5	13.8089	0.550535	5	12.1941	0.57125	5	13.2006	0.58838	5	11.8869	0.744327	5	28.1606	37.69	0.00600011	2	1592.94	1.80266	0
cPELLFSPPEIPGLSPVGIPTMAAQSLHk	5	1	1	F1SA46	N-Term(iTRAQ8plex); C1(Carbamidomethyl); K29(iTRAQ8plex)	1.05146	4	12.089	0.966141	5	14.9561	0.982439	5	28.697	1.00955	5	16.4977	0.923725	5	9.43931	1.21231	5	9.46715	0.940364	5	16.7126	1.12455	5	4.03576	37.55	0.00707564	4	3695.01	-1.57202	0
eSYVETELIFALAk	5	3	1	I3LGD4	N-Term(iTRAQ8plex); K14(iTRAQ8plex)	1.01925	5	9.21331	0.983697	5	3.79183	0.973344	5	7.37988	0.951233	5	15.5967	1.04167	5	10.4847	1.14002	5	21.6942	1.04431	5	24.9216	1.02005	5	10.516	37.48	0.00794987	3	2221.24	-5.73737	0
qLLDLAQk	5	4	1	F1SKM0	N-Term(iTRAQ8plex); K8(iTRAQ8plex)	0.861431	5	14.6911	0.982858	5	9.86965	0.973857	5	14.6045	1.06991	5	12.0251	1.11259	5	11.6179	1.16837	5	5.19939	1.12108	5	7.44827	1.07031	5	10.6864	37.46	0.00723278	2	1536.95	-5.48969	0
gDLALcPQSk	5	1	1	I3LND4	N-Term(iTRAQ8plex); C6(Carbamidomethyl); K10(iTRAQ8plex)	0.94928	5	4.97752	0.99006	5	24.9199	0.956515	5	13.9483	1.03666	5	9.2125	0.853992	5	3.77933	0.864612	5	21.5601	0.867539	5	19.6993	0.908366	5	3.62111	37.32	0.00790531	2	1696.95	-2.17328	0
dVIcLMQHGTcR	5	2	1	I3L6W0	N-Term(iTRAQ8plex); C4(Carbamidomethyl); C11(Carbamidomethyl)	1.02354	5	3.51066	1.00077	5	3.1873	1.02758	5	7.01334	0.972643	5	3.43831	1.13073	5	4.85139	1.1448	5	8.54564	1.06147	5	3.99873	1.35101	5	50.8709	37.29	0.00167041	3	1793.88	0.258567	0
gYGFGMVk	5	4	1	F1SE27	N-Term(iTRAQ8plex); K8(iTRAQ8plex)	0.886403	5	8.02736	1.08102	5	4.27551	0.974177	5	7.06634	1.1025	5	12.2171	0.77463	5	6.36799	0.788232	5	7.19985	0.807186	5	6.07787	0.787352	5	2.51311	37.11	0.00655586	2	1466.82	-3.37144	0
gTVPWEATGGk	5	1	1	A0A287AI93	N-Term(iTRAQ8plex); K11(iTRAQ8plex)	0.884658	5	7.75694	0.993633	5	5.37062	0.938973	5	10.886	1.16923	5	6.2285	0.977835	5	15.0973	0.956219	5	11.7438	0.956744	5	8.27203	0.860394	5	16.328	36.93	0.00872917	2	1710.96	-0.560671	0
yIIIGDTGVGk	5	4	2	F1S8J6;F1RT87	N-Term(iTRAQ8plex); K11(iTRAQ8plex)																									36.75	0.0147416	3	1744.04	-4.46714	0
iAcLDFSLQk	5	3	1	F1SB63	N-Term(iTRAQ8plex); C3(Carbamidomethyl); K10(iTRAQ8plex)	0.847438	5	11.1341	0.938579	5	17.8391	1.09129	5	6.81438	1.14428	5	9.43301	1.21201	5	2.58223	1.14239	5	1.26271	1.22933	5	2.969	1.19741	5	6.20853	36.75	0.0102821	3	1803.02	-4.18715	0
lLLPGELAk	5	11	2	F1RTQ6;A0A287AWZ3	N-Term(iTRAQ8plex); K9(iTRAQ8plex)																									36.68	0.00931085	2	1562	-7.45742	0
lVFcEVFk	5	5	1	D0G6X5	N-Term(iTRAQ8plex); C4(Carbamidomethyl); K8(iTRAQ8plex)	0.762879	5	19.4462	0.871787	5	19.0142	1.08597	5	9.37588	1.20122	5	17.7753	1.08146	5	12.9339	1.23538	5	15.3003	1.15478	5	3.62485	1.02648	5	4.13226	36.68	0.00815102	3	1649.94	-6.41989	0
gIEAVGGk	5	1	1	F1RPD2	N-Term(iTRAQ8plex); K8(iTRAQ8plex)	0.927113	5	14.006	1.11169	5	5.47803	1.04698	5	5.93924	1.09481	5	15.4677	1.15174	5	24.2737	1.07038	5	21.1714	1.06695	5	2.02488	1.05046	5	11.4775	36.56	0.0102562	2	1338.81	-6.86476	0
aVAENAHGFTYkPPEk	5	2	1	A0A287A6W8	N-Term(iTRAQ8plex); K12(iTRAQ8plex); K16(iTRAQ8plex)	1.04091	5	8.50241	1.12477	5	4.73423	0.96051	5	7.59713	1.02919	5	13.1577	1.10948	5	6.05884	1.07452	5	18.507	1.05877	5	11.3018	1.12124	5	7.49749	36.56	0.00947234	3	2671.49	-4.00076	0
hNIQALLk	5	4	1	A0A287AKY1	N-Term(iTRAQ8plex); K8(iTRAQ8plex)	0.976282	5	15.5677	0.980008	5	11.5144	1.08215	5	7.11556	0.947923	5	11.7231	0.885383	5	8.20033	0.877365	5	3.44892	0.869244	5	1.35154	0.847249	5	3.92287	36.45	0.0132935	2	1544.97	-2.42806	0
tATQLAVNk	5	2	1	D0G0C9	N-Term(iTRAQ8plex); K9(iTRAQ8plex)	0.97017	5	5.32729	1.02838	5	9.82697	1.00467	5	0.702297	1.05516	5	9.48184	1.03885	5	5.93939	1.10115	5	12.2283	1.06153	5	8.9649	1.04088	5	2.75484	36.44	0.0118033	2	1553.94	-2.94658	0
kTGPcLAYLPR	5	3	1	F1SD28	N-Term(iTRAQ8plex); K1(iTRAQ8plex); C5(Carbamidomethyl)	0.946625	5	14.8831	1.13609	5	14.5698	0.929425	5	7.23706	1.01392	5	9.99531	0.822393	5	23.8932	0.82679	5	12.8504	0.816478	5	4.53983	0.922938	5	10.5367	36.35	0.0112162	3	1884.1	0.826128	1
mDcSEPQVQLAcAk	5	10	3	I3LL86;I3L8Z8;F1RRQ6	N-Term(iTRAQ8plex); M1(Oxidation); C3(Carbamidomethyl); C12(Carbamidomethyl); K14(iTRAQ8plex)																									36.33	0.00358526	2	2261.11	-5.0918	0
aPELFPEGAQk	5	1	1	A0A287A8R2	N-Term(iTRAQ8plex); K11(iTRAQ8plex)	0.955781	5	5.43416	1.02332	5	3.59757	0.925253	5	1.90397	1.05684	5	6.45422	0.91275	5	21.2278	1.06108	5	21.8413	0.969817	5	30.2404	1.01047	5	26.9115	35.85	0.0103876	2	1795.01	-5.64868	0
vTSGLNPSIQk	5	2	1	F1RNL4	N-Term(iTRAQ8plex); K11(iTRAQ8plex)	1.05434	5	5.94282	0.963605	5	15.5266	1.00571	5	9.75629	0.962394	5	12.0203	0.877899	5	17.8572	0.819091	5	12.2794	0.8372	5	8.4708	0.830402	5	9.58801	35.72	0.0136906	2	1752.04	-6.2982	0
mPNIVSSk	5	1	1	A0A0K0KW08	N-Term(iTRAQ8plex); K8(iTRAQ8plex)	0.75883	5	1.04445	1.02568	5	4.78408	1.01895	5	1.01487	1.16669	5	7.21431	0.808195	5	4.73144	0.784363	5	15.4936	0.794078	5	11.3881	0.780374	5	13.9838	35.6	0.0171038	2	1483.87	-1.98311	0
sLTQLAAk	5	1	1	A0A287AEH4	N-Term(iTRAQ8plex); K8(iTRAQ8plex)	0.877834	5	6.67935	0.998602	5	1.20431	0.971925	5	4.44123	1.12399	5	3.81967	0.776537	5	1.77047	0.833637	5	6.36831	0.7815	5	1.1986	0.813674	5	3.62606	35.5	0.015642	2	1439.9	-5.3263	0
aHASISIPPGEFPLSDEIR	5	1	1	A0A287BJP9	N-Term(iTRAQ8plex)	1.09103	5	6.58756	0.985973	5	2.01854	1.05874	5	5.4769	0.943484	5	9.43395	0.95504	5	12.8868	1.03456	5	2.56086	1.13	5	3.55188	1.34201	5	12.8105	35.47	0.0102307	3	2340.23	-6.76991	0
lLcIPIHGIR	5	2	1	I3LTC6	N-Term(iTRAQ8plex); C3(Carbamidomethyl)	0.917285	5	13.0841	1.11008	5	2.26781	0.9916	5	6.16351	0.941298	5	5.25376	1.0068	5	10.7695	0.947932	5	12.4502	0.979342	5	5.66799	1.01185	5	8.01118	35.46	0.0162277	3	1495.9	-2.87242	0
tETAILATk	5	2	1	F1RMW6	N-Term(iTRAQ8plex); K9(iTRAQ8plex)	1.00416	5	8.50734	1.04768	5	2.3075	1.0116	5	5.72757	0.957827	5	5.4482	0.951529	5	10.4219	0.966372	5	20.6774	0.982821	5	19.3325	0.99403	5	8.25088	34.97	0.0111925	2	1555.95	-3.27297	0
gYLTGMAGk	5	2	1	Q8WNR3	N-Term(iTRAQ8plex); K9(iTRAQ8plex)	0.885081	5	6.44469	1.07454	5	5.23917	0.977478	5	15.1789	1.06416	5	2.11102	0.901238	5	2.69278	0.829018	5	12.4041	0.948592	5	5.29812	0.940367	5	19.5717	34.77	0.0121201	2	1505.85	-4.04522	0
eHTAYYIk	5	4	1	F1SKM0	N-Term(iTRAQ8plex); K8(iTRAQ8plex)	1.19887	5	5.7393	0.914259	5	17.0719	1.06906	5	17.3399	0.849018	5	11.751	0.962719	5	20.1345	0.965048	5	25.3699	0.95831	5	11.6051	0.9537	5	11.6803	34.61	0.01299	2	1632.92	-0.879602	0
eAEAAMFHR	5	3	1	A0A287ACX9	N-Term(iTRAQ8plex)	1.02931	5	9.5497	0.994667	5	6.86977	1.08538	5	4.70476	0.901058	5	13.592	0.716608	5	10.1955	0.866369	5	15.9736	0.87503	5	2.12403	0.932312	5	6.4022	34.52	0.00425586	3	1365.69	1.21623	0
iLIIGGSIANFTNVAATFk	5	6	1	A0A0B8RW53	N-Term(iTRAQ8plex); K19(iTRAQ8plex)	0.790245	5	9.12937	1.20013	5	16.8794	1.04249	5	3.80039	1.10403	5	19.8531	0.948761	5	20.2092	1.34453	5	19.1613	1.03208	5	19.1896	0.62682	5	11.0393	34.43	0.0125121	3	2558.51	-1.62006	0
tQADSTQNLGER	5	1	1	F1SDE8	N-Term(iTRAQ8plex)	1.33346	5	4.32165	0.856473	5	8.48687	1.11392	5	4.88635	0.795665	5	2.59403	0.779378	5	6.84899	0.720349	5	6.72316	0.726872	5	3.49075	0.837901	5	7.83417	34.37	0.00606887	2	1623.82	-3.90238	0
iDDIVSGHk	5	3	1	A0A287AMZ2	N-Term(iTRAQ8plex); K9(iTRAQ8plex)	0.943806	5	13.0721	1.09941	5	5.86783	0.982563	5	13.192	1.01857	5	4.96828	1.2014	5	5.38278	1.15977	5	13.5703	1.17365	5	16.2777	1.09396	5	8.06855	34.2	0.0143521	3	1591.92	-1.82498	0
dTIIcAmk	5	2	1	F1RKX1	N-Term(iTRAQ8plex); C5(Carbamidomethyl); M7(Oxidation); K8(iTRAQ8plex)	0.996047	5	2.0072	1.0468	5	6.19825	0.925846	5	17.0679	1.03161	5	3.94683	1.04911	5	17.3041	0.953723	5	10.4559	0.992113	5	3.19766	0.987544	5	18.2342	34.1	0.0170791	2	1575.86	-3.83243	0
mFLGFPTTk	5	2	1	P01965	N-Term(iTRAQ8plex); K9(iTRAQ8plex)	0.943743	5	9.45043	0.928308	5	1.78014	1.08488	5	2.54835	1.07647	5	5.2363	2.65264	5	47.4337	2.79299	5	48.773	2.66657	5	46.7952	3.48834	5	13.3058	33.76	0.016219	3	1649.94	-8.08819	0
lPFNDDLLGALLSk	5	1	1	K7GSU4	N-Term(iTRAQ8plex); K14(iTRAQ8plex)	0.952689	5	9.86514	1.13561	5	3.95662	0.887275	5	15.263	1.04578	5	7.97062	0.844798	5	10.6192	0.85695	5	23.1804	0.859953	5	10.3898	0.785258	5	14.7976	33.74	0.0188933	2	2124.25	-1.96902	0
dLTEPYLPHYTGR	5	1	1	F1RVX7	N-Term(iTRAQ8plex)	0.913859	5	3.03006	1.00051	5	15.3784	0.939475	5	16.1233	1.04588	5	2.66621	1.0168	5	5.01476	0.893506	5	1.73487	0.82155	5	6.64161	0.884857	5	6.49532	33.72	0.0103819	2	1865.97	-2.50473	0
aSQHELEk	5	1	1	F1SDE8	N-Term(iTRAQ8plex); K8(iTRAQ8plex)	0.997817	5	5.88638	0.926118	5	20.4472	1.00159	5	14.8146	1.09164	5	12.6159	0.960087	5	20.1874	1.11881	5	18.1774	0.950101	5	9.41113	1.02398	5	8.25881	33.66	0.0173287	2	1549.88	-1.33841	0
iPHAIAQVSk	5	2	1	A0A287AE88	N-Term(iTRAQ8plex); K10(iTRAQ8plex)	1.02177	5	11.888	1.03635	5	6.0218	0.923845	5	6.35312	1.03132	5	17.0788	0.954435	5	3.65657	0.97638	5	9.74788	0.942149	5	5.83624	0.954765	5	10.8915	33.52	0.0196749	3	1672.03	-3.33803	0
eTTVVWDk	5	7	2	K7GMX6;A0A287BD08	N-Term(iTRAQ8plex); K8(iTRAQ8plex)																									33.4	0.0216203	2	1585.9	-4.31845	0
fTISDHPQPIDPLLk	5	3	1	A0A0B8RT59	N-Term(iTRAQ8plex); K15(iTRAQ8plex)	0.95223	5	4.25899	1.06793	5	1.69864	0.970127	5	5.24054	1.0548	5	5.30018	0.935856	5	8.01436	0.929634	5	11.1752	0.930208	5	11.646	1.03911	5	0.28074	33.37	0.0190546	3	2329.33	-3.80874	0
dTDSEEEIREAFR	5	6	2	F2Z5G3;Q29376	N-Term(iTRAQ8plex)																									33.08	0.00410853	2	1900.92	-1.96247	1
lQTQLAk	5	1	1	F1RL08	N-Term(iTRAQ8plex); K7(iTRAQ8plex)	0.955439	5	12.9455	1.06994	5	11.6494	0.991987	5	2.88282	1.01546	5	4.79748	0.827182	5	6.87801	0.843028	5	7.08376	0.798798	5	4.33158	0.881959	5	3.77521	33.05	0.0235339	2	1409.89	-4.95573	0
aAQLGFk	5	3	1	F1SAF0	N-Term(iTRAQ8plex); K7(iTRAQ8plex)	0.905484	5	22.0558	1.06079	5	11.4737	0.91088	5	15.219	1.01317	5	4.48093	1.05047	5	8.40832	1.12308	5	1.23805	1.02084	5	8.87001	1.0256	5	10.39	32.75	0.0198816	2	1342.82	-5.13801	0
nFMQNSLHk	5	2	1	A0A287A6W8	N-Term(iTRAQ8plex); K9(iTRAQ8plex)	0.983913	5	7.5017	0.979141	5	8.85266	1.0105	5	1.29215	0.988775	5	0.997552	1.02454	5	2.10351	1.03857	5	17.1877	1.03782	5	8.0087	1.0701	5	13.5446	32.68	0.0232529	3	1726.95	-3.19469	0
lGFAGLVk	5	2	1	I3LR32	N-Term(iTRAQ8plex); K8(iTRAQ8plex)	0.8763	5	0.952991	1.07806	5	6.92452	0.957058	5	5.06896	1.08643	5	2.97074	1.32859	5	8.22889	1.07067	5	21.3437	1.18227	5	10.7013	1.13659	5	14.2625	32.58	0.01129	3	1412.9	-4.83704	0
vVPGYGHAVLR	5	3	1	P00889	N-Term(iTRAQ8plex)	0.90994	5	7.30126	1.02108	5	6.97664	1.00153	5	3.51733	1.08425	5	3.35971	1.02063	5	0.612712	1.00707	5	12.7275	1.10797	5	5.83751	1.17857	5	11.3003	32.57	0.0276122	3	1471.86	-2.65006	0
vVSSIEQk	5	3	1	A0A287AXR5	N-Term(iTRAQ8plex); K8(iTRAQ8plex)	0.914839	5	10.4198	0.962459	5	8.28563	0.990559	5	2.10213	1.00176	5	8.44257	1.01675	5	18.158	0.98661	5	30.071	0.951119	5	20.154	0.936535	5	12.9878	32.43	0.0322028	2	1497.9	-3.56286	0
rGEIAPADFLALAEk	5	1	1	F1SJU0	N-Term(iTRAQ8plex); K15(iTRAQ8plex)	1.08972	5	5.831	0.998198	5	5.36896	0.944509	5	18.6401	1.05077	5	14.4097	1.07908	5	6.95124	0.970321	5	10.5164	1.05761	5	3.97168	1.07633	5	12.1777	32.39	0.026762	4	2209.27	-3.0848	1
gTLDcFVk	5	1	1	F1RRA6	N-Term(iTRAQ8plex); C5(Carbamidomethyl); K8(iTRAQ8plex)	1.00143	5	4.65123	1.07875	5	13.8139	0.880766	5	18.0576	1.03376	5	16.726	0.965207	5	18.3987	0.880181	5	25.2885	0.965859	5	8.84459	0.877244	5	18.9578	32.32	0.0257022	3	1547.87	-2.68547	0
mEcQTFk	5	2	1	F1RMX7	N-Term(iTRAQ8plex); C3(Carbamidomethyl); K7(iTRAQ8plex)	0.900617	5	1.8057	1.10313	5	11.5017	0.900526	5	4.11704	1.12251	5	2.30239	0.823947	5	6.22175	0.895863	5	6.89968	0.868626	5	14.6448	0.842738	5	3.81636	31.53	0.0174713	2	1551.81	-2.61397	0
lLcGLLAER	5	2	1	D0G778	N-Term(iTRAQ8plex); C3(Carbamidomethyl)	0.976019	5	6.30069	0.991536	5	3.21647	1.05613	5	7.33163	1.00382	5	4.73791	1.00559	5	1.01523	0.969448	5	9.35251	1.06573	5	5.4069	0.983876	5	10.4139	31.19	0.0446692	2	1348.79	-4.10181	0
fLLSESGSGk	5	2	1	A0A287A1G6	N-Term(iTRAQ8plex); K10(iTRAQ8plex)	0.974694	5	7.96876	0.9759	5	13.1395	0.955026	5	16.8801	1.041	5	3.57553	0.979111	5	8.81071	0.985974	5	9.22838	1.00945	5	7.89707	1.04397	5	14.0232	31.17	0.0299042	3	1632.94	-2.71369	0
sDPIMLLk	5	5	1	P29804	N-Term(iTRAQ8plex); K8(iTRAQ8plex)	0.870167	5	0.461716	1.04724	5	6.62411	0.95139	5	12.9386	1.11969	5	5.77194	1.13869	5	8.08896	1.13806	5	3.17919	1.18817	5	6.08876	1.08383	5	23.5296	31.03	0.0496193	3	1524.92	-4.10857	0
iQALDTGTAR	5	3	1	F1RUT4	N-Term(iTRAQ8plex)	1.03461	5	8.83741	0.948377	5	6.79985	1.10346	5	6.35048	0.981067	5	8.34492	0.918278	5	10.3606	0.951983	5	7.09291	0.973737	5	8.34838	0.984003	5	20.1808	30.93	0.0289797	2	1349.76	-4.40979	0
iSDIDSQVQEVPLPESFkPEYR	5	1	1	D5K893	N-Term(iTRAQ8plex); K18(iTRAQ8plex)	1.05489	5	13.6681	0.988975	5	21.071	1.13926	5	31.5239	0.938653	5	13.6296	0.913829	5	30.6799	1.05094	5	27.8222	1.00852	5	25.9099	1.10338	5	5.95139	30.92	0.0342652	3	3184.71	4.52367	0
qDGPVPkPHSVSLSDADTR	5	2	1	A0A287BBB5	N-Term(iTRAQ8plex); K7(iTRAQ8plex)	0.939006	5	7.44478	1.04362	5	9.24281	1.00684	5	4.5111	0.983466	5	5.62229	0.818544	5	6.90764	0.842452	5	3.74909	0.83739	5	10.0242	0.808365	5	7.98379	30.66	0.03479	4	2614.4	-3.41215	0
gPELLTmWFGESEANVR	5	4	1	F1SIH8	N-Term(iTRAQ8plex); M7(Oxidation)	1.02336	5	5.38646	1.03563	5	4.92969	0.992765	5	3.89866	0.984092	5	7.01452	1.05062	5	17.1681	0.971406	5	3.69366	1.02917	5	20.8268	1.01805	5	8.65245	30.26	0.0167185	3	2256.12	-3.44189	0
aAcLLPk	5	10	1	A0A287AMK0	N-Term(iTRAQ8plex); C3(Carbamidomethyl); K7(iTRAQ8plex)	0.834627	5	7.41028	1.09809	5	4.5327	0.919816	5	9.47637	1.12318	5	4.68346	1.02165	5	7.40446	0.994907	5	20.3215	0.960297	5	6.29502	0.905521	5	6.37599	30.23	0.0349966	2	1380.84	-4.806	0
lIFGANEVVWGSNkPVkPPLQER	5	3	1	I3LD62	N-Term(iTRAQ8plex); K14(iTRAQ8plex); K17(iTRAQ8plex)	0.964513	5	10.7983	1.09401	5	22.3633	0.9421	5	1.9596	0.993245	5	30.0639	1.32047	5	4.72919	1.28665	5	9.42986	1.17742	5	8.16989	1.15852	5	12.2606	30.18	0.020819	4	3491.01	-5.19209	0
eLEQLAPk	5	1	1	F1RJB0	N-Term(iTRAQ8plex); K8(iTRAQ8plex)	0.999576	5	8.41862	1.01268	5	3.88305	1.07535	5	7.51233	1.0404	5	3.10952	0.824618	5	8.00751	0.859263	5	10.2525	0.816957	5	11.1127	0.760471	5	22.1601	30.13	0.0359574	2	1535.92	-3.25903	0
lQEYNAQLR	5	2	1	A0A287A6W8	N-Term(iTRAQ8plex)	1.08779	5	3.82847	0.919954	5	4.80623	1.07514	5	3.83573	0.961276	5	2.24473	0.922909	5	18.231	0.918599	5	7.21273	0.880146	5	6.0095	0.919935	5	9.98281	30.04	0.0295268	3	1438.79	-2.60501	0
hIPVVTEDFk	5	3	1	I3LTB8	N-Term(iTRAQ8plex); K10(iTRAQ8plex)	0.976201	5	9.63215	1.0366	5	1.62589	1.04136	5	8.90162	0.893395	5	7.24178	1.78986	5	62.022	1.69432	5	44.9765	1.77427	5	60.4872	1.85735	5	65.3512	29.76	0.0472397	2	1793.03	-6.04558	0
tAELLSHHQVEIEQk	5	1	1	A0A287BD08	N-Term(iTRAQ8plex); K15(iTRAQ8plex)	1.00174	5	1.7884	1.03259	5	1.14285	0.982633	5	0.455289	1.00616	5	12.4955	0.436825	5	16.6428	0.510475	5	17.0261	0.512208	5	10.6067	0.502072	5	5.88066	29.55	0.0505229	5	2370.31	-4.44313	0
fcETTIGSk	5	3	1	A0A287AV28	N-Term(iTRAQ8plex); C2(Carbamidomethyl); K9(iTRAQ8plex)	0.938618	5	5.15695	1.06109	5	3.55649	0.916728	5	1.40881	1.06913	5	2.89095	1.2116	5	7.47949	1.19985	5	24.0295	1.19581	5	13.332	1.12479	5	9.47112	29.53	0.0419532	2	1650.89	-6.36897	0
yELLcPDNTR	5	5	2	Q6YT39;Q8WMN8	N-Term(iTRAQ8plex); C5(Carbamidomethyl)																									29.26	0.0152964	2	1584.79	-6.16291	0
cVFPFIYR	5	3	1	F1RLA2	N-Term(iTRAQ8plex); C1(Carbamidomethyl)	1.0791	5	18.948	1.03215	5	5.19812	1.0754	5	4.12257	0.96613	5	10.5573	0.885254	5	56.1626	0.932214	5	6.97092	1.08003	5	4.33017	1.09841	5	12.0694	29.07	0.0387124	3	1405.75	-7.262	0
eDRDSLVER	5	5	1	F1RR82	N-Term(iTRAQ8plex)	1.10564	5	5.58861	0.963986	5	0.351417	0.989561	5	4.22501	0.86935	5	13.9196	0.779612	5	8.07776	0.802699	5	7.04688	0.785669	5	4.54983	0.930274	5	11.9782	29.01	0.0280723	2	1422.75	-1.36594	1
aIANSLk	5	3	1	A0A287B4I0	N-Term(iTRAQ8plex); K7(iTRAQ8plex)	0.939987	5	1.32796	1.1626	5	12.0264	0.911295	5	1.53769	0.965544	5	4.81867	1.03675	5	12.8987	1.07419	5	11.5174	1.07693	5	10.2118	1.01805	5	3.23323	28.9	0.081353	2	1324.83	-6.91308	0
cVDDHIFcGk	5	2	1	A0A287AE08	N-Term(iTRAQ8plex); C1(Carbamidomethyl); C8(Carbamidomethyl); K10(iTRAQ8plex)	0.993295	5	6.75322	0.965208	5	0.925506	1.03609	5	4.02644	0.991421	5	4.15193	0.888511	5	10.4179	0.954841	5	6.04926	0.922425	5	5.92249	0.948797	5	5.94409	28.71	0.0195823	3	1858.93	-3.87042	0
lLGESPFHcEDLcEGENk	5	2	1	A0A286ZWH7	N-Term(iTRAQ8plex); C9(Carbamidomethyl); C13(Carbamidomethyl); K18(iTRAQ8plex)	1.04979	5	3.95378	1.11418	5	7.23453	0.873474	5	3.94726	0.940473	5	1.20907	0.565475	5	16.1385	0.590234	5	18.3248	0.577	5	9.93184	0.590624	5	9.86902	28.68	0.0220218	3	2742.33	-2.43646	0
iSEQFTAmFR	5	13	2	A0A287A275;Q767L7	N-Term(iTRAQ8plex); M8(Oxidation)																									28.64	0.0233198	3	1549.79	-4.04167	0
lEGSFAGTGR	5	5	1	F1RRW4	N-Term(iTRAQ8plex)	1.02478	5	14.2617	1.01731	5	8.75505	0.99553	5	4.82328	0.922345	5	9.58646	0.988731	5	38.0634	1.10286	5	15.2338	1.16613	5	12.4494	1.03499	5	28.5385	28.63	0.0254299	2	1298.69	-4.35623	0
lcNIPLEDLTNYk	5	1	1	A0A286ZNM0	N-Term(iTRAQ8plex); C2(Carbamidomethyl); K13(iTRAQ8plex)	0.955808	5	6.79426	0.988499	5	7.21209	0.992133	5	17.4039	1.07579	5	8.45984	1.25482	5	10.1918	1.14218	5	5.68627	1.25419	5	5.44246	1.2435	5	21.3513	28.61	0.0655552	3	2201.2	-3.63984	0
iAYSATTk	5	1	1	A0A286ZWH7	N-Term(iTRAQ8plex); K8(iTRAQ8plex)	0.984354	5	13.8717	1.09916	5	4.47261	0.902306	5	11.6065	0.961591	5	2.57591	0.686183	5	1.66337	0.627974	5	16.2642	0.668441	5	16.6355	0.701401	5	3.53563	28.59	0.0582481	2	1462.87	0.204415	0
eTTQAVk	5	3	1	A0A287AC59	N-Term(iTRAQ8plex); K7(iTRAQ8plex)	0.918205	5	23.197	1.19396	5	10.8232	0.875774	5	14.3983	0.932989	5	4.90138	0.949515	5	37.5779	0.941751	5	16.1961	0.968746	5	19.3982	0.907513	5	5.44823	28.54	0.0846051	2	1384.82	-4.32087	0
kEcGILADPNGPFR	5	1	1	A0A287BCE6	N-Term(iTRAQ8plex); K1(iTRAQ8plex); C3(Carbamidomethyl)	0.979663	5	10.8596	1.03709	5	11.3267	0.854176	5	5.73431	1.06944	5	2.86351	0.947453	5	7.24182	0.892455	5	12.9937	0.931676	5	12.0658	1.0179	5	4.9073	28.4	0.0611421	4	2182.18	-3.85213	1
iEDANLIPPVPDDkFQDLVDAVR	5	1	1	F1SS26	N-Term(iTRAQ8plex); K14(iTRAQ8plex)	1.01159	5	6.85528	1.14166	5	8.92636	1.06983	5	4.36437	1.02717	5	6.2777	0.52904	5	28.0078	0.447335	5	37.3544	0.388239	5	69.436	0.317107	5	42.9169	28.35	0.0603148	4	3187.75	0.373866	1
vGTDGVVTVk	5	4	1	A0A287AEC2	N-Term(iTRAQ8plex); K10(iTRAQ8plex)	0.932802	5	8.70269	1.09617	5	8.25231	0.992634	5	0.733433	1.04368	5	1.56091	1.20427	5	13.5797	1.16659	5	20.2188	1.2468	5	14.6761	1.16775	5	6.14409	28.09	0.0827422	2	1582.96	-4.01718	0
eTESmAPQTQk	5	1	1	Q5S233	N-Term(iTRAQ8plex); M5(Oxidation); K11(iTRAQ8plex)	0.985801	5	7.64947	1.07908	5	2.66052	0.957641	5	5.96115	0.990055	5	4.20315	0.901306	5	14.4894	0.959263	5	14.7954	0.902429	5	13.7535	1.04802	5	23.8379	28.05	0.0455925	3	1873.97	-3.21134	0
sNLTNYLESNTSR	5	1	1	F1SDE8	N-Term(iTRAQ8plex)	1.01585	5	0.72566	0.975362	5	8.31255	1.03958	5	5.13426	0.975873	5	11.7525	0.876462	5	5.04961	0.885476	5	6.75185	0.930049	5	2.98032	0.865294	5	7.36935	27.95	0.0232471	2	1802.91	-6.97088	0
fSDAYSQAR	5	3	1	F1SE68	N-Term(iTRAQ8plex)	1.04946	5	8.36382	0.919784	5	8.62038	1.09861	5	3.6176	0.952267	5	14.7063	0.50898	5	17.5317	0.508648	5	28.4853	0.495461	5	27.562	0.464929	5	5.40989	27.92	0.0250226	2	1348.68	-0.0253069	0
aScLcHTEIk	5	2	1	B2ZGN1	N-Term(iTRAQ8plex); C3(Carbamidomethyl); C5(Carbamidomethyl); K10(iTRAQ8plex)	1.1287	5	9.28081	0.909179	5	5.99593	1.00616	5	10.9495	0.8555	5	14.7532	0.875073	5	6.52191	0.928503	5	5.72087	0.951432	5	2.61122	0.920905	5	2.77273	27.83	0.0508458	2	1826.96	-5.99058	0
tLVSVTk	5	3	1	O02705	N-Term(iTRAQ8plex); K7(iTRAQ8plex)	0.986873	5	8.64696	1.1313	5	9.62098	0.93019	5	11.3886	0.948597	5	10.4019	1.19159	5	11.6926	1.2207	5	10.9773	1.19072	5	12.2579	1.20974	5	11.7661	27.82	0.0402253	2	1355.87	-3.2098	0
fDFGHWGHcR	5	3	1	P26461	N-Term(iTRAQ8plex); C9(Carbamidomethyl)	1.03804	5	5.12779	0.993529	5	9.3595	0.991091	5	7.70759	1.01065	5	13.2609	1.23393	5	23.6807	1.14532	5	19.7029	1.2016	5	21.8725	1.23952	5	8.93567	27.54	0.00546213	4	1622.75	-2.88041	0
akPAEAPAAAAPk	5	2	1	K9IW73	N-Term(iTRAQ8plex); K2(iTRAQ8plex); K13(iTRAQ8plex)	0.696269	5	30.1565	1.05424	5	11.2677	0.931792	5	14.5895	1.28947	5	14.2727	1.03225	5	5.06916	0.988023	5	24.0788	0.964868	5	9.83733	0.881676	5	18.2878	27.54	0.0510973	3	2105.28	-1.58038	0
gLcGNYDk	5	2	1	F1RMX7	N-Term(iTRAQ8plex); C3(Carbamidomethyl); K8(iTRAQ8plex)	0.942508	5	7.19593	0.989233	5	7.68602	1.02927	5	8.06417	1.03324	5	1.03065	0.898947	5	12.4204	0.820396	5	8.99977	0.880319	5	2.60461	0.893551	5	18.405	27.42	0.043925	2	1534.81	-4.30571	0
eIQIIPLQRDDED	5	2	1	I3LTC6	N-Term(iTRAQ8plex)	1.0575	5	7.38492	0.923852	5	5.18466	1.06086	5	2.9067	0.941471	5	6.31744	0.896087	5	15.1315	0.83656	5	12.5059	0.85914	5	13.1732	0.861097	5	8.77363	27.31	0.0575919	3	1887.99	-2.50311	1
vGMPHPQPQHEPPTPk	5	2	2	A0A287AI93;A0A287BPZ5	N-Term(iTRAQ8plex); K16(iTRAQ8plex)																									27.17	0.0905612	4	2385.3	-0.104124	0
lFVSPLAk	5	3	1	F1SMB2	N-Term(iTRAQ8plex); K8(iTRAQ8plex)	0.869207	5	2.13578	1.07624	5	11.4018	0.920234	5	7.91739	1.07202	5	10.0393	1.03856	5	8.42482	1.07203	5	7.85459	1.0616	5	11.8615	1.08774	5	3.18972	26.9	0.044612	3	1482.95	-1.021	0
tPcGAPSVTVTk	5	2	1	F1RR82	N-Term(iTRAQ8plex); C3(Carbamidomethyl); K12(iTRAQ8plex)	0.873672	5	9.30621	1.06822	5	11.6673	0.972674	5	5.99105	1.04037	5	11.5428	0.689827	5	7.39733	0.631266	5	11.3331	0.669541	5	19.0038	0.64855	5	25.4443	26.77	0.0978257	3	1826.02	-3.59828	0
cLQAQEESR	5	3	1	F1SE68	N-Term(iTRAQ8plex); C1(Carbamidomethyl)	1.10761	5	8.11422	0.94766	5	0.226875	1.08303	5	1.87762	0.959641	5	7.0535	0.946452	5	18.3796	1.03132	5	4.36777	0.992243	5	9.77695	0.941177	5	21.2351	26.67	0.027448	2	1424.71	-1.84035	0
qHSNSNmVIMLIGNk	5	2	1	F1RT87	N-Term(iTRAQ8plex); M7(Oxidation); K15(iTRAQ8plex)	0.960515	5	5.97319	1.03122	5	4.07188	0.977464	5	2.17603	0.939364	5	9.63516	0.989506	5	12.476	1.0862	5	19.8043	1.02306	5	7.4276	1.16142	5	34.9408	26.5	0.105444	4	2310.25	1.25317	0
dNNLLGk	5	5	2	F1S9Q1;F1SA70	N-Term(iTRAQ8plex); K7(iTRAQ8plex)																									26.37	0.0948073	2	1381.82	-4.84132	0
qcLELFGk	5	2	1	A5A4F6	N-Term(iTRAQ8plex); C2(Carbamidomethyl); K8(iTRAQ8plex)	0.906634	5	6.22221	0.971948	5	8.28734	0.957725	5	9.08214	1.09178	5	4.05816	1.07819	5	11.8663	1.14661	5	17.0542	1.01852	5	11.3151	1.00461	5	14.9082	26.01	0.124178	3	1602.91	-2.91329	0
gYQLPDGk	5	1	1	A0A287BMQ2	N-Term(iTRAQ8plex); K8(iTRAQ8plex)	0.858972	5	4.7844	1.05241	5	6.55248	0.964329	5	11.6575	1.12144	5	3.85944	0.978236	5	5.93444	0.910098	5	2.3686	0.950602	5	2.16735	0.89726	5	2.50528	25.88	0.186956	3	1485.85	-2.53659	0
kTEAESQEQPSANcRPADLER	5	2	1	F1RMX7	N-Term(iTRAQ8plex); K1(iTRAQ8plex); C14(Carbamidomethyl)	1.07542	5	15.0958	0.965746	5	9.13251	1.0107	5	11.7258	0.972019	5	13.8658	0.941523	5	8.09233	0.939604	5	11.8643	0.940001	5	22.122	0.986442	5	1.16893	25.87	0.0645759	4	3024.51	-5.26845	1
eVEAVIPDHcVFASNTSALPISEIAAVSk	5	2	1	Q29554	N-Term(iTRAQ8plex); C10(Carbamidomethyl); K29(iTRAQ8plex)	0.811968	5	17.4159	0.938541	5	12.3459	0.977199	5	30.4518	1.19123	5	10.4924	1.1344	5	46.1797	1.07645	5	12.9096	0.928461	5	44.8977	0.978122	5	20.3679	25.84	0.100076	5	3662.95	-2.3419	0
lSVNSHFMk	5	2	1	D0G781	N-Term(iTRAQ8plex); K9(iTRAQ8plex)	1.1632	5	12.0435	0.919926	5	5.89299	0.958547	5	18.5067	0.911513	5	12.403	0.984084	5	5.03494	0.954017	5	5.06664	0.947119	5	16.8857	0.913884	5	8.37581	25.57	0.131594	2	1670.94	-5.91028	0
lLADVLk	5	1	1	I3LC15	N-Term(iTRAQ8plex); K7(iTRAQ8plex)	0.860453	5	3.98661	1.08289	5	1.11957	0.947885	5	5.34409	1.09495	5	3.61956	1.00376	5	12.8006	0.988535	5	11.6012	0.918822	5	8.87298	0.949894	5	2.48343	25.52	0.0824797	3	1379.91	-0.592791	0
eDPPAcYATVFDk	5	10	1	A0A287AMK0	N-Term(iTRAQ8plex); C6(Carbamidomethyl); K13(iTRAQ8plex)	0.948884	5	5.17213	1.02749	5	5.95718	0.971713	5	3.22859	1.02011	5	2.82311	1.29375	5	20.9714	1.30638	5	27.4884	1.27513	5	16.1073	1.30464	5	14.1098	25.41	0.0569725	3	2121.07	-5.85282	0
gIRPAINVGLSVSR	5	4	1	A0A287AGU2	N-Term(iTRAQ8plex)	1.01125	5	2.00647	0.988305	5	9.05925	1.04777	5	10.8396	0.950189	5	4.98777	0.857521	5	0.648533	0.896058	5	6.39283	1.06719	5	22.4324	0.817351	5	6.76444	25.09	0.105467	3	1743.05	-1.55041	0
eTVDPTYLWIGPNEkPLTGNDR	5	3	1	C8C4M8	N-Term(iTRAQ8plex); K15(iTRAQ8plex)	1.05335	5	7.72903	0.948823	5	5.43644	0.986093	5	6.16024	1.03044	5	9.42712	1.17283	5	9.12173	1.22473	5	10.3339	1.16511	5	18.3325	1.22355	5	13.5898	25.08	0.120612	3	3123.65	-3.00003	0
dYLLcDYNR	5	8	2	A9XFX6;A0A287AP52	N-Term(iTRAQ8plex); C5(Carbamidomethyl)																									24.85	0.0289697	2	1535.74	-3.30956	0
iQEAGTEVVk	5	3	1	P00346	N-Term(iTRAQ8plex); K10(iTRAQ8plex)	0.946178	5	3.19102	1.0922	5	3.58997	0.953206	5	4.59112	1.04449	5	4.30713	0.856775	5	8.16024	0.925129	5	11.1104	0.906821	5	10.3282	0.989136	5	22.4685	24.53	0.168786	3	1681.99	-0.732494	0
mQHLIAR	5	4	2	F1SHL9;A0A287ACX9	N-Term(iTRAQ8plex)																									24.23	0.169341	3	1172.69	-1.54105	0
yESLTDPSk	5	6	2	A0A287A9T4;O02705	N-Term(iTRAQ8plex); K9(iTRAQ8plex)																									23.96	0.155493	2	1647.9	-0.460522	0
eGNAIFTFPNTPVk	5	3	1	A0A286ZL94	N-Term(iTRAQ8plex); K14(iTRAQ8plex)	0.844074	5	0.870509	1.01375	5	7.59421	0.898028	5	16.1035	1.15845	5	5.54597	1.17174	5	13.1993	1.11525	5	18.6833	1.15034	5	9.18609	1.02522	5	22.3514	23.71	0.182582	3	2143.18	-9.58404	0
dFVAEPMGEkPVGSLAGIGDVLGk	5	1	1	F1RU33	N-Term(iTRAQ8plex); K10(iTRAQ8plex); K24(iTRAQ8plex)	0.875353	5	23.4104	0.971453	5	11.1846	1.06787	5	15.0074	1.01566	5	30.9909	0.948173	5	3.36405	1.02411	5	13.4735	1.0206	5	5.74211	1.0682	5	26.4766	23.45	0.168994	4	3298.84	-1.54806	0
aGSQPAPTAAR	5	1	1	Q864V5	N-Term(iTRAQ8plex)	1.08164	5	26.3513	0.881409	5	13.9191	1.12117	5	7.99652	0.850154	5	2.60138	1.02873	5	16.5028	1.38063	5	26.8979	1.25981	5	29.7035	1.19889	5	20.3555	22.86	0.176245	2	1330.73	-3.59	0
cEGSSVQTR	5	2	1	F1SS26	N-Term(iTRAQ8plex); C1(Carbamidomethyl)	1.08339	5	19.2284	0.866633	5	14.4251	1.34361	5	9.42505	0.761224	5	29.5386	0.48946	5	13.6811	0.508084	5	19.9675	0.473838	5	25.9333	0.680977	5	45.4765	22.68	0.0647413	3	1327.65	-2.25699	0
eSATESEGEkk	5	1	1	I3LC61	N-Term(iTRAQ8plex); K10(iTRAQ8plex); K11(iTRAQ8plex)	0.881404	5	6.34044	0.995181	5	14.7419	0.901041	5	5.06673	1.09177	5	8.34659	1.06077	5	2.70318	0.964044	5	3.97349	0.969429	5	6.00546	0.850242	5	14.9195	22.65	0.239573	2	2107.16	-0.923538	1
gISHAPITk	5	1	1	F1S2W0	N-Term(iTRAQ8plex); K9(iTRAQ8plex)	1.00534	5	13.3518	0.959768	5	8.57312	0.92012	5	7.61479	0.918659	5	10.673	0.818073	5	14.4223	0.720413	5	34.8961	0.794201	5	20.6892	0.839528	5	22.92	22.4	0.239671	3	1531.94	-2.28912	0
vVLPMEMTIR	5	18	1	P50667	N-Term(iTRAQ8plex)	1.09599	5	16.1702	0.848579	5	35.8925	1.17677	5	24.6554	0.941193	5	8.27258	0.92818	5	10.0204	0.852494	5	15.3316	0.882642	5	11.4556	0.909717	5	3.31635	22.25	0.250178	3	1492.84	-5.75451	0
aVFPSIVGRPR	5	13	2	A0A287AAR4;A0A287AVS8	N-Term(iTRAQ8plex)																									22.18	0.29359	4	1502.91	-3.2635	0
nDkESVPISDTIIPAVPPPTDLRFTNVGPDTIR	5	1	1	A0A286ZY95	N-Term(iTRAQ8plex); K3(iTRAQ8plex)	1.06353	5	9.53945	1.0001	5	11.8781	0.980482	5	30.907	1.00379	5	16.9041	1.22907	5	16.6919	1.38065	5	5.54162	1.61214	5	14.5003	1.30003	5	21.8553	21.19	0.249007	4	4183.28	-0.880161	2
lcQcQMPPPHPkPR	5	1	1	F1S1R1	N-Term(iTRAQ8plex); C2(Carbamidomethyl); C4(Carbamidomethyl); K12(iTRAQ8plex)	1.40393	5	3.04913	0.883903	5	8.65121	1.10296	5	7.50484	0.798463	5	9.37002	0.633158	5	11.1994	0.650087	5	0.824881	0.704663	5	8.24048	1.10162	5	6.03341	20.62	0.288265	4	2354.24	-5.21163	0
icSHSPkPETEk	5	4	2	D3K5M3;A0A286ZQX0	N-Term(iTRAQ8plex); C2(Carbamidomethyl); K7(iTRAQ8plex); K12(iTRAQ8plex)																									19.57	0.520021	4	2325.3	-1.69186	0
vHPVSTR	5	1	1	A0A0K0KW08	N-Term(iTRAQ8plex)	1.09017	5	10.3121	1.01518	5	10.3784	1.01816	5	3.35803	0.954843	5	8.54473	0.758873	5	11.4017	0.850486	5	15.1467	0.878889	5	3.06682	0.863691	5	17.0965	19.47	0.542867	3	1099.65	-4.29275	0
fLGDEETVRk	5	2	1	B5KJG2	N-Term(iTRAQ8plex); K10(iTRAQ8plex)	0.986871	5	2.71365	0.963128	5	29.3817	0.999385	5	24.011	1.06774	5	6.80624	0.867645	5	16.6523	0.876916	5	21.6246	0.902821	5	12.1438	0.887441	5	9.39189	19.44	0.581328	2	1802.02	-4.31224	1
gcHLNVkPDPk	5	1	1	D5K891	N-Term(iTRAQ8plex); C2(Carbamidomethyl); K7(iTRAQ8plex); K11(iTRAQ8plex)	0.758169	5	12.8862	1.08421	5	3.33921	0.861465	5	13.5946	1.14712	5	5.76895	1.06996	5	0.57491	0.952773	5	6.35442	1.01323	5	7.63049	0.894951	5	4.67026	19.13	0.604791	4	2177.25	-4.3581	0
aSFAPMEDkLNQAHIEVQQLk	5	5	1	F1RR82	N-Term(iTRAQ8plex); K9(iTRAQ8plex); K21(iTRAQ8plex)	0.813338	5	16.6745	1.25693	5	15.1373	0.806138	5	3.28471	0.991174	5	27.1086	0.65288	5	3.03463	0.67141	5	15.3631	0.732831	5	17.351	0.642394	5	19.5682	19.1	0.569614	4	3309.82	-4.66129	1
kSETGIPQGQGSQVk	5	1	1	F1RQ56	N-Term(iTRAQ8plex); K1(iTRAQ8plex); K15(iTRAQ8plex)	1.0229	5	9.21328	0.988838	5	28.0989	0.974974	5	11.4491	0.961034	5	9.18531	0.818501	5	10.5353	0.791842	5	11.0857	0.876722	5	17.7768	0.810019	5	31.3233	18.48	0.598133	3	2456.42	-0.618396	1
hLESHGAPGPSTSLkENQHLDSQk	5	2	1	A0A286ZWH7	N-Term(iTRAQ8plex); K15(iTRAQ8plex); K24(iTRAQ8plex)	0.8404	5	9.39692	1.15898	5	2.22636	0.820057	5	12.658	1.14109	5	4.47477	0.536219	5	10.5517	0.50427	5	29.5284	0.475053	5	35.7248	0.484354	5	31.995	17.38	0.750435	4	3509.88	-1.89746	1
rPNIELcR	5	1	1	F1SDE8	N-Term(iTRAQ8plex); C7(Carbamidomethyl)	1.10551	5	24.663	1.0705	5	5.24634	0.924259	5	2.44845	0.979382	5	6.94249	1.00728	5	4.83918	0.941095	5	3.34684	0.889329	5	21.9181	0.93071	5	10.4038	17.01	0.729582	3	1361.76	-1.85194	0
vELVPPTPAEIPTAIQSLkk	5	1	1	A0A287A725	N-Term(iTRAQ8plex); K19(iTRAQ8plex); K20(iTRAQ8plex)	0.997233	5	20.9288	1.15391	5	10.0519	0.871139	5	12.367	0.996991	5	9.15044	0.797096	5	6.7539	0.974463	5	5.90632	0.871527	5	22.6324	0.876628	5	2.93515	16.28	0.408601	5	3043.84	-4.87575	1
tNPIFcIR	5	3	2	Q6YT39;Q8WMN8	N-Term(iTRAQ8plex); C6(Carbamidomethyl)																									15.49	0.82769	2	1324.73	-2.95205	0
kVDPGETcDcGSIk	5	1	1	A0A287AJR1	N-Term(iTRAQ8plex); K1(iTRAQ8plex); C8(Carbamidomethyl); C10(Carbamidomethyl); K14(iTRAQ8plex)	0.959812	5	9.37767	1.16471	5	9.8111	0.98849	5	2.32428	1.03326	5	21.2054	1.08395	5	12.4255	1.11025	5	29.8245	1.10898	5	10.2036	1.0079	5	35.081	14.73	1.35109	3	2478.32	5.84689	1
aSGFLMk	5	3	1	X4ZFQ2	N-Term(iTRAQ8plex); K7(iTRAQ8plex)	0.931758	5	3.32942	1.10851	5	11.3895	0.9309	5	12.3026	1.03023	5	11.1131	1.1378	5	4.98268	1.07849	5	5.01246	1.08101	5	6.19512	1.02694	5	5.77622	13.15	2.38939	2	1361.8	-1.67728	0
vFINLLDSYSSR	5	1	1	F1SAQ8	N-Term(iTRAQ8plex)	0.969145	5	4.12519	1.0197	5	9.09633	1.0196	5	18.2245	0.963573	5	5.55591	1.02737	5	29.2901	1.00451	5	10.2672	0.994581	5	4.22815	0.893608	5	7.12023	10.02	4.03637	2	1717.93	-5.53469	0
iEEMLSk	5	2	1	A0A0B8RZH9	N-Term(iTRAQ8plex); K7(iTRAQ8plex)	0.903362	5	6.04054	1.02451	5	0.197456	0.905253	5	3.30918	1.1224	5	1.90599	1.13599	5	25.3813	1.08386	5	25.3158	1.14319	5	4.85651	1.0191	5	15.457	9.45	5.76585	2	1457.84	-4.09503	0
ykGTVEYk	5	1	1	F1RM74	N-Term(iTRAQ8plex); K2(iTRAQ8plex); K8(iTRAQ8plex)	0.980371	5	20.2598	1.0969	5	1.16814	0.898639	5	4.12602	1.03494	5	13.0538	0.767851	5	6.99739	0.782733	5	10.5192	0.818438	5	1.23518	0.751533	5	16.051	6.69	8.27156	3	1900.12	-4.44433	1
eISHNPQIR	5	4	1	F1RVJ8	N-Term(iTRAQ8plex)	1.1199	5	19.2557	0.917915	5	5.59406	1.04597	5	9.8469	0.892864	5	7.0424	0.944321	5	2.1755	0.866691	5	26.7593	0.913973	5	9.22743	0.886708	5	8.89545	5.59	8.37835	3	1397.78	-2.97231	0
lQFmVQGcENmcPSMNLFSHGTR	5	1	1	D3K5J6	N-Term(iTRAQ8plex); M4(Oxidation); C8(Carbamidomethyl); M11(Oxidation); C12(Carbamidomethyl)	0.973246	4	4.21591	1.03338	4	11.3187	1.0299	4	11.342	0.995572	4	11.2019	1.12393	4	20.2177	1.01913	4	12.2338	0.952097	4	14.4892	1.27207	4	9.59883	4.35	1.08348	4	3080.38	0.0414543	0
gYLDkLEPSk	5	4	1	A0A287AGU2	N-Term(iTRAQ8plex); K5(iTRAQ8plex); K10(iTRAQ8plex)	1.01687	5	38.3468	1.03832	5	4.30215	0.92461	5	4.54886	0.952717	5	38.8412	0.853115	5	32.9946	0.859041	5	30.7187	0.892425	5	17.8098	0.902105	5	20.0546	1.87	25.0625	3	2062.23	-2.20376	1
mVLDAEk	5	1	1	A5A8V7	N-Term(iTRAQ8plex); K7(iTRAQ8plex)	0.897139	5	5.94756	1.03208	5	4.85675	0.984842	5	2.08363	1.08782	5	8.71724	0.989531	5	10.1563	0.990374	5	10.6341	1.01037	5	6.76141	0.967274	5	9.61693	29.92	0.0532723	3	1413.82	-3.99787	0
mQIIccR	5	1	1	D3K5J6	M1(Oxidation); N-Term(iTRAQ8plex); C5(Carbamidomethyl); C6(Carbamidomethyl)	1.10335	5	6.51303	0.999507	5	6.53299	0.977796	5	6.44296	0.961698	5	5.13937	0.767256	5	27.1923	0.829552	5	14.7064	0.788818	5	8.80915	0.724601	5	3.64239	16.41	0.188562	3	1300.65	-1.63825	0
sLSDMTAk	5	2	1	A0A2C9F3A3	N-Term(iTRAQ8plex); K8(iTRAQ8plex)	0.977346	5	3.84408	1.04286	5	9.66121	0.9607	5	9.67782	1.0553	5	7.14557	0.983385	5	8.53519	0.878659	5	21.4665	0.920741	5	7.37473	1.02174	5	11.2559	12.32	2.68158	3	1460.82	-2.62819	0
hAFATPVLSIDAPPDTLINk	5	3	1	F1SLX4	N-Term(iTRAQ8plex); K20(iTRAQ8plex)	0.925905	5	11.2204	1.1136	5	9.98047	0.898922	5	14.9876	1.01085	5	5.40031	1.26286	5	19.9417	1.24685	5	37.3384	1.3566	5	28.8548	1.27142	5	33.9682	11.68	3.20245	3	2728.55	-0.954055	0
fVEEYDRR	5	4	1	F1RRW4	N-Term(iTRAQ8plex)	0.988276	5	5.6381	1.00193	5	12.3473	1.00548	5	10.6946	1.04371	5	11.0577	1.21822	5	9.01926	1.18699	5	7.80958	1.13337	5	14.4526	1.34334	5	28.8727	18.72	0.257811	2	1417.73	-2.00349	1
nLIGGESTGASFScFDEINSR	4	2	1	E7FM66	N-Term(iTRAQ8plex); C14(Carbamidomethyl)	1.05467	4	12.2851	0.99627	4	6.57795	1.04984	4	4.93491	0.926585	4	3.41521	0.956098	4	9.16156	0.990766	4	6.01578	0.893788	4	3.25904	0.94282	4	9.11457	131.99	4.36364e-13	2	2565.21	-3.64756	0
lQGVQGLYQLSQEEHSLLQER	4	2	1	F1SMN4	N-Term(iTRAQ8plex)	1.00961	4	3.54472	1.02974	4	11.8126	1.0968	4	3.87776	0.884971	4	15.4004	0.897448	4	17.2694	0.822356	4	7.6246	0.925358	4	17.6401	1.07318	4	24.3312	99.04	5.15169e-09	3	2759.46	-0.16769	0
lIVDEAINEDNSVVSLSQPk	4	3	1	F1SIH8	N-Term(iTRAQ8plex); K20(iTRAQ8plex)	1.01397	4	12.1757	1.0233	4	2.2438	0.948142	4	7.8823	0.982487	4	15.2724	1.0366	4	17.9681	1.07714	4	11.2688	1.07576	4	3.20007	1.16031	4	10.8339	95.25	1.27625e-08	2	2778.52	-3.55782	0
lLAVQEQLEGQLQccQEELR	4	2	1	F1SMN4	N-Term(iTRAQ8plex); C14(Carbamidomethyl); C15(Carbamidomethyl)	1.04231	4	11.951	0.940253	4	0.694549	1.0308	4	11.3324	0.975154	4	3.81754	0.880643	4	10.9906	0.827321	4	17.707	0.805656	4	26.7477	0.690179	4	12.3322	89.25	3.42289e-08	3	2748.39	-2.75917	0
aAPDLQcAGSSAMAPAR	4	2	1	A0A288CFT0	N-Term(iTRAQ8plex); C7(Carbamidomethyl)	1.07334	4	9.90245	0.955613	4	8.91763	1.06976	4	11.0385	0.924036	4	14.0101	0.495994	4	25.9193	0.526524	4	46.1597	0.521056	4	44.6925	0.613444	4	75.9117	88.48	1.70996e-08	2	1977.97	-3.97905	0
gLVAIITGGASGLGLATAER	4	1	1	K7GP28	N-Term(iTRAQ8plex)	1.02592	4	3.98668	1.05857	4	0.528194	1.04313	4	9.54849	0.8853	4	7.82865	0.962408	4	16.1173	0.91058	4	6.76477	0.884829	4	6.63288	1.05807	4	12.6153	87.48	9.53984e-08	3	2131.23	-6.29369	0
qGQYAPMAIEEQVAVIYAGVR	4	4	1	A0A287AGU2	N-Term(iTRAQ8plex)	1.0056	4	17.3225	0.969146	4	3.02007	1.10762	4	9.58904	0.949952	4	5.89974	1.30872	4	10.994	1.23156	4	7.59285	1.05853	4	13.217	1.13077	4	5.99582	86.52	8.52376e-08	3	2597.37	-0.737345	0
aVPLALALISVSNPR	4	3	1	A0A287AN02	N-Term(iTRAQ8plex)	1.08573	4	2.29055	0.974532	4	2.2912	0.99888	4	5.41277	0.978083	4	6.81816	1.03706	4	16.3974	0.859557	4	22.7772	0.898129	4	10.6509	0.903356	4	8.0945	85.05	9.95656e-08	3	1825.12	-2.7199	0
sGLNAMEcALLLEk	4	1	1	F1RLC5	N-Term(iTRAQ8plex); C8(Carbamidomethyl); K14(iTRAQ8plex)	0.922146	4	13.6126	0.992194	4	1.72399	0.979558	4	8.01691	1.06606	4	12.2219	1.10787	4	8.32546	1.26348	4	15.5681	1.22363	4	4.67035	1.22084	4	4.81173	84.96	1.4713e-07	2	2157.18	-3.4046	0
[truncated: 9,199 more rows]
