# Supplementary material for: Comparative Proteomics and Phosphoproteomics Analysis Reveal the Possible Breed Difference in Yorkshire and Duroc Boar Spermatozoa
Source: Front Cell Dev Biol. 2021 Jul 16;9:652809. doi: 10.3389/fcell.2021.652809 (PMC8322956; doi:10.3389/fcell.2021.652809)
Supplement: Supplementary file 5 [file Table_2.XLSX]

## Sheet: Sheet1
Supplemental Data S2. All protein species identified in Duroc and Yorkshire spermatozoa
Uniprot Accession	Description	Coverage	# Proteins	# Unique Peptides	# Peptides	# PSMs	D1/ref	D1/ref Count	D1/ref Variability [%]	D2/ref	D2/ref Count	D2/ref Variability [%]	D3/ref	D3/ref Count	D3/ref Variability [%]	D4/ref	D4/ref Count	D4/ref Variability [%]	Y1/ref	Y1/ref Count	Y1/ref Variability [%]	Y2/ref	Y2/ref Count	Y2/ref Variability [%]	Y3/ref	Y3/ref Count	Y3/ref Variability [%]	Y4/ref	Y4/ref Count	Y4/ref Variability [%]	# AAs	MW [kDa]	calc. pI	Ratio Y/D	T Test P value	Q-value
A0A076EBU5	ATP synthase protein 8 OS=Sus scrofa domesticus GN=ATP8 PE=3 SV=1 - [A0A076EBU5_PIG]	26.87	16	1	2	4	1.01162	2	6.8912	1.01577	3	24.9502	1.10527	2	20.7468	0.969602	2	13.3132	13.2416	3	570.604	13.3714	3	652.124	12.7086	3	485.425	12.7392	3	567.4	67	7.86006	8.83643	12.6908	6.01678e-10	1.04993e-06
F1SS26	Uncharacterized protein OS=Sus scrofa GN=THBS1 PE=1 SV=2 - [F1SS26_PIG]	39.66	3	39	39	95	0.98903	95	11.1678	1.00304	95	9.50165	1.00681	95	10.4011	1.0112	95	9.80603	0.478024	95	39.5661	0.456484	95	39.6049	0.450382	95	45.9278	0.471895	95	47.8697	1170	129.463	4.89404	0.46303	7.4956e-10	6.53991e-07
I3LJA4	Uncharacterized protein OS=Sus scrofa PE=3 SV=2 - [I3LJA4_PIG]	52.96	1	49	49	95	0.988623	95	10.7486	1.00768	95	9.15039	0.995009	95	11.6262	1.00014	95	10.1403	0.71667	95	21.4976	0.699641	95	21.0641	0.691839	95	20.9401	0.707571	95	24.1037	1250	134.122	6.771	0.705436	9.2173e-09	5.3614e-06
F1RI22	Uncharacterized protein OS=Sus scrofa GN=PSP-II PE=4 SV=3 - [F1RI22_PIG]	63.24	2	2	8	1292	0.953781	207	16.9459	1.04569	211	12.7314	0.951415	208	14.9218	1.04595	213	13.7639	2.02386	215	31.1015	2.05816	213	30.9212	2.01311	214	33.0033	1.98279	214	25.5196	136	14.7094	8.70459	2.02108	5.32096e-08	2.32127e-05
P35496	Major seminal plasma glycoprotein PSP-II OS=Sus scrofa PE=1 SV=2 - [PSP2_PIG]	65.69	3	3	9	1530	0.904122	479	18.9491	1.05486	507	16.282	0.961619	487	20.1578	1.07646	503	17.2545	2.39599	513	33.113	2.46428	513	31.6992	2.39585	513	29.7713	2.31615	513	29.2907	137	14.8065	8.70459	2.39483	1.4844e-07	5.18056e-05
F1SPF6	RuvB-like helicase OS=Sus scrofa GN=RUVBL1 PE=1 SV=3 - [F1SPF6_PIG]	23.25	2	7	7	11	1.08794	11	14.6712	0.938672	11	10.9404	1.0516	11	7.04908	0.978675	11	16.3295	2.09972	11	31.1165	2.1438	11	41.6996	2.06257	11	29.5253	2.18858	11	29.4596	456	50.1653	6.41748	2.09389	2.40103e-07	6.98299e-05
Q8WNW8	Nexin-1 OS=Sus scrofa GN=PN-1 PE=2 SV=2 - [Q8WNW8_PIG]	37.53	4	14	14	40	0.967126	40	11.423	1.00225	40	11.2161	1.01607	40	9.872	1.02274	40	13.3555	1.44866	40	32.1532	1.40008	40	36.5164	1.40412	40	31.8477	1.41606	40	20.7523	397	44.0562	9.45166	1.41433	2.67157e-07	6.65984e-05
A0A287BM88	Lipocalin 8 OS=Sus scrofa GN=LCN8 PE=1 SV=1 - [A0A287BM88_PIG]	29.48	3	5	5	9	0.996811	9	7.35428	1.02621	9	10.1524	0.981777	9	7.93631	1.01262	9	2.94209	1.33443	9	19.1936	1.36364	9	21.0659	1.38651	9	20.6178	1.36826	9	15.8015	173	19.3312	8.00146	1.3573	2.81619e-07	6.14281e-05
A0A287BFY2	Uncharacterized protein OS=Sus scrofa GN=LOC110261265 PE=1 SV=1 - [A0A287BFY2_PIG]	27.49	2	6	7	35	0.977923	28	12.8188	1.00674	28	7.78188	0.993086	28	6.95808	1.00704	28	11.1889	0.802276	28	16.3057	0.815786	28	13.4079	0.801119	28	16.8875	0.808146	28	22.4501	211	24.1701	8.66064	0.809913	2.9245e-07	5.67029e-05
I3LP02	Acetyl-CoA acetyltransferase 1 OS=Sus scrofa GN=ACAT1 PE=1 SV=2 - [I3LP02_PIG]	26.76	2	9	9	13	0.991478	13	5.02799	1.03085	13	4.84366	0.992488	13	7.90877	1.02386	13	8.3857	0.722996	13	22.9945	0.709844	13	12.5254	0.740188	13	5.90087	0.712039	13	12.9822	426	45.3006	8.86572	0.71436	4.1929e-07	7.31662e-05
A0A1D8BBG5	Cysteine-rich intestinal protein 1 OS=Sus scrofa domesticus GN=CRIP1 PE=2 SV=1 - [A0A1D8BBG5_PIG]	7.79	3	1	1	1	0.942694	1		1.11164	1		0.956415	1		0.991618	1		2.25262	1		2.10753	1		2.17905	1		2.26867	1		77	8.52701	8.74854	2.20066	5.02835e-07	7.9768e-05
Q29095	Prostaglandin-H2 D-isomerase OS=Sus scrofa GN=PTGDS PE=1 SV=1 - [PTGDS_PIG]	31.22	3	6	6	12	0.990525	12	14.9944	1.00032	12	5.24731	1.01762	12	5.44829	0.980246	12	12.838	1.97958	12	22.265	2.10441	12	27.2526	1.90043	12	20.4227	1.95059	12	17.0702	189	20.5554	8.45557	1.98937	5.24467e-07	7.62662e-05
F1RIP4	RuvB-like helicase OS=Sus scrofa GN=RUVBL2 PE=1 SV=2 - [F1RIP4_PIG]	33.26	2	11	11	15	1.01585	15	4.9024	1.01628	15	3.67885	1.07553	15	19.1704	0.889586	15	11.8923	2.038	15	71.9477	2.17685	15	67.2896	2.11926	15	53.4531	2.18066	15	41.1948	463	51.1406	5.64307	2.13015	5.83022e-07	7.82595e-05
I3LTB8	Complement C3 OS=Sus scrofa GN=C3 PE=1 SV=2 - [I3LTB8_PIG]	25.9	6	35	35	57	1.08248	57	12.5061	0.981129	57	6.9221	1.01551	57	10.0541	0.937957	57	12.0555	1.83469	57	41.162	1.92176	57	44.9046	1.9482	57	43.9909	1.95985	57	41.8393	1645	185.16	6.43018	1.90798	5.90289e-07	7.35753e-05
O02705	Heat shock protein HSP 90-alpha OS=Sus scrofa GN=HSP90AA1 PE=2 SV=3 - [HS90A_PIG]	48.57	10	22	39	207	0.986873	109	14.2191	1.02342	109	13.119	0.97859	109	11.9385	0.998132	109	11.293	1.20599	109	20.2863	1.2102	109	20.9525	1.21304	109	17.0413	1.21605	109	19.6604	733	84.7217	5.0083	1.21526	6.61319e-07	7.69334e-05
F1SEB3	Chromosome 9 open reading frame 24 OS=Sus scrofa GN=C9orf24 PE=4 SV=2 - [F1SEB3_PIG]	64.55	1	18	18	96	0.985462	96	11.0686	1.0109	96	11.3373	0.985196	96	10.237	1.00594	96	10.9024	0.833727	96	15.4033	0.813384	96	17.5134	0.824048	96	16.64	0.830677	96	17.4381	299	34.3906	8.44092	0.828046	7.30322e-07	7.96508e-05
A0A286ZPA9	Uncharacterized protein OS=Sus scrofa GN=PSP-II PE=4 SV=1 - [A0A286ZPA9_PIG]	66.17	4	9	9	1133	0.968659	1112	13.2603	1.06298	1126	13.2981	0.944548	1112	15.2965	1.0096	1128	13.558	1.78434	1128	33.5228	1.91725	1129	28.7731	1.88099	1129	27.9722	1.93944	1128	29.6656	133	14.4574	8.14795	1.88722	8.55358e-07	8.78e-05
P26461	Sperm-associated acrosin inhibitor OS=Sus scrofa PE=1 SV=2 - [IACS_PIG]	60.82	3	8	8	236	0.978769	236	11.3043	1.04144	236	10.2986	0.957658	236	11.0004	1.0151	236	10.512	1.48178	236	27.4452	1.50336	236	25.1241	1.48756	236	21.0373	1.55297	236	22.4768	97	11.1334	8.60205	1.50907	8.55682e-07	8.29536e-05
B7TJ04	Mitochondrial diablo OS=Sus scrofa GN=DIABLO PE=2 SV=1 - [B7TJ04_PIG]	16.88	2	3	3	4	1.02052	4	17.2869	0.976721	4	0.735811	1.01503	4	6.17299	0.97808	4	11.764	1.47244	4	12.3437	1.46204	4	5.3701	1.39708	4	17.2047	1.41024	4	5.33884	237	26.7746	6.22705	1.43893	1.0549e-06	9.6884e-05
F1RQD7	Family with sequence similarity 71 member B OS=Sus scrofa GN=FAM71B PE=4 SV=2 - [F1RQD7_PIG]	25.26	2	15	15	57	0.979572	57	12.5672	1.00457	57	11.7848	0.990031	57	9.54123	1.00753	57	12.5361	0.598361	57	34.1497	0.598912	57	37.1176	0.594265	57	38.6224	0.669411	57	31.076	574	61.3543	9.74463	0.618063	1.08533e-06	9.46953e-05
P01965	Hemoglobin subunit alpha OS=Sus scrofa GN=HBA PE=1 SV=1 - [HBA_PIG]	51.77	5	7	7	31	1.04591	31	8.29106	0.963622	31	5.53951	1.01931	31	10.7454	1.0196	31	10.4873	2.03194	31	34.4308	2.01231	31	44.1131	1.86623	31	34.3122	2.10607	31	37.6746	141	15.0298	8.70459	1.98016	1.52008e-06	0.000126311
F1S2W0	Family with sequence similarity 71 member A OS=Sus scrofa GN=FAM71A PE=4 SV=2 - [F1S2W0_PIG]	23.19	1	11	11	34	0.993238	34	13.0916	1.01288	34	10.2439	0.980233	34	10.6953	0.985383	34	16.3368	0.780382	34	20.0047	0.747411	34	19.6794	0.793885	34	21.757	0.764463	34	16.5182	595	63.9445	9.70068	0.777026	1.92397e-06	0.000152606
A0A287BC45	Coiled-coil domain containing 192 OS=Sus scrofa GN=CCDC192 PE=4 SV=1 - [A0A287BC45_PIG]	9.21	1	1	1	1	0.971459	1		0.962388	1		0.993373	1		1.08251	1		0.516436	1		0.472112	1		0.485682	1		0.466221	1		239	26.8619	5.08447	0.483936	2.28266e-06	0.000173185
Q28944	Cathepsin L1 OS=Sus scrofa GN=CTSL PE=2 SV=1 - [CATL1_PIG]	24.85	3	6	6	12	1.01259	12	8.68481	1.02341	12	5.45553	0.977502	12	7.21403	0.950237	12	12.8345	1.38492	12	16.4091	1.45579	12	22.3776	1.39314	12	24.1011	1.38702	12	26.8809	334	37.1537	6.91748	1.41807	2.3147e-06	0.000168298
A0A287BD18	Uncharacterized protein OS=Sus scrofa GN=CFH PE=1 SV=1 - [A0A287BD18_PIG]	30.88	10	27	27	47	1.00059	47	11.8246	1.02155	47	11.971	0.977938	47	15.5054	1.0078	47	10.9846	1.26366	47	21.795	1.2551	47	19.7213	1.29154	47	22.965	1.31289	47	23.9219	1234	138.526	6.68311	1.27828	2.3433e-06	0.000163563
A0A287BA45	Succinate--CoA ligase [GDP-forming] subunit beta, mitochondrial OS=Sus scrofa GN=SUCLG2 PE=3 SV=1 - [A0A287BA45_PIG]	31.81	5	9	10	12	0.937639	11	6.67128	1.03469	11	5.31196	0.996313	11	5.43925	1.01078	11	5.84561	1.49046	11	33.3601	1.42472	11	24.5398	1.42557	11	22.3637	1.47053	11	28.9358	415	44.8084	5.46533	1.46033	2.36433e-06	0.000158683
F1SMN4	Coiled-coil domain containing 136 OS=Sus scrofa GN=CCDC136 PE=1 SV=2 - [F1SMN4_PIG]	32.5	4	31	31	76	0.984081	76	10.4299	0.981782	76	6.826	1.02007	76	9.92099	1.00088	76	7.84652	0.812985	76	17.1803	0.819392	76	15.8392	0.792066	76	14.0431	0.817087	76	17.5667	1160	133.427	5.12256	0.813063	2.5017e-06	0.000161684
Q29077	Outer dense fiber protein 1 OS=Sus scrofa GN=ODF1 PE=2 SV=1 - [ODFP1_PIG]	37.02	1	9	9	25	1.00932	25	10.6209	1.05198	25	11.4412	0.928179	25	10.1963	1.00569	25	8.13233	0.561064	25	24.9943	0.547249	25	31.609	0.534435	25	23.7173	0.538942	25	36.6431	262	29.5056	7.97217	0.546082	2.51461e-06	0.000156714
A0A287BAC5	Capping actin protein, gelsolin like OS=Sus scrofa GN=CAPG PE=1 SV=1 - [A0A287BAC5_PIG]	23.56	5	6	6	9	0.990337	9	11.0302	1.00666	9	11.5242	0.977514	9	12.8315	1.00033	9	12.3148	0.66016	9	12.1415	0.685432	9	22.1505	0.628087	9	20.4666	0.595565	9	26.6919	348	38.6416	6.06201	0.646377	2.5348e-06	0.000152525
I3LJR6	S-adenosylmethionine synthase OS=Sus scrofa GN=MAT2A PE=1 SV=1 - [I3LJR6_PIG]	4.52	4	1	1	1	1.01152	1		1.04591	1		1.02383	1		0.943261	1		1.43585	1		1.45101	1		1.49512	1		1.49789	1		332	36.9362	8.11865	1.46101	2.54523e-06	0.000148048
A0A287AMZ2	T-complex protein 1 subunit gamma OS=Sus scrofa GN=CCT3 PE=1 SV=1 - [A0A287AMZ2_PIG]	60	5	33	33	130	0.991164	130	12.8267	1.01007	130	12.5998	0.983733	130	11.3671	0.996737	130	9.71699	1.19461	130	19.1035	1.17066	130	17.0004	1.1567	130	14.6725	1.15931	130	16.7973	545	60.6154	6.85889	1.1757	2.6364e-06	0.000148404
Q6R953	Beta-defensin 1 OS=Sus scrofa GN=DEFB1 PE=2 SV=1 - [Q6R953_PIG]	46.38	1	4	4	29	0.961029	29	12.726	1.03348	29	8.83081	0.975164	29	5.85243	1.01692	29	6.44331	1.57045	29	28.355	1.63926	29	30.1075	1.49831	29	27.2093	1.5956	29	21.3679	69	7.40575	8.68994	1.58121	2.65928e-06	0.000145014
F1RVZ7	Uncharacterized protein OS=Sus scrofa GN=LCN6 PE=1 SV=2 - [F1RVZ7_PIG]	7.87	1	1	1	1	0.92893	1		1.03809	1		1.06746	1		0.986321	1		1.59091	1		1.58982	1		1.67362	1		1.62865	1		178	19.9313	8.04541	1.61237	2.7015e-06	0.000142852
A0A287AXJ0	Uncharacterized protein OS=Sus scrofa PE=4 SV=1 - [A0A287AXJ0_PIG]	1.32	2	1	1	1	1.06484	1		0.923728	1		1.01074	1		1.02683	1		0.481707	1		0.461021	1		0.498883	1		0.490842	1		985	108.66	7.23975	0.479977	2.72492e-06	0.000139852
F1RWY7	Uncharacterized protein OS=Sus scrofa GN=BPHL PE=1 SV=3 - [F1RWY7_PIG]	4.38	1	2	2	3	0.99506	3	7.72146	1.00901	3	2.51577	1.01836	3	15.4483	0.997371	3	15.0315	1.20181	3	26.1716	1.21048	3	16.7955	1.19738	3	5.52266	1.24851	3	6.71393	297	33.2572	8.82178	1.20856	3.36637e-06	0.000167838
A0A287BPZ5	Uncharacterized protein OS=Sus scrofa PE=4 SV=1 - [A0A287BPZ5_PIG]	27.11	1	7	15	31	0.973753	8	10.9696	1.02774	8	14.116	1.01275	8	14.6044	1.02379	8	7.47537	0.667753	8	25.9472	0.668361	8	16.6855	0.733061	8	22.1521	0.689776	8	12.5706	653	70.2496	10.3452	0.68324	3.44672e-06	0.00016707
A0A287AKY1	cAMP-dependent protein kinase type I-alpha regulatory subunit OS=Sus scrofa GN=PRKAR1A PE=4 SV=1 - [A0A287AKY1_PIG]	39.47	7	17	17	42	0.991788	42	9.29753	0.993179	42	8.94007	1.01518	42	8.72331	1.00726	42	9.61278	0.852404	42	12.0876	0.877907	42	11.7471	0.87196	42	9.54919	0.851985	42	13.1217	380	42.8939	5.35107	0.861968	4.06183e-06	0.000191565
A0A286ZQX0	Uncharacterized protein OS=Sus scrofa GN=AKAP3 PE=4 SV=1 - [A0A286ZQX0_PIG]	51.1	3	2	37	175	0.952292	8	6.69757	1.01625	8	6.10452	0.984592	8	5.50497	1.02546	8	7.16576	0.72689	8	15.9343	0.702207	8	11.7065	0.723445	8	18.4089	0.730628	8	13.7495	863	94.9923	6.354	0.724672	4.74803e-06	0.000218035
I3L912	Family with sequence similarity 205 member A OS=Sus scrofa GN=FAM205A PE=4 SV=2 - [I3L912_PIG]	6.14	1	8	8	14	0.964877	14	15.7426	0.998374	14	10.305	0.987887	14	5.23187	1.06092	14	9.0131	0.688415	14	18.3216	0.684099	14	13.9053	0.68976	14	12.9514	0.673581	14	18.5776	1369	152.724	7.92822	0.681909	4.92516e-06	0.000220369
A0A287AQA6	Uncharacterized protein OS=Sus scrofa PE=4 SV=1 - [A0A287AQA6_PIG]	14.19	1	13	13	17	1.03	17	12.7951	0.952432	17	7.01047	1.03546	17	5.73178	1.00925	17	7.91121	0.58185	17	24.8459	0.600793	17	25.6138	0.609226	17	31.7103	0.663102	17	36.8277	1170	125.344	8.49951	0.609607	5.00415e-06	0.000218306
A0A286ZWH7	A-kinase anchoring protein 4 OS=Sus scrofa GN=AKAP4 PE=4 SV=1 - [A0A286ZWH7_PIG]	74.39	5	64	64	1021	0.941188	998	13.3265	1.04431	1002	11.3091	0.946456	997	13.2295	1.04962	999	12.7598	0.536432	984	42.2552	0.543727	980	40.0759	0.538521	982	44.2202	0.542591	983	47.3284	855	94.3324	6.84424	0.542819	5.04006e-06	0.00021451
A0A287BEC7	Uncharacterized protein OS=Sus scrofa PE=1 SV=1 - [A0A287BEC7_PIG]	29.41	6	4	4	18	0.968048	18	6.73345	1.00037	18	5.86164	0.997391	18	9.97774	1.01227	18	8.74395	1.18321	18	16.4953	1.19641	18	16.0504	1.1873	18	13.0234	1.15885	18	18.0993	136	15.2538	8.36768	1.18795	5.24453e-06	0.000217898
A0A287AP83	Pro-epidermal growth factor OS=Sus scrofa GN=EGF PE=4 SV=1 - [A0A287AP83_PIG]	11.49	7	8	8	15	0.982048	15	15.8688	0.974779	15	8.89695	0.977162	15	7.24454	1.04362	15	9.47141	0.624476	15	18.2031	0.689546	15	21.2375	0.660578	15	16.5124	0.621298	15	44.6448	1001	110	5.5542	0.652628	5.63329e-06	0.000228607
F1SRC5	Aconitate hydratase, mitochondrial OS=Sus scrofa GN=ACO2 PE=1 SV=3 - [F1SRC5_PIG]	51.41	3	34	34	167	0.99411	164	11.2768	0.995341	164	12.0745	0.99925	163	11.3297	1.00929	164	12.0125	1.07646	164	15.5351	1.07425	165	16.1968	1.06335	164	13.3139	1.06532	165	14.6123	780	85.395	7.7085	1.07038	5.79628e-06	0.000229875
A5GFW9	Orthologue of H. sapiens chromosome 20 open reading frame 106 (C20orf106) OS=Sus scrofa GN=C17H20orf106 PE=4 SV=1 - [A5GFW9_PIG]	35.88	1	8	8	50	0.93816	50	13.5054	1.03576	50	10.9068	0.959329	50	7.5843	1.03562	50	13.0286	0.597399	50	20.1338	0.610733	50	31.6503	0.60796	49	23.8411	0.624944	50	25.5594	170	19.428	9.37842	0.615046	6.38025e-06	0.000247412
F1RF11	Matrix metalloproteinase OS=Sus scrofa GN=MMP2 PE=1 SV=3 - [F1RF11_PIG]	14.73	3	8	8	9	0.972215	9	9.54449	0.992231	9	7.87193	0.970978	9	8.67885	0.98916	9	3.39133	1.21456	9	31.7792	1.25704	9	31.0044	1.29652	9	39.7203	1.29167	9	37.1304	584	65.5794	5.37646	1.28925	7.12147e-06	0.000270152
F1RRW4	Angiotensin-converting enzyme OS=Sus scrofa GN=ACE PE=1 SV=2 - [F1RRW4_PIG]	40.81	9	25	26	231	0.964069	223	13.4034	1.03724	225	13.0296	0.964113	222	13.3362	1.034	226	11.6399	1.29083	225	25.3683	1.29708	225	23.3318	1.31504	226	23.0973	1.29523	225	21.8729	745	84.7614	6.80029	1.29973	8.12235e-06	0.000301564
Q5S233	Mitochondrial associated cysteine-rich protein OS=Sus scrofa GN=SMCP PE=1 SV=1 - [Q5S233_PIG]	33.65	1	4	4	38	1.02619	38	13.5415	1.0058	38	10.833	0.987018	38	14.2128	0.994583	38	11.3236	0.761475	38	28.4985	0.738708	38	25.462	0.80607	38	17.2701	0.779848	38	24.7769	104	11.412	8.08936	0.768912	8.42987e-06	0.000306461
Q28949	Epididymis-specific alpha-mannosidase OS=Sus scrofa GN=MAN2B2 PE=1 SV=2 - [MA2B2_PIG]	23.62	9	22	22	62	1.03185	62	10.4753	0.976775	62	10.4588	1.02307	62	8.38854	0.966735	62	12.6357	1.33614	62	21.8818	1.38515	62	26.3426	1.29876	62	30.0769	1.36473	62	27.6558	995	114.159	8.20654	1.34672	8.44724e-06	0.000300825
A0A286ZK35	Regulator of microtubule dynamics 1 OS=Sus scrofa GN=RMDN1 PE=1 SV=1 - [A0A286ZK35_PIG]	25.55	3	7	7	8	1.01118	8	5.2846	1.02524	8	2.71715	1.00168	8	4.92449	0.9816	8	7.51607	1.17045	8	5.03699	1.20097	8	10.175	1.16839	8	18.5101	1.20216	8	15.2924	317	36.0516	8.39697	1.17968	8.85222e-06	0.000308943
A0A287B8W6	Vaccinia related kinase 3 OS=Sus scrofa GN=VRK3 PE=4 SV=1 - [A0A287B8W6_PIG]	21.68	3	7	7	11	1.0782	11	3.31513	1.00932	11	11.5239	0.984162	11	19.4802	0.953178	11	6.85172	0.626133	11	26.576	0.618272	11	20.7044	0.611326	11	31.2761	0.645202	11	33.3859	429	47.8832	8.83643	0.621372	8.96728e-06	0.000306822
F1S605	Glutathione S-transferase OS=Sus scrofa GN=GSTM3 PE=1 SV=2 - [F1S605_PIG]	82.22	8	16	22	305	0.973409	256	9.76936	1.02878	256	10.5419	0.979551	256	11.6012	1.00524	256	11.0934	0.792152	256	20.0834	0.788886	256	17.8925	0.811907	256	19.0233	0.812434	256	22.0509	225	26.9155	7.26904	0.80396	9.08842e-06	0.000304986
I3LBP3	Maestro heat like repeat family member 2B OS=Sus scrofa GN=MROH2B PE=4 SV=2 - [I3LBP3_PIG]	23.1	1	35	35	59	1.00513	59	13.599	0.979721	59	10.0142	1.01606	59	8.45371	1.02018	59	11.7367	1.19485	59	23.1876	1.24055	59	20.9618	1.18875	59	15.3582	1.2071	59	11.4967	1576	179.685	6.65381	1.20148	9.11449e-06	0.00030009
D0G0C8	Chaperonin containing TCP1, subunit 2 (Beta) OS=Sus scrofa GN=CCT2 PE=1 SV=1 - [D0G0C8_PIG]	61.68	1	30	30	163	0.981618	159	14.9419	1.03121	160	14.4418	0.980331	160	14.1616	1.02087	160	13.5477	1.18069	157	17.7762	1.19308	159	19.5607	1.19234	160	18.6628	1.19359	159	18.8304	535	57.4081	6.53662	1.18577	9.12706e-06	0.000294939
F1SB63	Uncharacterized protein OS=Sus scrofa GN=TCP1 PE=1 SV=2 - [F1SB63_PIG]	56.53	3	27	27	87	1.0115	86	12.4592	0.981786	86	11.1518	1.00093	86	9.36789	1.00028	86	10.4859	1.17355	86	14.4677	1.15665	86	12.1044	1.17863	86	16.5168	1.13363	86	15.6739	559	60.6148	6.12549	1.16222	9.65485e-06	0.000306322
A0A287B186	Vesicle-associated membrane protein-associated protein B OS=Sus scrofa GN=VAPB PE=4 SV=1 - [A0A287B186_PIG]	23.87	2	4	5	9	0.976701	6	8.51649	1.05398	6	5.22181	0.977483	6	7.38506	0.99398	6	3.67943	0.752058	6	10.3792	0.736427	6	7.84496	0.742058	6	12.2201	0.757643	6	19.5519	243	27.02	7.29834	0.746647	1.05448e-05	0.000328584
F1RNP2	Alpha-2-glycoprotein 1, zinc-binding OS=Sus scrofa GN=AZGP1 PE=1 SV=2 - [F1RNP2_PIG]	24.45	3	8	8	16	1.09641	16	22.7937	0.920684	16	18.3019	1.01029	16	12.5027	0.963909	16	15.2438	1.56378	16	24.2713	1.62956	16	20.3225	1.69793	16	18.6799	1.60518	16	16.6202	319	35.7215	6.22705	1.62765	1.09833e-05	0.000336242
F1SAR7	Uncharacterized protein OS=Sus scrofa GN=CLMN PE=1 SV=2 - [F1SAR7_PIG]	19.5	1	17	17	24	1.03093	24	15.8156	0.986758	24	7.31427	1.02825	24	6.26091	1.00412	24	8.64094	1.19232	24	12.983	1.25034	24	13.5168	1.23198	24	12.5297	1.23493	24	14.7144	1005	111.034	4.89404	1.21223	1.14076e-05	0.000343213
F6Q8Z7	Uncharacterized protein OS=Sus scrofa GN=EIF4A2 PE=1 SV=1 - [F6Q8Z7_PIG]	13.46	6	2	3	4	1.01174	2	0.281336	0.995171	2	3.8448	1.00576	2	3.20307	1.00611	2	0.900248	0.786038	2	36.7434	0.737741	2	28.7667	0.757948	2	36.4423	0.816201	2	28.5661	312	36.201	7.48877	0.770863	1.15888e-05	0.000342753
F1RLA2	Epididymal sperm-binding protein 1 OS=Sus scrofa GN=ELSPBP1 PE=4 SV=2 - [F1RLA2_PIG]	69.96	3	13	13	113	0.975078	113	10.9825	0.9943	113	10.5204	0.990553	113	11.8193	1.02734	113	9.6225	1.19326	113	20.6715	1.17534	113	16.8475	1.16437	113	19.4342	1.159	113	16.5265	223	26.212	7.38623	1.17674	1.16439e-05	0.000338643
F1SEF3	Chromosome 2 open reading frame 16 OS=Sus scrofa GN=C2orf16 PE=4 SV=2 - [F1SEF3_PIG]	5.81	1	8	8	10	0.993165	10	5.99859	1.01988	10	5.1103	0.99268	10	7.9635	1.05578	10	3.07547	0.731846	10	17.9342	0.719164	10	17.4317	0.709001	10	17.3051	0.778014	10	12.8512	1979	221.07	9.86182	0.723384	1.17631e-05	0.000336502
A0A287ALA1	Uncharacterized protein OS=Sus scrofa PE=3 SV=1 - [A0A287ALA1_PIG]	12.53	3	4	4	5	1.02749	5	26.8692	0.979881	5	2.98474	0.980257	5	0.810074	0.959556	5	22.2231	0.535822	5	41.8053	0.563617	5	8.94854	0.410167	5	62.0507	0.526155	5	26.0187	367	41.9242	9.17334	0.51575	1.2851e-05	0.000361693
P62802	Histone H4 OS=Sus scrofa PE=1 SV=2 - [H4_PIG]	50.49	1	5	5	23	0.978331	23	13.3253	0.98733	23	7.24033	1.004	23	9.68091	1.00154	23	12.5109	1.22754	23	19.0575	1.29032	23	18.8834	1.20419	23	13.0484	1.24897	23	22.7985	103	11.3604	11.356	1.25177	1.29649e-05	0.000359108
F1SES5	N-acylsphingosine amidohydrolase 1 OS=Sus scrofa GN=ASAH1 PE=1 SV=3 - [F1SES5_PIG]	9.87	2	4	4	6	0.958685	6	16.8669	1.00971	6	7.78188	0.933992	6	12.8989	1.05768	6	2.47677	1.40616	6	26.6105	1.42792	6	37.5656	1.40708	6	41.0384	1.35422	6	27.8436	395	44.4831	8.42627	1.41295	1.33214e-05	0.000363216
K7GSU4	EF-hand domain containing 2 OS=Sus scrofa GN=EFHC2 PE=4 SV=2 - [K7GSU4_PIG]	38.37	9	26	26	40	0.992734	40	10.7482	1.00044	40	9.07988	0.985005	40	10.1223	1.02135	40	6.91502	0.848583	40	18.6737	0.85833	40	13.2696	0.848645	40	12.4814	0.881193	40	16.7317	748	87.0741	8.01611	0.859289	1.3747e-05	0.000369054
F1STE2	Testis specific 10 OS=Sus scrofa GN=TSGA10 PE=4 SV=3 - [F1STE2_PIG]	31.13	3	22	22	28	0.967526	28	11.8853	0.977012	28	6.73961	1.00991	28	7.77827	0.995537	28	11.2558	0.821673	28	13.1928	0.76435	28	15.6279	0.780342	28	12.4419	0.7972	28	23.5281	697	81.055	5.68115	0.800907	1.46583e-05	0.000387557
A0A0B8RVW6	Farnesyltransferase, CAAX box, alpha OS=Sus scrofa domesticus GN=FNTA PE=4 SV=1 - [A0A0B8RVW6_PIG]	5.47	3	1	1	1	0.973977	1		1.04379	1		0.979714	1		1.0123	1		1.65734	1		1.62167	1		1.46635	1		1.55085	1		329	39.3228	5.14795	1.57021	1.49101e-05	0.00038833
F1RFD4	Uncharacterized protein OS=Sus scrofa GN=USMG5 PE=1 SV=1 - [F1RFD4_PIG]	25.86	1	1	1	2	0.895726	2	12.3051	0.976912	2	3.56429	1.01086	2	7.07473	1.11231	2	10.4924	1.76369	2	21.5797	1.74686	2	29.5637	1.90691	2	30.1295	1.71232	2	22.9453	58	6.42138	9.83252	1.78432	1.50749e-05	0.00038685
F2Z5J1	Uncharacterized protein OS=Sus scrofa GN=PSMC1 PE=1 SV=1 - [F2Z5J1_PIG]	33.41	3	9	11	18	1.02484	16	10.6431	1.01963	16	9.24517	1.01258	16	8.41285	1.00036	16	6.30724	1.15985	16	19.5396	1.15668	16	11.2519	1.13097	16	18.5062	1.12569	16	24.717	440	49.1537	6.21436	1.12712	1.51312e-05	0.000382666
I3LTK6	Uncharacterized protein OS=Sus scrofa GN=OAZ3 PE=4 SV=2 - [I3LTK6_PIG]	9.4	2	2	2	11	1.01179	11	10.6115	0.945743	11	13.7758	1.02008	11	10.1762	0.98794	11	11.3252	0.734547	11	11.0337	0.744809	11	7.10738	0.725434	11	5.32441	0.7733	11	13.8832	234	27.2855	7.04932	0.750991	1.54998e-05	0.000386388
F1RL08	Tektin 5 OS=Sus scrofa GN=TEKT5 PE=4 SV=2 - [F1RL08_PIG]	67.76	1	31	31	162	0.979517	162	10.3665	1.0225	162	9.6784	0.989947	162	10.5123	1.01682	162	9.17697	0.861739	161	15.4509	0.873838	162	17.8753	0.853455	162	15.1541	0.859583	162	18.5862	490	56.6274	7.6792	0.860264	1.61355e-05	0.000396569
C8C4M8	Zona pellucida binding protein 2 transcript variant 1 OS=Sus scrofa GN=ZPBP2 PE=1 SV=1 - [C8C4M8_PIG]	45.71	3	14	14	66	1.00394	66	12.6145	0.998143	66	10.7391	1.01176	66	13.2636	1	66	12.7301	0.928449	66	14.8193	0.913983	66	18.4965	0.918931	66	17.0328	0.897447	66	21.4983	326	37.1565	8.20654	0.911547	1.67684e-05	0.0004064
K7GMX6	Uncharacterized protein OS=Sus scrofa GN=GK PE=1 SV=2 - [K7GMX6_PIG]	35.06	6	1	15	59	1.26263	3	4.15531	0.917184	3	0.904572	1.15321	3	15.4561	0.809777	3	16.3263	2.70677	3	15.5963	3.21636	3	20.3167	2.83573	3	17.6611	2.86305	3	21.3714	522	57.3999	5.68115	2.80533	1.68536e-05	0.000402869
A7VJZ9	Family with sequence similarity 3, member B isoform a (Fragment) OS=Sus scrofa GN=FAM3B PE=4 SV=1 - [A7VJZ9_PIG]	19.42	3	3	3	3	1.0097	3	25.6863	1.00806	3	9.1294	0.976317	3	20.0074	1.01929	3	23.1278	0.673975	3	38.1985	0.695401	3	40.2926	0.583611	3	51.2851	0.593002	3	50.8747	139	15.2157	8.66064	0.634377	1.7297e-05	0.000407881
Q8WMN8	Lactoferrin (Fragment) OS=Sus scrofa GN=LTF PE=2 SV=1 - [Q8WMN8_PIG]	68.18	2	2	42	299	1.01695	6	4.85879	0.982872	6	5.83991	1.01988	6	6.30496	1.01605	6	9.20774	1.5616	6	33.1383	1.54164	6	24.5127	1.76128	6	33.2035	1.60508	6	23.0169	704	77.6318	8.32373	1.60307	1.98693e-05	0.000462292
F1SMV2	Phosphodiesterase 6D OS=Sus scrofa GN=PDE6D PE=1 SV=3 - [F1SMV2_PIG]	16	1	2	2	2	1.02382	2	0.684103	1.01426	2	2.97245	1.02437	2	0.625177	0.962636	2	3.12606	1.24724	2	6.77556	1.206	2	0.311843	1.22615	2	11.1478	1.26346	2	2.05588	150	17.3508	5.66846	1.22801	2.1588e-05	0.000495672
A0A287BCF5	Nardilysin convertase OS=Sus scrofa GN=NRDC PE=1 SV=1 - [A0A287BCF5_PIG]	8.29	4	7	7	8	1.0206	8	11.1899	0.980509	8	6.39206	1.01444	8	6.2437	0.995995	8	14.1144	0.869209	8	16.0007	0.863096	8	9.94126	0.889462	8	12.8807	0.878656	8	22.5153	1073	122.566	4.89404	0.872586	2.1749e-05	0.000492883
Q9TRP3	LOW MR zona pellucida binding protein (Fragment) OS=Sus scrofa PE=1 SV=1 - [Q9TRP3_PIG]	60	1	1	1	37	0.934313	37	13.3335	1.06668	37	13.8252	0.973266	37	13.7331	1.02549	37	12.4087	1.49675	37	16.4289	1.42603	37	21.986	1.40268	37	26.4576	1.50579	37	30.9074	15	1.6547	4.7417	1.45791	2.21109e-05	0.00049466
A0A287AVG1	26S proteasome regulatory subunit 8 OS=Sus scrofa GN=PSMC5 PE=1 SV=1 - [A0A287AVG1_PIG]	39.8	6	14	16	21	0.979039	19	10.5287	1.00945	19	10.5486	0.997257	19	9.88476	1.00011	19	7.27324	1.15041	19	23.2737	1.13224	19	21.8588	1.14436	19	17.9397	1.10667	19	21.7283	402	45.257	8.41162	1.13744	2.2197e-05	0.0004903
F1RII7	Hemoglobin subunit beta OS=Sus scrofa GN=HBB PE=3 SV=1 - [F1RII7_PIG]	89.8	4	1	12	54	0.97986	4	8.26239	1.09292	4	0.884864	0.943452	4	15.8855	0.990859	4	3.99738	1.66626	4	40.1223	1.51209	4	14.7317	1.61109	4	39.7525	1.52239	4	23.9089	147	16.1565	7.25439	1.57516	2.24254e-05	0.000489154
F1SIK7	Dpy-19 like 2 OS=Sus scrofa GN=DPY19L2 PE=4 SV=2 - [F1SIK7_PIG]	11.8	2	9	9	18	0.955709	18	5.602	1.00469	18	7.02607	1.0638	18	10.1694	1.03222	18	6.28585	0.721876	18	24.2018	0.752893	18	28.8433	0.720807	18	28.4993	0.723621	18	28.9992	873	100.078	9.20264	0.71965	2.28031e-05	0.000491252
A0A287ASX8	Ubiquinone biosynthesis monooxygenase COQ6, mitochondrial OS=Sus scrofa GN=COQ6 PE=1 SV=1 - [A0A287ASX8_PIG]	2.01	2	1	1	1	0.945985	1		1.01725	1		1.04426	1		1.01048	1		1.4365	1		1.50352	1		1.47567	1		1.35902	1		448	48.3056	7.47412	1.43722	2.39889e-05	0.000510497
Q6YT39	Lactotransferrin OS=Sus scrofa GN=LTF PE=1 SV=1 - [Q6YT39_PIG]	70.03	5	2	42	302	1.02635	9	12.7107	0.959631	9	16.75	1.03398	9	5.94695	0.991973	9	10.4681	0.794545	8	15.9407	0.76757	9	24.5327	0.739651	9	25.2274	0.774009	8	21.0211	704	77.5617	8.23584	0.766656	2.71712e-05	0.000571249
G9F6X8	Protein disulfide-isomerase OS=Sus scrofa GN=P4HB PE=2 SV=1 - [G9F6X8_PIG]	17.32	1	7	7	10	0.981377	10	10.216	0.998584	10	11.1861	1.00063	10	8.45876	1.01725	10	6.23068	0.817346	10	19.9722	0.837703	10	15.9527	0.845081	10	17.3571	0.873313	10	10.9686	508	56.3634	4.89404	0.843817	2.74743e-05	0.000570746
I3LBF1	Serotransferrin OS=Sus scrofa GN=TF PE=3 SV=2 - [I3LBF1_PIG]	45.03	2	21	24	62	0.987257	35	6.3849	1.01944	35	6.21089	1.01307	35	11.1007	1.02329	35	7.34707	1.11444	35	14.8465	1.14397	35	15.6559	1.13286	35	10.8512	1.12161	35	18.1745	704	77.5717	6.29053	1.11621	2.8518e-05	0.000585457
C0JPM4	Tissue inhibitor of metalloproteases-2 OS=Sus scrofa GN=TIMP-2 PE=1 SV=1 - [C0JPM4_PIG]	32.13	2	6	6	9	0.962419	9	12.1335	1.04953	9	6.16739	1.05281	9	13.3717	1.02105	9	7.95591	1.34981	9	12.828	1.39113	9	16.7353	1.3361	9	12.7095	1.29731	9	3.98944	221	24.4902	7.73779	1.31537	2.87464e-05	0.000583284
F1SQZ0	Phosphoinositide phospholipase C OS=Sus scrofa GN=PLCZ1 PE=4 SV=1 - [F1SQZ0_PIG]	34.75	2	19	19	48	0.988555	48	10.9328	1.00828	48	8.99309	0.997005	48	9.96592	1.00807	48	8.9322	0.945686	48	14.0472	0.938074	48	20.0712	0.94348	48	15.1912	0.935722	48	18.3638	636	73.7067	6.65381	0.940291	2.91465e-05	0.000584604
A0A287AHL5	Uncharacterized protein OS=Sus scrofa GN=DNAH7 PE=4 SV=1 - [A0A287AHL5_PIG]	13.46	2	40	46	65	1.00179	57	14.058	0.998019	57	9.95891	0.99781	57	8.79322	0.992865	57	8.87858	0.909895	57	16.8276	0.919754	57	15.2721	0.884552	57	14.6214	0.88879	57	12.1693	4012	460.264	6.0874	0.902895	2.95402e-05	0.000585769
K7GQB9	Uncharacterized protein OS=Sus scrofa GN=GAS6 PE=4 SV=2 - [K7GQB9_PIG]	4.74	4	3	3	4	1.0147	4	9.52008	0.966498	4	1.91836	1.04515	4	8.78574	0.975311	4	13.0815	0.763667	4	11.8245	0.788732	4	21.5053	0.789053	4	12.5486	0.790859	4	27.8256	633	69.4503	5.5415	0.782754	2.97115e-05	0.000582546
F1RJB0	Actin related protein T2 OS=Sus scrofa GN=ACTRT2 PE=1 SV=1 - [F1RJB0_PIG]	48.81	1	18	20	58	0.985407	50	13.4452	1.03164	50	8.3824	0.964571	50	11.3337	1.01357	50	11.8153	0.803744	50	11.6851	0.834615	50	16.4414	0.816791	50	12.2637	0.812992	50	15.5822	377	41.7023	5.84619	0.818019	2.99563e-05	0.00058082
E1CAJ5	Protein disulfide-isomerase OS=Sus scrofa GN=grp-58 PE=2 SV=1 - [E1CAJ5_PIG]	31.68	2	12	12	14	1.00129	14	15.1818	0.968183	14	8.82512	1.01482	14	7.27184	1.00434	14	8.15896	1.22593	14	17.8586	1.18119	14	15.4064	1.17553	14	11.5038	1.16149	14	14.2488	505	56.8229	6.27783	1.18941	3.38402e-05	0.000648914
A0A286ZKQ1	Beta-hexosaminidase OS=Sus scrofa GN=HEXB PE=3 SV=1 - [A0A286ZKQ1_PIG]	40.72	6	20	20	75	0.985368	75	8.267	1.03289	75	9.59515	0.98952	75	7.61618	1.0086	75	8.25097	1.13168	75	15.6353	1.14577	75	20.3213	1.12764	75	14.9211	1.15247	75	19.1361	528	60.5024	7.23975	1.13474	3.38893e-05	0.000642792
F1SQN1	T-complex protein 1 subunit delta OS=Sus scrofa GN=CCT4 PE=1 SV=1 - [F1SQN1_PIG]	62.71	1	27	28	85	0.99427	77	10.8312	0.995593	77	9.43068	1.00642	77	10.7533	1.00664	77	8.89439	1.05435	77	16.1518	1.07585	77	14.764	1.06864	77	12.628	1.07739	77	14.5978	539	58.0197	7.82568	1.06828	3.44595e-05	0.00064658
A0A286ZT99	Inter-alpha-trypsin inhibitor heavy chain H4 OS=Sus scrofa GN=ITIH4 PE=1 SV=1 - [A0A286ZT99_PIG]	2	4	1	1	1	1.05541	1		0.914708	1		1.05162	1		1.01108	1		0.583333	1		0.586794	1		0.650511	1		0.566569	1		651	71.8591	6.45557	0.591945	3.44708e-05	0.00063991
I3LD34	Membrane spanning 4-domains A14 OS=Sus scrofa GN=MS4A14 PE=4 SV=2 - [I3LD34_PIG]	17.92	1	13	13	28	1.02041	28	18.3716	1.01183	28	12.283	0.95509	28	15.5847	0.981221	28	11.5551	1.25384	28	30.8413	1.25908	28	26.8537	1.32669	28	29.2476	1.23276	28	17.4851	848	96.494	5.60498	1.27814	3.47615e-05	0.000638515
F1RPZ6	Cysteine-rich secretory protein 2 OS=Sus scrofa GN=CRISP2 PE=2 SV=2 - [F1RPZ6_PIG]	55.33	2	10	11	58	0.989777	56	15.5581	1.01626	56	14.5691	0.982846	56	12.7153	0.973792	56	12.397	0.803875	56	14.2034	0.851153	56	14.5813	0.836913	56	13.6457	0.849228	56	19.4898	244	27.0348	6.90283	0.84316	3.53119e-05	0.000641867
Q1W0Y0	Cytochrome c oxidase subunit VIIc (Fragment) OS=Sus scrofa PE=4 SV=1 - [Q1W0Y0_PIG]	29.51	8	2	2	10	1.02351	10	18.7548	0.987752	10	10.5859	0.948087	10	5.98076	0.960325	10	10.3942	1.18625	10	28.5448	1.19276	10	13.7887	1.21647	10	10.0661	1.1681	10	8.76401	61	7.09777	11.0044	1.2153	3.67799e-05	0.000661659
A0A287AN37	Ras-related protein Rab-14 OS=Sus scrofa GN=RAB14 PE=4 SV=1 - [A0A287AN37_PIG]	47.44	23	8	9	14	0.943604	13	6.67987	0.992125	13	4.41201	1.02962	13	6.62745	1.02064	13	7.28899	1.2209	13	13.9215	1.2495	13	15.2971	1.20757	13	8.82484	1.22794	13	13.9615	215	23.8819	6.21436	1.23079	3.68198e-05	0.000655618
A0A0B8RTH9	Lysophospholipase I OS=Sus scrofa domesticus GN=LYPLA1 PE=4 SV=1 - [A0A0B8RTH9_PIG]	23.04	2	5	5	9	0.985104	9	6.88821	0.982853	9	4.24756	1.01686	9	4.26232	1.02665	9	6.70327	1.50428	9	22.2402	1.39297	9	34.4843	1.33125	9	21.0395	1.44193	9	7.95169	230	24.7726	6.85889	1.41355	3.69764e-05	0.000651756
F1STL4	Uncharacterized protein OS=Sus scrofa GN=SRSF4 PE=1 SV=3 - [F1STL4_PIG]	24.27	2	6	6	7	1.0346	7	7.18722	0.979707	7	6.57945	0.986786	7	4.20867	1.00412	7	2.61059	1.23825	7	6.30712	1.2823	7	15.7257	1.21272	7	22.489	1.2028	7	13.638	375	40.7021	9.0415	1.23241	3.72789e-05	0.000650517
I3LQ01	Uncharacterized protein OS=Sus scrofa GN=CLGN PE=1 SV=1 - [I3LQ01_PIG]	2.62	1	1	1	3	0.970203	3	4.50751	0.999928	3	6.53682	0.987062	3	7.83791	1.06722	3	0.181697	1.75508	3	26.471	1.68439	3	10.4624	1.54297	3	3.67399	1.53567	3	8.41183	610	69.7233	4.70361	1.61964	3.86779e-05	0.000668246
A0A0A8IK66	Heparin-binding protein WGA16 OS=Sus scrofa GN=wga16 PE=2 SV=1 - [A0A0A8IK66_PIG]	51.2	1	7	8	272	0.881751	261	15.0897	1.05543	261	10.4154	0.931502	260	11.6875	1.07146	261	14.0694	0.434893	258	50.4375	0.453084	255	52.2576	0.463466	258	55.7349	0.502539	257	71.3506	166	18.1993	8.67529	0.470536	3.89381e-05	0.000666147
Q8WNR3	Arylsulfatase A OS=Sus scrofa GN=AS-A PE=2 SV=2 - [Q8WNR3_PIG]	30.57	2	12	13	133	1.00818	131	13.1372	0.990644	130	8.02834	1.02211	130	10.9849	0.983361	130	11.4322	0.895628	130	14.331	0.892508	130	16.3656	0.892557	130	15.9645	0.909916	130	15.9392	507	53.5688	5.68115	0.896691	3.94523e-05	0.00066839
A0A286ZKT4	ALMS1, centrosome and basal body associated protein OS=Sus scrofa GN=ALMS1 PE=1 SV=1 - [A0A286ZKT4_PIG]	9.61	5	29	29	34	1.0252	34	12.7985	0.993021	34	6.16355	0.994204	34	9.62819	0.996942	34	9.78634	1.11071	34	17.0004	1.10632	34	17.6984	1.14079	34	17.1203	1.1311	34	10.5884	4279	474.536	5.77002	1.11961	3.98893e-05	0.000669296
A0A286ZIK9	Phospholipid phosphatase 1 OS=Sus scrofa GN=PLPP1 PE=1 SV=1 - [A0A286ZIK9_PIG]	7.02	3	1	1	4	0.956634	4	20.4517	1.02749	4	8.71694	0.95086	4	15.3302	1.04374	4	9.88663	1.52187	4	18.2037	1.52309	4	18.1701	1.54182	4	31.5063	1.36994	4	24.9159	285	32.3005	8.39697	1.49714	4.12525e-05	0.000685576
A0A287BN95	Beta-defensin OS=Sus scrofa GN=DEFB128 PE=1 SV=1 - [A0A287BN95_PIG]	10.64	1	1	1	4	0.939891	4	2.84181	1.01858	4	8.31348	0.994719	4	4.38424	1.09942	4	4.92336	1.38312	4	9.20837	1.39706	4	9.28106	1.40357	4	6.42953	1.46361	4	13.3891	94	10.5996	8.85107	1.39351	4.14692e-05	0.000682676
P26776	Carbohydrate-binding protein AWN OS=Sus scrofa PE=1 SV=2 - [AWN_PIG]	47.06	3	9	9	1176	0.944429	1161	14.3573	1.01264	1168	16.289	0.977697	1162	15.6683	1.03186	1170	13.937	1.21009	1170	19.0999	1.2759	1171	18.5788	1.23381	1169	17.3375	1.25069	1171	19.4144	153	16.7198	9.14404	1.25308	4.26491e-05	0.000695539
A0A287AE63	Neural precursor cell expressed, developmentally down-regulated 8 OS=Sus scrofa GN=NEDD8 PE=1 SV=1 - [A0A287AE63_PIG]	21.13	1	2	2	2	0.996437	2	16.2486	0.990303	2	3.05149	1.00487	2	3.27824	1.01565	2	13.219	1.33004	2	13.3643	1.3066	2	6.71505	1.22673	2	9.36411	1.36044	2	11.0349	71	7.98129	6.06201	1.30359	4.53288e-05	0.000732395
I3LND4	Fibronectin type III domain containing 8 OS=Sus scrofa GN=FNDC8 PE=4 SV=2 - [I3LND4_PIG]	40.19	1	13	13	53	0.978121	53	16.074	1.00631	53	9.80324	0.978432	53	10.1276	1.03666	53	10.3535	0.848803	53	18.0488	0.858799	53	19.4287	0.853409	53	20.3891	0.854555	53	18.7276	316	35.0837	6.04932	0.853993	4.70575e-05	0.000753352
A0A287AI93	Uncharacterized protein OS=Sus scrofa PE=4 SV=1 - [A0A287AI93_PIG]	41.62	1	18	26	56	0.943503	33	9.39981	0.988677	33	7.90146	1.01599	33	5.9691	1.04965	33	9.29617	0.762132	33	23.6475	0.728427	33	25.7675	0.750115	33	31.2153	0.766527	33	24.3631	764	82.6214	10.0962	0.75221	4.84193e-05	0.000768107
F1RSD6	Coilin OS=Sus scrofa GN=COIL PE=1 SV=3 - [F1RSD6_PIG]	20.99	2	9	9	11	1.01206	11	15.1351	1.05714	11	9.0424	0.996336	11	9.6656	0.96588	11	9.99574	0.809496	11	10.4036	0.792289	11	22.3537	0.765251	11	17.4209	0.801139	11	14.6515	543	59.0789	8.86572	0.785873	5.38062e-05	0.000845872
F1SQZ1	Capping actin protein of muscle Z-line alpha subunit 3 OS=Sus scrofa GN=CAPZA3 PE=3 SV=1 - [F1SQZ1_PIG]	42.28	1	13	13	60	0.979494	60	12.0022	1.01778	60	7.24285	0.992387	60	8.85609	1.01654	60	9.35223	0.857688	60	14.9408	0.881451	60	12.837	0.860313	60	13.3549	0.828736	60	16.9696	298	34.8562	8.11865	0.855721	5.53744e-05	0.000862752
F1SV71	Matrix metalloproteinase OS=Sus scrofa GN=MMP7 PE=3 SV=1 - [F1SV71_PIG]	9.74	3	2	2	5	0.885418	5	20.0734	1.00006	5	6.94516	0.980967	5	7.17318	1.0261	5	15.9296	0.570137	5	40.3839	0.651192	5	29.4747	0.541877	5	53.9595	0.559056	5	52.9786	267	29.4669	8.22119	0.596592	5.6581e-05	0.00087375
F1SP29	Actin like 7A OS=Sus scrofa GN=ACTL7A PE=1 SV=1 - [F1SP29_PIG]	48.52	1	17	17	80	0.97647	80	10.702	1.02057	80	11.0234	1.00366	80	9.92809	1.02369	80	9.80397	0.879085	80	15.3172	0.868858	79	16.2881	0.898001	80	18.5477	0.88387	80	16.1457	439	49.1706	6.99072	0.877105	5.86649e-05	0.000897985
F1SIP5	Fibrous sheath CABYR binding protein OS=Sus scrofa GN=FSCB PE=4 SV=1 - [F1SIP5_PIG]	21.64	1	16	16	22	1.01369	22	8.10157	0.97735	22	9.42102	1.02517	22	7.32304	0.970738	22	7.68089	1.14577	22	14.0962	1.13825	22	20.7509	1.16884	22	17.3475	1.13922	22	20.1228	767	83.6094	4.11963	1.15178	5.86986e-05	0.000890687
I3VKE6	Ceruloplasmin OS=Sus scrofa PE=2 SV=1 - [I3VKE6_PIG]	6.91	6	6	7	9	1.03953	8	5.64715	0.989655	8	4.60716	1.01446	8	5.74801	1.03007	8	5.66598	0.876886	8	9.39814	0.865822	8	17.3958	0.883197	8	7.83921	0.834268	8	10.8781	1100	125.465	6.07471	0.849391	5.90244e-05	0.00088791
A0A0K0KW08	L-lactate dehydrogenase OS=Sus scrofa GN=LDHAL6B PE=2 SV=1 - [A0A0K0KW08_PIG]	54.86	1	17	19	99	0.978846	83	15.0144	1.01518	83	8.52313	0.985323	83	9.6693	1.03436	83	11.9015	0.846508	83	15.0451	0.877186	83	15.88	0.855314	83	13.2079	0.85717	83	20.3434	381	41.8341	8.6167	0.856111	5.9863e-05	0.000892829
F1RR82	Uncharacterized protein OS=Sus scrofa GN=ODF2 PE=4 SV=3 - [F1RR82_PIG]	43.4	15	47	47	459	0.948793	447	12.6832	1.02456	449	11.2257	0.991823	448	11.296	1.02217	448	12.2584	0.796748	448	20.3842	0.826615	447	18.8532	0.805367	446	17.9847	0.817608	448	23.3586	864	99.1337	7.79639	0.81416	6.3985e-05	0.000946219
I3LS93	Family with sequence similarity 3 member D OS=Sus scrofa GN=FAM3D PE=1 SV=2 - [I3LS93_PIG]	28.7	1	5	5	12	0.960517	12	9.9249	1.01428	12	7.19496	0.973064	12	4.70509	1.06378	12	12.4913	1.25916	12	9.27697	1.24885	12	11.4368	1.28436	12	11.6022	1.23127	12	11.9868	223	24.7401	9.43701	1.25226	6.50314e-05	0.000953611
F1RVR2	Dynein axonemal heavy chain 8 OS=Sus scrofa GN=DNAH8 PE=4 SV=2 - [F1RVR2_PIG]	24.47	4	96	103	164	0.982815	154	10.1876	0.998197	154	9.05778	1.01097	153	10.1059	1.01012	154	10.1501	0.929552	154	16.0728	0.924911	154	14.6829	0.91215	153	14.9641	0.907193	154	15.8646	4691	535.777	6.1001	0.917969	6.71918e-05	0.000977081
Q68S99	Fatty acid binding protein 3 (Fragment) OS=Sus scrofa GN=FABP3 PE=2 SV=1 - [Q68S99_PIG]	25.21	11	4	4	4	0.971755	4	6.06059	0.99747	4	4.40583	0.993103	4	7.78693	1.0419	4	7.55954	1.19788	4	11.1582	1.18627	4	11.791	1.22529	4	10.6306	1.16151	4	5.97417	119	13.2189	7.34229	1.19148	6.97515e-05	0.00100592
A0A287A8R2	Uncharacterized protein OS=Sus scrofa PE=3 SV=1 - [A0A287A8R2_PIG]	28.05	1	6	6	25	0.988958	25	5.96627	1.01129	25	6.65467	0.998159	25	10.4293	0.993296	25	7.4188	0.885314	25	13.8067	0.866345	25	12.9348	0.890905	25	14.5643	0.915545	25	15.3857	303	31.4838	7.91357	0.891376	7.09869e-05	0.00101535
P00258	Adrenodoxin, mitochondrial OS=Sus scrofa GN=FDX1 PE=1 SV=2 - [ADX_PIG]	4.84	1	1	1	1	0.96994	1		1.00873	1		0.998176	1		1.03505	1		1.1804	1		1.27077	1		1.26491	1		1.25093	1		186	19.9191	5.26221	1.23808	7.24654e-05	0.00102807
A0A287AEH4	Uncharacterized protein OS=Sus scrofa PE=4 SV=1 - [A0A287AEH4_PIG]	22.09	2	7	7	16	0.972479	16	16.0226	1.00336	16	5.85696	0.981533	16	5.65358	1.06372	16	12.7057	0.80034	16	5.39567	0.808838	16	9.87779	0.780928	16	8.7562	0.811466	16	14.9903	249	27.5066	8.17725	0.796193	7.95569e-05	0.00111957
D3K5N3	Midkine OS=Sus scrofa GN=MDK PE=2 SV=1 - [D3K5N3_PIG]	33.57	1	4	4	7	1.13155	7	41.5655	0.980448	7	5.4006	0.997851	7	24.5989	0.863279	7	21.7085	2.39195	7	81.5351	2.45743	7	102.599	3.01362	7	96.6938	2.34592	7	88.1215	143	15.587	9.78857	2.5695	7.97211e-05	0.00111291
F1REZ1	Hyaluronan and proteoglycan link protein 1 OS=Sus scrofa GN=HAPLN1 PE=4 SV=1 - [F1REZ1_PIG]	8.76	2	3	3	4	1.14224	4	16.7374	0.873738	4	18.9724	1.08417	4	24.2206	0.926764	4	20.7275	1.60087	4	26.5173	1.71861	4	35.7866	1.63396	4	36.3906	1.73086	4	35.8471	354	40.152	7.79639	1.65991	8.4855e-05	0.00117517
A0A287AZ47	Uncharacterized protein OS=Sus scrofa GN=PPP1R7 PE=1 SV=1 - [A0A287AZ47_PIG]	23.63	3	6	6	8	1.04797	8	2.1359	0.944835	8	6.76218	1.04039	8	5.39767	0.996613	8	3.99847	1.22344	8	16.0906	1.22892	8	4.46876	1.24752	8	6.49797	1.24754	8	12.8113	292	33.8792	5.8335	1.2277	8.52741e-05	0.00117168
F1SR82	Galactosidase beta 1 like OS=Sus scrofa GN=GLB1L PE=3 SV=2 - [F1SR82_PIG]	19.86	1	9	9	25	1.00468	25	5.61833	1.01891	25	10.0624	1.01423	25	10.1799	0.988702	25	10.0956	0.892513	25	18.9761	0.925286	25	12.0765	0.903255	25	14.5472	0.922136	25	16.1866	584	65.5445	7.66455	0.904799	8.54019e-05	0.00116427
F1S6A1	Tudor domain containing 5 OS=Sus scrofa GN=TDRD5 PE=4 SV=3 - [F1S6A1_PIG]	0.93	1	1	1	1	0.958835	1		0.984676	1		0.995056	1		1.07028	1		0.676972	1		0.718466	1		0.591753	1		0.612006	1		861	97.348	7.7085	0.648365	8.59577e-05	0.00116276
I3LN27	PDZ domain containing 9 OS=Sus scrofa GN=PDZD9 PE=4 SV=2 - [I3LN27_PIG]	24.62	1	8	8	21	1.00761	21	15.2574	0.976622	21	10.4371	1.05159	21	7.93276	0.991509	21	7.25842	1.17574	21	18.0034	1.23227	21	28.0367	1.24196	21	17.8901	1.25263	21	16.6351	260	29.3744	9.42236	1.21733	8.88702e-05	0.00119291
F1RSL4	Maestro heat like repeat family member 1 OS=Sus scrofa GN=MROH1 PE=4 SV=2 - [F1RSL4_PIG]	12.64	5	19	19	25	1.04551	25	6.84469	0.966329	25	5.46899	1.03374	25	6.6461	0.977073	25	7.65085	0.771189	25	21.1133	0.784302	25	20.1605	0.815371	25	17.2168	0.812565	25	9.99569	1598	176.509	6.69775	0.791376	8.89076e-05	0.0011843
P00761	Trypsin OS=Sus scrofa PE=1 SV=1 - [TRYP_PIG]	25.11	3	4	4	27	1.01271	26	11.8479	0.999275	26	9.68553	1.02548	26	10.1979	0.978331	26	9.29845	1.12559	26	16.617	1.18509	26	18.0052	1.16503	26	12.45	1.14479	26	11.8364	231	24.3938	7.18115	1.15058	8.92339e-05	0.00117964
F1RHF0	Ubiquitin carboxyl-terminal hydrolase OS=Sus scrofa GN=UCHL3 PE=1 SV=3 - [F1RHF0_PIG]	46.96	3	7	7	14	0.980444	14	10.72	0.960513	14	5.66963	1.01052	14	6.6358	1.04206	14	7.46459	1.21214	14	17.663	1.25359	14	26.3129	1.22787	14	16.186	1.17878	14	28.2941	230	26.147	4.97021	1.22007	8.93173e-05	0.00117187
A0A286ZK47	Uncharacterized protein OS=Sus scrofa GN=LOC100626097 PE=4 SV=1 - [A0A286ZK47_PIG]	3.63	2	16	19	26	0.955264	23	10.1176	1.03784	23	10.1098	0.984409	23	6.92526	1.02789	23	9.86748	0.758588	23	24.8754	0.692458	23	23.8483	0.669984	23	26.2692	0.762873	23	21.0819	6784	763.614	6.60986	0.720005	9.03006e-05	0.00117593
A0A287BNZ5	Mannose-6-phosphate isomerase OS=Sus scrofa GN=MPI PE=1 SV=1 - [A0A287BNZ5_PIG]	6.63	3	2	2	2	1.09147	2	6.8539	0.98105	2	5.54971	0.967197	2	3.01341	0.979425	2	9.52123	1.4082	2	7.68253	1.43197	2	4.47935	1.58156	2	21.6856	1.42736	2	4.32388	362	39.6979	5.12256	1.45531	9.07963e-05	0.00117363
Q5D144	Transcription factor A, mitochondrial OS=Sus scrofa GN=TFAM PE=2 SV=1 - [TFAM_PIG]	57.72	3	14	14	24	0.958287	24	12.3727	0.999542	24	12.2465	1.04143	24	9.69835	1.01233	24	11.3304	0.779335	24	18.0173	0.761989	24	30.3072	0.762713	24	29.4695	0.681303	24	21.6636	246	28.708	9.59814	0.744178	9.50941e-05	0.00122014
F1SV59	ADP-ribosylhydrolase like 2 OS=Sus scrofa GN=ADPRHL2 PE=1 SV=3 - [F1SV59_PIG]	6.28	1	2	2	2	0.982404	2	16.0192	1.01707	2	7.46249	0.994155	2	0.01126	1.0127	2	5.89914	1.10179	2	22.8672	1.15699	2	0.40845	1.13401	2	17.4172	1.1251	2	3.51334	366	39.2282	4.88135	1.12769	9.65396e-05	0.00122965
F2Z5F2	Uncharacterized protein OS=Sus scrofa GN=RAB10 PE=1 SV=1 - [F2Z5F2_PIG]	20.5	22	3	4	9	0.955977	8	8.59147	0.966205	8	7.27812	0.995238	8	15.0576	1.07419	8	4.00564	0.743254	8	28.1312	0.662811	8	34.8802	0.680353	8	25.8035	0.722086	8	19.7809	200	22.5266	8.38232	0.703601	9.93994e-05	0.0012569
P62936	Peptidyl-prolyl cis-trans isomerase A OS=Sus scrofa GN=PPIA PE=1 SV=2 - [PPIA_PIG]	40.24	13	6	7	15	0.985475	13	5.36928	1.00108	13	6.52674	1.02589	13	15.8364	1.04004	13	2.72332	1.46017	13	12.5961	1.45661	13	26.967	1.37295	13	21.8657	1.29064	13	17.7498	164	17.8578	8.1626	1.37702	9.99152e-05	0.00125433
F1RJF7	Stromal cell derived factor 4 OS=Sus scrofa GN=SDF4 PE=1 SV=3 - [F1RJF7_PIG]	20	2	6	6	9	1.01081	9	14.0685	0.992954	9	1.57034	1.00531	9	3.36529	1.00871	9	8.84981	0.92906	9	12.3679	0.881103	9	8.02111	0.889774	9	12.88	0.882106	9	8.39363	355	40.9561	4.91943	0.891547	0.000101798	0.00126885
I3LCA2	Chaperonin containing TCP1 subunit 8 OS=Sus scrofa GN=CCT8 PE=1 SV=2 - [I3LCA2_PIG]	64.48	2	33	33	112	0.975729	112	12.8672	1.02867	112	9.43908	0.989751	112	10.7756	1.01131	112	12.1937	1.1496	112	18.2121	1.12299	112	18.2637	1.11328	112	16.4046	1.12539	112	20.3857	549	59.9376	5.60498	1.12628	0.000103124	0.00127626
I3LPJ3	Uncharacterized protein OS=Sus scrofa GN=SH3D21 PE=4 SV=2 - [I3LPJ3_PIG]	7.03	2	3	3	3	0.94977	3	4.35125	1.04697	3	8.00877	0.980903	3	0.795538	1.01426	3	2.41034	1.52082	3	11.0699	1.35822	3	8.60478	1.42448	3	13.5673	1.57526	3	0.902238	583	64.657	6.30322	1.47267	0.00011025	0.00135483
F1SIH8	Transitional endoplasmic reticulum ATPase OS=Sus scrofa GN=VCP PE=1 SV=3 - [F1SIH8_PIG]	52.8	12	34	34	109	0.997931	106	11.0153	1.02175	107	9.51059	0.969012	107	10.3	1.01461	107	11.3862	1.11766	106	13.3982	1.11489	107	20.6333	1.11352	106	13.7302	1.09963	107	15.0049	820	90.9439	5.61768	1.11051	0.000110321	0.00134623
F1RR49	Uncharacterized protein OS=Sus scrofa GN=NUP188 PE=1 SV=3 - [F1RR49_PIG]	1.01	4	2	2	2	0.999515	2	9.58418	0.981171	2	0.895003	1.03778	2	1.17964	1.00187	2	7.99923	0.878012	2	6.68121	0.808218	2	1.36579	0.831949	2	1.24126	0.821289	2	0.992199	1682	188.468	6.93213	0.830643	0.000116299	0.00140932
F1SE68	Mitochondria-eating protein OS=Sus scrofa GN=SPATA18 PE=4 SV=3 - [F1SE68_PIG]	36.99	3	21	21	75	0.967053	75	13.984	0.991764	75	11.8751	1.02392	75	12.5935	1.03786	75	13.9517	0.82424	75	23.4807	0.817757	75	24.3455	0.794054	75	27.2518	0.858022	75	17.6612	565	63.9203	8.99756	0.8193	0.000121654	0.00146404
F1S5M0	ATPase H+ transporting V1 subunit E2 OS=Sus scrofa GN=ATP6V1E2 PE=3 SV=1 - [F1S5M0_PIG]	53.54	3	11	11	21	0.986977	21	7.54285	1.02367	21	4.77268	0.967777	21	8.01946	0.991737	21	8.49976	1.14666	21	12.1169	1.14595	21	11.4507	1.13251	21	15.0556	1.09872	21	6.38903	226	26.0649	8.48486	1.13946	0.000138077	0.00165031
F1RPA7	Glycoprotein 2 OS=Sus scrofa GN=GP2 PE=1 SV=3 - [F1RPA7_PIG]	38.91	3	18	18	183	1.05333	181	13.0455	0.98128	181	11.4479	1.00208	180	13.3277	0.962669	179	10.2753	1.16887	181	21.1053	1.22451	180	24.812	1.18503	180	19.3923	1.21243	180	22.5568	532	58.0339	5.16064	1.1979	0.000146223	0.00173578
Q1G1K7	Isocitrate dehydrogenase [NAD] subunit, mitochondrial OS=Sus scrofa GN=IDH3B PE=1 SV=1 - [Q1G1K7_PIG]	34.81	4	10	10	22	0.983577	22	8.46715	1.00413	22	14.9418	1.00227	22	9.10333	1.01044	22	13.3246	1.07146	22	22.2077	1.10933	22	16.3481	1.11529	22	22.6743	1.11676	22	14.921	385	42.3327	8.27979	1.1031	0.000147526	0.00173942
A0A286ZQW4	Nucleoporin 210 like OS=Sus scrofa GN=NUP210L PE=4 SV=1 - [A0A286ZQW4_PIG]	12.25	1	20	20	30	1.01102	30	7.83014	1.0068	30	10.7167	1.01306	30	11.4462	0.976786	30	10.725	0.908183	30	14.4645	0.917445	30	9.72823	0.914375	30	11.3885	0.932509	30	18.1319	1894	210.335	7.86963	0.91637	0.000151016	0.00176861
I3LE93	Protease, serine 37 OS=Sus scrofa GN=PRSS37 PE=4 SV=1 - [I3LE93_PIG]	11.49	1	2	2	4	0.984296	4	4.83057	0.986514	4	4.88036	0.986512	4	3.3151	1.03832	4	6.22987	0.860091	4	3.35233	0.849998	4	1.51901	0.795556	4	9.51252	0.814298	4	9.67196	235	26.4037	9.29053	0.830891	0.000151468	0.00176207
K7GRY0	Ubiquitin like modifier activating enzyme 1 OS=Sus scrofa GN=UBA1 PE=1 SV=2 - [K7GRY0_PIG]	27.6	3	24	24	49	1.00726	49	15.9433	0.979375	49	11.3429	1.01379	49	12.0714	0.998727	49	10.2815	1.1282	49	24.1431	1.09882	49	21.5236	1.14106	49	15.5541	1.09333	49	15.5488	1058	117.696	5.84619	1.11559	0.000151821	0.00175448
F1SGU6	H1 histone family member N, testis specific OS=Sus scrofa GN=H1FNT PE=4 SV=3 - [F1SGU6_PIG]	12.5	1	4	4	4	1.0692	4	5.03584	0.953145	4	2.91859	1.07882	4	6.80353	0.960213	4	7.53201	0.494556	4	5.52618	0.534486	4	14.3229	0.509452	4	21.3878	0.681604	4	28.3701	272	31.0598	11.3999	0.546637	0.0001548	0.00177715
A0A287B970	Uncharacterized protein OS=Sus scrofa GN=USP7 PE=1 SV=1 - [A0A287B970_PIG]	24.93	3	19	19	26	1.02099	26	9.72177	0.995654	26	9.34335	1.01108	26	10.2495	1.01315	26	8.10571	1.1214	26	16.1201	1.12964	26	13.0547	1.09962	26	14.2195	1.0835	26	14.4962	1003	116.935	5.94775	1.09732	0.000157865	0.00180049
F1RM74	Glyceraldehyde-3-phosphate dehydrogenase OS=Sus scrofa GN=GAPDHS PE=1 SV=2 - [F1RM74_PIG]	65.23	2	17	19	165	0.981629	139	15.4978	1.03513	139	11.0719	0.96753	139	13.7751	1.02558	139	14.2803	0.872881	138	16.1237	0.847519	139	16.1023	0.841771	139	17.1476	0.837411	139	19.0865	325	35.497	6.72705	0.847804	0.000160915	0.00182336
F1SP93	V-type proton ATPase catalytic subunit A OS=Sus scrofa GN=ATP6V1A PE=1 SV=1 - [F1SP93_PIG]	39.81	3	19	19	43	0.983724	43	11.05	0.993356	43	8.29816	1.01466	43	10.8714	1.0129	43	8.49427	1.14106	43	22.1428	1.15511	43	22.4949	1.11715	43	13.031	1.09566	43	15.5603	618	68.4006	5.51611	1.12594	0.000162972	0.00183475
A0A287BF64	Mucin 5B, oligomeric mucus/gel-forming OS=Sus scrofa GN=MUC5B PE=4 SV=1 - [A0A287BF64_PIG]	6.99	2	19	19	28	1.06942	28	7.86875	0.972976	28	8.55601	1.05417	28	10.0552	0.950041	28	8.94579	1.24005	28	29.3581	1.2691	28	28.1815	1.29165	28	28.8643	1.28075	28	25.3764	4533	470.901	5.93506	1.25576	0.000176155	0.00197045
F1SFT7	Uncharacterized protein OS=Sus scrofa PE=4 SV=2 - [F1SFT7_PIG]	33.2	1	16	16	34	0.952137	34	13.919	1.035	34	9.80261	1.02184	34	11.1252	0.988934	34	12.2105	0.847528	34	15.0694	0.829082	34	14.6067	0.83861	34	13.7724	0.853155	34	16.9617	506	54.8649	7.12256	0.842532	0.000180439	0.00200551
I7HJH6	Seminal plasma sperm motility inhibitor OS=Sus scrofa GN=AQN-3 PE=2 SV=1 - [I7HJH6_PIG]	78.83	3	1	10	798	0.943609	438	13.1583	1.06074	444	12.7086	0.980062	438	12.7012	1.02215	442	13.8725	1.31948	443	23.3609	1.45251	445	22.9276	1.36427	444	20.0403	1.51338	443	30.5521	137	15.0246	8.88037	1.41009	0.000183871	0.00203073
F1SF79	Schlafen like 1 OS=Sus scrofa GN=SLFNL1 PE=4 SV=3 - [F1SF79_PIG]	23.94	2	9	9	12	1.00138	12	14.0846	0.955546	12	9.68645	1.04578	12	11.1139	0.977565	12	8.33719	0.84809	12	10.8699	0.809704	12	16.1595	0.810994	12	15.2387	0.823549	12	24.5225	401	44.065	7.38623	0.827165	0.00019194	0.00210651
F1SID4	Proteasome 26S subunit, ATPase 3 OS=Sus scrofa GN=PSMC3 PE=1 SV=2 - [F1SID4_PIG]	41.86	2	16	16	32	0.976956	32	12.7869	1.01957	32	6.64907	1.01781	32	7.98367	1.00301	32	10.7781	1.12827	32	11.1045	1.11898	32	8.07788	1.10679	32	14.2147	1.08804	32	9.69043	442	49.5426	5.18604	1.10573	0.000192114	0.00209524
A0A286ZIC1	Gelsolin OS=Sus scrofa GN=GSN PE=4 SV=1 - [A0A286ZIC1_PIG]	9.17	5	7	7	11	0.999946	11	10.6494	1.03958	11	10.8472	0.9975	11	10.8731	1.02493	11	2.96585	0.899971	11	11.0393	0.827652	11	14.0704	0.851589	11	5.95775	0.878228	11	16.8115	731	80.7326	5.84619	0.851177	0.000193485	0.00209709
Q6UAQ8	Electron transfer flavoprotein subunit beta OS=Sus scrofa GN=ETFB PE=1 SV=3 - [ETFB_PIG]	30.98	1	8	8	14	1.04188	14	18.0239	0.962052	14	6.96539	1.03318	14	10.4575	0.985056	14	13.8999	0.861978	14	15.3418	0.838264	14	13.8358	0.834861	14	10.3036	0.837894	14	14.0138	255	27.7461	8.38232	0.838603	0.000195696	0.00210796
A0A287B4I0	ATP synthase subunit d, mitochondrial OS=Sus scrofa GN=ATP5H PE=1 SV=1 - [A0A287B4I0_PIG]	67.7	4	10	10	37	0.980643	36	10.1405	1.02712	37	11.6046	0.995766	37	9.51782	0.988212	37	8.7299	1.14134	37	11.6193	1.15218	37	13.7305	1.1147	36	14.8386	1.09825	37	17.0453	161	18.5037	6.23975	1.12895	0.000196696	0.00210573
I3LD43	Cytosol aminopeptidase OS=Sus scrofa GN=LAP3 PE=1 SV=2 - [I3LD43_PIG]	46.24	3	20	20	45	0.997256	45	12.7106	0.994514	45	6.99104	1.00367	45	8.56512	1.01066	45	9.24349	1.15084	45	16.2351	1.16213	45	10.1721	1.13613	45	11.2862	1.08843	45	11.3319	519	56.0116	6.69775	1.13265	0.000203721	0.00216764
F1RVI2	Phosducin like 2 OS=Sus scrofa GN=PDCL2 PE=4 SV=3 - [F1RVI2_PIG]	5.37	1	1	1	1	0.896604	1		1.01536	1		1.1088	1		1.00295	1		1.45985	1		1.45316	1		1.46963	1		1.33827	1		242	28.0801	4.76709	1.4218	0.000208337	0.00220332
F1RIE2	Damage specific DNA binding protein 1 OS=Sus scrofa GN=DDB1 PE=1 SV=2 - [F1RIE2_PIG]	1.77	1	2	2	3	0.974436	3	12.9628	1.00456	3	3.77386	0.981097	3	16.4453	0.935913	3	6.35661	1.28441	3	3.88434	1.2083	3	16.3594	1.16746	3	21.9813	1.18123	3	13.7828	1130	125.573	5.19873	1.24266	0.000210934	0.00221735
A0A287BRG6	Aldehyde dehydrogenase 1 family member A1 OS=Sus scrofa GN=ALDH1A1 PE=1 SV=1 - [A0A287BRG6_PIG]	17.02	8	5	7	10	1.00978	7	10.1461	0.964495	7	11.0884	1.03305	7	5.66537	1.01635	7	2.36809	0.866085	7	10.9414	0.781715	7	9.01282	0.830803	7	15.0699	0.803343	7	4.92281	429	46.9588	7.31299	0.81566	0.000213369	0.00222952
A0A287BPM9	Target of myb1 like 2 membrane trafficking protein OS=Sus scrofa GN=TOM1L2 PE=3 SV=1 - [A0A287BPM9_PIG]	7.01	6	3	3	3	0.977035	3	14.2906	1.00574	3	0.287048	1.03788	3	1.81647	1.00034	3	17.0753	0.779792	3	3.93961	0.773585	3	20.3961	0.85701	3	9.47631	0.74142	3	10.5927	428	46.1794	5.0083	0.783838	0.000219048	0.00227523
A0A287A1G6	Uncharacterized protein OS=Sus scrofa GN=HK1 PE=1 SV=1 - [A0A287A1G6_PIG]	53.11	12	47	47	145	1.00591	144	11.5834	0.976605	145	10.0386	1.03757	144	12.6293	0.997828	145	10.2078	0.897732	144	14.3241	0.911301	144	15.4394	0.8964	145	14.5252	0.889679	144	14.9107	915	102.228	6.7417	0.89477	0.000222829	0.00230081
I3LS60	ATP-dependent (S)-NAD(P)H-hydrate dehydratase OS=Sus scrofa GN=CARKD PE=1 SV=2 - [I3LS60_PIG]	47.55	1	12	12	16	0.999324	16	11.8929	1.02976	16	5.28679	0.977393	16	5.68259	0.988608	16	9.73901	1.10906	16	15.9714	1.09744	16	13.2073	1.08282	16	13.234	1.09657	16	18.2945	347	36.3712	7.81104	1.09782	0.000228616	0.00234668
A0A287AK33	Chromosome 2 open reading frame 76 OS=Sus scrofa GN=C2orf76 PE=4 SV=1 - [A0A287AK33_PIG]	11.82	2	1	1	1	0.877572	1		0.907577	1		1.11171	1		1.12133	1		1.66751	1		1.73757	1		1.51149	1		1.75008	1		110	12.7518	8.03076	1.65912	0.000235924	0.00240753
A0A286ZIL9	Collagen type XVIII alpha 1 chain OS=Sus scrofa GN=COL18A1 PE=1 SV=1 - [A0A286ZIL9_PIG]	14.17	4	13	13	16	1.06559	16	10.2175	0.944801	16	3.1056	1.02419	16	9.06645	0.952316	16	11.8825	1.21762	16	24.5059	1.22917	16	20.6967	1.24105	16	21.8274	1.2196	16	20.5758	1284	129.802	5.94775	1.23089	0.000238016	0.00241476
K7GQS2	Uncharacterized protein OS=Sus scrofa GN=LOC100736569 PE=1 SV=7 - [K7GQS2_PIG]	34.57	1	12	12	56	1.01611	56	14.0555	1.01797	56	9.80728	0.993855	56	7.0262	0.995793	56	9.91785	0.907559	56	9.91204	0.932716	56	10.0044	0.879122	56	10.9971	0.909717	56	15.2134	405	46.063	7.53271	0.901929	0.00024206	0.00244158
F1RIQ7	Izumo sperm-egg fusion 1 OS=Sus scrofa GN=IZUMO1 PE=4 SV=2 - [F1RIQ7_PIG]	18.18	1	4	4	5	1.02283	5	8.79051	0.98778	5	15.2928	1.03552	5	8.57443	1.02625	5	10.8173	0.888593	5	19.4798	0.904822	5	13.1427	0.855493	5	25.7381	0.913186	5	26.9104	330	36.8398	6.97607	0.874696	0.000244391	0.00245094
H9N9G8	Lactate dehydrogenase C isoform 3 OS=Sus scrofa GN=LDHC PE=2 SV=1 - [H9N9G8_PIG]	76.04	1	2	7	38	0.9957	3	2.82656	0.838588	3	30.2084	1.4177	3	11.2848	0.860469	3	19.8115	2.48808	3	110.716	2.21794	3	113.7	2.45467	3	138.205	2.08045	3	133.197	96	10.4796	5.10986	2.24711	0.000247093	0.00246387
D0G0C9	Chaperonin containing TCP1, subunit 7 (Eta) OS=Sus scrofa GN=CCT7 PE=1 SV=1 - [D0G0C9_PIG]	56.91	3	29	29	98	0.953667	98	11.1333	1.01763	98	11.3213	1.0033	98	9.6418	1.03394	97	10.856	1.21818	98	19.5802	1.19422	98	17.4161	1.16391	98	13.952	1.14901	98	16.0614	543	59.4359	7.15186	1.17881	0.000248688	0.00246568
F1RVX7	Family with sequence similarity 166 member A OS=Sus scrofa GN=FAM166A PE=4 SV=1 - [F1RVX7_PIG]	49.69	1	15	15	41	1.00496	41	12.3188	1.00581	41	10.0714	1.02981	41	10.8533	0.97777	41	10.009	0.896565	41	19.4709	0.897023	41	8.64047	0.91865	41	14.3627	0.920891	41	14.5828	320	36.2422	9.20264	0.904134	0.000255208	0.00251603
A1E295	Cathepsin B OS=Sus scrofa GN=CTSB PE=1 SV=1 - [CATB_PIG]	33.13	3	10	10	37	0.95587	37	10.288	1.02249	37	11.2495	0.986731	37	14.1003	1.02361	37	8.21889	1.14983	37	15.2241	1.11766	37	22.9348	1.14177	37	20.5425	1.12419	37	15.2095	335	36.8765	6.21436	1.13657	0.000265261	0.00260045
C1PIG4	cAMP-dependent protein kinase regulatory subunit type II alpha OS=Sus scrofa GN=PRKAR2A PE=1 SV=1 - [C1PIG4_PIG]	64.09	14	22	22	141	0.975241	138	11.7181	1.02082	139	10.8743	0.988607	139	14.8525	1.01467	141	11.5938	1.12676	138	17.0268	1.12943	139	18.6169	1.10827	139	20.2662	1.0854	140	18.0706	401	45.0966	4.95752	1.11265	0.000269512	0.00262737
X4ZFQ2	Phosphoglycerate kinase OS=Sus scrofa GN=PGK2 PE=2 SV=1 - [X4ZFQ2_PIG]	79.38	4	22	30	154	0.972892	93	12.4694	1.02758	93	11.275	0.966553	93	12.1651	1.01738	93	12.465	1.11959	93	19.6121	1.12058	93	22.7165	1.10565	93	18.5736	1.12778	93	18.5213	417	44.8173	8.104	1.12278	0.000271288	0.00262999
F1RXC2	Carbonic anhydrase 2 OS=Sus scrofa GN=CA2 PE=1 SV=2 - [F1RXC2_PIG]	20.38	2	6	6	10	0.948313	10	7.05841	0.983698	10	16.4291	1.03282	10	6.04606	1.03541	10	6.5423	1.19429	10	6.2345	1.23031	10	14.766	1.15633	10	12.3189	1.2026	10	10.6258	260	29.2397	7.00537	1.19581	0.000279534	0.00269495
A0A287AFA6	Uncharacterized protein OS=Sus scrofa PE=1 SV=1 - [A0A287AFA6_PIG]	37.96	1	6	6	13	0.997286	12	10.3692	0.98946	12	11.6696	1.12557	12	13.3682	1.00944	12	8.45921	1.34645	12	24.4588	1.40625	12	22.8239	1.35453	12	32.9944	1.27551	12	36.994	216	24.425	9.61279	1.30593	0.000280835	0.00269263
F1S150	Uncharacterized protein OS=Sus scrofa GN=LARP7 PE=1 SV=3 - [F1S150_PIG]	1.03	1	1	1	1	1.07086	1		1.13253	1		0.962212	1		0.857843	1		0.568772	1		0.450008	1		0.460724	1		0.385033	1		581	66.6513	9.5542	0.463418	0.000282175	0.00269068
F1RM58	Uncharacterized protein OS=Sus scrofa PE=4 SV=3 - [F1RM58_PIG]	18.1	1	2	2	5	0.986521	5	11.9065	0.980415	5	13.0275	0.982232	5	4.3744	1.02503	5	5.05098	1.10882	5	18.4617	1.16491	5	17.0871	1.10541	5	21.2063	1.15334	5	31.9161	116	12.9492	10.2134	1.14048	0.000283508	0.0026887
A0A287BM73	Lamin tail domain containing 2 OS=Sus scrofa GN=LMNTD2 PE=4 SV=1 - [A0A287BM73_PIG]	9.09	3	2	2	2	0.936546	2	6.22	0.979488	2	0.225658	1.07754	2	4.49165	1.02752	2	1.27823	1.32149	2	4.32698	1.27839	2	2.00383	1.25691	2	9.15313	1.23413	2	3.24393	385	42.7555	6.31592	1.26605	0.000290351	0.00273872
F1RYK8	Fibrous sheath interacting protein 2 OS=Sus scrofa GN=FSIP2 PE=4 SV=3 - [F1RYK8_PIG]	6.32	1	36	39	52	0.967908	49	8.4075	1.02214	49	8.10732	0.967766	49	8.13491	1.03159	49	7.68491	0.821534	49	25.7002	0.867794	49	27.6466	0.856293	49	27.2629	0.852321	49	25.6379	6742	760.608	6.7124	0.85174	0.000296706	0.00278361
I3LI92	Uncharacterized protein OS=Sus scrofa GN=CPQ PE=1 SV=2 - [I3LI92_PIG]	14.05	4	4	4	6	1.00738	6	3.80856	1.00354	6	2.35287	1.04542	6	3.15381	0.990523	6	8.93351	1.11747	6	17.9478	1.12595	6	18.9554	1.09282	6	15.9622	1.11555	6	14.921	420	46.2747	5.99854	1.10006	0.000322979	0.0030139
P51779	Complement factor D OS=Sus scrofa GN=CFD PE=2 SV=1 - [CFAD_PIG]	27.8	3	5	5	5	1.0283	5	7.41642	1.00821	5	12.5944	1.01115	5	3.01658	0.91537	5	16.4199	1.26596	5	10.3616	1.20438	5	13.9418	1.18243	5	11.9044	1.25173	5	6.95082	259	27.746	7.06396	1.23757	0.000334245	0.00310244
Q007T6	Superoxide dismutase [Cu-Zn] OS=Sus scrofa PE=2 SV=1 - [Q007T6_PIG]	37.3	2	5	5	11	1.00762	11	5.79563	1.01732	11	4.31801	1.00451	11	9.58092	1.01952	11	7.45077	0.9354	11	13.862	0.914832	11	7.73583	0.875032	11	14.8717	0.876335	11	11.1049	244	26.266	7.02002	0.889509	0.000336595	0.00310772
I3LTC6	Inositol-1-monophosphatase OS=Sus scrofa GN=IMPA1 PE=3 SV=2 - [I3LTC6_PIG]	46.57	2	15	15	44	0.999225	44	8.18025	1.01754	44	13.123	0.992832	44	10.7295	1.00125	44	9.389	0.936976	44	10.8231	0.888679	44	15.9454	0.927408	44	14.2009	0.91644	44	14.5121	277	30.1851	4.97021	0.914895	0.000337604	0.00310062
A0A286ZPR8	Cytochrome b-c1 complex subunit 7 OS=Sus scrofa GN=UQCRB PE=1 SV=1 - [A0A286ZPR8_PIG]	39.64	2	5	5	16	0.987798	16	10.8852	0.985822	16	11.7014	0.972133	16	10.4872	0.989417	16	10.1539	1.08112	16	12.7876	1.15434	16	16.4528	1.17142	16	10.2226	1.17485	16	10.7838	111	13.555	9.08545	1.1643	0.000346531	0.00316595
A0A287A2J9	Cullin 3 OS=Sus scrofa GN=CUL3 PE=1 SV=1 - [A0A287A2J9_PIG]	32.55	2	22	22	38	0.975855	38	10.1022	0.994473	38	12.0948	1.01973	38	10.2111	1.02233	38	9.31387	1.13285	38	20.5494	1.14772	38	20.6532	1.10766	38	18.9292	1.09517	38	16.3372	768	88.9024	8.48486	1.11739	0.000348909	0.00317107
A0A287AGU2	ATP synthase subunit alpha OS=Sus scrofa GN=ATP5A1 PE=1 SV=1 - [A0A287AGU2_PIG]	55.64	5	29	29	225	0.971701	214	13.3197	1.00732	214	11.6911	1.00482	214	11.6541	1.00576	214	12.5138	1.06635	213	16.3718	1.11155	213	17.9293	1.09001	214	13.4193	1.08624	214	16.5092	550	59.3915	8.89502	1.09137	0.000358323	0.00323976
A0A287B8W5	Ephrin-A1 OS=Sus scrofa GN=EFNA1 PE=3 SV=1 - [A0A287B8W5_PIG]	9.04	4	2	2	2	1.04269	2	5.25221	0.996948	2	8.33663	0.993357	2	7.13246	0.985373	2	2.26517	1.12566	2	5.74327	1.2253	2	8.22885	1.2023	2	14.1332	1.18436	2	5.28972	177	20.6104	7.04932	1.17899	0.000358606	0.0032256
F1RU34	Cystatin OS=Sus scrofa GN=CST6 PE=1 SV=1 - [F1RU34_PIG]	42.95	1	6	6	10	1.01647	10	11.1816	0.964197	10	14.4249	1.02266	10	15.872	0.951849	10	10.1075	1.11053	10	16.1988	1.14276	10	24.1337	1.13854	10	15.4473	1.12376	10	23.2891	149	16.3253	8.08936	1.14169	0.000360499	0.00322601
F1SF58	cAMP-dependent protein kinase inhibitor OS=Sus scrofa GN=PKIB PE=1 SV=3 - [F1SF58_PIG]	8.97	3	1	1	1	0.856601	1		0.97108	1		1.07349	1		1.10796	1		1.4757	1		1.473	1		1.37963	1		1.52161	1		78	8.42813	4.75439	1.45915	0.00036447	0.0032449
F1ST87	Calicin OS=Sus scrofa GN=CCIN PE=4 SV=1 - [F1ST87_PIG]	58.67	1	32	32	146	0.971788	145	12.4273	1.0044	145	9.241	0.979845	145	10.334	1.02681	145	9.29581	0.899492	145	17.4667	0.908558	145	17.8559	0.875422	145	18.2803	0.890093	145	16.7153	588	66.775	8.23584	0.897239	0.00038175	0.00338149
F1RTJ0	Actin related protein T1 OS=Sus scrofa GN=ACTRT1 PE=3 SV=1 - [F1RTJ0_PIG]	6.63	1	1	3	9	1.13603	1		0.886311	1		0.975658	1		1.03052	1		0.626853	1		0.615909	1		0.596739	1		0.658236	1		377	41.8413	5.69385	0.620014	0.000388247	0.00342167
A0A287BHL2	Phosphoglycolate phosphatase OS=Sus scrofa GN=PGP PE=1 SV=1 - [A0A287BHL2_PIG]	39.25	1	10	10	19	1.02383	19	11.3789	0.938477	19	6.72898	1.10029	19	12.3978	0.964047	19	17.5349	0.748386	19	16.6949	0.679353	19	18.2855	0.746083	19	17.7242	0.732629	19	15.0435	321	34.2685	5.61768	0.721805	0.000390896	0.00342771
P02067	Hemoglobin subunit beta OS=Sus scrofa GN=HBB PE=1 SV=3 - [HBB_PIG]	89.8	4	1	12	51	0.89214	1		1.0792	1		0.893405	1		1.11614	1		1.53196	1		1.47737	1		1.43804	1		1.40046	1		147	16.1555	7.6792	1.46897	0.000398338	0.0034755
A0A287AF97	Dynein axonemal heavy chain 10 OS=Sus scrofa GN=DNAH10 PE=4 SV=1 - [A0A287AF97_PIG]	7.88	3	27	28	34	1.00401	32	9.14995	1.01285	32	6.89497	0.996889	32	11.4285	0.990159	32	8.75204	0.910602	32	12.4349	0.858018	32	13.4964	0.908037	32	12.0062	0.847466	32	12.5113	4529	521.498	5.71924	0.880171	0.000430185	0.00373469
A0A286ZU97	Uncharacterized protein OS=Sus scrofa GN=MTCH2 PE=1 SV=1 - [A0A286ZU97_PIG]	47.85	3	13	13	57	0.916037	57	9.4019	1.01757	57	12.2482	1.0172	57	12.8077	1.05041	57	11.2025	0.734144	57	23.3633	0.79582	57	18.2554	0.795697	57	20.1799	0.761356	57	25.9061	303	33.3818	8.07471	0.77152	0.0004305	0.00371892
F1S8W7	Heparanase 2 (inactive) OS=Sus scrofa GN=HPSE2 PE=4 SV=3 - [F1S8W7_PIG]	1.18	1	1	1	4	1.01017	4	6.84508	0.928536	4	8.4754	1.08606	4	1.47547	0.996845	4	10.5844	0.781516	4	16.138	0.774716	4	15.9622	0.729257	4	15.5475	0.705539	4	12.6374	592	66.5945	9.94971	0.743739	0.000440984	0.00379072
I3LNY0	Receptor expression-enhancing protein OS=Sus scrofa GN=REEP6 PE=1 SV=2 - [I3LNY0_PIG]	6.57	1	1	1	1	0.905376	1		1.0711	1		0.958245	1		1.06119	1		1.31307	1		1.54473	1		1.46833	1		1.53953	1		198	21.9473	7.91357	1.46792	0.000444802	0.0038048
A0A287B5T6	Uncharacterized protein OS=Sus scrofa GN=ARF3 PE=3 SV=1 - [A0A287B5T6_PIG]	12.15	7	2	2	2	0.961359	2	6.48514	0.9388	2	1.08456	1.05302	2	6.01186	1.06317	2	8.7951	1.3578	2	3.3549	1.27676	2	0.210242	1.30068	2	8.37992	1.22919	2	17.6564	181	20.5877	7.43018	1.28585	0.000445382	0.00379117
F1SQA3	Phosphatidate cytidylyltransferase, mitochondrial OS=Sus scrofa GN=TAMM41 PE=1 SV=1 - [F1SQA3_PIG]	5.93	1	1	1	1	0.896308	1		0.989367	1		1.01313	1		1.1045	1		1.30206	1		1.32449	1		1.37327	1		1.28433	1		337	37.9649	9.12939	1.31995	0.000485064	0.00410891
F1RNZ1	Cytochrome b-c1 complex subunit Rieske, mitochondrial OS=Sus scrofa GN=LOC100522678 PE=1 SV=1 - [F1RNZ1_PIG]	42.34	3	8	8	31	0.933417	31	11.8244	1.01162	31	8.90572	0.992727	31	10.188	1.03309	31	11.8746	1.17483	31	13.3708	1.1812	31	20.8482	1.19119	31	13.8107	1.12635	31	16.8908	274	29.4352	8.70459	1.17697	0.000493105	0.00415685
A0A286ZSW6	Uncharacterized protein OS=Sus scrofa GN=CANX PE=1 SV=1 - [A0A286ZSW6_PIG]	1.45	4	1	1	1	0.989176	1		1.04177	1		0.918456	1		1.05006	1		0.790951	1		0.703385	1		0.644261	1		0.694215	1		484	55.197	4.7417	0.708298	0.0005012	0.00420478
I3LJE4	BTB domain containing 16 OS=Sus scrofa GN=BTBD16 PE=4 SV=2 - [I3LJE4_PIG]	8.23	1	3	3	3	1.04517	3	2.76573	1.05253	3	1.61679	0.970561	3	5.75746	0.990436	3	8.73288	0.803892	3	9.14899	0.830376	3	1.36165	0.82211	3	5.65386	0.884127	3	0.692895	498	57.5639	9.02686	0.823049	0.000511342	0.00426934
F1SE87	Uncharacterized protein OS=Sus scrofa GN=CHMP5 PE=1 SV=3 - [F1SE87_PIG]	3.2	2	1	1	1	0.942675	1		1.02569	1		1.0759	1		0.979956	1		0.824267	1		0.729997	1		0.745307	1		0.771977	1		219	24.5733	4.83057	0.763266	0.000530826	0.00441091
A0A287A795	Uncharacterized protein OS=Sus scrofa PE=4 SV=1 - [A0A287A795_PIG]	12.5	3	1	1	3	0.993087	3	0.109153	1.04266	3	4.98523	0.951782	3	5.78787	0.999883	3	2.54983	1.16628	3	23.4235	1.2009	3	19.9861	1.29678	3	12.9808	1.21657	3	9.91121	56	6.44644	9.90576	1.22399	0.000534687	0.00442194
A0A287BDE8	Alpha-2-HS-glycoprotein OS=Sus scrofa GN=AHSG PE=1 SV=1 - [A0A287BDE8_PIG]	11.82	3	2	2	3	0.944672	3	1.77663	1.01721	3	2.9366	1.0224	3	3.06788	1.02878	3	1.40601	1.21441	3	1.6085	1.17354	3	5.04922	1.13496	3	3.50173	1.21309	3	1.49294	330	34.9347	6.29053	1.18015	0.000569887	0.00469082
A0A287AIB2	Glycerol-3-phosphate dehydrogenase OS=Sus scrofa GN=GPD2 PE=1 SV=1 - [A0A287AIB2_PIG]	38.65	7	25	25	50	1.02422	50	12.0802	0.958176	50	9.95053	1.0593	50	12.5379	0.961033	50	10.4419	0.832799	50	8.56342	0.835105	50	15.0642	0.840892	50	11.2856	0.803779	50	15.333	727	80.6705	6.99072	0.82758	0.000580559	0.00475623
A0A287BKQ9	Heterogeneous nuclear ribonucleoprotein K OS=Sus scrofa GN=HNRNPK PE=1 SV=1 - [A0A287BKQ9_PIG]	3.36	4	1	1	1	0.880491	1		1.07113	1		0.945807	1		1.0922	1		1.53314	1		1.54486	1		1.70457	1		1.38456	1		357	39.4157	6.81494	1.54579	0.000589691	0.00480846
F2Z5G3	Uncharacterized protein OS=Sus scrofa GN=CALM3 PE=1 SV=1 - [F2Z5G3_PIG]	51.68	15	1	11	167	0.935434	44	8.39606	1.05274	44	7.53748	0.973954	44	11.9566	1.02544	44	11.3058	1.194	44	24.4458	1.23512	44	20.4995	1.16626	44	25.5291	1.18255	44	18.1288	149	16.8268	4.22119	1.19821	0.000592132	0.00480591
F1RRU4	EF-hand calcium binding domain 3 OS=Sus scrofa GN=EFCAB3 PE=4 SV=1 - [F1RRU4_PIG]	13.3	1	4	4	7	1.0348	7	9.24748	1.0407	7	10.1329	0.974503	7	14.8857	0.975196	7	6.27859	0.889943	7	6.47632	0.818424	7	5.43561	0.83782	7	9.82814	0.855582	7	15.8949	436	49.7706	9.33447	0.845119	0.000594209	0.00480044
F1RJB2	Ubiquilin like OS=Sus scrofa GN=UBQLNL PE=4 SV=1 - [F1RJB2_PIG]	10.6	1	4	5	5	1.02148	4	1.31937	1.0134	4	7.3571	0.931485	4	11.1582	1.02305	4	2.90052	0.848941	4	7.55588	0.768333	4	16.7704	0.826331	4	1.64565	0.814766	4	12.8328	613	66.5747	6.60986	0.816754	0.000597847	0.00480758
A0A287BPT0	Amine oxidase OS=Sus scrofa GN=IL4I1 PE=1 SV=1 - [A0A287BPT0_PIG]	59.05	2	30	30	391	0.94745	388	12.0027	1.02565	391	10.4418	0.978571	389	12.8708	1.03462	390	11.5172	0.867478	388	18.2968	0.865432	390	17.9943	0.84903	388	16.7956	0.855198	389	19.0135	569	63.5102	9.61279	0.862238	0.000601405	0.004814
A0A286ZJU5	Malignant T-cell-amplified sequence OS=Sus scrofa GN=LOC100738684 PE=1 SV=1 - [A0A286ZJU5_PIG]	30.39	3	3	3	3	0.910592	3	14.7396	1.07103	3	2.83406	0.953301	3	1.586	1.06075	3	2.86693	0.760814	3	20.7401	0.689243	3	0.420352	0.718071	3	11.8615	0.676389	3	25.1499	181	20.5328	8.98291	0.711899	0.000601881	0.00479581
A0A286ZMA6	Betaine--homocysteine S-methyltransferase 1 OS=Sus scrofa GN=BHMT PE=1 SV=1 - [A0A286ZMA6_PIG]	55.92	8	16	16	49	0.98434	49	12.7829	0.992131	49	8.62643	1.02088	49	9.42503	1.00347	49	9.24695	1.0777	49	17.2106	1.10036	49	13.4468	1.05759	49	16.6024	1.07291	49	19.3232	397	43.8941	6.84424	1.07692	0.000645221	0.00511778
F1RTQ6	Histone H2B OS=Sus scrofa GN=HIST1H2BA PE=1 SV=1 - [F1RTQ6_PIG]	39.37	5	2	5	15	0.933722	3	1.79886	1.00111	3	2.52993	0.969558	3	3.50127	1.05483	3	11.543	1.62782	3	12.1108	1.35778	3	17.0551	1.38313	3	15.2294	1.37543	3	10.7301	127	14.1147	10.3745	1.45083	0.000653366	0.00515893
A0A287BG14	Proteasome 26S subunit, ATPase 6 OS=Sus scrofa GN=PSMC6 PE=1 SV=1 - [A0A287BG14_PIG]	27.54	3	10	10	16	0.948629	16	8.3182	0.994471	16	7.40324	1.01631	16	11.9079	1.01887	16	12.3872	1.18627	16	12.2474	1.16175	16	13.3974	1.1494	16	15.6931	1.10092	16	13.4434	403	45.826	7.48877	1.15586	0.000684447	0.00538
Q864B5	PDJA1 chaperone OS=Sus scrofa GN=DNAJA4 PE=1 SV=1 - [Q864B5_PIG]	28.21	3	11	11	16	0.982137	16	10.0095	1.00308	16	10.6768	1.00951	16	15.2375	0.96328	16	9.43636	1.15575	16	9.22226	1.09449	16	9.9655	1.13416	16	12.7661	1.20059	16	21.3356	397	44.81	7.76709	1.15841	0.000684652	0.00535748
A0A287BI14	Chromosome 7 open reading frame 31 OS=Sus scrofa GN=C7orf31 PE=4 SV=1 - [A0A287BI14_PIG]	22.09	1	10	10	11	0.975224	11	8.34439	0.991915	11	7.27337	0.972607	11	9.34345	1.05806	11	11.0723	0.83691	11	15.148	0.807246	11	7.5837	0.880531	11	16.8532	0.826806	11	14.5401	584	67.3964	7.6792	0.838332	0.00069338	0.00540155
F1SP03	Potassium channel modulatory factor 1 OS=Sus scrofa GN=KCMF1 PE=1 SV=2 - [F1SP03_PIG]	9.42	1	2	2	2	1.16915	2	6.87852	0.892869	2	0.953925	0.991074	2	23.1087	0.970797	2	10.7285	1.53536	2	20.1527	1.57642	2	0.445535	1.61113	2	20.4888	1.36052	2	1.64232	329	36.0203	5.30029	1.51183	0.000694243	0.00538424
A5PF10	Sialidase-1 OS=Sus scrofa GN=NEU1 PE=3 SV=1 - [NEUR1_PIG]	15.87	2	4	4	7	1.0386	7	9.52116	1.04584	7	5.97055	0.928882	7	12.809	1.04442	7	20.3604	0.793448	6	14.949	0.689529	6	21.0257	0.734172	7	14.8966	0.814178	6	6.84834	416	45.1307	7.35693	0.747048	0.000701539	0.00541675
D5K8A4	Spermatogenesis associated 3 OS=Sus scrofa GN=SPATA3 PE=2 SV=1 - [D5K8A4_PIG]	16.75	1	4	4	7	1.06123	7	14.1241	0.965365	7	9.86823	1.06799	7	15.09	0.935551	7	16.2313	1.27594	7	21.5338	1.30043	7	33.2054	1.28385	7	23.7216	1.43132	7	15.9581	209	22.1131	10.7554	1.313	0.000708037	0.00544284
A0A287AYN4	Golgi glycoprotein 1 OS=Sus scrofa GN=GLG1 PE=1 SV=1 - [A0A287AYN4_PIG]	10.12	3	8	8	8	1.03768	8	8.19706	0.991622	8	4.32171	0.947188	8	6.63946	1.01886	8	6.41446	0.859434	8	12.6656	0.885478	8	19.3034	0.839718	8	9.01592	0.855899	8	20.3406	1038	119.463	6.88818	0.861134	0.000708759	0.00542449
I3LC04	Tudor domain containing 3 OS=Sus scrofa GN=TDRD3 PE=4 SV=2 - [I3LC04_PIG]	1.34	1	1	1	1	0.87482	1		1.10307	1		1.03169	1		0.997746	1		1.28941	1		1.36825	1		1.35791	1		1.29898	1		745	83.517	9.02686	1.32621	0.000735937	0.0056079
F2Z5L7	Proteasome subunit alpha type OS=Sus scrofa GN=PSMA1 PE=1 SV=1 - [F2Z5L7_PIG]	34.6	1	11	11	22	0.992738	22	12.2831	0.958858	22	12.0464	1.02981	22	11.1251	0.993217	22	12.8902	1.08584	22	13.8536	1.12337	22	17.6438	1.08747	22	17.1561	1.11059	22	18.9243	263	29.5369	6.60986	1.10885	0.000737093	0.00559229
F1S5N4	Glutathione S-transferase omega 2 OS=Sus scrofa GN=GSTO2 PE=4 SV=1 - [F1S5N4_PIG]	34.84	1	8	8	24	0.981838	24	7.83741	1.04339	24	10.8747	0.946456	24	6.58328	1.02418	24	11.9932	0.846772	24	24.9143	0.770911	24	23.1378	0.767571	24	17.0727	0.83988	24	24.071	244	28.3314	7.25439	0.807118	0.000737259	0.00556933
A0A287AU47	Pyridoxal dependent decarboxylase domain containing 1 OS=Sus scrofa GN=PDXDC1 PE=1 SV=1 - [A0A287AU47_PIG]	10.64	6	6	6	8	0.98842	8	11.09	0.986468	8	4.9143	0.98604	8	7.2652	1.00115	8	8.33078	1.07234	8	18.2941	1.05382	8	12.8258	1.09198	8	7.81834	1.12208	8	5.18309	752	82.7884	5.50342	1.09544	0.000751073	0.00564923
I3LAA0	Retinoic acid receptor responder 1 OS=Sus scrofa GN=RARRES1 PE=4 SV=2 - [I3LAA0_PIG]	11.03	1	3	3	4	1.05774	4	5.84479	0.955143	4	4.64151	1.02506	4	16.2282	0.948141	4	9.48873	0.729143	4	1.10033	0.822538	4	5.53868	0.77316	4	1.14731	0.808232	4	11.8903	290	32.8509	7.53271	0.786001	0.000754615	0.00565151
F1S2A8	B-cell receptor associated protein 31 OS=Sus scrofa GN=BCAP31 PE=1 SV=2 - [F1S2A8_PIG]	10.57	1	2	2	2	0.895337	2	7.92859	1.09026	2	26.9551	0.975807	2	39.1048	0.992644	2	7.53211	0.75303	2	9.61698	0.651893	2	20.8786	0.720339	2	13.8232	0.675203	2	6.05743	246	27.842	8.44092	0.708253	0.000763071	0.00569042
F1RSP5	Alanine aminotransferase 1 OS=Sus scrofa GN=GPT PE=1 SV=1 - [F1RSP5_PIG]	14.31	4	6	6	7	1.02325	7	6.97134	1.02977	7	13.1768	0.999745	7	7.65397	0.956859	7	3.30071	0.810745	7	5.69691	0.8639	7	6.997	0.891845	7	15.2666	0.827827	7	7.93607	496	54.9502	7.1665	0.846543	0.000767669	0.00570035
A0A287ARZ4	Bridging integrator 2 OS=Sus scrofa GN=BIN2 PE=4 SV=1 - [A0A287ARZ4_PIG]	13.41	5	4	4	4	0.958979	4	10.2919	1.00654	4	2.46705	1.07873	4	5.13575	0.991061	4	8.04538	1.25776	4	10.5963	1.4725	4	5.10553	1.33991	4	15.1565	1.29575	4	2.38019	343	38.3084	5.92236	1.32974	0.000775707	0.00573563
F1SG38	Thioredoxin reductase 1, cytoplasmic OS=Sus scrofa GN=TXNRD1 PE=1 SV=3 - [F1SG38_PIG]	33.47	3	12	12	25	0.99678	25	10.1799	0.991293	25	9.22488	1.00483	24	11.4335	0.997339	25	8.98828	1.13853	25	14.971	1.06271	25	19.8159	1.10987	25	14.7636	1.08777	25	12.8266	499	54.6747	5.90967	1.10241	0.000783549	0.00576917
F1RYA8	Uncharacterized protein OS=Sus scrofa PE=4 SV=2 - [F1RYA8_PIG]	3.37	1	1	1	1	1.07746	1		0.877471	1		1.04837	1		1.03104	1		0.68736	1		0.688471	1		0.712224	1		0.757253	1		267	29.7506	6.53662	0.705274	0.000784079	0.00574881
F1SUG4	Elongin B OS=Sus scrofa GN=ELOB PE=1 SV=1 - [F1SUG4_PIG]	13.56	1	2	2	3	0.984949	3	12.6544	1.04866	3	10.5234	0.933987	3	22.2843	0.985206	3	7.89322	1.1663	3	11.1057	1.2221	3	1.96163	1.15584	3	4.28724	1.14131	3	20.5515	118	13.1616	5.0083	1.18537	0.000787472	0.00574953
F1S3H7	Uncharacterized protein OS=Sus scrofa GN=PTGR2 PE=1 SV=3 - [F1S3H7_PIG]	9.69	1	3	3	3	1.00517	3	9.48862	0.980947	3	0.585268	0.983829	3	4.88352	0.950915	3	7.49519	0.884422	3	7.31122	0.774714	3	2.80774	0.815207	3	19.4134	0.827022	3	4.13818	351	38.3473	5.51611	0.841999	0.000859979	0.00625276
F1RT97	Uncharacterized protein OS=Sus scrofa GN=SPATA20 PE=1 SV=1 - [F1RT97_PIG]	27.5	3	17	17	22	0.988746	22	6.45734	1.00743	22	8.25894	0.971067	22	10.0081	1.00914	22	10.3404	0.890172	22	9.18619	0.900128	22	15.5541	0.929821	22	14.7574	0.928111	22	12.2123	789	88.4822	7.47412	0.917476	0.000870583	0.0063036
F1STS4	Malic enzyme OS=Sus scrofa GN=ME3 PE=1 SV=3 - [F1STS4_PIG]	2.98	1	1	1	1	1.01069	1		1.04203	1		0.951306	1		1.0054	1		1.26434	1		1.41792	1		1.47639	1		1.26158	1		604	67.2568	8.22119	1.35187	0.000871638	0.00628516
A0A287ALA0	Uncharacterized protein OS=Sus scrofa GN=BASP1 PE=1 SV=1 - [A0A287ALA0_PIG]	53.95	2	9	9	13	0.97502	13	11.8127	1.01261	13	9.58848	1.01362	13	6.37624	1.02735	13	7.36244	1.2669	13	18.175	1.1853	13	27.5148	1.13095	13	30.419	1.18231	13	24.1567	228	23.0741	4.60205	1.1829	0.000893298	0.00641484
I3LFS9	Uncharacterized protein OS=Sus scrofa PE=4 SV=2 - [I3LFS9_PIG]	16.79	10	2	3	5	1.1209	2	5.51175	1.03476	2	8.92021	1.00868	2	20.3203	0.859191	2	14.5962	0.627405	2	12.4805	0.696799	2	10.8726	0.657513	2	17.1289	0.670699	2	22.4436	137	16.797	11.1948	0.659227	0.000896291	0.00640995
F1RGJ3	Uncharacterized protein OS=Sus scrofa GN=HSPA9 PE=3 SV=3 - [F1RGJ3_PIG]	48.69	2	27	28	49	0.972344	47	10.8975	1.02424	47	8.8758	0.970099	47	6.64756	0.995481	47	8.08841	1.09493	47	18.1352	1.06218	47	18.7463	1.09955	47	17.1002	1.0768	47	14.939	610	66.5301	5.57959	1.09371	0.000899708	0.00640813
A0A287AN57	Lipocalin 12 OS=Sus scrofa GN=LCN12 PE=4 SV=1 - [A0A287AN57_PIG]	21.35	1	3	3	3	0.988065	3	10.6557	1.0053	3	5.65782	1.0197	3	3.75092	0.967967	3	5.82477	1.15514	3	6.70938	1.33116	3	7.47072	1.21109	3	0.223227	1.29943	3	3.36179	192	21.6472	8.76318	1.25516	0.000911132	0.00646311
A0A287AA21	Uncharacterized protein OS=Sus scrofa GN=ECHS1 PE=1 SV=1 - [A0A287AA21_PIG]	37.93	3	10	10	29	0.912993	29	10.0243	1.0165	29	7.23231	0.960082	29	10.0163	1.09807	29	7.13853	0.743143	29	27.318	0.776132	29	34.7121	0.743636	29	32.8349	0.719088	29	30.1966	290	31.2163	8.57275	0.747809	0.000916234	0.00647299
A0A287AP52	F-actin-capping protein subunit beta OS=Sus scrofa GN=CAPZB PE=1 SV=1 - [A0A287AP52_PIG]	57.52	4	2	15	72	1.06017	5	5.2763	0.961163	5	0.70817	1.02266	5	3.50501	0.972734	5	2.99525	0.858007	5	10.8852	0.835194	5	16.1369	0.864694	5	6.88705	0.798594	5	6.03382	306	34.4243	5.92236	0.835627	0.00093772	0.00659807
F1S9Q1	Uncharacterized protein OS=Sus scrofa GN=HSPA8 PE=1 SV=3 - [F1S9Q1_PIG]	23.68	6	6	15	50	0.973122	9	10.5562	0.993806	9	5.25904	1.0239	9	6.03489	0.993575	9	5.20556	0.885076	9	12.0902	0.925011	9	11.5545	0.852185	9	17.2154	0.882202	9	12.9772	646	70.8223	5.51611	0.889586	0.000940308	0.00658971
P36968	Phospholipid hydroperoxide glutathione peroxidase, mitochondrial OS=Sus scrofa GN=GPX4 PE=1 SV=3 - [GPX4_PIG]	59.9	2	14	14	135	0.956536	133	13.3047	1.02665	134	10.8762	0.985133	134	11.6663	1.03077	133	12.1812	0.897222	133	15.7077	0.893114	133	16.2075	0.876525	134	13.2793	0.859941	133	16.6224	197	22.323	8.36768	0.881901	0.000959876	0.00669994
F1RPH0	Phosphoglycerate kinase OS=Sus scrofa GN=PGK1 PE=1 SV=3 - [F1RPH0_PIG]	42.93	5	8	16	71	1.06375	10	12.429	1.03921	10	9.72416	1.00537	10	14.7566	1.06328	10	12.0893	1.1685	10	19.0316	1.22673	10	14.6423	1.14034	10	15.9479	1.17989	10	13.9996	417	44.5461	7.89893	1.13037	0.000962071	0.0066885
P13618	ATP synthase-coupling factor 6, mitochondrial OS=Sus scrofa GN=ATP5J PE=1 SV=1 - [ATP5J_PIG]	56.58	2	3	3	7	0.968982	7	16.5586	0.9416	7	11.9554	1.03194	7	12.3113	1.05444	7	7.97337	1.19841	7	4.41825	1.34624	7	7.63524	1.24677	7	21.8215	1.21526	7	15.8247	76	8.92447	5.51611	1.25262	0.000993602	0.0068803
A0A287ALQ2	Uncharacterized protein OS=Sus scrofa GN=ACSL6 PE=1 SV=1 - [A0A287ALQ2_PIG]	27.26	3	16	16	23	0.965257	23	11.2201	1.03176	23	7.08839	0.978606	23	9.23051	0.997404	23	7.3447	0.8809	23	20.247	0.864639	23	16.3436	0.915106	23	14.0619	0.862573	23	16.4821	697	77.7147	7.06396	0.886784	0.000997066	0.006877
F1RRX1	Uncharacterized protein OS=Sus scrofa GN=LCN2 PE=1 SV=2 - [F1RRX1_PIG]	7.54	1	1	1	1	1.01724	1		1.02633	1		0.955926	1		1.01138	1		0.80872	1		0.896893	1		0.818318	1		0.779455	1		199	22.4177	9.21729	0.823606	0.00100252	0.00688736
F1SDE8	Tektin 3 OS=Sus scrofa GN=TEKT3 PE=4 SV=2 - [F1SDE8_PIG]	51.22	1	24	24	87	0.997817	87	11.9379	1.00814	87	9.55967	0.998295	87	10.8232	0.999463	87	11.8968	0.938662	87	18.1368	0.931866	87	14.895	0.925354	87	16.9722	0.878582	87	14.6866	490	56.4375	7.02002	0.917763	0.00100751	0.00689452
A0A287BG16	Beta-1,4-galactosyltransferase 1 OS=Sus scrofa GN=B4GALT1 PE=1 SV=1 - [A0A287BG16_PIG]	17.71	7	6	6	9	0.980365	9	3.01415	0.983308	9	4.76391	1.02753	9	15.5471	1.0156	9	9.84419	1.23863	9	26.5441	1.14413	9	20.3314	1.11921	9	11.5448	1.18847	9	13.2455	401	44.3034	8.6167	1.17061	0.0010148	0.00691732
P62895	Cytochrome c OS=Sus scrofa GN=CYCS PE=1 SV=2 - [CYC_PIG]	61.9	12	7	7	41	0.978189	41	13.8587	1.04041	41	13.2965	0.967949	41	10.1307	1.02491	41	12.1984	1.1179	41	15.931	1.17473	41	12.2728	1.14028	41	13.5814	1.20841	41	17.6582	105	11.6961	9.49561	1.15702	0.00102055	0.00692943
I3LR32	Uncharacterized protein OS=Sus scrofa GN=CCT5 PE=1 SV=2 - [I3LR32_PIG]	56.93	2	30	31	133	0.95354	127	12.5732	1.04086	127	9.88292	0.98332	127	12.1011	1.02156	127	11.9316	1.18446	127	19.3804	1.19711	127	20.2587	1.11458	126	19.0089	1.14564	127	15.9977	541	59.6259	5.8208	1.16066	0.00102905	0.00696008
A0A286ZXT4	Uncharacterized protein OS=Sus scrofa PE=4 SV=1 - [A0A286ZXT4_PIG]	22.84	1	7	7	11	1.13098	11	30.7434	0.985868	11	11.0159	1.00073	11	16.8988	0.960036	11	15.3806	0.763175	11	12.8657	0.799623	10	8.48011	0.785146	10	13.8053	0.801762	11	18.471	324	36.8704	8.98291	0.77244	0.00103016	0.00694063
F1RNX2	Programmed cell death protein 5 OS=Sus scrofa GN=PDCD5 PE=1 SV=1 - [F1RNX2_PIG]	50.4	1	6	6	8	1.02137	8	22.1536	1.02304	8	15.5858	0.975915	8	10.3584	1.00455	8	8.68698	1.31763	8	15.4854	1.21517	8	12.8345	1.32505	8	14.0363	1.15884	8	13.7359	125	14.2183	6.03662	1.24643	0.00104006	0.00698042
F1RMX7	Zonadhesin OS=Sus scrofa GN=ZAN PE=4 SV=3 - [F1RMX7_PIG]	28.88	3	58	58	291	0.98752	291	12.0222	0.989763	291	9.55091	0.997242	291	11.2898	1.01653	291	10.3009	0.941523	291	17.1091	0.960883	291	16.5845	0.955202	291	14.8453	0.950535	291	17.5401	2476	270.165	7.28369	0.954169	0.00105935	0.00708261
A0A287ABE4	Bromodomain testis associated OS=Sus scrofa GN=BRDT PE=4 SV=1 - [A0A287ABE4_PIG]	1.24	7	1	1	1	0.986513	1		1.0786	1		0.96713	1		0.977905	1		0.808588	1		0.745359	1		0.78802	1		0.856291	1		644	72.9887	9.43701	0.797542	0.00106708	0.00710705
P18104	C-type natriuretic peptide OS=Sus scrofa GN=NPPC PE=1 SV=2 - [ANFC_PIG]	26.98	1	3	3	9	0.844691	9	11.1721	1.02301	9	9.04189	0.992064	9	8.98043	1.17556	9	8.44219	1.40176	9	6.93356	1.45349	9	22.636	1.38698	9	10.5243	1.42651	9	18.4163	126	13.2351	10.2427	1.40478	0.00106729	0.00708146
F1RGC9	Proteasome 26S subunit, non-ATPase 13 OS=Sus scrofa GN=PSMD13 PE=1 SV=1 - [F1RGC9_PIG]	17.02	1	7	7	10	0.969282	10	9.4045	1.00478	10	5.48523	0.993511	10	8.85493	1.03972	10	8.40655	1.21913	10	13.8297	1.1148	10	21.5661	1.15128	10	13.6548	1.14405	10	8.83682	376	42.8401	5.69385	1.15521	0.00107961	0.00713609
Q2VBJ8	Beta-defensin OS=Sus scrofa GN=LOC692190 PE=2 SV=1 - [Q2VBJ8_PIG]	12.33	1	1	1	1	0.914855	1		1.15368	1		0.920806	1		1.00283	1		1.33754	1		1.49391	1		1.4572	1		1.63461	1		73	8.34802	8.47021	1.48372	0.00111222	0.00732384
A0A287B213	Uncharacterized protein OS=Sus scrofa GN=AGXT2 PE=1 SV=1 - [A0A287B213_PIG]	4.4	3	2	2	2	1.10603	2	4.76755	0.974781	2	5.0251	1.03551	2	8.84394	0.920044	2	2.12336	0.745935	2	19.2217	0.681527	2	17.4725	0.765395	2	41.6719	0.780599	2	43.8334	455	50.2944	7.6792	0.736667	0.00111793	0.00733382
F1RUT4	Cathepsin F OS=Sus scrofa GN=CTSF PE=1 SV=1 - [F1RUT4_PIG]	47.17	6	21	21	81	0.988166	81	12.9285	0.99017	81	9.18196	0.993197	81	10.1547	1.01961	81	13.2966	1.05485	81	19.4744	1.03835	81	19.0742	1.04123	81	13.191	1.04964	81	21.3272	460	51.0699	8.44092	1.04834	0.00111827	0.00730852
Q32YV9	Proteasome 26S subunit non-ATPase 4 OS=Sus scrofa GN=PSMD4 PE=2 SV=1 - [Q32YV9_PIG]	15.12	3	4	4	5	0.990756	5	4.55276	0.969463	5	8.16604	0.987896	5	6.8833	1.03904	5	12.4078	1.08266	5	7.8487	1.12084	5	14.6273	1.15679	5	12.8144	1.12091	5	17.1845	377	40.7382	4.79248	1.12391	0.00112647	0.00733464
K7GM51	Glomulin, FKBP associated protein OS=Sus scrofa GN=GLMN PE=1 SV=2 - [K7GM51_PIG]	6.31	4	4	4	5	0.927876	5	2.06014	0.941487	5	6.74826	0.987184	5	4.27958	1.05398	5	11.5996	1.19503	5	11.7181	1.28798	5	17.8306	1.15067	5	23.4072	1.21372	5	18.5068	539	61.5138	4.88135	1.23958	0.00114511	0.00742832
A0A287A830	Pentaxin OS=Sus scrofa GN=CRP PE=3 SV=1 - [A0A287A830_PIG]	3	4	1	1	1	0.854699	1		1.08933	1		0.9775	1		1.07126	1		0.67758	1		0.693999	1		0.695834	1		0.670288	1		200	22.5322	6.55127	0.685661	0.00115246	0.0074483
F1RUP7	Nudix hydrolase 5 OS=Sus scrofa GN=NUDT5 PE=1 SV=2 - [F1RUP7_PIG]	29.36	1	5	5	9	0.950134	9	9.19135	0.956612	9	12.3542	1	9	5.43594	1.05505	9	6.27433	1.11828	9	14.4132	1.19736	9	19.0352	1.2053	9	8.43881	1.16334	9	8.16256	218	24.2092	5.35107	1.18236	0.00117908	0.00759222
A9LGI2	NADH-ubiquinone oxidoreductase chain 4 OS=Sus scrofa GN=ND4 PE=3 SV=1 - [A9LGI2_PIG]	3.49	1	1	1	3	0.906733	1		1.04093	1		0.95214	1		1.09414	1		1.60842	1		1.97455	1		1.74733	1		1.44229	1		459	51.8615	9.53955	1.69571	0.0011797	0.00756828
A0A286ZIE2	Uncharacterized protein OS=Sus scrofa PE=4 SV=1 - [A0A286ZIE2_PIG]	6.12	2	2	2	2	0.978036	2	6.63613	1.00797	2	10.7877	1.03427	2	1.26781	0.996401	2	3.98397	1.32927	2	11.5872	1.20331	2	0.975627	1.19335	2	6.1143	1.16686	2	3.24645	441	47.8459	5.8208	1.21812	0.00119781	0.0076563
A0A0B8RT59	Cullin-associated and neddylation-dissociated 1 OS=Sus scrofa domesticus GN=CAND1 PE=4 SV=1 - [A0A0B8RT59_PIG]	32.52	5	34	34	85	0.987871	85	10.9332	1.02648	85	8.02426	0.987095	85	8.92598	1.02189	85	10.0218	0.944486	85	16.2788	0.941993	85	14.9964	0.91743	85	13.7784	0.93728	85	12.5488	1230	136.289	5.78271	0.929874	0.00121201	0.0077188
P19757	Protamine-2 OS=Sus scrofa GN=PRM2 PE=2 SV=1 - [PRM2_PIG]	22.83	2	2	2	2	1.16793	2	7.67913	0.984718	2	6.56992	0.969288	2	0.853388	0.910767	2	0.754498	0.679419	2	16.7653	0.664353	2	10.7188	0.644247	2	10.3494	0.718307	2	35.863	92	11.8002	12.0444	0.671095	0.00121295	0.00769674
A0A287AMF1	Saposin-B-Val OS=Sus scrofa GN=PSAP PE=1 SV=1 - [A0A287AMF1_PIG]	25	9	10	10	17	0.990604	17	10.2986	1.02536	17	5.88777	0.980427	17	10.1352	1.02433	17	8.60783	0.928009	17	17.2229	0.945827	17	10.9083	0.90925	17	12.5148	0.915222	17	10.4759	516	57.1051	4.97021	0.919813	0.00124024	0.00784136
A0A288CG60	Uncharacterized protein OS=Sus scrofa GN=SUN5 PE=4 SV=1 - [A0A288CG60_PIG]	9.95	2	4	4	4	1.10382	4	13.113	0.95219	4	4.31823	1.09282	4	13.6009	0.93647	4	20.1293	0.747611	4	13.7333	0.778417	4	19.3115	0.719939	4	32.8466	0.773397	4	10.3167	382	43.6752	8.93896	0.73908	0.00124028	0.00781333
I3L9J4	Uncharacterized protein OS=Sus scrofa GN=CCT6A PE=1 SV=2 - [I3L9J4_PIG]	50.85	3	14	23	103	0.958042	63	12.9496	1.05394	64	10.8618	0.976358	64	8.5882	1.02379	64	11.2309	1.14072	64	14.614	1.14983	63	22.955	1.15519	64	18.8314	1.11227	64	17.4153	531	57.9336	6.75635	1.13606	0.00124844	0.00783642
Q8MI69	WAP four-disulfide core domain protein 2 OS=Sus scrofa GN=WFDC2 PE=2 SV=1 - [WFDC2_PIG]	10.57	1	1	1	1	0.978275	1		1.13676	1		0.818273	1		1.04689	1		0.597409	1		0.557586	1		0.606712	1		0.6381	1		123	12.747	4.71631	0.602937	0.00125721	0.00786318
F1RQZ0	Uncharacterized protein OS=Sus scrofa GN=GRN PE=1 SV=1 - [F1RQZ0_PIG]	15.44	3	8	8	11	1.00261	11	8.80596	0.980307	11	5.30481	0.999539	11	10.2966	1.00128	11	9.93066	1.13413	11	11.5912	1.11457	11	19.523	1.05303	11	13.4191	1.13355	11	8.8443	583	62.9078	7.25439	1.11334	0.00127473	0.00794427
A0A287BCE6	Uncharacterized protein OS=Sus scrofa GN=FCGBP PE=1 SV=1 - [A0A287BCE6_PIG]	34.29	2	57	57	201	1.05004	196	12.3162	1.00206	200	11.4639	1.00758	199	11.5058	0.971996	200	12.8324	0.919217	199	15.3918	0.92092	197	15.376	0.899269	198	14.6191	0.910337	200	16.0307	2505	265.219	5.0083	0.905266	0.00128717	0.00799329
A0A287BQG4	Uncharacterized protein OS=Sus scrofa GN=NLRX1 PE=1 SV=1 - [A0A287BQG4_PIG]	3.14	3	2	2	2	0.83895	2	11.9211	1.22977	2	10.5135	1.02584	2	9.90579	0.898723	2	14.431	0.50513	2	60.0814	0.477486	2	57.0511	0.452909	2	51.5263	0.545336	2	67.9286	891	98.8045	7.54736	0.496049	0.00129083	0.00798761
A0A286ZXV1	Nuclear pore complex protein Nup93 OS=Sus scrofa GN=NUP93 PE=1 SV=1 - [A0A286ZXV1_PIG]	5.19	5	3	3	3	1.03645	3	9.87819	1.02795	3	11.6904	1.02932	3	1.91665	0.878257	3	9.32117	0.782633	3	24.6857	0.721615	3	27.0504	0.769675	3	31.797	0.77904	3	10.3794	674	77.2034	6.16357	0.768626	0.00134512	0.00829409
Q29549	Clusterin OS=Sus scrofa GN=CLU PE=1 SV=1 - [CLUS_PIG]	38.34	5	14	14	68	0.955354	68	10.1993	1.0182	68	8.38626	1.00875	68	11.9039	1.02876	68	11.5374	1.13676	68	15.788	1.11242	68	18.4505	1.11404	68	14.4676	1.08516	68	16.2681	446	51.7414	5.88428	1.10903	0.00135095	0.00830074
F1SB53	Uncharacterized protein OS=Sus scrofa GN=PSMC2 PE=1 SV=2 - [F1SB53_PIG]	39.49	2	15	15	23	1.03117	23	10.2068	0.976088	23	7.31821	1.0003	23	7.74194	1.01182	23	8.25041	1.16673	23	20.0771	1.23198	23	18.7689	1.10638	23	12.9961	1.1504	23	16.6988	433	48.6031	5.94775	1.15826	0.00139752	0.00855674
A0A0B8RVR4	Lectin, mannose-binding, 1 OS=Sus scrofa domesticus GN=LMAN1 PE=4 SV=1 - [A0A0B8RVR4_PIG]	3.8	3	2	2	3	1.04367	3	16.3276	1.04128	3	3.41305	0.998749	3	4.18959	0.985466	3	6.88982	0.879731	3	6.73222	0.878322	3	9.03821	0.944475	3	4.48492	0.884181	3	2.25219	368	42.214	5.94775	0.881437	0.00146264	0.00892415
A0A286ZY95	Fibronectin 1 OS=Sus scrofa GN=FN1 PE=1 SV=1 - [A0A286ZY95_PIG]	44.41	7	3	88	1248	1.01666	42	12.2908	1.02091	42	14.268	1.01748	41	16.331	0.959996	42	10.0014	1.16563	42	18.3113	1.15885	42	24.4292	1.20811	42	22.667	1.30806	42	20.6954	2380	262.163	5.93506	1.20563	0.00148502	0.00902912
F1RWJ6	Aminopeptidase OS=Sus scrofa GN=NPEPPS PE=1 SV=2 - [F1RWJ6_PIG]	14.22	2	11	11	15	1.04369	15	10.3554	0.991527	15	6.25387	1.03372	15	5.88189	0.981535	15	11.8287	1.12767	15	15.4846	1.15045	15	7.85167	1.097	15	15.1753	1.10536	15	13.4105	921	103.558	5.78271	1.10616	0.00148661	0.00900744
A0A287AFU3	Dynein axonemal heavy chain 17 OS=Sus scrofa GN=DNAH17 PE=4 SV=1 - [A0A287AFU3_PIG]	26.44	4	92	95	173	0.986016	165	11.4009	1.0192	165	8.35955	0.987464	165	9.79713	1.01564	165	9.11534	0.957404	165	12.5867	0.931654	165	13.0618	0.948166	165	12.669	0.941084	164	14.5494	4418	502.471	5.68115	0.942618	0.00149545	0.0090296
A0A287AQL2	Uncharacterized protein OS=Sus scrofa PE=4 SV=1 - [A0A287AQL2_PIG]	15.75	1	1	1	1	1.04926	1		0.99225	1		0.965653	1		1.00949	1		0.769374	1		0.895348	1		0.79408	1		0.750099	1		127	14.7324	11.1948	0.798901	0.00152564	0.00918016
P09571	Serotransferrin OS=Sus scrofa GN=TF PE=1 SV=2 - [TRFE_PIG]	13.94	3	3	8	26	0.979046	3	11.2423	1.01243	3	3.32867	0.972485	3	11.7715	1.06598	3	2.2717	1.38888	3	1.60171	1.21653	3	24.7637	1.23796	3	5.58354	1.21515	3	4.74188	696	76.9185	7.13721	1.25523	0.00153853	0.00922588
F1SLX4	Protein tyrosine phosphatase, receptor type Z1 OS=Sus scrofa GN=PTPRZ1 PE=1 SV=3 - [F1SLX4_PIG]	0.92	3	1	1	5	0.925905	5	11.2204	1.1136	5	9.98047	0.898922	5	14.9876	1.01085	5	5.40031	1.26286	5	19.9417	1.24685	5	37.3384	1.3566	5	28.8548	1.27142	5	33.9682	2182	238.416	4.7417	1.30093	0.0015507	0.00926704
F1S2V3	Uncharacterized protein OS=Sus scrofa GN=HDDC2 PE=4 SV=1 - [F1S2V3_PIG]	49.27	2	9	9	12	0.961639	12	14.1321	1.04177	12	8.05681	0.989909	12	6.48114	0.964425	12	15.3764	1.10453	12	17.095	1.19014	12	12.2776	1.11338	12	11.2423	1.18361	12	33.7855	205	23.3657	5.37646	1.16017	0.0016368	0.00974818
I3LVH8	Desmocollin 3 OS=Sus scrofa GN=DSC3 PE=1 SV=2 - [I3LVH8_PIG]	2.37	5	2	2	2	0.988363	2	7.0398	1.04287	2	3.19548	0.995888	2	1.73291	0.986494	2	4.10575	1.61412	2	22.3531	1.28544	2	16.8058	1.31772	2	6.19355	1.42414	2	23.0244	844	93.3666	5.26221	1.40557	0.00165583	0.00982796
V5PZZ6	Arrestin domain-containing 5 OS=Sus scrofa GN=ARRDC5 PE=2 SV=1 - [V5PZZ6_PIG]	7.42	1	2	2	2	1.12108	2	9.14656	0.988019	2	0.0389971	0.986617	2	3.24088	0.932957	2	6.64607	1.23695	2	20.1594	1.22428	2	8.22949	1.29294	2	4.747	1.2161	2	18.5632	337	37.5612	7.23975	1.23373	0.00167726	0.0099214
A0A287BMQ2	Actin related protein T3 OS=Sus scrofa GN=ACTRT3 PE=1 SV=1 - [A0A287BMQ2_PIG]	41.94	1	12	12	83	0.985337	83	11.0116	1.02375	83	11.8385	0.971727	83	9.23912	0.982977	83	10.9432	0.939886	83	24.0088	0.914761	83	19.7289	0.914205	83	18.818	0.908959	83	18.5434	372	41.0798	5.93506	0.927852	0.00169277	0.00997933
F1RHJ8	Uncharacterized protein OS=Sus scrofa PE=4 SV=1 - [F1RHJ8_PIG]	20.69	1	1	1	1	0.9123	1		1.0204	1		0.986409	1		1.08207	1		0.820722	1		0.79956	1		0.784894	1		0.729937	1		87	9.65581	8.57275	0.783548	0.00171913	0.0101006
Q864U7	UDP-Gal:beta-GlcNAc beta 1,4-galactosyltransferase 4 (Fragment) OS=Sus scrofa GN=B4GALT4 PE=2 SV=1 - [Q864U7_PIG]	2.58	2	1	1	1	1.08232	1		0.94085	1		1.02305	1		0.985585	1		0.545819	1		0.598322	1		0.821777	1		0.597755	1		310	36.1567	8.74854	0.635862	0.00172222	0.0100848
I3LV91	IQ motif containing GTPase activating protein 2 OS=Sus scrofa GN=IQGAP2 PE=1 SV=2 - [I3LV91_PIG]	9.89	4	12	13	16	1.0563	14	5.51717	0.951735	14	4.8529	1.0239	14	11.4225	0.991678	14	8.51769	1.20663	14	11.611	1.19258	14	8.2361	1.19966	14	10.1929	1.10898	14	14.0464	1497	171.651	6.03662	1.17005	0.00174216	0.0101674
A0A287ALE4	Importin 4 OS=Sus scrofa GN=IPO4 PE=4 SV=1 - [A0A287ALE4_PIG]	1.57	2	1	1	1	1.17688	1		0.963266	1		0.947219	1		0.943799	1		1.39683	1		1.48309	1		1.35385	1		1.28669	1		957	104.223	4.93213	1.36944	0.00178473	0.0103812
F1RIU3	Chaperonin containing TCP1 subunit 6B OS=Sus scrofa GN=CCT6B PE=3 SV=2 - [F1RIU3_PIG]	52.73	3	15	24	79	0.945107	40	12.2737	1.00753	40	16.8406	0.976073	38	13.5462	1.0566	39	10.3228	1.12658	39	23.898	1.14771	40	21.233	1.11134	40	18.6917	1.12994	40	17.3866	531	57.8577	7.50342	1.13305	0.00180123	0.0104424
F1S2E2	Annexin OS=Sus scrofa GN=ANXA11 PE=1 SV=2 - [F1S2E2_PIG]	7.17	1	3	3	4	1.07532	4	9.51183	0.979485	4	8.30942	1.00405	4	14.0909	0.965625	4	12.9561	0.875314	4	10.1728	0.878267	4	14.9665	0.865774	4	10.634	0.881469	4	6.74032	502	53.9088	7.29834	0.869882	0.0018037	0.010422
A0A287B1W7	Glycerophosphodiester phosphodiesterase 1 OS=Sus scrofa GN=GDE1 PE=4 SV=1 - [A0A287B1W7_PIG]	18.67	2	5	5	11	1.00277	11	13.1651	0.911367	11	5.69158	1.04484	11	10.0126	0.98108	11	6.03841	0.835121	11	7.90943	0.830152	11	15.9211	0.844801	11	14.7227	0.833962	11	17.491	300	33.9953	6.80029	0.848728	0.001813	0.0104412
A0A2C9F3H8	Large proline-rich protein BAG6 OS=Sus scrofa GN=BAG6 PE=4 SV=1 - [A0A2C9F3H8_PIG]	9.76	13	9	9	11	1.13754	11	9.03129	0.968749	11	6.45492	1.00939	11	12.4242	0.896672	11	6.50345	1.26837	11	18.1384	1.3053	11	22.3555	1.25095	11	16.0626	1.28401	11	20.9201	1127	118.466	5.65576	1.27323	0.00184925	0.0106149
A0A287A2Z1	Prune exopolyphosphatase 1 OS=Sus scrofa GN=PRUNE1 PE=1 SV=1 - [A0A287A2Z1_PIG]	10.5	2	4	4	5	1.02025	5	16.1254	1.02636	5	6.33218	0.979392	5	8.58289	1.04313	5	11.2728	1.18828	5	7.26183	1.34674	5	6.2205	1.21171	5	15.4919	1.18457	5	8.87459	400	43.9637	5.16064	1.21188	0.00184936	0.0105808
Q95ME5	Superoxide dismutase 1 (Fragment) OS=Sus scrofa GN=SOD1 PE=2 SV=1 - [Q95ME5_PIG]	62.59	4	8	8	50	1.0056	49	14.1734	0.998783	50	9.71408	0.979675	50	12.7961	0.98613	49	12.7575	1.07949	49	21.4018	1.05256	50	20.6076	1.03102	48	15.955	1.0508	50	15.0766	147	15.2366	6.52197	1.06138	0.00188674	0.0107594
F1S8J6	RAB2B, member RAS oncogene family OS=Sus scrofa GN=RAB2B PE=1 SV=1 - [F1S8J6_PIG]	68.52	2	6	14	99	0.977165	22	12.5823	1.0349	22	6.93638	0.960867	22	7.3564	0.997991	22	9.52539	0.871088	22	17.3607	0.881163	22	21.4147	0.883209	22	11.5861	0.923387	22	20.5548	216	24.2211	7.38623	0.896228	0.00196104	0.0111466
A0A0B8RZH9	Huntingtin interacting protein 1 OS=Sus scrofa domesticus GN=HIP1 PE=4 SV=1 - [A0A0B8RZH9_PIG]	35.54	2	32	33	62	0.978781	61	12.3289	1.02418	61	6.39393	0.973266	61	10.4413	1.01098	61	9.52174	1.08829	61	14.5412	1.05986	61	16.0601	1.08774	61	13.7382	1.05971	61	13.3502	1010	113.428	5.26221	1.07735	0.00199279	0.0112903
F1SE27	Voltage-dependent anion-selective channel protein 3 OS=Sus scrofa GN=VDAC3 PE=1 SV=3 - [F1SE27_PIG]	56.54	6	13	15	154	0.935271	108	9.79436	1.06941	108	9.55419	0.95151	108	12.0884	1.04588	108	9.64483	0.795266	108	20.7943	0.824472	108	19.5291	0.839365	108	19.7448	0.819303	108	23.7509	283	30.5844	8.66064	0.819177	0.00199538	0.0112684
D0G7F3	SH3-domain GRB2-like endophilin B1 OS=Sus scrofa GN=SH3GLB1 PE=1 SV=1 - [D0G7F3_PIG]	20	3	7	7	17	1.02095	17	6.52269	0.97395	17	7.51001	1.05388	17	8.4908	1.00768	17	11.7169	1.18481	17	18.7916	1.14417	17	18.1647	1.18325	17	14.389	1.09649	17	16.9895	365	40.6576	6.20166	1.13615	0.002026	0.0114044
A0A288CFV7	Tubulin alpha chain OS=Sus scrofa GN=LOC100155138 PE=3 SV=1 - [A0A288CFV7_PIG]	56.67	6	2	21	493	1.01977	16	10.9364	1.03216	16	9.27752	1.0196	15	7.06193	1.01807	15	13.9864	1.17279	16	17.7026	1.0908	16	14.8053	1.17768	16	12.2463	1.10991	15	18.887	450	49.9276	5.09717	1.11287	0.00203266	0.0114051
A0A287ACX9	Pyruvate kinase OS=Sus scrofa GN=PKM PE=1 SV=1 - [A0A287ACX9_PIG]	60.64	7	3	30	83	1.01683	11	7.73104	0.994667	11	6.86977	1.03515	11	9.02281	0.976883	11	12.0221	0.859154	11	18.474	0.866369	11	10.9381	0.896	11	4.3116	0.939623	11	9.49895	531	57.996	7.7085	0.885079	0.00203306	0.0113708
F1SA62	Uncharacterized protein OS=Sus scrofa GN=NDUFA7 PE=1 SV=2 - [F1SA62_PIG]	57.52	8	7	7	13	1.01064	13	10.2158	0.994277	13	7.56383	0.949107	13	7.48411	1.0046	13	7.18647	1.1281	13	18.4924	1.10835	13	20.3482	1.07635	13	13.6803	1.0642	13	15.5087	113	12.6207	10.1108	1.10569	0.00205933	0.0114809
I3L8Z8	Uncharacterized protein OS=Sus scrofa GN=LOC100514982 PE=1 SV=2 - [I3L8Z8_PIG]	19.16	2	9	15	92	0.955545	29	16.8314	1.02068	29	8.25852	1.00622	29	8.15551	1.01808	29	12.1887	0.916186	29	24.208	0.920103	29	13.0687	0.865976	29	15.8967	0.888549	29	16.1911	856	96.0194	7.38623	0.897584	0.00206668	0.0114852
I3L6W0	Uncharacterized protein OS=Sus scrofa GN=SPAG11 PE=4 SV=1 - [I3L6W0_PIG]	48.24	2	4	4	12	1.0247	12	7.11316	0.998507	12	7.6177	0.985144	12	8.20615	0.961433	12	8.46053	1.12349	12	8.53683	1.10125	12	12.9353	1.05676	12	10.6804	1.1327	12	25.9957	85	9.59958	7.04932	1.11195	0.00206818	0.011457
F1S3W0	Cytochrome b-c1 complex subunit 6 OS=Sus scrofa GN=LOC100524873 PE=1 SV=1 - [F1S3W0_PIG]	81.32	3	7	7	14	1.01248	14	10.3026	0.965672	14	13.4611	0.907665	14	12.8801	1.06318	14	7.69856	1.14914	14	13.2593	1.18297	14	15.0466	1.17373	14	14.1517	1.24597	14	9.84542	91	10.664	4.53857	1.20329	0.00213718	0.0118019
A0A287ARU7	Tyrosine 3-monooxygenase/tryptophan 5-monooxygenase activation protein epsilon OS=Sus scrofa GN=YWHAE PE=1 SV=1 - [A0A287ARU7_PIG]	38.75	3	5	8	21	0.990679	8	14.3493	0.992484	8	7.53425	0.989654	8	4.29694	1.08565	8	12.6725	0.90034	8	11.5187	0.890888	8	12.9551	0.879434	8	18.1304	0.892994	8	21.4929	240	27.4016	4.89404	0.878079	0.0021411	0.0117862
I3LVS2	Uncharacterized protein OS=Sus scrofa GN=VPS26B PE=3 SV=2 - [I3LVS2_PIG]	19.18	1	11	11	17	1.02484	17	6.6207	1.0011	17	10.1334	1.0474	17	11.6969	0.966124	17	7.08949	0.886418	17	5.90253	0.928946	17	11.546	0.915577	17	9.96746	0.907666	17	9.61331	636	72.5694	9.1001	0.900765	0.00215155	0.0118065
K7GNL4	Uncharacterized protein OS=Sus scrofa GN=HSDL2 PE=1 SV=2 - [K7GNL4_PIG]	19.33	2	6	6	9	1.00541	9	14.6629	1.01589	9	8.10403	0.97698	9	7.49081	1.04709	9	8.55958	1.15195	9	24.8604	1.15214	9	9.59143	1.08765	9	23.198	1.195	9	23.4657	445	48.1857	8.17725	1.13382	0.00218201	0.0119361
A0A287BM14	Uncharacterized protein OS=Sus scrofa PE=4 SV=1 - [A0A287BM14_PIG]	13.28	2	1	3	31	1.00289	2	4.88695	1.03314	2	7.4286	0.99948	2	3.3218	0.980405	2	0.64448	0.72378	2	11.0319	0.842158	2	9.6581	0.844288	2	3.89586	0.878672	2	7.4294	271	29.2313	6.34131	0.818965	0.00220257	0.0120109
Q0Z8R0	Cystatin OS=Sus scrofa GN=CST3 PE=1 SV=1 - [Q0Z8R0_PIG]	26.03	1	3	3	6	0.888511	6	3.36731	1.01744	6	2.26783	0.99241	6	10.7499	1.06693	6	4.00878	1.21985	6	13.4749	1.2533	6	19.5775	1.24179	6	15.3336	1.14975	6	13.3022	146	15.7241	8.73389	1.22682	0.00224644	0.012212
A0A287BQE3	Signal peptidase complex subunit 3 OS=Sus scrofa GN=SPCS3 PE=1 SV=1 - [A0A287BQE3_PIG]	5.84	2	1	1	2	1.03202	2	0.338878	1.00269	2	11.08	0.977987	2	5.21376	0.999904	2	7.00034	0.790917	2	8.0178	0.901708	2	10.9657	0.897518	2	8.11103	0.830706	2	9.42233	154	17.6002	9.0415	0.852526	0.00225809	0.0122372
F1SSW9	Spectrin beta, non-erythrocytic 5 OS=Sus scrofa GN=SPTBN5 PE=4 SV=2 - [F1SSW9_PIG]	0.28	1	1	1	1	1.11617	1		0.96311	1		0.965338	1		0.981135	1		0.536319	1		0.791501	1		0.685403	1		0.529496	1		3621	410.96	6.52197	0.631613	0.00228577	0.0123488
F1RGT0	Dihydroxyacetone phosphate acyltransferase OS=Sus scrofa GN=GNPAT PE=3 SV=3 - [F1RGT0_PIG]	5.46	2	1	3	3	1.24954	1		0.946171	1		0.976393	1		0.875433	1		0.620392	1		0.512926	1		0.558107	1		0.617182	1		604	68.5005	7.21045	0.570373	0.00231453	0.0124656
F1SSP4	Chaperonin containing TCP1 subunit 8 like 2 OS=Sus scrofa GN=CCT8L2 PE=3 SV=3 - [F1SSP4_PIG]	12.82	1	5	5	8	0.932869	8	17.7915	1.04214	8	5.83688	1.02734	8	10.2577	0.999806	8	13.751	0.85339	8	30.8346	0.880294	8	17.9558	0.884179	8	15.2537	0.87659	8	16.1376	546	57.7705	6.46826	0.873143	0.00235082	0.0126221
P10173	Fumarate hydratase, mitochondrial OS=Sus scrofa GN=FH PE=1 SV=1 - [FUMH_PIG]	19.74	4	10	10	13	1.01952	12	19.8366	0.940137	12	9.45773	1.00938	12	6.76224	0.968916	12	27.994	1.12816	12	21.7104	1.09839	12	16.0271	1.08982	12	11.5558	1.18311	12	13.9215	466	49.9777	7.41553	1.14259	0.00240712	0.0128847
A0A287A7V2	Acyl-CoA thioesterase 7 OS=Sus scrofa GN=ACOT7 PE=1 SV=1 - [A0A287A7V2_PIG]	25.28	4	7	7	13	1.05544	13	14.85	0.9663	13	6.52587	1.01451	13	12.257	0.970766	13	8.23077	1.14115	13	22.2925	1.10769	13	13.5447	1.13055	13	16.2688	1.19839	13	9.97415	356	38.6267	7.7085	1.14244	0.00242343	0.0129324
F2Z4Z4	Casein kinase I isoform alpha OS=Sus scrofa GN=CSNK1A1 PE=1 SV=1 - [F2Z4Z4_PIG]	27.89	4	9	9	14	0.972039	14	11.8362	0.993119	14	8.35492	0.965321	14	7.93743	1.02544	14	7.81846	0.865661	14	8.85922	0.857704	14	12.3626	0.854432	14	11.81	0.930612	14	18.1493	337	38.8899	9.56885	0.886876	0.0025236	0.0134258
A7U5U2	Ubiquitin B OS=Sus scrofa GN=UBB PE=2 SV=1 - [A7U5U2_PIG]	85.15	10	8	8	91	0.981503	91	12.0353	1.03257	91	8.504	0.999451	91	9.40043	1.00469	91	10.0419	1.07423	91	16.0477	1.15021	91	14.9909	1.08891	91	16.2512	1.09518	91	15.3995	229	25.7458	7.43018	1.09714	0.00256672	0.0136138
P24540	Acylphosphatase-1 OS=Sus scrofa GN=ACYP1 PE=1 SV=2 - [ACYP1_PIG]	9.9	2	1	1	2	0.949387	2	0.284236	1.06199	2	4.90585	0.965211	2	5.28954	1.02602	2	0.742742	1.28587	2	14.6937	1.24072	2	5.8852	1.20002	2	11.7552	1.12594	2	4.34669	101	11.4198	8.41162	1.21235	0.00257922	0.0136386
I3LGI9	Beta-galactosidase OS=Sus scrofa GN=GLB1 PE=1 SV=2 - [I3LGI9_PIG]	4.62	2	2	2	2	1.02527	2	6.86321	0.9424	2	1.62728	1.06829	2	7.90623	0.994279	2	2.23512	0.88796	2	3.99478	0.835938	2	3.03227	0.877136	2	2.26936	0.827435	2	11.3843	650	73.3853	7.32764	0.850686	0.00259028	0.0136557
A0A287AEC2	Uncharacterized protein OS=Sus scrofa GN=CDH1 PE=1 SV=1 - [A0A287AEC2_PIG]	4.37	4	4	4	13	0.948094	13	14.515	1.03692	13	8.25231	0.997556	13	3.06268	1.00986	13	9.59663	1.20427	13	17.5225	1.18751	13	25.7574	1.35488	13	19.7273	1.16775	13	11.4015	870	96.1951	4.89404	1.23093	0.0025919	0.0136231
F1SBB1	Uncharacterized protein OS=Sus scrofa GN=CABYR PE=1 SV=2 - [F1SBB1_PIG]	33.26	2	7	15	77	1.00447	24	11.6364	0.973964	24	13.3355	1.03451	24	15.3038	0.999863	24	8.12285	1.14103	24	21.8931	1.12845	24	27.5536	1.09982	24	12.4552	1.06334	24	22.9515	433	46.7424	4.66553	1.10462	0.00260604	0.0136563
A0A287A2S4	LETM1 domain containing 1 OS=Sus scrofa GN=LETMD1 PE=4 SV=1 - [A0A287A2S4_PIG]	13.58	3	2	2	3	1.05096	3	15.7915	0.965882	3	23.1664	1.04089	3	8.88249	0.969226	3	0.694632	0.879057	3	21.5447	0.741529	3	10.8059	0.851701	3	18.8107	0.814232	3	2.97214	243	27.5776	10.0815	0.816131	0.00261223	0.0136477
D3K5M3	A-kinase (PRKA) anchor protein 3 OS=Sus scrofa GN=AKAP3 PE=2 SV=1 - [D3K5M3_PIG]	50.59	1	1	36	168	1.04225	1		0.9836	1		0.92923	1		1.05279	1		0.881225	1		0.816059	1		0.845823	1		0.798199	1		854	93.9858	6.43018	0.833685	0.00267319	0.0139245
P24020	Carbohydrate-binding protein AQN-3 OS=Sus scrofa PE=1 SV=1 - [AQN3_PIG]	96.55	2	2	11	355	0.925872	2	9.1775	1.11625	2	17.4048	0.867674	2	16.4938	1.05894	2	0.191022	1.21914	2	3.18792	1.37792	2	1.10733	1.34214	2	1.21542	1.35511	2	21.4977	116	12.8764	8.68994	1.334	0.00271839	0.0141178
P80964	Seminal plasma protein pB1 OS=Sus scrofa PE=1 SV=2 - [PB1_PIG]	43.08	2	8	8	226	0.934791	226	13.5392	1.03868	226	14.7135	0.954584	226	17.2678	1.03984	226	12.3941	1.11849	226	17.39	1.1513	226	14.1158	1.13573	226	13.9664	1.122	226	16.7195	130	15.3624	8.104	1.14104	0.00272888	0.0141303
A0A287B4P8	Proteasome 26S subunit, ATPase 4 OS=Sus scrofa GN=PSMC4 PE=3 SV=1 - [A0A287B4P8_PIG]	23.92	1	6	8	15	0.937919	13	9.48716	1.05602	13	5.45549	0.960061	13	4.84601	1.06226	13	3.29164	1.21708	13	19.326	1.19822	13	23.7587	1.15016	13	25.3068	1.15205	13	19.9576	418	47.3365	5.21143	1.17461	0.00289418	0.0149419
F1STV0	Prolylcarboxypeptidase OS=Sus scrofa GN=PRCP PE=1 SV=2 - [F1STV0_PIG]	21.5	1	11	11	18	0.994333	18	11.4106	1.02392	18	11.4696	0.989294	18	12.9243	0.997062	18	8.11875	0.961726	18	9.40925	0.911516	18	11.0382	0.937029	18	20.5239	0.943728	18	13.8618	493	55.977	8.06006	0.93742	0.00291086	0.0149836
I3L9V2	Vesicle amine transport 1 OS=Sus scrofa GN=VAT1 PE=1 SV=1 - [I3L9V2_PIG]	38.75	1	13	13	18	0.98618	18	10.936	1.01779	18	4.82289	0.986453	18	10.0079	1.02756	18	7.90282	0.900192	18	21.4294	0.915334	18	11.8203	0.959847	18	17.8152	0.923488	18	27.8753	400	42.66	6.18896	0.920576	0.00295614	0.015172
A0A287B7U0	60S acidic ribosomal protein P2 OS=Sus scrofa GN=RPLP2 PE=1 SV=1 - [A0A287B7U0_PIG]	11.76	4	1	1	2	1.00382	2	5.92712	1.07189	2	21.4782	0.893344	2	18.9058	1.00701	2	13.8	1.25621	2	1.05262	1.16021	2	10.543	1.20615	2	6.92893	1.1741	2	0.967093	102	10.3041	4.51318	1.20639	0.0029982	0.0153427
A0A286ZN52	Proteasome subunit beta type OS=Sus scrofa GN=PSMB3 PE=1 SV=1 - [A0A286ZN52_PIG]	39.51	2	6	6	14	0.959495	14	10.496	1.03608	14	3.93777	0.987865	14	12.4627	1.02359	14	7.37372	1.09915	14	16.1628	1.18207	14	24.8642	1.18924	14	15.7698	1.10615	14	17.3283	205	22.9925	6.03662	1.14214	0.00300994	0.0153577
F1RN71	Uncharacterized protein OS=Sus scrofa GN=BLMH PE=1 SV=3 - [F1RN71_PIG]	12.55	1	4	4	6	1.03149	6	16.6786	1.03131	6	6.19776	0.988112	6	15.611	1.01017	6	18.4813	1.07942	6	8.63793	1.15972	6	10.6353	1.14882	6	7.44431	1.20305	6	18.6953	247	28.4004	8.29443	1.13049	0.00301145	0.0153206
F1RNI5	Uncharacterized protein OS=Sus scrofa GN=NDUFA3 PE=1 SV=1 - [F1RNI5_PIG]	7.14	3	1	1	1	1.05503	1		0.876209	1		0.93545	1		1.14112	1		1.37141	1		1.34961	1		1.30883	1		1.24194	1		84	9.2118	8.54346	1.31538	0.00301972	0.015318
A0A286ZYM6	ATP synthase, H+ transporting, mitochondrial Fo complex subunit B1 OS=Sus scrofa GN=ATP5F1 PE=1 SV=1 - [A0A286ZYM6_PIG]	30.47	1	9	9	25	1.00057	25	8.36794	1.02549	25	8.3297	0.971726	25	8.3757	0.985212	25	14.9084	1.06247	25	15.4039	1.12734	25	14.1511	1.09689	25	15.7897	1.06362	25	17.7482	256	28.6086	9.46631	1.09222	0.00312972	0.01583
F1SPA2	Uncharacterized protein OS=Sus scrofa GN=C13H3orf30 PE=1 SV=2 - [F1SPA2_PIG]	16.45	1	5	5	5	1.05359	5	12.8416	1.03823	5	6.95519	1.01058	5	4.36746	0.871777	5	12.116	1.18025	5	15.7013	1.27609	5	11.9364	1.2215	5	12.9423	1.18843	5	12.4428	456	52.6517	4.71631	1.22447	0.00314287	0.0158506
F1SKK4	Transmembrane protein 89 OS=Sus scrofa GN=TMEM89 PE=4 SV=2 - [F1SKK4_PIG]	19.9	1	4	4	21	0.976639	21	8.60242	1.06549	21	10.0506	0.982653	21	13.9739	1.02918	21	5.22806	0.899529	21	13.4493	0.878977	21	12.3266	0.864787	21	9.87019	0.930307	21	12.6089	196	21.8903	9.08545	0.881508	0.00317424	0.0159627
A0A0B8RTB9	Proteasome (Prosome, macropain) 26S subunit, non-ATPase, 1 OS=Sus scrofa domesticus GN=PSMD1 PE=4 SV=1 - [A0A0B8RTB9_PIG]	23.71	1	16	16	28	0.91254	28	8.11617	1.0215	28	9.00822	0.995271	28	6.22815	1.03755	28	6.61245	1.16358	28	12.8102	1.12658	28	15.4543	1.11156	28	27.9234	1.13159	28	17.0671	953	105.747	5.38916	1.14279	0.00318852	0.0159884
F1RZL5	ADAM metallopeptidase domain 32 OS=Sus scrofa GN=ADAM32 PE=4 SV=3 - [F1RZL5_PIG]	5.86	2	4	4	6	1.10402	6	16.4869	1.01912	6	5.13214	0.981329	6	12.2171	0.953467	6	11.4374	0.882314	6	16.0727	0.790791	6	22.1226	0.837524	6	15.9348	0.832348	6	3.65914	700	78.6841	6.63916	0.823812	0.00319203	0.0159601
F1RU33	Barrier to autointegration factor 1 OS=Sus scrofa GN=BANF1 PE=1 SV=1 - [F1RU33_PIG]	49.44	1	3	3	11	0.951578	11	11.8834	0.986607	11	13.5058	1.00291	11	9.32591	1.01745	11	16.437	0.911516	11	9.03188	0.910778	11	21.1954	0.853478	11	15.3949	0.906199	11	32.438	89	10.038	6.0874	0.904871	0.00326422	0.0162745
I3LVS7	Uncharacterized protein OS=Sus scrofa GN=RHOA PE=1 SV=1 - [I3LVS7_PIG]	17.62	2	3	3	4	1.0272	4	13.01	0.957089	4	13.3933	1.01547	4	11.5849	1.01326	4	12.4436	1.21404	4	24.8995	1.19666	4	13.2385	1.13951	4	16.2935	1.08579	4	11.9865	193	21.7541	6.1001	1.15524	0.00330383	0.016425
F1SBW6	Phosphodiesterase OS=Sus scrofa GN=PDE10A PE=3 SV=3 - [F1SBW6_PIG]	2.73	2	1	1	1	1.08823	1		1.04986	1		0.920178	1		0.956666	1		0.851619	1		0.66972	1		0.734441	1		0.675871	1		696	78.8177	6.99072	0.730185	0.00331854	0.0164513
J9JIM2	Glutathione hydrolase 1 proenzyme OS=Sus scrofa GN=GGT1 PE=4 SV=1 - [J9JIM2_PIG]	8.1	3	4	4	7	1.04542	7	30.4813	0.958636	7	10.2225	0.993138	7	9.51093	1.01388	7	19.4384	1.07372	7	20.2685	1.13055	7	19.7082	1.11445	7	9.88356	1.10162	7	6.26879	568	61.2916	6.99072	1.10203	0.00336703	0.0166444
A0A287A456	Protein arginine N-methyltransferase 5 OS=Sus scrofa GN=PRMT5 PE=1 SV=1 - [A0A287A456_PIG]	13.68	5	8	8	12	0.982506	12	6.05814	1.02231	12	7.4587	0.948402	12	5.53403	1.00913	12	3.66268	1.11785	12	8.66089	1.15963	12	11.6746	1.12131	12	9.36179	1.05895	12	9.68403	614	70.0722	6.15088	1.12502	0.00336807	0.0166025
A0A287BLW4	Nucleoporin 205 OS=Sus scrofa GN=NUP205 PE=1 SV=1 - [A0A287BLW4_PIG]	4.09	6	7	7	7	1.08818	7	10.1132	0.940087	7	13.4658	1.00523	7	5.51157	0.998099	7	8.01199	0.8668	7	7.46404	0.846594	7	7.72018	0.864014	7	14.3458	0.873431	7	8.69459	1930	217.714	6.12549	0.85595	0.00338908	0.016659
F1S7E5	EF-hand domain containing 1 OS=Sus scrofa GN=EFHC1 PE=4 SV=1 - [F1S7E5_PIG]	41.56	3	22	22	40	1.00531	40	8.87098	0.999166	40	8.46941	0.990618	40	11.5131	1.00994	40	10.4277	0.921895	40	17.2486	0.966175	40	12.7844	0.946466	40	16.2729	0.904241	40	14.1255	640	73.9686	6.32861	0.933521	0.00340513	0.0166909
A0A287AU30	ADAM metallopeptidase domain 28 OS=Sus scrofa GN=ADAM28 PE=1 SV=1 - [A0A287AU30_PIG]	1.2	4	1	1	1	1.21647	1		0.920508	1		0.916559	1		0.976004	1		1.36468	1		1.30638	1		1.37877	1		1.33934	1		667	74.7704	6.44287	1.33741	0.00342563	0.0167443
F1RPW9	Elongation factor 1-gamma OS=Sus scrofa GN=EEF1G PE=4 SV=2 - [F1RPW9_PIG]	11.08	3	5	5	5	0.907267	5	5.02213	0.936636	5	6.3167	1.01218	5	3.50541	1.13574	5	4.27574	1.18794	5	30.8236	1.34932	5	17.3173	1.29279	5	23.8561	1.31182	5	4.57115	424	48.4282	6.07471	1.2881	0.00343574	0.0167468
F1SMX5	Calcium binding protein 39 OS=Sus scrofa GN=CAB39 PE=1 SV=1 - [F1SMX5_PIG]	4.99	1	2	2	3	0.992623	3	3.21992	0.920866	3	8.16682	1.05754	3	2.57415	1.05375	3	6.78585	1.20805	3	10.0567	1.30655	3	2.71224	1.18448	3	11.5451	1.16444	3	4.74099	341	39.9018	6.88818	1.20839	0.00346094	0.0168227
A0A287BJP9	Uncharacterized protein OS=Sus scrofa GN=SPATA31D1 PE=4 SV=1 - [A0A287BJP9_PIG]	20.55	5	26	26	53	1.04527	52	11.073	1.00323	52	10.3555	0.997474	52	7.98157	0.98084	52	11.4458	0.932301	52	14.6771	0.930376	52	18.1529	0.888955	52	20.5078	0.941414	52	21.9432	1538	169.928	8.47021	0.917114	0.00356656	0.0172879
F1RS10	Cilia and flagella associated protein 157 OS=Sus scrofa GN=CFAP157 PE=4 SV=3 - [F1RS10_PIG]	12.27	1	5	5	7	0.980106	7	12.4679	0.912571	7	12.5216	1.01963	7	7.17129	0.993915	7	6.22461	0.884324	7	17.2031	0.864592	7	2.58554	0.857346	7	17.9285	0.862754	7	16.2951	546	62.7831	9.21729	0.888075	0.00356822	0.017248
F1S2F6	Voltage-dependent anion-selective channel protein 2 OS=Sus scrofa GN=VDAC2 PE=4 SV=3 - [F1S2F6_PIG]	60.88	3	11	14	193	0.927885	160	12.4631	1.02433	161	10.7917	0.966139	161	13.1793	1.04492	161	12.4632	0.859036	159	21.0751	0.87841	159	18.5367	0.867418	161	17.492	0.846359	159	19.2329	294	31.5846	7.54736	0.870801	0.00357362	0.0172264
A0A287BIL8	78 kDa glucose-regulated protein OS=Sus scrofa GN=HSPA5 PE=1 SV=1 - [A0A287BIL8_PIG]	38.07	6	18	21	44	0.969237	30	7.20745	1.00665	30	7.2175	1.01912	30	6.40416	1.00699	30	4.6614	1.05281	30	12.8283	1.08265	30	12.9937	1.05066	30	16.5748	1.09078	30	14.8178	654	72.2244	5.16064	1.06869	0.00364186	0.017507
A0A287AT18	Proteasome subunit alpha type OS=Sus scrofa GN=PSMA7 PE=1 SV=1 - [A0A287AT18_PIG]	45.56	2	4	8	13	1.04991	5	3.98131	0.930207	5	20.1271	0.987905	5	7.32818	1.0355	5	9.08619	1.12579	5	2.33482	1.21383	5	10.312	1.16149	5	5.32752	1.1275	5	15.9019	248	27.8496	8.67529	1.15614	0.00369815	0.0177288
K9IVR7	WD repeat domain 1 OS=Sus scrofa GN=WDR1 PE=2 SV=1 - [K9IVR7_PIG]	3.96	1	2	2	3	1.06988	3	6.93097	1.01519	3	4.1965	0.937926	3	2.1662	0.970443	3	0.333441	1.18286	3	7.82231	1.12472	3	3.88817	1.11865	3	1.28736	1.17689	3	4.44605	606	66.1458	6.69775	1.15267	0.00374525	0.0179054
B0LY43	Monocarboxylic acid transporter 1 (Fragment) OS=Sus scrofa PE=2 SV=1 - [B0LY43_PIG]	19.74	5	5	5	7	1.02639	7	5.23861	1.01778	7	9.28943	0.90444	7	11.4036	1.03725	7	6.63414	1.27586	7	16.2884	1.14032	7	6.99424	1.16609	7	14.1007	1.18278	7	13.4694	309	34.2007	7.69385	1.19549	0.00386805	0.0184419
A0A287AK91	PDS5 cohesin associated factor B OS=Sus scrofa GN=PDS5B PE=1 SV=1 - [A0A287AK91_PIG]	1.77	3	1	1	1	1.0192	1		0.965073	1		1.13937	1		0.923226	1		2.84618	1		2.94083	1		1.54288	1		2.84242	1		1412	160.796	8.30908	2.51362	0.00394122	0.0187396
A0A286ZSD7	Stomatin like 2 OS=Sus scrofa GN=STOML2 PE=1 SV=1 - [A0A286ZSD7_PIG]	19.1	1	4	4	6	1.00547	6	8.47335	0.930842	6	4.57162	1.06161	6	3.05202	0.998345	6	8.70789	1.19168	5	14.0501	1.2307	6	32.274	1.17325	6	19.3117	1.09895	6	11.2346	356	38.6213	7.94287	1.17474	0.00394491	0.0187062
A0A287B5D0	UBX domain protein 6 OS=Sus scrofa GN=UBXN6 PE=1 SV=1 - [A0A287B5D0_PIG]	7.73	2	2	2	2	1.19591	2	0.00438736	0.949769	2	13.1682	1.05929	2	9.98332	0.845714	2	4.37589	0.665404	2	0.543774	0.722038	2	6.70793	0.604177	2	19.1787	0.580972	2	16.6646	388	43.8829	6.94678	0.6351	0.00395562	0.0187061
F1RKW8	Proteasome 26S subunit, non-ATPase 11 OS=Sus scrofa GN=PSMD11 PE=1 SV=2 - [F1RKW8_PIG]	29.05	2	10	10	11	0.94048	11	11.2379	1.01789	11	7.05802	1.04711	11	4.06927	1.0359	11	10.7165	1.22685	11	11.9262	1.15305	11	4.27555	1.17561	11	18.0708	1.10868	11	9.7302	420	47.292	6.66846	1.15411	0.00398462	0.0187923
O97763	Epididymal secretory protein E1 OS=Sus scrofa GN=NPC2 PE=1 SV=1 - [NPC2_PIG]	56.38	1	9	9	238	0.903103	230	14.8909	1.08787	231	16.968	0.922838	232	16.9231	1.08314	234	14.7644	1.23365	235	24.7906	1.22439	233	20.9255	1.21359	235	20.5221	1.23466	234	18.1012	149	16.2772	6.87354	1.22751	0.00398815	0.0187583
A0A287AQV0	Uncharacterized protein OS=Sus scrofa GN=ZG16B PE=4 SV=1 - [A0A287AQV0_PIG]	34.91	2	5	6	27	1.00088	16	13.1863	1.01395	16	4.44101	1.00719	16	11.7348	0.973701	16	10.1333	1.3101	16	40.4353	1.36932	16	33.8153	1.22192	16	38.7637	1.61132	16	34.9221	169	19.0376	5.47803	1.37964	0.00401137	0.0188168
I3L5F2	Alpha-amylase OS=Sus scrofa PE=3 SV=2 - [I3L5F2_PIG]	18.73	7	6	6	13	0.995973	13	8.53776	0.93005	13	8.60053	1.06661	13	12.4921	1.01412	13	8.21838	1.38712	13	37.1117	1.20166	13	26.5123	1.20485	13	29.4937	1.19675	13	28.3321	502	56.0343	6.78564	1.24549	0.00401947	0.0188042
B6EDV3	ATP synthase protein 8 OS=Sus scrofa GN=ATP8 PE=3 SV=1 - [B6EDV3_PIG]	26.87	8	1	2	3	1.12954	2	13.3655	1.30271	2	17.6976	0.786809	2	23.5965	0.749467	2	27.5701				0.130308	2	213.49	0.219848	1		0.20699	2	702.783	67	7.94122	9.70068	0.187188	0.00403046	0.0188052
A0A287AWZ3	Histone H2B OS=Sus scrofa GN=HIST3H2BB PE=3 SV=1 - [A0A287AWZ3_PIG]	39.68	3	2	5	15	1.01671	3	5.84693	1.02855	3	2.28112	0.975452	3	2.24693	0.919553	3	15.853	1.33101	3	10.7446	1.2452	3	27.7781	1.09985	3	20.6338	1.31852	3	3.83972	126	13.9295	10.3159	1.26757	0.00408638	0.0190153
F1SUP9	Chordin like 2 OS=Sus scrofa GN=CHRDL2 PE=1 SV=3 - [F1SUP9_PIG]	5.35	1	2	2	2	1.16169	2	13.2933	0.970128	2	1.4801	0.935078	2	7.16312	0.95287	2	9.62082	0.445239	2	56.368	0.402663	2	76.0403	0.490528	2	70.267	0.800243	2	21.129	430	47.5292	8.00146	0.53204	0.00412038	0.0191225
F1SBQ8	Putative homeodomain transcription factor 1 OS=Sus scrofa GN=PHTF1 PE=4 SV=2 - [F1SBQ8_PIG]	1.55	3	1	1	1	1.07522	1		0.824171	1		1.12651	1		1.02248	1		0.596275	1		0.765296	1		0.60431	1		0.693709	1		709	80.7679	9.5249	0.656952	0.00415269	0.0192214
K7GSK1	NAD(P)(+)--arginine ADP-ribosyltransferase OS=Sus scrofa GN=ART3 PE=1 SV=1 - [K7GSK1_PIG]	5.66	3	2	2	3	0.928257	3	1.82887	1.0048	3	6.50581	1.02759	3	6.49873	1.00902	3	2.17997	1.21784	3	3.31381	1.38804	3	1.52766	1.15397	3	22.0541	1.2031	3	4.74944	371	41.4789	6.90283	1.25022	0.00421536	0.0194598
D0G781	Acyl carrier protein OS=Sus scrofa GN=NDUFAB1 PE=2 SV=1 - [D0G781_PIG]	18.59	2	3	3	15	0.989164	15	12.0724	0.955352	15	14.5895	0.953977	15	8.06411	1.05227	15	13.5789	1.22421	15	17.8411	1.23997	15	29.6897	1.16746	15	24.5765	1.08022	15	22.0253	156	17.308	5.19873	1.19265	0.00435866	0.0200682
A0A287AV28	Glycerol-3-phosphate dehydrogenase [NAD(+)] OS=Sus scrofa PE=1 SV=1 - [A0A287AV28_PIG]	42.36	8	14	14	33	0.995818	32	9.4699	1.02652	32	8.37131	1.00099	32	11.6287	1.00313	32	11.3075	0.976581	32	12.9039	0.967263	32	12.1644	0.978821	32	8.03842	0.975151	32	9.60955	347	37.9458	6.44287	0.968051	0.00442352	0.0203133
A0A287AZF9	Cytochrome c1 OS=Sus scrofa GN=CYC1 PE=1 SV=1 - [A0A287AZF9_PIG]	26.99	1	6	6	17	1.03451	16	8.31405	0.988626	16	7.49259	0.989312	16	8.89694	1.02447	16	4.24175	1.08732	16	16.3407	1.06142	16	22.0104	1.09619	16	16.5945	1.13562	16	13.7687	326	35.419	8.98291	1.08512	0.00446659	0.0204572
F1S227	Peptidyl-tRNA hydrolase 2 OS=Sus scrofa GN=PTRH2 PE=1 SV=1 - [F1S227_PIG]	36.87	1	5	5	13	0.997861	13	13.0338	1.02364	13	7.55575	0.969934	13	13.975	0.991971	13	7.57213	1.04872	13	16.3524	1.13338	13	19.201	1.07564	13	11.6749	1.09715	13	14.0365	179	19.2619	7.29834	1.09326	0.00447324	0.020434
A0A286ZTX0	Heat shock protein family A (Hsp70) member 13 OS=Sus scrofa GN=HSPA13 PE=1 SV=1 - [A0A286ZTX0_PIG]	13.43	3	6	6	7	1.01362	7	16.4142	1.03315	7	4.28668	0.976006	7	4.29978	1.01259	7	12.975	1.12217	7	7.65947	1.07721	7	22.3262	1.06351	7	12.736	1.12927	7	10.095	402	44.9674	5.63037	1.08842	0.00447752	0.0204002
A0A287A275	Tubulin beta chain OS=Sus scrofa GN=TUBB4B PE=1 SV=1 - [A0A287A275_PIG]	66.74	3	3	24	557	0.984589	82	11.5956	1.00817	82	10.0832	0.99605	82	9.65202	1.00079	82	10.2129	1.02455	82	16.3554	1.07896	82	16.1771	1.0569	82	15.1559	1.08465	82	20.0233	445	49.799	4.89404	1.06403	0.00453656	0.0206153
A0A287AG36	Laminin subunit alpha 1 OS=Sus scrofa GN=LAMA1 PE=4 SV=1 - [A0A287AG36_PIG]	0.59	1	1	1	1	0.912975	1		0.92955	1		0.992657	1		1.16462	1		1.258	1		1.22642	1		1.30914	1		1.26136	1		3049	333.564	6.12549	1.26379	0.00458219	0.0207686
Q49JG8	Phosphoenolpyruvate carboxykinase 2 (Fragment) OS=Sus scrofa GN=PCK2 PE=4 SV=1 - [Q49JG8_PIG]	13.91	4	2	2	3	1.07617	3	9.26987	1.04199	3	6.33525	1.02522	3	17.3329	0.891009	3	15.9573	0.73389	3	10.5097	0.736891	3	11.0136	0.80489	3	19.0039	0.863099	3	3.78119	151	16.2032	7.88428	0.778003	0.00461447	0.0208608
A0A287BQ35	Uncharacterized protein OS=Sus scrofa GN=FUCA1 PE=1 SV=1 - [A0A287BQ35_PIG]	10.96	4	5	5	9	1.07551	9	12.6374	0.978838	9	5.62952	1.01883	9	2.08719	0.966948	9	10.2755	0.919246	9	10.6555	0.886653	9	11.7854	0.885406	9	5.74089	0.847376	9	5.43526	447	51.7534	6.43018	0.875885	0.00461698	0.0208182
F1S0S5	Sperm acrosome associated 9 OS=Sus scrofa GN=SPACA9 PE=1 SV=2 - [F1S0S5_PIG]	34.53	1	6	6	28	0.984892	28	12.2995	1.03619	28	8.55402	0.985582	28	8.90208	1.02438	28	8.70704	0.928425	28	14.3321	0.947333	28	21.0727	0.957923	28	8.16728	0.941834	28	13.4992	223	25.2748	8.54346	0.93661	0.00466276	0.0209704
A0A287BR43	Protein XRP2 OS=Sus scrofa GN=RP2 PE=1 SV=1 - [A0A287BR43_PIG]	11.89	2	4	4	7	0.893741	7	3.62535	1.05347	7	2.85518	0.937865	7	5.82004	1.05723	7	3.8027	1.24611	7	9.36653	1.32543	7	10.4711	1.27068	7	9.07085	1.12782	7	10.9515	328	37.1344	5.22412	1.2607	0.00466719	0.0209364
F1RUE0	Uncharacterized protein OS=Sus scrofa GN=ACOT13 PE=1 SV=2 - [F1RUE0_PIG]	7.09	1	1	1	1	1.03275	1		0.926797	1		1.1215	1		0.963039	1		0.831751	1		0.80603	1		0.83017	1		0.818592	1		141	15.1738	8.33838	0.812679	0.00470086	0.0210333
F1S325	Putative hydroxypyruvate isomerase OS=Sus scrofa GN=HYI PE=1 SV=2 - [F1S325_PIG]	10.11	2	2	2	3	1.02923	3	0.725682	1.01456	3	8.8772	0.97273	3	17.622	0.994956	3	5.38858	0.879011	3	3.76554	0.879886	3	5.19394	0.907507	3	7.29239	0.957747	3	6.43628	277	30.2444	6.06201	0.903447	0.00472106	0.0210697
A0A287AAW4	Uncharacterized protein OS=Sus scrofa PE=4 SV=1 - [A0A287AAW4_PIG]	20.27	1	1	1	1	0.990938	1		0.965742	1		1.02775	1		1.03536	1		1.09003	1		1.07061	1		1.07055	1		1.09871	1		74	8.08255	10.6821	1.07714	0.00473418	0.0210744
B5ATG0	Clathrin light chain (Fragment) OS=Sus scrofa PE=2 SV=1 - [B5ATG0_PIG]	9.94	5	2	2	2	0.952159	2	13.2547	0.971407	2	9.7396	1.0079	2	15.8054	1.0646	2	13.33	1.16467	2	3.01823	1.20626	2	3.96403	1.13928	2	0.648382	1.09017	2	2.63788	161	18.2299	5.021	1.15122	0.00477538	0.0212037
A0A287BNF9	X-prolyl aminopeptidase 1 OS=Sus scrofa GN=XPNPEP1 PE=1 SV=1 - [A0A287BNF9_PIG]	31.88	3	13	13	20	0.982437	20	6.48413	1.04067	20	6.45125	1.00439	20	10.3335	1.02672	20	5.44194	1.11393	20	12.9151	1.15951	20	14.5968	1.08745	20	15.8539	1.07912	20	7.70661	552	62.0635	5.74463	1.09516	0.00480382	0.0212758
A0A287BBL9	Beta-defensin OS=Sus scrofa GN=DEFB112 PE=3 SV=1 - [A0A287BBL9_PIG]	30.94	1	5	5	17	1.01564	17	5.32421	0.972595	17	11.2811	1.0106	17	6.9404	0.99674	17	8.86342	1.09217	17	15.8937	1.14658	17	27.0073	1.09449	17	18.8322	1.22406	17	15.2828	139	15.7248	9.23193	1.14059	0.00488982	0.0216019
F1SN51	Uncharacterized protein OS=Sus scrofa GN=INPP1 PE=1 SV=1 - [F1SN51_PIG]	24.88	1	7	7	11	0.993604	11	12.2122	1.00124	11	10.506	0.942119	11	8.19521	1.01658	11	4.94396	1.15689	11	8.47563	1.11614	11	11.4757	1.04757	11	9.38569	1.11556	11	12.1096	402	44.4727	5.33838	1.12207	0.00489259	0.0215595
F1SJ34	Cytochrome c oxidase subunit 5A OS=Sus scrofa GN=COX5A PE=1 SV=1 - [F1SJ34_PIG]	30.26	2	8	8	24	0.964358	24	8.01492	1.04545	24	11.7464	0.97875	24	10.3442	1.02028	24	7.47529	1.07781	24	15.3219	1.11966	24	14.3564	1.1033	24	14.3573	1.07751	24	13.088	152	16.7377	6.91748	1.09216	0.0049204	0.0216275
F1SI89	Uncharacterized protein OS=Sus scrofa PE=4 SV=3 - [F1SI89_PIG]	33.87	1	3	3	12	1.02754	12	9.38321	1	12	6.77119	0.947905	12	7.71097	1.01523	12	11.9947	1.08477	12	15.2412	1.06203	12	14.998	1.07532	12	15.2213	1.09187	12	21.0147	124	13.8534	5.47803	1.08102	0.00493003	0.0216153
F1SAG3	Chitobiase OS=Sus scrofa GN=CTBS PE=3 SV=3 - [F1SAG3_PIG]	12.11	1	5	5	15	0.960818	15	8.68178	1.02674	15	11.0087	1.06115	15	24.1815	0.987983	15	16.3782	1.10095	15	17.6005	1.11102	15	13.6729	1.09554	15	9.10161	1.12373	15	18.3302	380	43.0004	7.81104	1.09774	0.00498751	0.0218126
A0A287AVT3	Zinc finger protein 862 OS=Sus scrofa GN=ZNF862 PE=4 SV=1 - [A0A287AVT3_PIG]	1.4	2	1	1	1	1.06858	1		1.26307	1		0.725238	1		0.921665	1		1.67385	1		1.77007	1		1.63927	1		1.36527	1		1071	119.813	8.22119	1.62081	0.00501597	0.0218822
K7GM53	Serine/threonine-protein phosphatase OS=Sus scrofa GN=PPEF1 PE=3 SV=2 - [K7GM53_PIG]	42.52	2	24	24	49	0.981065	49	14.2914	1.01332	49	9.13572	1.00639	49	8.53327	0.985465	49	12.8965	1.02354	49	16.0923	1.0361	49	12.874	1.05022	49	14.2995	1.0447	49	11.7864	602	69.5081	8.35303	1.04223	0.00506159	0.0220261
F6Q4F9	Uncharacterized protein OS=Sus scrofa GN=CDC37 PE=1 SV=1 - [F6Q4F9_PIG]	29.62	2	8	8	17	0.977555	17	8.85928	0.98719	17	9.29392	1.01445	17	9.53683	1.03889	17	10.7308	1.22061	17	20.863	1.16981	17	12.0479	1.18286	17	20.6901	1.06506	17	21.421	341	39.7266	5.12256	1.15437	0.00509821	0.0221303
F1RGZ7	Uncharacterized protein OS=Sus scrofa GN=ODF3 PE=4 SV=3 - [F1RGZ7_PIG]	61.81	2	12	12	33	0.919075	33	15.6989	1.05662	33	7.62604	0.942598	33	9.87954	1.03484	33	15.3622	1.1682	33	16.6937	1.15769	33	14.2674	1.15089	33	13.9629	1.10489	33	8.38587	254	27.5272	9.86182	1.159	0.00511573	0.0221512
A0A287A011	Testis expressed 36 OS=Sus scrofa GN=TEX36 PE=4 SV=1 - [A0A287A011_PIG]	10.69	1	1	1	1	1.08193	1		0.877589	1		0.999219	1		1.06621	1		1.2499	1		1.32456	1		1.30156	1		1.16066	1		159	18.7576	9.68604	1.25136	0.00517076	0.0223341
I3LG81	Dpy-19 like 1 OS=Sus scrofa GN=DPY19L1 PE=1 SV=2 - [I3LG81_PIG]	2.01	1	1	1	1	1.16104	1		0.98525	1		1.0563	1		0.849196	1		0.446346	1		0.713407	1		0.543277	1		0.732436	1		748	84.5084	9.12939	0.601085	0.00536016	0.023095
F1S8P1	Uncharacterized protein OS=Sus scrofa GN=SCCPDH PE=1 SV=3 - [F1S8P1_PIG]	46.15	2	12	12	44	0.968811	44	12.9109	1.03106	44	7.60711	0.966329	44	8.77407	1.02989	44	10.9092	0.928838	44	13.4914	0.916649	44	15.9044	0.923344	44	11.7407	0.898138	44	15.1222	429	47.3024	8.90967	0.917638	0.00537807	0.0231151
F1SPN2	Coiled-coil domain containing 65 OS=Sus scrofa GN=CCDC65 PE=4 SV=3 - [F1SPN2_PIG]	10.64	1	4	4	5	0.981347	5	3.15126	0.938544	5	8.79453	0.987868	5	6.60935	1.0121	5	10.7724	0.903299	5	5.72839	0.910881	5	8.92843	0.839445	5	14.7525	0.835136	5	15.5612	498	58.7808	6.23975	0.890023	0.0053897	0.0231082
I3L632	Family with sequence similarity 118 member B OS=Sus scrofa GN=FAM118B PE=4 SV=2 - [I3L632_PIG]	10	1	3	3	3	1.02558	3	5.88498	1.12568	3	1.12226	0.986946	3	8.36886	0.999495	3	1.10462	0.776503	3	5.20485	0.785234	3	4.30233	0.769505	3	0.603073	0.938075	3	30.9553	350	39.4794	6.55127	0.790129	0.00543304	0.0232369
F1RNR9	WD repeat domain 66 OS=Sus scrofa GN=WDR66 PE=4 SV=3 - [F1RNR9_PIG]	1.9	1	2	2	2	0.932503	2	1.60353	1.01652	2	5.2546	0.951126	2	5.80984	1.09404	2	7.59258	1.33281	2	31.4315	1.17055	2	43.3756	1.21016	2	28.5229	1.17469	2	42.7408	1209	136.89	4.93213	1.22383	0.00544449	0.0232289
A0A286ZUI1	Dihydropyrimidine dehydrogenase [NADP(+)] OS=Sus scrofa GN=DPYD PE=3 SV=1 - [A0A286ZUI1_PIG]	1.34	4	1	1	1	0.985763	1		1.03092	1		1.06389	1		0.947822	1		0.801721	1		0.805398	1		0.925293	1		0.764959	1		970	105.417	6.90283	0.818533	0.00547154	0.0232874
A0A287A3S5	Uncharacterized protein OS=Sus scrofa GN=LOC110259951 PE=4 SV=1 - [A0A287A3S5_PIG]	54.59	5	22	23	58	0.978137	56	7.22267	0.991191	57	8.72374	1.03465	56	7.89888	0.997809	57	7.42848	0.944107	57	14.9925	0.929266	57	16.9667	0.913311	56	13.327	0.956399	56	15.0927	447	51.9081	6.20166	0.935353	0.00548398	0.0232836
I3LRF4	POC1 centriolar protein B OS=Sus scrofa GN=POC1B PE=4 SV=2 - [I3LRF4_PIG]	5.99	2	2	2	2	1.09477	2	10.3717	0.938553	2	3.99204	1.03734	2	10.8386	0.960632	2	4.51886	0.822527	2	18.9274	0.871926	2	1.63634	0.842648	2	9.36508	0.859915	2	2.82168	451	50.5444	7.72314	0.842661	0.00548412	0.0232277
I3LTX2	Uncharacterized protein OS=Sus scrofa GN=CEP70 PE=4 SV=2 - [I3LTX2_PIG]	13.45	5	8	8	8	1.04475	8	14.8615	0.943635	8	7.28373	1.03743	8	9.97322	1.03136	8	20.5759	0.879667	8	24.3342	0.894828	8	20.0245	0.919633	8	18.9905	0.924205	8	25.2573	617	71.9679	5.78271	0.891838	0.00550313	0.0232517
A0A287BQV2	Actinin alpha 4 OS=Sus scrofa GN=ACTN4 PE=1 SV=1 - [A0A287BQV2_PIG]	7.07	10	5	5	6	0.960251	6	10.1025	1.00019	6	4.54716	1.04923	6	3.99651	1.00796	6	14.4924	0.943414	6	12.3314	0.904142	6	12.3442	0.869379	6	14.656	0.900393	6	13.7041	877	101.055	5.52881	0.900364	0.00557129	0.0234828
Q8MI02	Hyaluronidase OS=Sus scrofa GN=SPAM-1 PE=1 SV=1 - [Q8MI02_PIG]	38.54	6	18	18	124	0.97799	124	12.9725	1.02994	124	11.5395	0.986425	124	11.97	1.00007	124	10.3614	0.929289	124	14.6647	0.944964	124	16.4962	0.93952	124	12.5384	0.960217	124	17.8118	493	56.0043	8.55811	0.944814	0.00562681	0.0236597
F1RQ71	Chromosome X open reading frame 66 OS=Sus scrofa GN=CXorf66 PE=4 SV=2 - [F1RQ71_PIG]	10.11	1	4	4	4	0.971818	4	9.44819	0.924464	4	15.3546	1.07401	4	11.3939	1.05396	4	6.01309	0.829341	4	12.59	0.837826	4	23.3123	0.807299	4	19.1659	0.890708	4	3.11305	356	39.566	9.42236	0.836223	0.00570436	0.0239282
A0A287B3R9	NADH:ubiquinone oxidoreductase complex assembly factor 5 OS=Sus scrofa GN=NDUFAF5 PE=1 SV=1 - [A0A287B3R9_PIG]	4.04	3	1	1	1	0.988562	1		0.988619	1		1.08585	1		0.968995	1		0.886987	1		0.914128	1		0.892799	1		0.861136	1		297	33.2157	7.91357	0.881703	0.00580736	0.0243018
J9JIK0	Uncharacterized protein OS=Sus scrofa GN=GPX6 PE=4 SV=2 - [J9JIK0_PIG]	24.07	2	3	6	11	0.93426	4	7.10921	1.08343	4	5.30273	0.942677	4	8.97311	1.02895	4	4.39727	1.22927	4	13.3056	1.32025	4	17.6643	1.20067	4	7.69263	1.12933	4	13.2026	216	24.6815	8.26514	1.22315	0.00584974	0.0244206
K0BVM3	Septin 12 OS=Sus scrofa PE=2 SV=1 - [K0BVM3_PIG]	7.71	2	3	3	7	1.04448	7	14.1292	1.02593	7	12.3223	1.06225	7	9.78626	0.966333	7	16.1283	0.725123	7	29.8733	0.889532	7	8.53819	0.879649	7	13.6421	0.869333	7	33.5627	363	41.083	7.69385	0.8206	0.00585858	0.0243991
Q07717	Beta-2-microglobulin OS=Sus scrofa GN=B2M PE=1 SV=1 - [B2MG_PIG]	16.95	4	2	2	8	0.930325	8	5.76752	1.06241	8	8.78848	0.951655	8	11.1167	1.06923	8	7.82021	1.32557	8	14.1781	1.30323	8	14.0737	1.21393	8	22.3817	1.13063	8	9.99483	118	13.3539	7.50342	1.23912	0.0058869	0.0244587
Q95319	Beta-actin, cytoplasmic (Fragment) OS=Sus scrofa PE=2 SV=1 - [Q95319_PIG]	44.35	1	1	6	27	0.942413	1		1.16704	1		0.938808	1		0.952139	1		0.741534	1		0.724671	1		0.721723	1		0.816141	1		124	13.8508	4.97021	0.750942	0.00598192	0.0247944
A0A287AJI4	Serpin family F member 2 OS=Sus scrofa GN=SERPINF2 PE=1 SV=1 - [A0A287AJI4_PIG]	1.69	2	1	1	1	0.998406	1		1.0488	1		1.06269	1		0.920698	1		0.881665	1		0.844646	1		0.790218	1		0.876647	1		474	53.1883	5.70654	0.841856	0.00599443	0.0247874
I3LSG6	UBX domain protein 11 OS=Sus scrofa GN=UBXN11 PE=4 SV=2 - [I3LSG6_PIG]	15.09	9	6	6	9	1.04268	9	5.41747	0.947939	9	7.21792	1.00713	9	9.10236	0.979843	9	11.6998	0.905499	9	12.1954	0.914157	9	5.69098	0.909416	9	9.01291	0.914714	9	5.77976	444	49.9915	5.36377	0.916079	0.00620675	0.0256047
F1RMB9	Nudix hydrolase 18 OS=Sus scrofa GN=NUDT18 PE=3 SV=2 - [F1RMB9_PIG]	12.42	1	3	3	3	1.12988	3	7.894	0.952133	3	1.86984	1.05022	3	0.0796965	0.90135	3	9.72806	0.833773	3	46.2059	0.743644	3	17.674	0.767206	3	12.6598	0.792255	3	26.9287	322	35.6388	7.15186	0.777689	0.00624074	0.0256842
A0A287AKL9	Uncharacterized protein OS=Sus scrofa PE=4 SV=1 - [A0A287AKL9_PIG]	8.86	1	1	1	1	0.980767	1		0.962192	1		1.09931	1		0.990539	1		0.902018	1		0.838244	1		0.811001	1		0.875633	1		79	9.01838	8.25049	0.849755	0.00630685	0.0258952
F1S2N5	Leucine rich repeat containing 74A OS=Sus scrofa GN=LRRC74A PE=4 SV=3 - [F1S2N5_PIG]	3.39	1	1	1	1	1.0159	1		0.990071	1		1.03129	1		0.98774	1		0.72322	1		0.765294	1		0.919545	1		0.640218	1		502	55.8011	4.95752	0.757335	0.00633223	0.0259384
A0A0B8RVT0	Inositol-3-phosphate synthase 1 OS=Sus scrofa domesticus GN=ISYNA1 PE=4 SV=1 - [A0A0B8RVT0_PIG]	30.76	3	15	15	35	0.979076	35	16.0904	1.0126	35	5.10597	1.0035	35	8.06413	0.992451	35	13.7862	0.956043	35	16.3676	0.962515	35	16.4802	0.97143	35	13.8066	0.942419	35	16.5752	556	60.7459	5.87158	0.961075	0.00635576	0.0259738
A0A286ZYG7	Septin 4 OS=Sus scrofa GN=SEPT4 PE=1 SV=1 - [A0A286ZYG7_PIG]	24.57	10	8	9	14	0.985719	11	10.8398	0.996988	11	5.88086	0.996806	11	8.44386	1.06326	11	9.65323	0.949576	11	11.5282	0.865381	11	20.3411	0.892903	11	16.784	0.829955	11	18.8241	403	46.2727	7.26904	0.875096	0.00640576	0.0261169
F1RGS2	Glucosylceramidase OS=Sus scrofa GN=GBA PE=3 SV=2 - [F1RGS2_PIG]	9.7	2	5	5	5	1.06503	5	22.8485	1.05222	5	8.65182	0.951364	5	6.21832	0.977782	5	8.73356	0.835592	5	21.9712	0.905233	5	19.0724	0.907531	5	6.48144	0.844254	5	26.8579	536	59.8224	7.94287	0.863139	0.00641227	0.0260826
A0A287BNS1	Chromosome 10 open reading frame 82 OS=Sus scrofa GN=C10orf82 PE=4 SV=1 - [A0A287BNS1_PIG]	38.49	1	9	9	14	1.0055	14	7.55797	0.979428	14	6.94258	1.02009	14	8.57203	0.974192	14	10.45	0.935614	14	4.13245	0.91114	14	6.61904	0.922064	14	4.73832	0.960876	14	7.31686	252	28.6833	8.20654	0.937295	0.00644929	0.0261721
F1SV60	Tektin 2 OS=Sus scrofa GN=TEKT2 PE=4 SV=1 - [F1SV60_PIG]	65.35	1	25	25	77	0.996851	77	12.4965	0.998325	77	7.4684	0.992925	77	9.81362	1.00678	77	10.4777	0.94907	77	13.3031	0.973358	77	18.4315	0.967941	77	12.7663	0.927079	77	14.4736	430	49.8676	6.21436	0.955583	0.00651604	0.0263816
F1B1R1	Muscle-specific RING finger protein 2, transcript variant 2 OS=Sus scrofa GN=muRF2 PE=2 SV=1 - [F1B1R1_PIG]	2.93	5	1	1	1	1.19303	1		0.91865	1		1.03014	1		0.9074	1		1.36802	1		1.38259	1		1.20613	1		1.37599	1		443	49.7672	4.81787	1.31698	0.00653395	0.0263929
F1SUH8	V-type proton ATPase proteolipid subunit OS=Sus scrofa GN=ATP6V0C PE=1 SV=1 - [F1SUH8_PIG]	11.61	1	1	1	1	0.957007	1		1.15158	1		1.06368	1		0.855422	1		1.2371	1		1.2734	1		1.29857	1		1.38773	1		155	15.6215	9.08545	1.29027	0.00659227	0.026567
A0A287B7T3	Phospholipase B-like OS=Sus scrofa GN=GUCY2C PE=1 SV=1 - [A0A287B7T3_PIG]	17.47	2	8	8	13	0.937265	13	12.0265	1.02487	13	6.50554	0.93269	13	13.8074	1.03543	13	4.46457	1.15308	13	23.0586	1.09554	13	13.492	1.11813	13	9.85184	1.08035	13	12.6458	521	60.1009	8.82178	1.1315	0.00661029	0.0265782
F2Z501	Uncharacterized protein OS=Sus scrofa PE=1 SV=2 - [F2Z501_PIG]	13.09	3	2	2	2	0.93768	2	15.8569	0.983696	2	1.77853	0.999968	2	15.005	1.07658	2	2.22022	1.10196	2	4.20615	1.1091	2	0.948846	1.15285	2	1.08034	1.15748	2	36.3628	191	21.6607	5.42725	1.13094	0.00670537	0.0268985
F1S715	Fucosidase, alpha-L- 2, plasma OS=Sus scrofa GN=FUCA2 PE=1 SV=2 - [F1S715_PIG]	3.47	1	2	2	2	1.02581	2	0.0233849	0.978654	2	8.80001	1.17164	2	5.34862	0.876209	2	3.85702	0.777262	2	7.63481	0.734995	2	0.956068	0.751426	2	1.35837	0.778938	2	10.3069	461	53.1126	6.01123	0.750836	0.00671303	0.0268675
F1SK03	Aminopeptidase OS=Sus scrofa GN=ANPEP PE=3 SV=3 - [F1SK03_PIG]	5.01	8	5	5	5	1.06549	5	7.25142	0.91757	5	15.7844	1.00462	5	4.53573	1.04744	5	1.13327	0.80398	5	12.6189	0.837195	5	17.2449	0.827416	5	18.6081	0.911936	5	24.7688	899	102.233	5.26221	0.837777	0.00671613	0.0268184
F1S6Q0	Testis-specific serine kinase 6 OS=Sus scrofa GN=TSSK6 PE=2 SV=2 - [F1S6Q0_PIG]	20.88	4	5	6	8	0.963662	7	9.88787	1.03719	7	5.17092	0.993749	7	4.80257	0.973774	7	4.50671	0.89171	7	10.788	0.822726	7	14.8016	0.881652	7	10.766	0.929072	7	13.609	273	30.1918	9.20264	0.888313	0.0067605	0.026934
X5FUA3	CDGSH iron sulfur domain 1 OS=Sus scrofa GN=CISD1 PE=2 SV=1 - [X5FUA3_PIG]	44.34	2	4	4	19	1.00061	19	11.9899	1.01015	19	6.94805	0.998434	19	11.8414	0.983013	19	13.533	0.956043	19	18.9266	0.972411	19	24.337	0.919868	19	12.076	0.942958	19	16.0869	106	11.9571	9.08545	0.949671	0.0068142	0.0270861
F1S5K0	Protein phosphatase, Mg2+/Mn2+ dependent 1B OS=Sus scrofa GN=PPM1B PE=1 SV=3 - [F1S5K0_PIG]	9.66	2	3	4	5	1.07857	3	8.62524	1.00351	3	2.64463	1.06095	3	4.43229	0.899521	3	12.771	1.20111	3	8.23804	1.1547	3	14.2035	1.17747	3	0.431516	1.17852	3	10.4843	476	52.3542	5.10986	1.16555	0.00683296	0.0270989
E3VWG5	p58IPK OS=Sus scrofa PE=2 SV=1 - [E3VWG5_PIG]	4.75	2	3	3	3	1.04542	3	5.11559	0.978509	3	6.68143	1.05001	3	6.90646	0.970021	3	2.88769	0.905652	3	5.00398	0.843312	3	9.95243	0.931696	3	10.4031	0.819201	3	9.91547	505	57.6892	5.84619	0.865454	0.00692844	0.0274152
A0A287BRR9	BAI1 associated protein 2 OS=Sus scrofa GN=BAIAP2 PE=1 SV=1 - [A0A287BRR9_PIG]	2.11	3	1	1	1	0.881631	1		1.08359	1		1.03508	1		1.00815	1		1.28515	1		1.13599	1		1.22868	1		1.20959	1		521	57.266	8.79248	1.21229	0.00698213	0.0275652
F1SBI2	Barrier to autointegration factor 2 OS=Sus scrofa GN=BANF2 PE=4 SV=1 - [F1SBI2_PIG]	34.44	1	2	2	3	1.00657	3	1.80022	1.04042	3	4.94069	0.951385	3	10.0031	1.02241	3	1.07268	1.13014	3	2.54422	1.15665	3	5.15285	1.14976	3	10.8906	1.05808	3	9.27131	90	10.224	5.84619	1.11785	0.00715169	0.0281709
A0A287B5H5	Tubulin alpha chain OS=Sus scrofa GN=TUBA8 PE=1 SV=1 - [A0A287B5H5_PIG]	46.5	2	5	16	300	0.991842	56	9.92733	1.03656	56	11.063	1.01544	56	11.5837	0.984975	56	8.67283	1.04231	56	13.8936	1.07656	56	16.7807	1.08081	56	14.0888	1.10246	56	15.1855	443	49.2932	5.13525	1.06784	0.00719053	0.0282601
F1S530	60S ribosomal protein L5 OS=Sus scrofa GN=RPL5 PE=1 SV=2 - [F1S530_PIG]	5.56	3	1	1	1	1.01233	1		0.94401	1		1.01326	1		1.04978	1		0.802796	1		0.765182	1		0.852129	1		0.930184	1		252	29.4623	9.80322	0.833534	0.00719694	0.0282217
I3LAB6	Proteasome subunit alpha type OS=Sus scrofa GN=PSMA2 PE=1 SV=1 - [I3LAB6_PIG]	23.5	2	4	4	14	0.943596	14	13.6205	1.00434	14	14.4745	0.914868	14	15.0814	1.08522	14	22.2665	1.1706	14	16.4759	1.2066	14	35.8362	1.16383	14	17.0249	1.10157	14	14.5633	234	25.8823	7.43018	1.17593	0.00721448	0.0282271
F1RFB9	Sulfhydryl oxidase OS=Sus scrofa PE=1 SV=2 - [F1RFB9_PIG]	9.32	1	3	3	7	1.19509	7	10.251	0.8366	7	7.71177	1.08089	7	10.822	0.891044	7	12.8821	0.600702	7	9.28898	0.655076	7	22.4096	0.634794	7	16.4924	0.723348	7	11.3532	365	39.9227	10.4185	0.652888	0.00723811	0.0282562
I3LL86	Uncharacterized protein OS=Sus scrofa PE=4 SV=2 - [I3LL86_PIG]	15.81	2	1	9	82	1.20868	3	3.73009	1.02579	3	18.2358	0.845089	3	10.3408	0.937384	3	18.5312	1.28854	3	0.710202	1.5788	3	11.4612	1.35658	3	18.0546	1.37565	3	13.3775	601	66.6867	9.33447	1.39399	0.00733	0.028551
F1SA43	Family with sequence similarity 71 member D OS=Sus scrofa GN=FAM71D PE=4 SV=2 - [F1SA43_PIG]	12.12	1	3	3	5	0.92475	5	21.4878	0.993211	5	7.20731	1.04137	5	15.2181	1.04652	5	6.31864	0.614383	5	32.5637	0.858681	5	30.9026	0.763131	5	37.7017	0.81531	5	22.9263	396	44.212	5.09717	0.761762	0.00744959	0.0289522
O02826	Beta-microseminoprotein OS=Sus scrofa GN=MSMB PE=1 SV=1 - [MSMB_PIG]	45.95	1	1	4	53	0.868534	4	6.76477	1.15599	4	10.8079	0.871537	4	14.1488	1.07005	4	2.79498	0.714892	4	29.2276	0.737401	4	22.4314	0.682366	4	26.4559	0.64904	4	26.8739	111	12.238	7.95752	0.70187	0.00753671	0.0292257
A0A287AS72	N-acetylglucosamine kinase OS=Sus scrofa GN=NAGK PE=1 SV=1 - [A0A287AS72_PIG]	3.78	2	1	1	1	1.09705	1		0.884366	1		1.19989	1		0.887202	1		0.746167	1		0.679588	1		0.604004	1		0.710162	1		344	37.3128	5.96045	0.673447	0.00762032	0.0294844
F1RIG4	Calsyntenin 1 OS=Sus scrofa GN=CLSTN1 PE=1 SV=3 - [F1RIG4_PIG]	7.74	3	7	7	9	1.0124	9	6.73351	0.940044	9	6.59171	1.04547	9	8.33036	0.996103	9	14.5838	0.823385	9	25.1554	0.921703	9	10.4683	0.900779	9	13.2472	0.857718	9	21.1764	917	102.49	4.81787	0.877208	0.00763504	0.029476
K7GQ35	Uncharacterized protein OS=Sus scrofa GN=IGBP1 PE=1 SV=1 - [K7GQ35_PIG]	21.53	8	7	7	16	0.958411	15	7.22443	1.04067	15	9.23628	0.940224	15	8.58155	1.04685	15	5.68444	1.18148	15	11.6063	1.1823	15	14.8868	1.18996	15	13.8634	1.0667	15	11.4603	339	38.9685	5.37646	1.15912	0.00774268	0.0298256
F1S2W6	Uncharacterized protein OS=Sus scrofa GN=HINT3 PE=1 SV=2 - [F1S2W6_PIG]	44.51	1	6	6	8	0.944708	8	8.41954	1.02628	8	4.36729	1.06482	8	17.8735	1.00578	8	7.65233	1.11383	8	18.8525	1.09186	8	11.4818	1.14848	8	12.129	1.17419	8	11.7904	182	20.5152	6.50732	1.12044	0.00777027	0.0298659
Q9GLE7	Ferritin (Fragment) OS=Sus scrofa PE=2 SV=1 - [Q9GLE7_PIG]	46.25	3	4	6	11	0.949022	9	11.4185	1.03274	9	6.24355	1.02868	9	8.091	1.04295	9	8.10877	0.92873	9	9.32344	0.867463	9	15.4195	0.900603	9	13.1854	0.937029	9	24.4005	160	18.2622	6.20166	0.896491	0.00780771	0.0299438
F1RP25	Citrate lyase beta like OS=Sus scrofa GN=CLYBL PE=1 SV=3 - [F1RP25_PIG]	18.77	1	4	4	5	0.934727	5	11.1897	1.05308	5	9.65297	1.03718	5	24.0724	1.01551	5	2.03809	1.12806	5	10.6129	1.1307	5	3.93373	1.17172	5	12.763	1.09309	5	4.21807	341	37.47	8.88037	1.11956	0.00780962	0.0298855
F1S6E2	Uncharacterized protein OS=Sus scrofa GN=SPATA6 PE=4 SV=3 - [F1S6E2_PIG]	7.42	3	3	3	3	1.09003	3	6.40659	0.996864	3	8.70877	1.04451	3	7.90188	0.908096	3	1.10032	0.809179	3	36.8014	0.897841	3	4.07958	0.816315	3	18.5318	0.827928	3	3.41843	445	51.1151	8.44092	0.829622	0.00781521	0.0298414
A0A0B8RZK2	Glucosaminyl (N-acetyl) transferase 1, core 2 OS=Sus scrofa domesticus GN=GCNT1 PE=4 SV=1 - [A0A0B8RZK2_PIG]	7.24	1	3	3	3	1.07046	3	1.13397	1.00287	3	7.41388	1.09887	3	8.12121	0.905996	3	3.39525	0.779047	3	5.86341	0.802522	3	17.9683	0.793108	3	5.67855	0.902677	3	4.13583	428	49.9774	8.17725	0.803628	0.0079678	0.0303577
F1RLC5	Ferritin OS=Sus scrofa GN=FTMT PE=3 SV=2 - [F1RLC5_PIG]	40.08	1	8	8	31	0.958382	31	14.052	0.991606	31	8.76803	0.993119	31	9.35184	1.02497	31	6.77879	1.06776	31	18.3824	1.10649	31	13.6301	1.09606	31	23.5755	1.03237	31	14.8335	242	27.3726	7.26904	1.08432	0.00798448	0.030355
A0A286ZT91	Abhydrolase domain containing 16B OS=Sus scrofa GN=ABHD16B PE=4 SV=1 - [A0A286ZT91_PIG]	4.89	1	2	2	3	1.08135	3	0.0828037	0.952842	3	3.6748	0.995827	3	2.83114	0.950179	3	4.79625	0.846146	3	8.47063	0.836975	3	2.06731	0.857522	3	1.73913	0.905864	3	14.4277	470	52.3336	8.55811	0.865914	0.00800856	0.0303803
A0A287A6Q0	Protein S (alpha) OS=Sus scrofa GN=PROS1 PE=1 SV=1 - [A0A287A6Q0_PIG]	22.52	4	4	12	23	0.977488	7	9.59358	0.961395	7	4.16598	1.01416	7	5.21755	1.03084	7	9.85711	1.09346	7	22.6156	1.18312	7	25.9347	1.25634	7	27.2979	1.09999	7	26.0691	675	74.6187	5.26221	1.16291	0.00810888	0.0306941
Q1HL06	Muscle 6-phosphofructokinase (Fragment) OS=Sus scrofa GN=PFMK PE=3 SV=1 - [Q1HL06_PIG]	27.82	12	18	18	31	1.0166	31	14.6832	0.992534	31	8.98898	1.00368	31	8.86545	0.970799	31	12.7415	0.933346	31	7.13043	0.966614	31	12.276	0.900409	31	11.8299	0.917146	31	11.6436	744	81.5877	8.26514	0.933202	0.00813931	0.0307426
A0A287AQS7	Uncharacterized protein OS=Sus scrofa GN=SCO2 PE=1 SV=1 - [A0A287AQS7_PIG]	9.85	1	2	2	2	1.00857	2	5.78051	0.989909	2	3.01128	0.94508	2	1.97306	1.06151	2	3.33943	1.14708	2	8.56926	1.1486	2	20.2253	1.07162	2	5.39191	1.20665	2	15.2113	264	29.5755	9.0708	1.14204	0.0082155	0.0309634
F1SF27	Chromosome 7 open reading frame 72 OS=Sus scrofa GN=C7orf72 PE=4 SV=3 - [F1SF27_PIG]	16.14	1	6	6	6	0.978573	6	6.21808	0.986427	6	6.52109	1.06509	6	9.44016	0.996678	6	5.15329	0.944226	6	4.47069	0.923564	6	11.8676	0.890794	6	7.58297	0.872419	6	8.42373	440	49.2036	7.69385	0.901715	0.00823036	0.0309525
F1RK79	Testis-specific serine kinase 2 OS=Sus scrofa GN=TSSK2 PE=2 SV=1 - [F1RK79_PIG]	24.58	1	6	9	14	0.907247	9	8.44476	0.957856	9	11.6151	0.993479	9	4.43781	1.08264	9	5.64473	0.864823	9	23.3255	0.813156	9	21.162	0.835882	9	19.3131	0.831599	9	14.8717	358	40.9153	9.05615	0.848837	0.0082507	0.0309623
D9U8D1	Dynein, light chain, LC8-type 1 OS=Sus scrofa GN=LC8 PE=1 SV=1 - [D9U8D1_PIG]	62.92	2	3	5	48	0.932371	43	9.50486	1.04267	43	9.01103	0.979328	43	7.74273	1.03553	43	8.37596	1.09981	43	22.0994	1.0942	43	23.1556	1.09797	43	18.3227	1.15299	43	15.7418	89	10.3591	7.40088	1.11406	0.00831585	0.0311398
A0A0B8S0C2	Aldo-keto reductase family 1, member B1 (Aldose reductase) OS=Sus scrofa domesticus GN=AKR1B1 PE=4 SV=1 - [A0A0B8S0C2_PIG]	42.72	14	13	14	39	0.958806	38	10.1182	1.01815	38	7.72587	0.995301	38	12.3033	1.0427	38	8.22184	1.07979	38	11.4872	1.13456	38	12.7866	1.08654	38	11.7212	1.06888	38	14.1662	316	35.8444	6.29053	1.08837	0.00836942	0.0312733
P83686	NADH-cytochrome b5 reductase 3 (Fragment) OS=Sus scrofa GN=CYB5R3 PE=1 SV=1 - [NB5R3_PIG]	15.44	2	4	4	5	0.979555	5	3.03817	0.951245	5	7.35188	1.05835	5	4.23299	1.06408	5	2.11069	1.10753	5	11.6136	1.25218	5	16.0289	1.21983	5	14.0956	1.14624	5	3.46235	272	30.8109	7.00537	1.16593	0.00836944	0.0312066
A0A287BBB5	VAMP associated protein A OS=Sus scrofa GN=VAPA PE=1 SV=1 - [A0A287BBB5_PIG]	52.72	2	13	14	63	0.908894	60	12.0601	1.04979	60	9.40477	0.972006	60	11.5541	1.0453	60	10.8206	0.86674	60	14.2133	0.885287	60	11.8069	0.845914	60	10.0137	0.825452	60	16.3774	294	32.2147	9.0415	0.861016	0.00849416	0.0316041
Q9MZ46	Crocalbin-like protein (Fragment) OS=Sus scrofa PE=2 SV=1 - [Q9MZ46_PIG]	4.39	3	1	1	1	0.996506	1		0.900981	1		1.07065	1		1.05931	1		0.798483	1		0.815569	1		0.854929	1		0.886855	1		296	34.8744	4.57666	0.833241	0.00850059	0.0315607
A0A287A278	Uncharacterized protein OS=Sus scrofa GN=DDT PE=1 SV=1 - [A0A287A278_PIG]	45.76	1	5	5	9	0.987583	9	7.07164	1.05219	9	9.47158	0.978328	9	4.96222	1.03921	9	2.1105	1.14852	9	10.1341	1.18147	9	3.37796	1.19206	9	6.4677	1.06376	9	10.334	118	12.8799	6.07471	1.13026	0.00856766	0.0317422
A0A287A1E0	Eukaryotic translation elongation factor 2 OS=Sus scrofa GN=EEF2 PE=1 SV=1 - [A0A287A1E0_PIG]	3.8	3	2	2	2	1.00293	2	14.8691	0.897798	2	13.4509	0.973177	2	4.75785	1.12582	2	4.11534	1.25524	2	1.17726	1.25273	2	14.7013	1.2405	2	6.98213	1.12426	2	2.36849	842	93.6821	6.7417	1.21827	0.00862217	0.0318765
F2Z5N6	Serine/threonine-protein phosphatase OS=Sus scrofa GN=PPP6C PE=1 SV=1 - [F2Z5N6_PIG]	4.92	1	1	1	1	0.947581	1		0.961472	1		0.985787	1		1.10972	1		1.12417	1		1.3076	1		1.17307	1		1.22688	1		305	35.1215	5.69385	1.20655	0.00866554	0.0319691
F1SMI8	Uncharacterized protein OS=Sus scrofa GN=C6 PE=1 SV=3 - [F1SMI8_PIG]	1.18	2	1	1	1	0.913128	1		0.921213	1		1.09456	1		1.09152	1		1.20447	1		1.19751	1		1.28248	1		1.18443	1		930	104.561	7.18115	1.21104	0.00868373	0.0319686
F1S413	Uncharacterized protein OS=Sus scrofa GN=MCMBP PE=4 SV=1 - [F1S413_PIG]	1.87	2	1	1	1	0.888171	1		1.10624	1		1.01122	1		0.999605	1		0.845964	1		0.698841	1		0.774113	1		0.832604	1		642	72.8587	5.96045	0.786851	0.0087316	0.0320772
Q1KYT0	Beta-enolase OS=Sus scrofa GN=ENO3 PE=2 SV=1 - [ENOB_PIG]	34.1	7	1	11	148	0.938509	1		0.895061	1		1.06952	1		1.11523	1		1.22767	1		1.29144	1		1.57918	1		1.3397	1		434	47.1004	7.95752	1.3533	0.00874114	0.0320447
F1SDX3	Ral GTPase activating protein non-catalytic beta subunit OS=Sus scrofa GN=RALGAPB PE=1 SV=3 - [F1SDX3_PIG]	3.49	3	3	3	4	0.9527	4	13.3486	1.08851	4	10.8012	0.947879	4	4.7399	0.953339	4	5.2609	1.08222	4	7.02226	1.18532	4	18.5429	1.14431	4	27.709	1.14708	4	19.5175	1491	166.268	6.66846	1.15638	0.00882261	0.0322756
F1STR1	Cathepsin C OS=Sus scrofa GN=CTSC PE=1 SV=1 - [F1STR1_PIG]	18.57	1	7	7	7	1.02406	6	8.48281	1.0048	7	1.94437	1.05328	7	12.9672	1.01905	6	6.08114	0.85948	6	19.2537	0.979903	6	11.3783	0.93672	6	6.27456	0.911506	7	28.9652	463	52.0184	7.75244	0.899155	0.00884961	0.0323066
F1SGF1	Proteasome 26S subunit, non-ATPase 6 OS=Sus scrofa GN=PSMD6 PE=1 SV=3 - [F1SGF1_PIG]	12.89	1	6	6	6	1.06018	6	5.08031	1.04582	6	7.2482	0.973187	6	1.01701	0.961376	6	2.23118	1.08656	6	8.45155	1.14251	6	7.73459	1.10855	6	7.03968	1.1598	6	4.83043	450	52.1726	8.20654	1.11307	0.00886477	0.0322944
A0A287BLJ4	Uncharacterized protein OS=Sus scrofa PE=4 SV=1 - [A0A287BLJ4_PIG]	27.12	1	1	1	1	0.872811	1		0.927832	1		0.870153	1		1.29784	1		2.08722	1		1.43703	1		1.82417	1		1.46068	1		59	6.5423	8.6167	1.71573	0.00893973	0.0324997
A0A286ZJJ4	Mitochondrial calcium uniporter OS=Sus scrofa GN=MCU PE=1 SV=1 - [A0A286ZJJ4_PIG]	7.42	3	2	2	2	1.01049	2	7.42242	0.970293	2	1.93177	1.0177	2	9.03151	1.01654	2	11.6841	0.894477	2	7.32539	0.918252	2	9.47911	0.739567	2	24.5819	0.83805	2	4.40612	310	35.9237	7.09326	0.844415	0.00917197	0.0332746
A0A287BIY6	Serine/threonine-protein phosphatase 2A 56 kDa regulatory subunit OS=Sus scrofa GN=PPP2R5B PE=3 SV=1 - [A0A287BIY6_PIG]	2.92	10	1	1	1	1.00507	1		0.894138	1		1.10717	1		1.02962	1		1.22489	1		1.30288	1		1.21981	1		1.13343	1		411	47.8289	5.96045	1.20937	0.00927823	0.0335903
A0A287AQX4	Protease, serine 22 OS=Sus scrofa GN=PRSS22 PE=3 SV=1 - [A0A287AQX4_PIG]	5.04	1	2	2	2	1.07686	2	0.1165	0.899486	2	1.01064	1.08371	2	1.78359	0.981884	2	2.35483	0.858123	2	2.42891	0.817433	2	1.14523	0.821484	2	7.48618	0.862868	2	13.9365	337	36.0795	8.95361	0.831261	0.00934193	0.0337509
A0A0B8S072	3-hydroxyisobutyrate dehydrogenase OS=Sus scrofa domesticus GN=HIBADH PE=4 SV=1 - [A0A0B8S072_PIG]	40.48	2	10	10	17	0.971242	17	2.45096	0.965937	17	5.59125	1.01451	17	8.40317	1.02342	17	6.73165	1.0926	17	16.1401	1.15828	17	19.0148	1.15077	17	16.29	1.04062	17	21.551	336	35.3688	7.89893	1.11752	0.00961909	0.0346804
I3LHM8	Uncharacterized protein OS=Sus scrofa PE=4 SV=2 - [I3LHM8_PIG]	8.02	1	1	1	1	1.00487	1		1.03207	1		1.05327	1		0.938922	1		0.937278	1		0.822789	1		0.881607	1		0.876935	1		162	18.8451	9.53955	0.873294	0.00962059	0.0346143
F1RS61	EF-hand domain family member B OS=Sus scrofa GN=EFHB PE=4 SV=3 - [F1RS61_PIG]	11.19	1	6	6	7	1.07862	7	15.8099	0.953124	7	5.60972	1.04044	7	8.9193	0.969658	7	9.82631	0.903996	7	9.53514	0.91203	7	7.47401	0.886992	7	13.2355	0.844164	7	6.423	858	96.1059	7.81104	0.877614	0.00982899	0.0352913
A0A287ANC9	Polyamine oxidase OS=Sus scrofa GN=PAOX PE=4 SV=1 - [A0A287ANC9_PIG]	3.68	2	1	1	1	0.858624	1		1.05221	1		0.990045	1		1.09394	1		1.24227	1		1.18795	1		1.22329	1		1.15365	1		462	50.0924	5.66846	1.20335	0.0101422	0.0363411
A0A287BA09	Frataxin OS=Sus scrofa GN=FXN PE=1 SV=1 - [A0A287BA09_PIG]	6.59	1	1	1	1	0.921396	1		0.998648	1		1.04865	1		1.04593	1		0.795914	1		0.931097	1		0.850459	1		0.802181	1		182	20.1342	9.11475	0.841835	0.0102895	0.0367933
F1RF56	Chromosome 1 open reading frame 158 OS=Sus scrofa GN=C1orf158 PE=4 SV=2 - [F1RF56_PIG]	22.16	1	4	4	4	1.01088	4	3.83804	0.980731	4	10.195	1.04674	4	10.3131	0.988662	4	7.40173	0.893749	4	7.01681	0.862446	4	9.308	0.876641	4	16.2187	0.973008	4	7.06811	194	23.259	10.0229	0.895414	0.0105919	0.0377974
A0A287AYY9	NSF attachment protein gamma OS=Sus scrofa GN=NAPG PE=1 SV=1 - [A0A287AYY9_PIG]	3.18	1	1	1	1	0.995895	1		0.995062	1		0.940186	1		1.07236	1		1.09057	1		1.09512	1		1.11084	1		1.14861	1		314	34.8364	5.31299	1.11031	0.010611	0.0377881
F1SH89	Choline dehydrogenase OS=Sus scrofa GN=CHDH PE=1 SV=1 - [F1SH89_PIG]	22.22	2	11	11	20	1.01252	20	13.1511	0.995645	20	5.87885	1.01861	20	8.29571	1.01984	20	13.5891	0.936688	20	20.2476	0.949301	20	18.491	0.938597	20	15.9008	0.997732	20	18.2707	594	65.485	8.11865	0.944571	0.0107213	0.0381033
K7GLT8	ATP synthase subunit beta OS=Sus scrofa GN=ATP5B PE=1 SV=2 - [K7GLT8_PIG]	56.32	7	23	23	183	0.984746	181	14.0014	1.01508	180	11.5682	0.977785	181	12.9762	1.00891	182	12.4944	1.02095	179	15.4391	1.06573	180	16.7143	1.04253	182	15.7083	1.04532	179	14.9469	570	60.7929	5.79541	1.04716	0.010755	0.0381452
A0A0B8RTN5	Lactoylglutathione lyase OS=Sus scrofa domesticus GN=GLO1 PE=3 SV=1 - [A0A0B8RTN5_PIG]	34.78	3	8	8	13	0.934579	13	5.36904	1.02746	13	5.22318	0.973754	13	9.13979	1.01306	13	3.77253	1.13185	13	6.0694	1.14845	13	6.73552	1.06669	13	6.60288	1.05582	13	5.61706	184	20.7173	5.43994	1.11496	0.0108263	0.0383201
P59083	14 kDa phosphohistidine phosphatase OS=Sus scrofa GN=PHPT1 PE=1 SV=2 - [PHP14_PIG]	34.13	1	4	4	9	1.04962	9	9.8577	0.906557	9	23.3877	0.973794	9	16.833	0.98181	9	20.8715	1.14575	9	17.3516	1.16637	9	36.7368	1.13883	9	34.8322	1.36958	9	21.7097	126	13.9228	6.37939	1.23231	0.0108286	0.0382508
Q9MYT8	ATP synthase subunit e, mitochondrial OS=Sus scrofa GN=ATP5I PE=3 SV=4 - [ATP5I_PIG]	50.7	1	3	3	8	0.887104	8	5.53814	1.03921	8	10.0684	0.965552	8	6.08018	1.0184	8	5.5978	1.13405	8	6.02706	1.09657	8	10.2712	1.08529	8	12.303	1.11083	8	11.6527	71	8.22649	9.30518	1.13208	0.0108683	0.0383135
A0A287AHZ7	Uncharacterized protein OS=Sus scrofa GN=SSNA1 PE=1 SV=1 - [A0A287AHZ7_PIG]	20.17	1	2	2	9	0.962082	9	8.21106	1.01744	9	4.15301	0.972592	9	9.08962	1.03377	9	4.55501	1.1086	9	2.35788	1.08809	9	18.8607	1.18826	9	21.4501	1.06441	9	6.18565	119	13.5629	5.68115	1.11628	0.011005	0.0387173
F1S0P0	Cytochrome c oxidase subunit 6C OS=Sus scrofa GN=COX6C PE=4 SV=1 - [F1S0P0_PIG]	61.33	2	6	6	17	0.95522	17	8.86268	1.05567	17	8.51435	0.929323	17	11.9299	1.02239	17	8.19077	1.08693	17	8.96604	1.12305	17	16.2024	1.12531	17	12.6736	1.08255	17	11.521	75	8.59651	10.1401	1.11488	0.0110115	0.0386622
A0A287AGJ3	Hydroxysteroid 17-beta dehydrogenase 14 OS=Sus scrofa GN=HSD17B14 PE=1 SV=1 - [A0A287AGJ3_PIG]	4.08	2	1	1	1	1.08813	1		0.922694	1		1.15801	1		0.89092	1		0.63889	1		0.721914	1		0.763473	1		0.833613	1		245	25.3442	8.00146	0.728588	0.0111293	0.0389971
A0A0D5BWD2	Mitochondrial complement component 1 Q subcomponent-binding protein OS=Sus scrofa GN=C1QBP PE=2 SV=1 - [A0A0D5BWD2_PIG]	7.12	1	1	1	1	1.12517	1		0.940389	1		1.04541	1		0.931844	1		1.13822	1		1.21555	1		1.25916	1		1.18856	1		281	30.9954	4.76709	1.18766	0.0112539	0.0393548
F2Z5S8	Tubulin alpha chain OS=Sus scrofa GN=TUBA4A PE=1 SV=2 - [F2Z5S8_PIG]	41.55	3	2	15	342	1.02056	2	6.54155	0.962229	2	6.79071	1.04601	2	4.88805	0.996535	2	3.41509	1.05596	2	21.081	1.091	2	17.8849	1.14519	2	14.8264	1.10251	2	17.103	438	48.864	5.49072	1.09175	0.0113257	0.0395267
F1SK86	Peptidylprolyl isomerase OS=Sus scrofa GN=FKBP4 PE=1 SV=2 - [F1SK86_PIG]	16.04	2	6	6	9	0.90392	9	5.97167	1.10534	9	3.03162	0.995574	9	4.16267	1.0134	9	8.29136	0.824296	9	15.353	0.851491	9	12.3292	0.840504	9	11.7837	0.882058	9	39.1352	455	51.1437	5.37646	0.845732	0.0113512	0.0395367
K7GSE0	Uncharacterized protein OS=Sus scrofa GN=LETM1 PE=1 SV=2 - [K7GSE0_PIG]	43.99	2	21	21	41	0.993797	41	10.564	0.990959	41	10.8742	0.983261	41	11.2016	1.00973	41	9.0228	1.10363	41	14.557	1.05657	41	11.2801	1.09551	41	14.1853	1.0177	41	17.2463	666	74.4523	5.56689	1.07433	0.0113626	0.0394976
F1SQR5	Coiled-coil domain containing 38 OS=Sus scrofa GN=CCDC38 PE=4 SV=3 - [F1SQR5_PIG]	5.87	4	3	3	4	1.01709	4	9.92252	0.958421	4	12.4061	1.08371	4	10.921	0.972403	4	5.71866	0.914108	4	13.4069	0.923022	4	26.0649	0.855712	4	26.2508	0.86418	4	27.1979	545	63.5724	8.85107	0.88228	0.0113964	0.0395364
I3L9S0	Obscurin like 1 OS=Sus scrofa GN=OBSL1 PE=4 SV=2 - [I3L9S0_PIG]	1.51	3	1	1	1	1.02959	1		0.899913	1		1.05058	1		1.0482	1		0.721258	1		0.606095	1		0.567238	1		0.910376	1		1453	157.877	5.23682	0.696319	0.0114004	0.0394715
F1SPT2	Chromosome 3 open reading frame 84 OS=Sus scrofa GN=C3orf84 PE=4 SV=3 - [F1SPT2_PIG]	6.86	1	1	1	1	0.968709	1		1.18627	1		0.871987	1		0.964292	1		1.30412	1		1.25438	1		1.20826	1		1.22673	1		204	23.2876	9.46631	1.25111	0.0115408	0.0398787
P00336	L-lactate dehydrogenase B chain OS=Sus scrofa GN=LDHB PE=1 SV=3 - [LDHB_PIG]	26.65	8	4	8	14	1.01316	4	12.3177	0.975403	4	3.05009	1.05297	4	3.50449	0.972278	4	12.6441	0.922446	4	7.76684	0.923377	4	6.30836	0.915661	4	8.18335	0.830172	4	7.84149	334	36.5891	5.85889	0.894823	0.0117157	0.0404031
F1RGN9	Tektin 1 OS=Sus scrofa GN=TEKT1 PE=4 SV=3 - [F1RGN9_PIG]	39.47	4	17	17	28	1.00439	27	12.8603	1.01262	27	8.80929	0.974373	27	7.79664	1.03319	27	10.4882	0.966542	27	9.80186	0.941252	27	14.856	0.944411	27	9.22725	0.969352	27	15.7968	418	48.3262	6.26514	0.949557	0.011786	0.0405651
A0A286ZRK1	Ferritin OS=Sus scrofa PE=3 SV=1 - [A0A286ZRK1_PIG]	6.39	5	2	2	2	0.938205	2	0.634448	1.04559	2	1.26894	0.985066	2	4.13432	1.0363	2	1.39499	0.883165	2	25.5624	0.867819	2	28.3073	0.903782	2	25.9618	0.936754	2	28.2933	313	34.7471	11.2095	0.896723	0.0118564	0.0407271
A0A287A2C6	Zinc finger protein 507 OS=Sus scrofa GN=ZNF507 PE=4 SV=1 - [A0A287A2C6_PIG]	1.15	2	1	1	1	0.970214	1		0.952869	1		0.985864	1		1.09877	1		0.882206	1		0.889578	1		0.764543	1		0.848891	1		956	105.453	5.66846	0.844676	0.0118935	0.0407745
B0LY44	Mitochondrial ornithine aminotransferase OS=Sus scrofa PE=2 SV=1 - [B0LY44_PIG]	29.38	4	9	9	13	1.02786	13	10.8358	0.963137	13	8.00805	1.0201	13	9.28062	0.972878	13	8.96829	1.08536	13	26.8672	1.10414	13	16.3863	1.08349	13	24.3277	1.03129	13	15.8984	439	48.4462	6.90283	1.0804	0.0122348	0.0418622
A0A287A852	Uncharacterized protein OS=Sus scrofa PE=4 SV=1 - [A0A287A852_PIG]	11.11	1	2	2	2	1.13856	2	6.83743	1.00686	2	25.2742	1.00357	2	29.8587	0.858059	2	6.62053	0.819077	2	21.5262	0.735724	2	56.996	0.815187	2	35.0578	0.784154	2	49.1869	171	19.101	8.25049	0.787148	0.0124046	0.04236
Q9GJT2	S-formylglutathione hydrolase OS=Sus scrofa GN=ESD PE=2 SV=1 - [ESTD_PIG]	26.95	1	6	6	10	1.00273	10	5.89241	1.00478	10	6.88478	1.05845	10	12.3842	0.981758	10	8.56875	1.06958	10	15.9713	1.26696	10	19.5661	1.14745	10	11.7826	1.18656	10	20.1957	282	31.4615	7.02002	1.15387	0.0124898	0.0425677
F1SIC8	TBC1 domain family member 21 OS=Sus scrofa GN=TBC1D21 PE=4 SV=1 - [F1SIC8_PIG]	18.45	2	6	6	8	1.09945	8	21.0819	0.987871	8	6.13387	0.998653	8	7.51451	0.922798	8	14.3289	0.835372	8	29.6112	0.783006	8	21.4542	0.814643	8	29.1215	0.919183	8	24.8984	336	39.1277	5.66846	0.836217	0.0125741	0.0427714
F1RR24	Spermatogenesis associated 32 OS=Sus scrofa GN=SPATA32 PE=4 SV=3 - [F1RR24_PIG]	57.97	3	19	19	31	0.986607	31	11.7715	1.04437	31	12.7082	0.966826	31	14.078	1.02598	31	10.4191	1.18601	31	13.3674	1.1825	31	15.6074	1.15416	31	13.7494	1.04094	31	18.9201	345	38.2399	8.26514	1.13416	0.0126347	0.0428939
F1SIS9	NADH dehydrogenase [ubiquinone] 1 alpha subcomplex subunit 10, mitochondrial OS=Sus scrofa GN=NDUFA10 PE=1 SV=1 - [F1SIS9_PIG]	19.05	1	8	8	12	0.936348	12	7.43812	1.01034	12	9.23902	0.99183	12	9.73561	1.01348	12	9.33222	1.03706	12	13.2883	1.08871	12	11.525	1.05138	12	9.6237	1.07115	12	9.49901	357	40.3957	7.21045	1.07498	0.0127628	0.0432448
A0A287BJT3	Uncharacterized protein OS=Sus scrofa GN=BRI3 PE=4 SV=1 - [A0A287BJT3_PIG]	12.8	1	1	1	1	1.0395	1		0.896104	1		1.0567	1		1.03859	1		1.41534	1		1.24074	1		1.5926	1		1.18141	1		125	13.6199	8.41162	1.34712	0.0128759	0.0435436
P0C267	Coiled-coil domain-containing protein 127 OS=Sus scrofa GN=CCDC127 PE=2 SV=1 - [CC127_PIG]	8.14	1	1	1	1	1.08551	1		0.972032	1		1.16071	1		0.843156	1		0.799701	1		0.795491	1		0.743534	1		0.678365	1		258	30.2698	9.36377	0.742867	0.0130099	0.0439114
F1SI25	Uncharacterized protein OS=Sus scrofa GN=LRRC57 PE=1 SV=1 - [F1SI25_PIG]	16.32	1	4	4	5	0.993892	5	18.934	1.09053	5	11.5627	0.976859	5	23.6995	0.930712	5	20.2765	0.880748	5	10.3085	0.800454	5	37.7222	0.833685	5	13.421	0.905175	5	24.5873	239	26.8884	8.6167	0.85673	0.0130129	0.0438368
F1SRS1	Uncharacterized protein OS=Sus scrofa PE=1 SV=1 - [F1SRS1_PIG]	14.75	1	3	3	3	1.09637	3	28.5752	0.951078	3	11.7457	1.03181	3	10.0264	1.01029	3	4.50124	0.814272	3	22.0905	0.740838	3	30.3717	0.835075	3	23.9011	0.954581	3	0.921257	244	27.5659	5.41455	0.817882	0.0131676	0.0442727
I3LF44	Uncharacterized protein OS=Sus scrofa GN=CPPED1 PE=1 SV=1 - [I3LF44_PIG]	3.51	1	1	1	1	0.987549	1		1.05064	1		0.949044	1		1.01852	1		0.805861	1		0.792523	1		0.915684	1		0.92224	1		313	35.3586	5.5542	0.857844	0.0131755	0.044214
A0A287A077	Phenazine biosynthesis like protein domain containing OS=Sus scrofa GN=PBLD PE=1 SV=1 - [A0A287A077_PIG]	4.71	3	1	1	1	1.02688	1		0.968735	1		1.16648	1		0.89159	1		1.60206	1		1.14084	1		1.44907	1		1.42268	1		255	28.2317	6.41748	1.38507	0.0132178	0.0442706
A0A286ZMK8	Uncharacterized protein OS=Sus scrofa PE=4 SV=1 - [A0A286ZMK8_PIG]	3.36	6	1	1	1	1.10645	1		0.89618	1		1.09626	1		0.950177	1		0.836335	1		0.865139	1		0.759006	1		0.784429	1		298	33.2363	5.41455	0.801398	0.0132747	0.044376
D3K5J4	LY6/PLAUR domain containing 4 OS=Sus scrofa GN=LYPD4 PE=1 SV=1 - [D3K5J4_PIG]	34.55	1	6	6	21	0.993215	21	8.58001	1.04003	21	6.30868	0.972684	21	7.86248	1.0364	21	9.08861	1.10994	21	14.6215	1.19266	21	9.11265	1.09445	21	7.47381	1.07343	21	12.6341	246	26.6134	8.48486	1.10592	0.0133875	0.0446678
A0A287A4D1	IQ motif containing F5 OS=Sus scrofa GN=IQCF5 PE=4 SV=1 - [A0A287A4D1_PIG]	18.12	2	2	3	9	0.915728	6	13.8659	1.01414	6	13.6806	0.922119	6	8.92388	1.12757	6	4.33487	0.833031	6	18.0454	0.798923	6	15.3306	0.83694	6	8.08314	0.813266	6	9.95257	149	17.8105	10.4478	0.824755	0.0134787	0.044886
F1SSS1	LanC like 1 OS=Sus scrofa GN=LANCL1 PE=1 SV=3 - [F1SSS1_PIG]	11.29	3	3	3	4	0.90375	4	4.39962	0.9593	4	6.70396	1.03463	4	5.20372	1.08202	4	8.78917	1.18961	4	4.16528	1.15697	4	6.39682	1.14399	4	11.0747	1.09699	4	4.82655	372	42.209	7.79639	1.15274	0.0134922	0.0448456
I3LNF2	Dynein axonemal heavy chain 1 OS=Sus scrofa GN=DNAH1 PE=4 SV=2 - [I3LNF2_PIG]	7.25	2	26	27	29	1.03749	27	7.98982	0.996631	27	11.1093	1.06073	27	5.62964	0.960153	27	7.77922	0.904433	27	12.0364	0.922661	27	16.2911	0.923434	27	13.8301	0.958853	27	7.82628	4360	497.359	6.13818	0.914766	0.0134965	0.0447745
A0A287BBI5	Glyceraldehyde-3-phosphate dehydrogenase OS=Sus scrofa GN=GAPDH PE=1 SV=1 - [A0A287BBI5_PIG]	47.69	15	6	13	62	1.01506	27	13.1604	1.0522	27	12.6185	0.993992	27	14.8381	0.985544	27	15.8357	1.13596	27	23.1243	1.07263	27	17.5726	1.07331	27	26.8279	1.06843	27	18.5618	325	35.0288	8.1333	1.07501	0.0135263	0.0447883
F1SAA5	Ubiquitin carboxyl-terminal hydrolase OS=Sus scrofa GN=UCHL5 PE=3 SV=3 - [F1SAA5_PIG]	19.21	3	5	5	7	1.0273	7	6.10635	0.942923	7	5.25892	1.02853	7	3.72412	1.05567	7	13.3028	1.18292	7	8.33941	1.14269	7	14.3321	1.0791	7	5.61156	1.10798	7	4.29887	328	37.4819	5.32568	1.11303	0.0135604	0.0448159
A0A287BPQ6	Cell division cycle 34 OS=Sus scrofa GN=CDC34 PE=1 SV=1 - [A0A287BPQ6_PIG]	7.69	1	2	2	3	1.04389	3	2.89819	0.918414	3	0.0126177	1.09876	3	0.616113	0.979709	3	20.957	1.13309	3	26.6405	1.25677	3	13.2896	1.19993	3	25.036	1.13178	3	20.8916	234	26.49	4.58936	1.16848	0.0135764	0.0447842
F1RT57	Protein phosphatase 1 regulatory subunit 9B OS=Sus scrofa GN=PPP1R9B PE=1 SV=2 - [F1RT57_PIG]	1.36	1	1	1	1	1.04416	1		0.946475	1		1.16594	1		0.898913	1		0.639346	1		0.783956	1		0.762563	1		0.852437	1		811	88.4432	4.89404	0.749182	0.0137592	0.0453016
F1RQP0	Uncharacterized protein OS=Sus scrofa GN=PRDX5 PE=1 SV=2 - [F1RQP0_PIG]	64.2	2	12	12	300	0.935171	294	11.9418	1.061	296	10.1645	0.946453	294	12.9434	1.05145	296	10.9774	1.12989	294	15.2723	1.13473	296	17.6518	1.10691	294	16.4292	1.09847	295	17.4246	162	17.2551	6.55127	1.11916	0.0137938	0.04533
F1S781	Prolyl-tRNA synthetase 2, mitochondrial (putative) OS=Sus scrofa GN=PARS2 PE=1 SV=2 - [F1S781_PIG]	2.4	2	1	1	1	1.01217	1		1.06317	1		0.90699	1		1.01889	1		0.835875	1		0.894038	1		0.907944	1		0.85007	1		458	50.903	7.60596	0.871717	0.01382	0.0453308
A0A287AV76	BCL2 associated athanogene 2 OS=Sus scrofa GN=BAG2 PE=1 SV=1 - [A0A287AV76_PIG]	8.1	2	2	2	3	0.984234	3	1.05403	1.01546	3	5.68949	0.960186	3	7.18649	1.00809	3	12.7443	0.947976	3	17.2864	0.946036	3	3.7689	0.888825	3	7.10373	0.877453	3	1.27648	210	23.6292	6.37939	0.922458	0.0139338	0.0456182
I3LPE2	Tubulin polymerization promoting protein family member 2 OS=Sus scrofa GN=TPPP2 PE=1 SV=2 - [I3LPE2_PIG]	69.01	2	13	13	91	0.944628	91	8.75346	1.04979	91	11.5514	0.945589	91	10.4618	1.04991	91	9.37664	1.10725	91	14.7872	1.11028	90	16.6829	1.10455	91	11.3296	1.08774	91	21.4137	171	18.5271	9.01221	1.10524	0.0140662	0.0459654
F1SIL5	Uncharacterized protein OS=Sus scrofa PE=1 SV=3 - [F1SIL5_PIG]	2.36	1	6	6	6	0.968856	6	8.7462	0.940106	6	1.52434	1.02495	6	5.82242	1.01217	6	2.87237	0.884519	6	14.2658	0.936085	6	15.9176	0.919841	6	14.2347	0.888751	6	11.6763	2584	291.7	6.44287	0.919694	0.0141954	0.0463007
I3LSM3	Ubiquilin 1 OS=Sus scrofa GN=UBQLN1 PE=1 SV=2 - [I3LSM3_PIG]	9.98	8	3	4	4	1.04164	3	11.2468	0.939398	3	11.1889	0.997195	3	9.69853	0.96779	3	0.48377	1.12457	3	1.49403	1.075	3	4.65226	1.09116	3	3.27635	1.03931	3	0.194319	561	59.1557	5.09717	1.09732	0.0142478	0.0463852
F1SMZ7	Uncharacterized protein OS=Sus scrofa GN=HSPD1 PE=1 SV=3 - [F1SMZ7_PIG]	59.51	6	23	23	104	0.954423	102	13.4638	1.02628	103	9.40616	0.972829	103	10.7806	1.02815	102	10.6572	1.08933	103	15.3289	1.07686	102	12.9101	1.05075	103	12.085	1.05179	103	19.571	573	60.8685	5.87158	1.07209	0.0142705	0.0463724
A0A287B7K7	AP complex subunit sigma OS=Sus scrofa GN=AP1S2 PE=3 SV=1 - [A0A287B7K7_PIG]	11.95	2	1	1	1	0.98899	1		0.921065	1		0.993315	1		1.10773	1		1.23959	1		1.35181	1		1.7475	1		1.30966	1		159	18.8527	5.16064	1.40823	0.0145647	0.0472405
A0A287A3S4	Signal peptide peptidase like 2A OS=Sus scrofa GN=SPPL2A PE=1 SV=1 - [A0A287A3S4_PIG]	3.03	3	2	2	2	0.950817	2	9.5739	1.03451	2	2.23564	0.989989	2	8.85993	1.02941	2	2.91419	0.882084	2	26.4072	0.851071	2	26.8802	0.958656	2	29.3486	0.809347	2	22.2658	462	51.9031	8.30908	0.874256	0.0145856	0.0472205
A0A0B8RTG3	Mitochondrial ribosome-associated GTPase 2 OS=Sus scrofa domesticus GN=MTG2 PE=3 SV=1 - [A0A0B8RTG3_PIG]	6.4	2	1	1	1	0.882169	1		1.08652	1		0.790727	1		1.19917	1		1.45388	1		1.66686	1		2.29269	1		2.74914	1		406	43.9462	9.65674	2.06199	0.0146888	0.0474667
F1RWP0	Phosphoribosyl pyrophosphate synthetase associated protein 1 OS=Sus scrofa GN=PRPSAP1 PE=1 SV=1 - [F1RWP0_PIG]	16.1	5	4	4	4	0.953924	4	5.15564	1.0579	4	10.8331	1.07649	4	7.97223	0.93511	4	15.5213	1.2212	4	19.802	1.15308	4	15.9972	1.10092	4	11.7456	1.29316	4	26.5693	385	42.4084	8.38232	1.18515	0.0147421	0.0475508
A0A287ANN3	Serine/threonine kinase like domain containing 1 OS=Sus scrofa GN=STKLD1 PE=4 SV=1 - [A0A287ANN3_PIG]	6.49	1	1	3	5	1.15552	1		1.09442	1		0.804929	1		0.947943	1		0.79257	1		0.730685	1		0.663717	1		0.686234	1		647	71.8761	6.354	0.717797	0.014773	0.0475624
A0A287AN02	Uncharacterized protein OS=Sus scrofa GN=PSMD2 PE=1 SV=1 - [A0A287AN02_PIG]	24.34	4	16	16	24	0.997278	24	11.453	0.982495	24	5.54338	1.00648	24	8.61844	1.03217	24	7.29804	1.07998	24	10.1723	1.09678	24	14.2564	1.05236	24	14.8317	1.03124	24	16.3135	908	100.178	5.19873	1.06021	0.014827	0.0476485
A0A0B8RTA8	Acyl-CoA dehydrogenase, very long chain OS=Sus scrofa domesticus GN=ACADVL PE=3 SV=1 - [A0A0B8RTA8_PIG]	25.92	1	13	14	26	0.973636	23	7.51715	1.01386	23	12.3588	0.986663	23	10.1567	1.01408	23	6.62697	1.07546	23	15.9472	1.07694	23	19.6852	1.09094	23	19.8051	1.01389	23	29.7641	652	70.2822	8.27979	1.06745	0.0149437	0.0479352
A0A287AW19	Malate dehydrogenase 1B OS=Sus scrofa GN=MDH1B PE=4 SV=1 - [A0A287AW19_PIG]	2.88	3	1	1	1	1.014	1		0.914018	1		1.09796	1		1.01009	1		0.810146	1		0.870701	1		0.851828	1		0.916004	1		520	58.4698	5.31299	0.854466	0.0149884	0.0479905
F1S4R7	Uncharacterized protein OS=Sus scrofa GN=LOC100624062 PE=4 SV=3 - [F1S4R7_PIG]	16.07	1	9	9	15	0.924862	15	11.1505	1.06662	15	6.90048	0.942158	15	9.03643	1.06364	15	9.26425	0.911001	15	14.7602	0.838931	15	15.9414	0.848318	15	18.5863	0.816472	15	21.3685	585	67.4249	7.54736	0.854261	0.0150175	0.0479956
A0A287AC59	Uncharacterized protein OS=Sus scrofa GN=LCN5 PE=1 SV=1 - [A0A287AC59_PIG]	62.98	3	14	14	157	0.995008	155	12.0674	1.04042	156	14.6638	0.941102	152	14.8299	0.994937	155	13.5926	0.907639	154	19.6728	0.934539	154	18.545	0.923504	153	18.0518	0.922709	154	19.6408	181	19.8935	8.73389	0.928724	0.0151847	0.0484412
F1RGI9	SIL1 nucleotide exchange factor OS=Sus scrofa GN=SIL1 PE=1 SV=3 - [F1RGI9_PIG]	2.64	1	1	1	1	0.945225	1		0.897622	1		1.14536	1		1.04673	1		0.821832	1		0.769128	1		0.86721	1		0.720328	1		454	51.0348	5.88428	0.787744	0.0151911	0.0483731
A0A287AEB6	Protease, serine 21 OS=Sus scrofa GN=PRSS21 PE=3 SV=1 - [A0A287AEB6_PIG]	14.4	7	3	3	3	0.896734	3	15.4114	1.02739	3	5.97438	0.98564	3	2.18447	1.10059	3	2.99097	1.16745	3	10.9029	1.1433	3	11.0517	1.31237	3	1.18165	1.16169	3	5.65396	250	28.109	7.89893	1.19311	0.0153715	0.0488583
F1RPD2	Ubiquinol-cytochrome c reductase core protein II OS=Sus scrofa GN=UQCRC2 PE=1 SV=3 - [F1RPD2_PIG]	45.92	1	16	16	40	1.011	40	12.7448	0.995389	40	6.765	1.01979	40	9.70248	0.96795	40	9.4978	1.01987	40	18.3062	1.07266	40	20.2061	1.06095	40	14.3341	1.08822	40	17.2978	453	48.1799	8.88037	1.06198	0.0156057	0.0495125
P15468	Ribonuclease 4 OS=Sus scrofa GN=RNASE4 PE=1 SV=3 - [RNAS4_PIG]	24.49	1	4	4	10	0.972692	10	6.89196	1.03948	10	8.88779	0.967016	10	9.60806	0.989257	10	7.74379	1.08675	10	12.7515	1.06293	10	17.6585	1.0336	10	17.6077	1.05091	10	14.8133	147	16.8523	8.83643	1.06696	0.0156569	0.049585
Q9GL01	Dolichyl-diphosphooligosaccharide--protein glycosyltransferase subunit 2 OS=Sus scrofa GN=RPN2 PE=2 SV=1 - [RPN2_PIG]	4.61	4	2	2	3	1.02019	3	4.15428	0.977837	3	2.53952	1.04805	3	8.77984	1.01409	3	4.80114	1.12367	3	1.86447	1.16117	3	1.89814	1.03953	3	20.4617	1.14562	3	8.90238	629	69.2312	5.94775	1.10094	0.0156805	0.0495696
F1RFS9	Coiled-coil domain containing 113 OS=Sus scrofa GN=CCDC113 PE=4 SV=3 - [F1RFS9_PIG]	8.13	1	2	2	2	0.885597	2	3.39624	1.03405	2	5.81186	1.03842	2	2.90098	1.04826	2	5.71161	1.27025	2	3.8059	1.20337	2	18.6387	1.20878	2	12.832	1.07481	2	15.3768	332	39.3661	9.5835	1.18742	0.0159317	0.0502727
Q9TSX9	Peroxiredoxin-6 OS=Sus scrofa GN=PRDX6 PE=2 SV=3 - [PRDX6_PIG]	37.5	1	6	6	12	1.04505	12	17.9811	0.969513	12	7.22022	1.02038	12	5.78754	0.945914	12	14.5719	0.939284	12	6.88532	0.886982	12	13.9498	0.919955	12	9.56091	0.882381	12	17.1585	224	25.0211	6.01123	0.911513	0.015933	0.050186
I3LP90	Uncharacterized protein OS=Sus scrofa PE=4 SV=2 - [I3LP90_PIG]	4.06	2	9	12	14	1.00415	10	11.6077	0.972681	10	12.0609	0.987916	10	11.5946	1.00432	10	6.40891	1.02649	10	14.3576	1.01801	10	5.70678	1.01158	10	17.1188	1.03625	10	9.41446	3200	365.351	6.11279	1.03105	0.015949	0.0501461
A0A287A044	Aspartate aminotransferase OS=Sus scrofa GN=GOT2 PE=1 SV=1 - [A0A287A044_PIG]	39.44	2	11	11	14	1.00695	14	11.0035	0.993779	14	8.52256	1.07251	14	7.62945	0.988912	14	7.67327	1.06244	14	13.7101	1.08809	14	9.87676	1.14575	14	15.9125	1.11577	14	13.8807	393	43.6532	8.90967	1.08614	0.0161191	0.0505897
F1RLQ9	Tripeptidyl peptidase 2 OS=Sus scrofa GN=TPP2 PE=1 SV=3 - [F1RLQ9_PIG]	23.17	2	1	22	30	1.13253	1		1.11519	1		0.959399	1		0.82449	1		0.800593	1		0.721298	1		0.781889	1		0.73663	1		1217	134.533	6.13818	0.754143	0.0161805	0.0506913
I3LLY4	N-ribosyldihydronicotinamide:quinone reductase 2 OS=Sus scrofa GN=NQO2 PE=1 SV=2 - [I3LLY4_PIG]	36.8	3	6	6	6	1.08397	6	5.23509	0.954164	6	6.06624	1.03392	6	8.18187	1.00514	6	5.35816	1.13941	6	9.6293	1.14817	6	9.28526	1.16773	6	13.2469	1.07254	6	2.54023	231	26.103	6.55127	1.11053	0.0163612	0.0511654
F1SB62	Acetyl-CoA acetyltransferase 2 OS=Sus scrofa GN=ACAT2 PE=1 SV=2 - [F1SB62_PIG]	9.61	3	2	2	2	0.964963	2	3.06798	1.00544	2	5.95297	1.01908	2	1.78441	1.02271	2	9.55993	1.24096	2	9.32874	1.03844	2	7.57732	1.14522	2	2.42405	1.16697	2	5.75088	385	40.2236	7.66455	1.14441	0.0163962	0.0511831
F1RK10	Succinate--CoA ligase [ADP-forming] subunit beta, mitochondrial OS=Sus scrofa GN=SUCLA2 PE=1 SV=3 - [F1RK10_PIG]	35.31	3	12	13	28	0.941133	27	9.75899	1.02942	27	10.4683	0.957145	27	10.9436	1.06375	27	7.82953	1.11319	27	14.6841	1.09712	27	18.409	1.09602	27	18.3309	1.08022	27	14.8166	405	43.7839	6.13818	1.09899	0.0164293	0.0511948
I3LDJ2	Uncharacterized protein OS=Sus scrofa GN=SPATA19 PE=4 SV=1 - [I3LDJ2_PIG]	42.86	2	6	6	18	1.06794	18	15.0271	0.91609	18	11.1119	1.03453	18	5.09212	0.963387	18	13.6078	0.893723	18	6.606	0.849394	18	17.2514	0.862371	18	10.4193	0.9004	18	9.1595	154	17.9591	7.50342	0.880446	0.0170658	0.0530835
F1RVN1	NADH dehydrogenase [ubiquinone] flavoprotein 1, mitochondrial OS=Sus scrofa GN=NDUFV1 PE=1 SV=1 - [F1RVN1_PIG]	49.35	1	15	15	24	0.923051	24	11.6575	1.00475	24	6.50664	1.03293	24	8.24304	1.03828	24	14.0222	1.08328	24	18.6175	1.10074	24	15.3987	1.10315	24	17.5077	1.07192	24	10.5153	464	50.5377	8.07471	1.09004	0.0172634	0.0536025
O18994	Epididymal secretory glutathione peroxidase OS=Sus scrofa GN=GPX5 PE=1 SV=1 - [GPX5_PIG]	46.12	2	5	8	27	0.975488	20	10.8831	1.04696	20	10.8569	0.918925	20	6.8591	1.03722	20	9.97592	1.08764	20	12.8042	1.14155	20	12.3887	1.07231	20	11.2853	1.10849	20	16.5205	219	24.9195	6.03662	1.10843	0.0178154	0.0552182
F1SLV1	Leucine rich repeat containing 23 OS=Sus scrofa GN=LRRC23 PE=4 SV=2 - [F1SLV1_PIG]	11.95	1	3	3	4	0.989926	4	1.39004	1.02638	4	9.015	0.998109	4	6.69223	1.06034	4	6.76415	1.1171	4	7.77698	1.21954	4	3.39509	1.157	4	0.996113	1.06054	4	4.64911	343	39.5618	4.57666	1.11766	0.0178377	0.0551893
A0A287B1V4	Dynamin 3 OS=Sus scrofa GN=DNM3 PE=1 SV=1 - [A0A287B1V4_PIG]	1.65	3	1	1	1	0.999631	1		1.06445	1		0.82158	1		1.09623	1		1.22292	1		1.34024	1		1.35389	1		1.12281	1		848	95.6578	8.23584	1.2657	0.0179794	0.0555294
A1XQV6	COX7A2 OS=Sus scrofa GN=COX7A2 PE=2 SV=1 - [A1XQV6_PIG]	27.71	2	2	2	6	0.895891	6	14.0479	1.01663	6	11.1355	0.980251	6	4.62681	1.07852	6	10.867	1.26502	6	5.16001	1.13339	6	13.4881	1.11381	6	8.70755	1.12879	6	15.15	83	9.22404	10.0815	1.16864	0.0179838	0.0554449
I3LKE9	Uncharacterized protein OS=Sus scrofa GN=CCDC42 PE=4 SV=2 - [I3LKE9_PIG]	15.66	2	4	4	5	1.02709	5	13.5705	0.90382	5	13.2906	1.06158	5	7.86359	0.974319	5	7.6609	1.09418	5	20.927	1.18644	5	5.6487	1.1063	5	24.5372	1.10177	5	17.4423	281	33.4776	8.82178	1.13156	0.0182156	0.0560602
F1S7I0	Beta-defensin OS=Sus scrofa PE=3 SV=3 - [F1S7I0_PIG]	8.06	1	1	1	1	0.978786	1		1.03399	1		0.965934	1		1.02868	1		1.18862	1		1.13226	1		1.17762	1		1.44469	1		124	13.9319	8.63135	1.23352	0.0182503	0.0560683
E7EBY5	MACRO domain containing protein 1 OS=Sus scrofa GN=MACROD1 PE=1 SV=1 - [E7EBY5_PIG]	6.15	3	2	2	2	1.0338	2	13.7391	1.0137	2	11.2545	0.931552	2	16.9942	1.01509	2	10.4037	0.906946	2	0.0563384	0.948588	2	1.2685	0.901031	2	7.1185	0.854658	2	18.0875	325	35.1483	9.21729	0.904128	0.0183541	0.0562882
F1RG31	Hydroxyacylglutathione hydrolase OS=Sus scrofa GN=HAGH PE=1 SV=3 - [F1RG31_PIG]	30.77	3	5	5	6	0.95814	6	11.0184	0.980299	6	5.19325	1.00388	6	7.51295	1.03107	6	14.7145	0.911678	6	10.2239	0.901145	6	21.5324	0.863487	6	22.25	0.964317	6	29.7874	260	28.9188	7.2251	0.916252	0.0187333	0.0573503
P29804	Pyruvate dehydrogenase E1 component subunit alpha, somatic form, mitochondrial (Fragment) OS=Sus scrofa GN=PDHA1 PE=1 SV=1 - [ODPA_PIG]	38.05	6	17	17	50	1.006	50	6.32972	1.02146	50	8.42224	0.972259	50	11.8366	0.994479	50	8.73844	0.965314	50	12.1913	0.945793	50	15.6121	0.937064	50	12.8957	0.974513	50	13.7983	389	43.0935	7.89893	0.957059	0.0190444	0.0582004
A0A287BG49	Short-chain-specific acyl-CoA dehydrogenase, mitochondrial OS=Sus scrofa GN=ACADS PE=1 SV=1 - [A0A287BG49_PIG]	14.5	5	4	4	5	1.05197	5	9.66062	0.979437	5	7.8258	0.970935	5	9.7375	0.96465	5	3.42349	0.942255	5	4.31474	0.844693	5	16.0192	0.877509	5	11.0624	0.922191	5	8.34764	393	42.7839	7.92822	0.904122	0.0191299	0.0583594
A0A287B190	Cation-transporting ATPase OS=Sus scrofa GN=ATP13A3 PE=3 SV=1 - [A0A287B190_PIG]	1.39	3	1	1	1	0.972116	1		1.02749	1		1.05195	1		0.972236	1		1.3217	1		1.09083	1		1.33321	1		1.12635	1		1150	129.507	6.90283	1.21082	0.0191394	0.0582868
F1RLC3	Uncharacterized protein OS=Sus scrofa GN=LOC100525452 PE=4 SV=2 - [F1RLC3_PIG]	6.59	4	2	2	5	1.06418	4	6.96395	0.954882	4	11.1402	0.993939	4	5.4972	0.947958	4	7.12843	0.784938	4	20.1902	0.890644	4	5.05839	0.892188	4	3.75809	0.904069	4	7.57995	455	50.9483	9.74463	0.876514	0.0192352	0.0584763
A5A4F6	ADAM3a OS=Sus scrofa PE=2 SV=1 - [A5A4F6_PIG]	10.22	2	7	7	26	0.947883	26	10.9716	0.982491	26	5.09855	1.01719	26	8.08388	1.05509	26	14.6309	1.07266	26	13.2688	1.12184	26	14.4154	1.0863	26	14.6395	1.05971	26	13.0824	744	82.8925	7.2251	1.08441	0.0192364	0.0583784
F1RIG0	Nicotinamide-nucleotide adenylyltransferase OS=Sus scrofa GN=NMNAT1 PE=3 SV=2 - [F1RIG0_PIG]	6.41	1	1	1	1	0.894942	1		0.996673	1		0.947357	1		1.15088	1		1.25604	1		1.19158	1		1.38152	1		1.1336	1		281	32.0786	8.57275	1.24384	0.019244	0.0583
I3LCP8	Serpin family B member 6 OS=Sus scrofa GN=SERPINB6 PE=1 SV=2 - [I3LCP8_PIG]	10.85	6	4	4	5	0.982029	5	10.7159	1.04583	5	7.47107	0.944556	5	6.87644	1.05088	5	5.16355	0.917689	5	8.16408	0.902266	5	5.75109	0.925455	5	4.96927	0.812063	5	10.98	378	42.8414	6.56592	0.884219	0.0193239	0.0584406
F1SL58	Dynactin subunit 2 OS=Sus scrofa GN=DCTN2 PE=1 SV=3 - [F1SL58_PIG]	17.08	2	6	6	9	0.956014	9	13.2391	1.06015	9	2.28322	0.987144	9	5.58154	1.00168	9	4.37316	0.95381	9	22.1768	0.854654	9	15.9938	0.912468	9	33.9225	0.906122	9	23.2742	404	44.4769	5.21143	0.905633	0.0193772	0.0585004
B2ZPK1	Cytochrome b reductase 1 OS=Sus scrofa GN=CYBRD1 PE=1 SV=1 - [B2ZPK1_PIG]	4.21	2	1	1	1	1.09789	1		0.956829	1		0.968247	1		1.00044	1		1.08621	1		1.10189	1		1.13756	1		1.13263	1		285	31.5019	8.96826	1.10809	0.0193809	0.0584106
F1RHM6	Coiled-coil domain containing 188 OS=Sus scrofa GN=CCDC188 PE=4 SV=3 - [F1RHM6_PIG]	3.26	1	1	1	1	1.25465	1		0.847147	1		1.14276	1		0.834801	1		0.51577	1		0.793594	1		0.547171	1		0.662549	1		307	33.2204	7.09326	0.61752	0.0193922	0.0583437
I3LQB3	V-type proton ATPase subunit H OS=Sus scrofa GN=ATP6V1H PE=4 SV=2 - [I3LQB3_PIG]	19.78	3	7	7	9	0.957494	9	3.65755	0.976938	9	15.155	1.03996	9	2.21388	1.04557	9	10.2788	1.07417	9	13.8992	1.08715	9	19.2086	1.07892	9	19.0013	1.06546	9	24.5545	465	54.0994	6.60986	1.07108	0.0197352	0.0592736
F1S3T0	Glucosamine-6-phosphate isomerase OS=Sus scrofa GN=GNPDA2 PE=1 SV=1 - [F1S3T0_PIG]	8.7	1	1	2	3	0.944452	1		1.04935	1		1.05498	1		0.972138	1		1.3095	1		1.1298	1		1.17163	1		1.09558	1		276	31.1747	6.90283	1.17051	0.0199551	0.0598311
A0A287BBQ1	Uncharacterized protein OS=Sus scrofa GN=AQP7 PE=1 SV=1 - [A0A287BBQ1_PIG]	12.26	3	3	3	19	0.961979	19	14.1235	0.974543	19	6.86057	0.967686	19	10.5681	1.06397	19	9.93575	1.07951	19	10.6153	1.09131	19	19.0118	1.04379	19	10.5851	1.08316	19	17.9377	310	33.6581	7.53271	1.08306	0.0202599	0.0606406
A0A287ARC4	Geranylgeranyl diphosphate synthase 1 OS=Sus scrofa GN=GGPS1 PE=3 SV=1 - [A0A287ARC4_PIG]	7	2	2	2	3	0.960719	3	2.12327	1.01214	3	3.44945	0.952967	3	2.47864	1.08152	3	0.768087	1.19792	3	10.3794	1.12306	3	6.74442	1.0631	3	1.69483	1.13036	3	9.59551	300	34.878	6.30322	1.12654	0.0202774	0.0605892
F1SBU8	MICOS complex subunit MIC13 OS=Sus scrofa GN=C19orf70 PE=1 SV=1 - [F1SBU8_PIG]	58.47	2	5	5	5	0.998554	5	6.08507	1.01957	5	6.47501	0.92787	5	13.8547	1.01265	5	4.70297	1.25758	5	3.18335	1.22481	5	14.9467	1.11512	5	19.6768	1.04027	5	17.7945	118	13.3299	9.17334	1.17156	0.0204166	0.0609008
F1S682	Sulfhydryl oxidase OS=Sus scrofa GN=QSOX1 PE=1 SV=2 - [F1S682_PIG]	22.94	1	14	14	17	1.01731	17	14.2152	0.966621	17	11.0894	1.04896	17	10.4035	0.974664	17	10.7433	1.10662	17	12.8647	1.07453	17	26.3288	1.19309	17	13.8311	1.06703	17	16.1673	741	81.427	8.41162	1.10822	0.0204876	0.0610084
I3LK59	Uncharacterized protein OS=Sus scrofa GN=ENO1 PE=1 SV=2 - [I3LK59_PIG]	72.81	6	16	26	242	0.91783	95	11.8162	1.0265	95	11.643	0.995011	95	12.042	1.05012	95	13.1581	1.08045	95	15.8825	1.10715	95	14.0113	1.08613	95	12.3167	1.0833	95	15.9186	434	47.2584	6.87354	1.09214	0.0205675	0.0611419
A0A287A5Y7	Dynein axonemal heavy chain 3 OS=Sus scrofa GN=DNAH3 PE=4 SV=1 - [A0A287A5Y7_PIG]	8.25	2	22	28	34	1.00237	26	14.3042	0.996223	26	8.10802	0.960214	26	9.99547	1.00434	26	8.57236	0.925153	26	11.8088	0.972654	26	10.6672	0.929551	26	14.6349	0.891503	26	15.8467	4035	462.5	6.06201	0.938362	0.0206658	0.0613297
I6R469	Calcium binding tyrosine-(Y)-phosphorylation regulated transcript variant 3 OS=Sus scrofa GN=CABYR PE=2 SV=1 - [I6R469_PIG]	30.1	1	4	12	62	0.952863	9	7.60123	1.08047	9	6.43457	1.00899	9	12.6204	1.03022	9	8.19894	1.16099	9	11.4912	1.12512	9	11.352	1.12689	9	6.28912	1.06734	9	6.92597	382	41.2491	7.66455	1.10013	0.0208764	0.0618494
F1SEJ9	Leucine rich repeat containing 18 OS=Sus scrofa GN=LRRC18 PE=4 SV=2 - [F1SEJ9_PIG]	8.23	1	2	2	2	1.04231	2	1.76382	0.960509	2	3.11909	1.07061	2	9.69227	0.959494	2	7.19415	0.932046	2	4.60231	0.920774	2	0.102119	0.914603	2	2.31873	0.904808	2	2.31193	231	26.2462	9.83252	0.910564	0.0208799	0.0617549
P00889	Citrate synthase, mitochondrial OS=Sus scrofa GN=CS PE=1 SV=2 - [CISY_PIG]	31.25	3	14	14	72	0.947449	72	11.5593	1.05056	72	10.0309	0.963999	72	7.60949	1.03409	72	10.1145	1.07808	72	15.8272	1.1136	72	14.7779	1.06518	72	14.4753	1.08031	72	13.3618	464	51.5964	8.06006	1.08535	0.0209875	0.0619682
I3LK43	NADH:ubiquinone oxidoreductase core subunit S7 OS=Sus scrofa GN=NDUFS7 PE=1 SV=2 - [I3LK43_PIG]	8.16	2	2	2	2	1.17482	2	4.67376	0.968153	2	5.43776	0.98	2	6.02417	0.912331	2	5.5648	0.81284	2	12.8757	0.835549	2	12.0771	0.848617	2	0.967504	0.823347	2	16.0043	196	21.753	9.62744	0.822825	0.0213	0.0627846
Q29219	Tropomysin, cytoskeletal type (Fragment) OS=Sus scrofa PE=2 SV=1 - [Q29219_PIG]	24.32	5	2	2	2	1.0213	2	3.12699	1.05429	2	5.76735	0.962281	2	16.4389	0.969799	2	4.03919	1.05229	2	0.0689702	1.07227	2	8.94987	1.08833	2	10.2346	1.0818	2	7.78016	111	12.7626	4.80518	1.07162	0.0213191	0.062735
F1RI15	Heat shock protein family A (Hsp70) member 4 OS=Sus scrofa GN=HSPA4 PE=1 SV=2 - [F1RI15_PIG]	9.17	2	4	5	7	1.04259	4	10.7774	0.965384	4	1.80915	1.04855	4	4.91525	0.965601	4	14.1827	0.847723	4	7.79563	0.802006	4	4.02223	0.823697	4	6.9372	0.980013	4	34.0253	818	92.2956	5.37646	0.85861	0.0217494	0.0638935
I3LNB4	Uncharacterized protein OS=Sus scrofa GN=ALDH4A1 PE=1 SV=2 - [I3LNB4_PIG]	25.44	2	14	14	19	1.06284	19	11.3695	0.991822	19	6.5612	1.03718	19	9.58224	0.943454	19	8.80716	0.908529	19	14.9352	0.885442	19	18.6346	0.863845	19	29.1875	0.962782	19	17.6406	562	61.7596	8.04541	0.897232	0.0220245	0.0645929
A0A287AN99	Serine/threonine-protein phosphatase 2A activator OS=Sus scrofa GN=PTPA PE=1 SV=1 - [A0A287AN99_PIG]	20.42	5	6	6	8	1.05068	8	6.66835	0.93994	8	6.34068	1.05527	8	8.51431	0.986717	8	5.74703	1.09222	8	8.56649	1.09773	8	18.0863	1.08699	8	7.17501	1.09502	8	12.8745	284	32.4444	5.78271	1.08415	0.0221298	0.0647928
A0A287B501	Ring-box 1 OS=Sus scrofa GN=RBX1 PE=4 SV=1 - [A0A287B501_PIG]	5.56	1	1	1	1	0.953551	1		1.07373	1		0.889912	1		1.07204	1		1.26904	1		1.2532	1		1.05693	1		1.22954	1		108	12.2657	6.96143	1.20542	0.0222296	0.0649761
F1RPQ3	Proteasome 26S subunit, non-ATPase 14 OS=Sus scrofa GN=PSMD14 PE=1 SV=3 - [F1RPQ3_PIG]	17.74	1	3	3	4	0.975092	4	4.56391	1.06627	4	4.58816	0.965629	4	1.43626	1.0567	4	7.78677	1.15718	4	8.83925	1.18868	4	8.22523	1.1476	4	6.89156	1.0528	4	24.8447	310	34.5546	6.52197	1.11875	0.0222735	0.0649955
F1SCT9	Retinol dehydrogenase 14 (all-trans/9-cis/11-cis) OS=Sus scrofa GN=RDH14 PE=1 SV=1 - [F1SCT9_PIG]	7.74	1	2	2	2	1.21377	2	3.61023	0.951035	2	9.5128	1.10409	2	7.01848	0.786396	2	23.9342	0.628086	2	5.15643	0.713258	2	29.9907	0.747783	2	22.5372	0.771176	2	11.7137	336	36.8062	8.32373	0.705326	0.0226843	0.0660837
F1RX66	Glutathione-disulfide reductase OS=Sus scrofa GN=GSR PE=1 SV=3 - [F1RX66_PIG]	10.98	1	4	4	4	1.08188	4	27.1687	0.935221	4	17.8654	1.02632	4	10.7305	0.946239	4	24.7246	0.91468	4	16.0556	0.887237	4	13.7041	0.870956	4	16.0913	0.878902	4	14.9224	519	56.1656	8.26514	0.890246	0.0227506	0.0661664
I3LN42	GC, vitamin D binding protein OS=Sus scrofa GN=GC PE=1 SV=2 - [I3LN42_PIG]	4.65	1	1	1	1	1.01311	1		1.14635	1		0.914211	1		0.93169	1		1.26122	1		1.09104	1		1.21144	1		1.2268	1		473	53.127	5.5415	1.19602	0.0228286	0.0662827
F1RKR0	Protein phosphatase 1 regulatory subunit 32 OS=Sus scrofa GN=PPP1R32 PE=4 SV=2 - [F1RKR0_PIG]	12.29	1	4	4	5	1.03153	5	5.26078	0.970932	5	7.0563	1.09952	5	5.87179	0.946022	5	1.24278	0.941726	5	7.24598	0.894533	5	4.08082	0.886771	5	0.739156	0.850466	5	6.9572	423	47.2394	9.05615	0.882779	0.0228815	0.066326
F1S8W0	CutC copper transporter OS=Sus scrofa GN=CUTC PE=1 SV=2 - [F1S8W0_PIG]	29.32	3	6	6	7	1.04672	7	10.0428	1.02081	7	4.88648	0.968688	7	3.21346	0.979791	7	6.97997	1.16705	7	30.699	1.07879	7	3.78791	1.06009	7	7.73793	1.07673	7	19.8797	249	26.838	9.12939	1.0913	0.0229478	0.0664078
F1ST22	Dynein axonemal heavy chain 2 OS=Sus scrofa GN=DNAH2 PE=4 SV=3 - [F1ST22_PIG]	5.55	3	17	19	24	0.986844	20	10.9046	0.985332	20	8.27832	0.9958	20	8.34229	1.00654	20	9.502	0.985297	20	15.3456	0.911267	20	19.794	0.898518	20	12.3627	0.938866	20	16.9587	4364	499.565	6.48096	0.939471	0.0229861	0.0664085
I3LLG4	DnaJ heat shock protein family (Hsp40) member A3 OS=Sus scrofa GN=DNAJA3 PE=1 SV=2 - [I3LLG4_PIG]	3.18	3	1	1	1	0.991833	1		1.03792	1		0.937071	1		1.03673	1		1.06787	1		1.19579	1		1.1713	1		1.36206	1		503	53.9336	9.78857	1.19819	0.0230471	0.0664747
A0A287ALH7	Lymphocyte antigen 6 family member K OS=Sus scrofa GN=LY6K PE=4 SV=1 - [A0A287ALH7_PIG]	29.3	1	5	5	10	0.98142	10	18.667	0.977137	10	8.06575	0.98567	10	17.0717	0.944005	10	10.0997	0.986242	10	7.80266	1.09794	10	13.4554	1.05932	10	13.378	1.04706	10	13.9131	157	17.2487	7.95752	1.07776	0.0234329	0.0674759
A0A287A850	Uncharacterized protein OS=Sus scrofa GN=LOC100513448 PE=1 SV=1 - [A0A287A850_PIG]	2.05	1	1	1	1	0.92558	1		1.09334	1		0.91497	1		1.05687	1		0.74745	1		0.919809	1		0.802541	1		0.822609	1		341	37.6816	9.71533	0.825008	0.023496	0.0675462
A0A286ZLK7	Uncharacterized protein OS=Sus scrofa GN=ECI1 PE=1 SV=1 - [A0A286ZLK7_PIG]	10.93	2	2	2	2	0.957982	2	36.1247	0.946527	2	7.80781	1.0589	2	14.9702	1.00274	2	34.7773	1.0475	2	30.7457	1.21524	2	26.4649	1.11274	2	15.2981	1.27335	2	15.3848	302	33.1267	9.21729	1.17213	0.0237027	0.0680283
I3L940	Uncharacterized protein OS=Sus scrofa PE=4 SV=2 - [I3L940_PIG]	14.5	2	4	4	4	1.07182	4	13.3003	0.891898	4	12.1642	1.15302	4	7.79156	0.905802	4	1.11541	0.811703	4	8.76838	0.775093	4	22.2313	0.745894	4	12.9025	0.863274	4	17.0925	393	44.539	6.82959	0.794513	0.0238082	0.0682189
A0A287AM87	Translocase of inner mitochondrial membrane 50 OS=Sus scrofa GN=TIMM50 PE=1 SV=1 - [A0A287AM87_PIG]	5.46	2	2	2	2	1.02875	2	6.31694	0.878926	2	4.8575	1.05944	2	9.87831	1.05906	2	1.2725	1.26439	2	10.8381	1.08645	2	24.1508	1.15104	2	13.9347	1.2407	2	14.7471	348	39.3956	9.05615	1.17794	0.0238286	0.0681654
A0A287BIR5	Transmembrane protein 30A OS=Sus scrofa GN=TMEM30A PE=1 SV=1 - [A0A287BIR5_PIG]	11.08	3	3	3	4	1.02453	4	4.1456	1.01678	4	4.90733	0.972288	4	19.101	1.00298	4	1.95569	0.945957	4	8.39206	0.965787	4	12.9509	0.912809	4	1.80385	0.975521	4	9.00805	325	36.4486	8.1333	0.946096	0.023833	0.0680663
A0A287BEZ2	RAN binding protein 17 OS=Sus scrofa GN=RANBP17 PE=4 SV=1 - [A0A287BEZ2_PIG]	19.91	5	16	16	23	1.01319	23	12.0359	0.99066	23	12.491	1.0382	23	9.79965	0.961014	23	9.47753	0.946455	23	8.24981	0.968093	23	17.7435	0.933559	23	15.1403	0.936547	23	10.6139	1055	120.109	6.20166	0.945438	0.02395	0.0682888
B0LY42	CD147 OS=Sus scrofa GN=BSG PE=1 SV=1 - [B0LY42_PIG]	28.25	2	8	8	14	0.909934	14	9.47766	1.03581	14	7.2856	0.983128	14	8.40963	1.02823	14	8.63066	1.09755	14	14.2869	1.06126	14	11.0597	1.06392	14	12.2218	1.10882	14	18.0983	269	29.403	6.04932	1.09463	0.0241922	0.0688669
A0A287BQ99	Uncharacterized protein OS=Sus scrofa GN=LOC110258345 PE=4 SV=1 - [A0A287BQ99_PIG]	13.27	1	4	5	22	1.0502	20	7.41215	0.997657	20	9.83324	1.01036	20	12.0538	0.934289	20	9.50384	1.05584	20	21.4805	1.0845	20	12.6208	1.07852	20	13.5498	1.15128	20	17.962	452	51.0156	7.66455	1.09459	0.024446	0.0694761
F1SHF6	HECT domain E3 ubiquitin protein ligase 1 OS=Sus scrofa GN=HECTD1 PE=1 SV=3 - [F1SHF6_PIG]	0.42	1	1	1	1	1.21437	1		0.981067	1		0.703138	1		1.0888	1		0.726998	1		0.530203	1		0.639045	1		0.69439	1		2139	235.995	5.47803	0.64971	0.0245992	0.0697978
B5KN59	NADH-ubiquinone oxidoreductase chain 1 OS=Sus scrofa GN=ND1 PE=3 SV=1 - [B5KN59_PIG]	2.54	27	1	1	1	1.07729	1		1.00497	1		1.03015	1		0.922038	1		1.12011	1		1.17436	1		1.13363	1		1.35393	1		315	35.2236	7.54736	1.1853	0.0251887	0.0713544
A1IU54	Carboxypeptidase E OS=Sus scrofa GN=CPE PE=1 SV=1 - [A1IU54_PIG]	28.42	2	12	12	22	1.03073	22	7.38515	1.03859	22	9.51065	0.985598	22	10.9996	0.976011	22	8.46956	0.957534	22	9.56997	0.953	22	13.2831	0.966137	22	12.9464	0.964181	22	14.4727	475	53.1894	5.41455	0.952845	0.0251997	0.0712699
F1RNM8	Glypican 2 OS=Sus scrofa GN=GPC2 PE=3 SV=3 - [F1RNM8_PIG]	28.77	1	11	11	28	1.05494	28	12.6655	0.955462	28	11.6352	1.06497	28	9.98906	0.983454	28	7.55415	0.928185	28	18.8194	0.9315	28	16.4961	0.954877	28	10.6898	0.8997	28	11.2802	577	62.9891	7.88428	0.915108	0.0252975	0.0714306
Q2EN76	Nucleoside diphosphate kinase B OS=Sus scrofa GN=NME2 PE=2 SV=1 - [NDKB_PIG]	50	3	4	6	21	0.96575	15	7.17011	0.994225	15	6.33091	1.03442	15	7.77812	1.04257	15	10.0334	1.05076	15	15.9193	1.06419	15	18.7305	1.0806	15	9.85755	1.12277	15	12.9535	152	17.1649	7.97217	1.0697	0.0254183	0.0716559
I3LUU4	Centrosomal protein 135 OS=Sus scrofa GN=CEP135 PE=4 SV=2 - [I3LUU4_PIG]	1.38	2	2	2	3	0.98396	2	40.3365	0.96058	2	26.3652	1.088	2	28.6272	0.912991	2	36.9697	0.789574	2	23.085	0.880376	2	21.1094	0.863925	2	26.4109	0.894871	2	5.52175	1088	126.64	6.68311	0.869021	0.0254902	0.0717425
F1SPB5	MYCBP associated and testis expressed 1 OS=Sus scrofa GN=MAATS1 PE=4 SV=3 - [F1SPB5_PIG]	2.49	1	2	2	2	0.960611	2	15.3105	1.02705	2	25.7371	1.09327	2	19.8199	0.92264	2	4.57564	0.909178	2	4.27282	0.819774	2	17.8319	0.912699	2	3.35397	0.814168	2	30.6297	764	89.5791	8.66064	0.863184	0.0255347	0.0717521
F1RZP8	Uncharacterized protein OS=Sus scrofa GN=PPIL6 PE=4 SV=1 - [F1RZP8_PIG]	6.51	1	2	2	2	1.13012	2	19.3427	0.883721	2	20.965	1.13594	2	20.3485	0.876603	2	21.7109	0.884205	2	15.1488	0.718271	2	40.4738	0.732023	2	34.8081	0.638938	2	40.7929	307	34.8847	6.43018	0.738489	0.025579	0.071761
Q95MZ3	Serine/threonine-protein phosphatase OS=Sus scrofa GN=PPP3CA PE=1 SV=1 - [Q95MZ3_PIG]	8.61	14	4	4	4	1.01213	3	6.78776	0.973326	3	8.91932	1.02357	3	6.21847	0.95493	3	5.15898	1.06453	3	20.6986	1.01988	3	13.8231	1.0562	3	29.27	1.10749	3	7.61073	511	57.5998	6.26514	1.07168	0.0259301	0.0726293
F1RX00	Amine oxidase OS=Sus scrofa GN=MAOA PE=1 SV=2 - [F1RX00_PIG]	20.3	6	11	11	29	0.946967	29	10.9814	1.0959	29	9.39577	0.93726	29	10.4897	1.01799	29	7.42529	1.10353	29	11.848	1.17048	29	9.93363	1.09086	29	9.34533	1.11302	29	19.1258	527	59.7645	8.19189	1.12	0.0259732	0.0726333
F1SM93	6-pyruvoyl tetrahydrobiopterin synthase OS=Sus scrofa GN=PTS PE=1 SV=1 - [F1SM93_PIG]	6.16	1	1	1	1	0.902782	1		0.942174	1		0.98173	1		1.16973	1		1.27627	1		1.08549	1		1.23122	1		1.27586	1		146	16.5244	7.62061	1.2183	0.0262227	0.0732137
K9IVE3	Casein kinase 2 alpha 2 OS=Sus scrofa GN=CSNK2A2 PE=1 SV=1 - [K9IVE3_PIG]	22.57	4	6	6	12	1.00702	12	14.7895	1.03681	12	8.51622	0.956812	12	5.15551	0.971192	12	11.5605	0.888482	12	11.437	0.951568	12	21.1602	0.926068	12	19.762	0.940148	12	21.6781	350	41.1611	8.55811	0.933137	0.0262844	0.0732688
A0A287BGH5	Testis expressed 50 OS=Sus scrofa GN=TEX50 PE=4 SV=1 - [A0A287BGH5_PIG]	19.55	1	2	2	3	0.939935	3	8.88588	0.975463	3	12.0224	0.982751	3	1.68964	1.06469	3	8.02388	0.928847	3	0.860232	0.837457	3	11.5513	0.917452	3	4.14182	0.799049	3	8.98893	179	20.6348	9.42236	0.878867	0.0263399	0.0733064
A0A287ASY9	Serine racemase OS=Sus scrofa GN=SRR PE=4 SV=1 - [A0A287ASY9_PIG]	4.5	1	1	1	2	1.0113	2	7.63712	1.03263	2	7.36586	1.02186	2	5.00738	0.952738	2	10.3656	1.06592	2	8.27895	1.11989	2	9.08982	1.0778	2	13.6722	1.04029	2	6.73636	333	35.6765	6.30322	1.07101	0.0263515	0.073222
A0A287A8E1	Uncharacterized protein OS=Sus scrofa GN=AP1M1 PE=1 SV=1 - [A0A287A8E1_PIG]	8.31	3	2	2	2	1.06768	2	1.62694	1.01483	2	3.18001	0.987654	2	5.74168	0.95338	2	2.99467	0.932821	2	0.955751	0.937679	2	12.53	0.924713	2	9.69194	0.942441	2	6.04837	397	45.6896	7.06396	0.928947	0.0264202	0.0732961
A0A2C9F397	Triokinase/FMN cyclase OS=Sus scrofa GN=TKFC PE=4 SV=1 - [A0A2C9F397_PIG]	33.39	4	11	11	21	1.04027	19	8.03507	0.937371	20	12.5511	1.03997	21	6.42993	1.00523	20	10.4146	1.08384	20	16.3822	1.14132	21	24.7798	1.08903	21	19.8937	1.0571	20	19.9627	578	59.0691	7.48877	1.08662	0.0270174	0.074834
I3LVM4	Uncharacterized protein OS=Sus scrofa GN=BPIFA3 PE=4 SV=1 - [I3LVM4_PIG]	15.55	1	4	4	5	0.942773	5	13.1127	0.942781	5	10.8763	1.0491	5	12.8681	1.10733	5	14.4214	0.915652	5	9.63533	0.849958	5	19.3711	0.905123	5	10.3972	0.791754	5	15.1976	238	26.8913	9.64209	0.85663	0.027086	0.074905
F1S7R5	Chromosome 19 open reading frame 71 OS=Sus scrofa GN=C19orf71 PE=4 SV=3 - [F1S7R5_PIG]	42.58	1	8	8	11	1.0592	11	12.604	0.990752	11	7.16079	1.04411	11	11.6125	0.933259	11	13.835	0.943925	11	11.2487	0.901557	11	14.1236	0.929284	11	15.5028	0.898128	11	12.7144	209	24.8512	9.33447	0.911995	0.0276365	0.0763066
A0A286ZRL1	ATP-dependent Clp protease proteolytic subunit OS=Sus scrofa GN=CLPP PE=1 SV=1 - [A0A286ZRL1_PIG]	28.57	1	6	6	7	1.03526	7	9.18682	0.959753	7	7.06659	1.07067	7	10.0978	0.986183	7	5.29693	0.9174	7	24.8032	0.903721	7	7.26785	0.962663	7	6.58894	0.943388	7	15.2474	273	29.8065	8.27979	0.919867	0.027645	0.0762093
F1S1R1	Cylicin 1 OS=Sus scrofa GN=CYLC1 PE=4 SV=2 - [F1S1R1_PIG]	24.12	1	23	23	90	0.982404	90	12.6747	1.06175	90	12.9262	0.938223	90	12.7923	0.996353	90	14.163	0.906886	90	21.3135	0.910606	90	20.0533	0.890755	90	16.016	0.945962	90	20.4457	651	73.9686	9.80322	0.918436	0.0277244	0.0763076
A0A287ABE0	Chromosome 2 open reading frame 88 OS=Sus scrofa GN=C2orf88 PE=1 SV=1 - [A0A287ABE0_PIG]	55.79	1	4	4	5	0.98724	5	4.26397	1.02751	5	9.02354	1.01093	5	5.46529	1.01888	5	9.59538	0.878388	5	10.9499	1.00818	5	3.79263	0.90203	5	3.50295	0.910664	5	8.51854	95	10.8674	4.84326	0.914626	0.0277752	0.0763272
A0A287AZQ5	TNF alpha induced protein 2 OS=Sus scrofa GN=TNFAIP2 PE=4 SV=1 - [A0A287AZQ5_PIG]	5.14	1	3	3	4	1.01144	4	3.89081	0.990134	4	5.09856	0.974536	4	8.90597	1.0423	4	3.58705	0.893593	4	3.20624	0.989475	4	6.17185	0.875647	4	6.03322	0.924739	4	9.3347	700	77.6116	6.46826	0.916644	0.0277814	0.0762242
A8W649	Aquaporin-5 OS=Sus scrofa GN=AQP5 PE=2 SV=1 - [AQP5_PIG]	3.77	1	1	1	1	1.06352	1		1.05824	1		1.07453	1		0.846786	1		1.23289	1		1.16583	1		1.14969	1		1.16241	1		265	28.1279	8.29443	1.16516	0.0279013	0.076433
F1SD69	Legumain OS=Sus scrofa GN=LGMN PE=1 SV=3 - [F1SD69_PIG]	21.37	4	5	5	8	0.91747	8	14.6439	0.979876	8	18.1135	0.952306	8	6.07828	1.0695	8	6.70793	1.06587	8	17.5444	1.07131	8	21.3873	1.11579	8	21.2595	1.21901	8	20.3502	365	41.6236	6.771	1.14106	0.0283626	0.0775747
F1RNL4	Serine/threonine-protein phosphatase OS=Sus scrofa GN=PPP1CC PE=1 SV=3 - [F1RNL4_PIG]	46.88	5	4	14	131	0.921948	67	20.9669	1.08459	68	15.6147	0.938385	66	20.3327	1.05353	67	12.5701	0.928844	67	20.8196	0.843983	66	19.6247	0.864817	68	19.7589	0.832312	67	25.167	337	38.5234	6.12549	0.867826	0.0285071	0.0778481
I3LR69	Ferritin OS=Sus scrofa GN=FTH1 PE=1 SV=2 - [I3LR69_PIG]	25.47	6	4	4	22	0.975039	22	12.3734	1.03191	22	14.6088	0.974729	22	11.5451	1.03778	22	10.0169	1.07136	22	8.98529	1.06863	22	5.26734	1.05899	22	9.81569	1.03767	22	7.06236	161	18.8561	6.03662	1.05404	0.0286474	0.0781088
A0A287AWE0	Chromosome 16 open reading frame 89 OS=Sus scrofa GN=C16orf89 PE=4 SV=1 - [A0A287AWE0_PIG]	7.06	2	2	2	3	0.997838	3	16.2533	0.938253	3	63.7959	0.665277	3	80.9099	1.19609	3	3.79742	1.96416	3	31.7938	1.19872	3	7.02643	1.69151	3	13.1189	1.31437	3	1.56556	326	36.5165	6.84424	1.62445	0.0286646	0.0780338
F1SQ00	Acyl-CoA thioesterase 9 OS=Sus scrofa GN=ACOT9 PE=1 SV=3 - [F1SQ00_PIG]	8.87	2	2	2	3	1.11684	3	14.4009	0.976637	3	1.8311	0.97693	3	4.04765	0.923847	3	6.50427	1.20753	3	12.4861	1.12342	3	22.0203	1.171	3	12.0921	1.07239	3	11.8187	372	42.5866	7.56201	1.14523	0.02877	0.0781988
I3LEP1	Leucine rich repeats and IQ motif containing 4 OS=Sus scrofa GN=LRRIQ4 PE=4 SV=2 - [I3LEP1_PIG]	4.17	1	1	1	1	0.87801	1		1.25244	1		0.933473	1		0.928304	1		1.13053	1		1.29371	1		1.37647	1		1.36882	1		576	65.7989	7.97217	1.2949	0.0288807	0.0783777
A0A286ZL98	Uncharacterized protein OS=Sus scrofa GN=DCTN4 PE=1 SV=1 - [A0A286ZL98_PIG]	1.96	2	1	1	1	0.859766	1		1.00367	1		1.0076	1		1.12608	1		1.16198	1		1.15807	1		1.24353	1		1.12037	1		460	51.9994	7.02002	1.17184	0.0293594	0.0795531
A0A287B5D1	Uncharacterized protein OS=Sus scrofa PE=3 SV=1 - [A0A287B5D1_PIG]	10.76	2	2	2	5	0.935737	5	9.8993	1.05625	5	4.37864	0.971723	5	10.1034	1.08985	5	3.08772	1.23059	5	15.3819	1.14145	5	4.6475	1.17962	5	17.6821	1.06733	5	1.87643	251	28.1797	9.18799	1.13949	0.0293971	0.0795317
F2Z555	NFKB inhibitor interacting Ras like 2 OS=Sus scrofa GN=NKIRAS2 PE=1 SV=1 - [F2Z555_PIG]	6.28	1	1	1	1	0.919102	1		1.01621	1		0.93416	1		1.1219	1		1.17836	1		1.12394	1		1.25019	1		1.09508	1		191	21.495	8.04541	1.16441	0.0294504	0.0795527
F1S4N2	NADH-cytochrome b5 reductase OS=Sus scrofa GN=CYB5R1 PE=1 SV=2 - [F1S4N2_PIG]	27.21	1	7	7	10	0.97672	10	12.0225	0.974666	10	9.70362	0.977814	10	8.62043	1.04344	10	12.366	0.922812	10	20.5073	0.892121	10	24.2707	0.97271	10	15.0042	0.912357	10	29.7498	305	34.1231	9.23193	0.93137	0.0294536	0.0794382
Q29096	Proteasome endopeptidase complex (Fragment) OS=Sus scrofa PE=2 SV=2 - [Q29096_PIG]	46.46	2	8	8	11	0.946895	11	8.15508	0.98362	11	5.71931	0.986739	11	12.0828	1.10376	11	8.92151	1.15643	11	9.80304	1.16049	11	7.4796	1.1752	11	8.29539	1.04454	11	5.55742	226	25.4753	7.75244	1.12824	0.0297897	0.0802208
A0A286ZV95	Transmembrane p24 trafficking protein 10 OS=Sus scrofa GN=TMED10 PE=1 SV=1 - [A0A286ZV95_PIG]	10.5	1	2	2	2	0.917665	2	5.60705	1.04126	2	3.48511	0.991494	2	3.53679	1.05161	2	4.8515	1.08254	2	12.7192	1.09768	2	10.339	1.12191	2	12.381	1.06933	2	7.95083	219	24.8948	6.41748	1.09231	0.0298014	0.0801286
D0G6X4	Farnesyl diphosphate synthase OS=Sus scrofa GN=FDPS PE=1 SV=1 - [D0G6X4_PIG]	6.41	1	2	2	2	1.02612	2	15.4874	1.04264	2	14.0071	0.996397	2	8.11752	0.944681	2	6.10171	0.907617	2	3.54265	0.850157	2	6.48733	0.929374	2	0.822245	0.962378	2	3.51956	421	48.5688	6.45557	0.910144	0.0303007	0.0813459
A0A287B749	Tubulin beta chain OS=Sus scrofa GN=TUBB6 PE=1 SV=1 - [A0A287B749_PIG]	32.12	1	1	10	190	0.863214	1		1.0086	1		0.964958	1		1.15228	1		1.19213	1		1.17272	1		1.16161	1		1.14708	1		411	45.3323	6.27783	1.17159	0.030439	0.0815915
A0A287B574	Succinate--CoA ligase [ADP/GDP-forming] subunit alpha, mitochondrial OS=Sus scrofa GN=SUCLG1 PE=3 SV=1 - [A0A287B574_PIG]	24.18	5	5	5	17	0.972188	17	15.7191	1.02444	17	12.4321	1.01654	17	8.25823	1.03899	17	11.2937	1.09297	17	28.0647	1.07545	17	24.2089	1.02926	17	33.8714	1.11403	17	20.6619	335	35.5115	9.17334	1.06405	0.0306698	0.0820841
K7GNG5	Armadillo repeat containing, X-linked 2 OS=Sus scrofa GN=ARMCX2 PE=4 SV=1 - [K7GNG5_PIG]	3.11	1	1	1	1	0.979582	1		1.00669	1		1.10445	1		0.944312	1		0.885711	1		0.746764	1		0.711936	1		0.949557	1		644	66.8353	8.63135	0.816343	0.0308632	0.0824752
C1JEX7	Sperm associated antigen 6 OS=Sus scrofa GN=SPAG6 PE=2 SV=1 - [C1JEX7_PIG]	40.28	1	14	14	26	0.988435	25	13.7545	1.00798	26	9.25479	1.01277	26	10.8889	1.01843	26	10.7528	0.966786	26	22.0814	0.97861	26	17.2549	0.987922	26	12.1951	0.994797	26	11.1599	509	55.4314	6.7417	0.975296	0.0314231	0.0838429
F1RXN8	ATPase H+ transporting accessory protein 2 OS=Sus scrofa GN=ATP6AP2 PE=1 SV=3 - [F1RXN8_PIG]	8.36	2	2	2	2	1.05948	2	7.59146	0.972675	2	21.0777	1.01288	2	33.853	0.947144	2	14.6784	0.974106	2	0.0980799	0.731203	2	25.6844	0.8561	2	3.38867	0.756218	2	20.259	311	34.6371	5.50342	0.831031	0.0316286	0.0842626
K7ZRK0	IgA heavy chian constant region (Fragment) OS=Sus scrofa GN=IGHA PE=4 SV=1 - [K7ZRK0_PIG]	14.66	3	4	4	5	1.0419	5	12.0346	0.979128	5	2.37193	1.00146	5	3.20178	1.01865	5	4.91385	0.930768	5	7.22911	0.809694	5	10.8299	0.916564	5	9.14999	0.971899	5	10.2355	341	36.5905	6.12549	0.897998	0.0318749	0.0847892
A0A2C9F3C3	Hydroxyacyl-coenzyme A dehydrogenase, mitochondrial OS=Sus scrofa GN=HADH PE=4 SV=1 - [A0A2C9F3C3_PIG]	38.46	2	8	8	17	0.998764	17	7.92754	0.978976	17	7.43317	1.02751	17	16.1403	0.998328	17	7.32751	0.930611	17	10.5843	0.947649	17	11.1754	0.986192	17	10.5174	0.888935	17	8.2781	286	31.2995	9.31982	0.937507	0.0320212	0.0850487
A0A286ZUI3	Uncharacterized protein OS=Sus scrofa GN=EEF1A1 PE=1 SV=1 - [A0A286ZUI3_PIG]	14.32	17	7	7	11	1.05741	11	14.0902	1.02096	11	6.01464	1.01699	11	9.97155	0.906232	11	10.4958	0.934203	11	11.0948	0.89231	11	10.4636	0.884697	11	13.4432	0.907679	11	9.95139	433	46.6322	8.96826	0.904363	0.0321436	0.085244
A0A287BE83	Epidermal growth factor receptor pathway substrate 15 OS=Sus scrofa GN=EPS15 PE=1 SV=1 - [A0A287BE83_PIG]	2.93	5	2	2	2	0.95876	2	6.96117	1.01355	2	5.69376	1.0768	2	14.3397	0.968288	2	12.5951	1.15102	2	34.0365	1.11004	2	35.8811	1.17104	2	35.7876	1.03406	2	30.4073	886	96.8078	4.58936	1.11171	0.0325174	0.0861044
A0A2C9F3B6	Beta-microseminoprotein OS=Sus scrofa GN=MSMB PE=4 SV=1 - [A0A2C9F3B6_PIG]	41.8	1	2	5	62	0.791986	13	24.2174	1.03623	13	10.4219	0.91003	13	12.3159	1.20387	13	21.4677	0.67947	13	23.8727	0.747085	13	24.1307	0.672516	13	31.3345	0.807111	13	35.5487	122	13.5135	7.1958	0.737214	0.0327359	0.0865518
A0A286ZRC7	Dynactin subunit 1 OS=Sus scrofa GN=DCTN1 PE=1 SV=1 - [A0A286ZRC7_PIG]	14.47	5	14	14	14	1.08224	14	6.5323	0.981532	14	7.25239	1.00977	14	6.54417	0.987839	14	2.20626	0.968174	14	7.37746	0.921816	14	10.7343	0.929331	14	12.1359	0.958551	14	7.69109	1251	138.385	5.43994	0.930194	0.0328178	0.0866369
F1RIU1	Uncharacterized protein OS=Sus scrofa GN=PSPH PE=1 SV=1 - [F1RIU1_PIG]	6.22	2	1	1	1	1.07169	1		0.969564	1		1.02359	1		0.966346	1		1.05012	1		1.08704	1		1.20137	1		1.19189	1		225	25.0398	5.49072	1.12384	0.033089	0.087221
A0A287ATT9	PTTG1 interacting protein OS=Sus scrofa GN=PTTG1IP PE=4 SV=1 - [A0A287ATT9_PIG]	3.98	1	1	1	1	0.87209	1		1.04836	1		1.2171	1		0.90566	1		0.821509	1		0.809421	1		0.740602	1		0.78317	1		176	19.8679	8.45557	0.780247	0.0331552	0.0872636
A0A0B8RSP3	Importin subunit alpha OS=Sus scrofa domesticus GN=KPNA4 PE=3 SV=1 - [A0A0B8RSP3_PIG]	7.29	1	2	2	4	0.893852	4	12.6635	0.901666	4	5.53265	1.04763	4	8.58304	1.12121	4	12.2103	1.19232	4	12.5472	1.1402	4	21.4179	1.20253	4	3.77494	1.09793	4	4.42124	521	57.8376	4.95752	1.16866	0.0337419	0.0886742
F1SJV0	BUD13 homolog OS=Sus scrofa GN=BUD13 PE=4 SV=2 - [F1SJV0_PIG]	1.78	1	1	1	1	0.922638	1		0.734734	1		1.29464	1		1.10514	1		1.10103	1		1.79514	1		1.6424	1		2.01205	1		619	70.7404	9.94971	1.61458	0.0342555	0.0898886
Q9TUY1	Apolipoprotein R (Fragment) OS=Sus scrofa GN=APOR PE=2 SV=1 - [Q9TUY1_PIG]	3.72	6	1	1	1	1.02848	1		1.03994	1		0.883182	1		1.04649	1		0.921808	1		0.834329	1		0.812232	1		0.910949	1		188	21.0906	6.04932	0.870245	0.0344168	0.0901762
A0A286ZJR3	Heterogeneous nuclear ribonucleoprotein U OS=Sus scrofa GN=HNRNPU PE=1 SV=1 - [A0A286ZJR3_PIG]	3.18	4	1	1	1	1.04685	1		1.06592	1		0.912365	1		0.982475	1		1.21079	1		1.49489	1		1.09756	1		1.66138	1		692	77.1388	8.51416	1.36356	0.034446	0.0901174
A0A287AWB5	Uncharacterized protein OS=Sus scrofa GN=ABHD16A PE=1 SV=1 - [A0A287AWB5_PIG]	6.09	3	3	3	3	1.08072	3	17.2769	1.00692	3	0.083925	0.929034	3	6.16177	0.853692	3	10.6093	0.832346	3	5.30199	0.824635	3	8.26438	0.806978	3	3.4096	0.859496	3	2.11209	558	62.8379	8.11865	0.858692	0.0344655	0.0900333
I3LJT9	Protein phosphatase methylesterase 1 OS=Sus scrofa GN=PPME1 PE=1 SV=2 - [I3LJT9_PIG]	5	1	2	2	3	1.00802	3	6.36264	0.972128	3	1.37348	1.09633	3	4.57687	0.960121	3	2.65084	0.892714	3	7.05366	0.933652	3	35.5064	0.879942	3	1.51386	0.950061	3	3.6236	360	39.6809	5.49072	0.905806	0.0347266	0.0905798
I3LQN4	Uncharacterized protein OS=Sus scrofa GN=PHB2 PE=1 SV=1 - [I3LQN4_PIG]	46.15	2	14	14	25	0.993864	25	16.0591	0.980511	25	5.06641	1.01979	25	8.38603	0.972475	25	14.657	0.940771	25	17.0089	0.892533	25	13.2079	0.95277	25	15.7035	0.969044	25	17.3955	299	33.3669	9.84717	0.946674	0.0347437	0.0904892
F1SUS1	Ciliary rootlet coiled-coil, rootletin OS=Sus scrofa GN=CROCC PE=1 SV=3 - [F1SUS1_PIG]	0.31	2	1	1	1	0.976119	1		1.04937	1		1.04796	1		0.950791	1		0.923655	1		0.966598	1		0.92204	1		0.894229	1		1965	222.542	5.47803	0.921049	0.0348063	0.090517
A0A287BDE3	Hormone-sensitive lipase OS=Sus scrofa GN=LIPE PE=4 SV=1 - [A0A287BDE3_PIG]	20.29	15	12	12	23	1.052	23	11.719	0.996002	23	9.18273	1.00321	23	8.20013	0.959627	23	8.84954	1.08066	23	14.3117	1.04905	23	16.4137	1.04045	23	17.6138	1.11177	23	17.4905	764	83.3968	6.68311	1.06759	0.0350653	0.091055
F1SHL9	Pyruvate kinase OS=Sus scrofa GN=PKM PE=1 SV=3 - [F1SHL9_PIG]	58.95	5	1	28	74	1.02395	2	11.5514	0.982711	2	9.78733	1.05895	2	3.87584	0.954925	2	16.9174	0.965099	2	21.543	0.860559	2	13.2481	0.929032	2	6.46813	0.924042	2	8.57453	531	57.8411	7.85498	0.914985	0.0351458	0.0911284
A0A287AD92	GrpE protein homolog OS=Sus scrofa GN=GRPEL1 PE=1 SV=1 - [A0A287AD92_PIG]	7.04	1	1	1	1	0.963755	1		0.903678	1		0.971471	1		1.1634	1		1.22539	1		1.19342	1		1.17129	1		1.09389	1		213	23.7975	7.03467	1.17032	0.0351783	0.0910773
A0A287AX58	Uncharacterized protein OS=Sus scrofa PE=4 SV=1 - [A0A287AX58_PIG]	4.37	2	2	2	3	1.03267	3	5.20153	0.998145	3	1.82912	1.04361	3	3.86888	1.00354	3	15.0109	0.97756	3	2.07159	0.931257	3	2.85233	0.940552	3	3.05548	0.805118	3	7.14248	572	65.081	6.78564	0.896155	0.0352763	0.0911958
A0A286ZQY6	Isocitrate dehydrogenase [NAD] subunit, mitochondrial OS=Sus scrofa GN=IDH3A PE=1 SV=1 - [A0A286ZQY6_PIG]	43.44	2	13	13	44	0.989149	43	8.94606	0.998812	43	9.49871	0.990956	43	12.869	0.989824	43	8.93562	1.07328	43	17.2968	0.998016	43	15.7739	1.03027	43	16.195	1.0349	43	11.5662	366	39.6252	7.38623	1.04226	0.0359815	0.0928813
I3LQA2	Kinesin family member 26B OS=Sus scrofa GN=KIF26B PE=3 SV=2 - [I3LQA2_PIG]	0.43	2	1	1	2	1.02411	2	23.9772	0.833856	2	15.9408	1.1104	2	10.0919	1.04551	2	16.0695	1.07886	2	13.9706	1.29808	2	5.97425	1.23924	2	3.16316	1.20885	2	8.53538	2109	223.72	8.52881	1.20209	0.0360108	0.0928195
A0A287ANI6	3-hydroxymethyl-3-methylglutaryl-CoA lyase OS=Sus scrofa GN=HMGCL PE=1 SV=1 - [A0A287ANI6_PIG]	15.56	5	5	5	9	0.933656	9	13.7677	1.02202	9	8.45187	0.989838	9	7.64399	1.05962	9	8.20315	0.861405	9	13.2348	0.967614	9	28.7672	0.911515	9	15.319	0.889137	9	10.2714	347	36.6502	9.37842	0.906255	0.0361323	0.0929953
A0A287BPA0	Solute carrier family 17 member 5 OS=Sus scrofa GN=SLC17A5 PE=4 SV=1 - [A0A287BPA0_PIG]	3.12	6	1	1	1	1.16267	1		0.928191	1		0.901682	1		1.0261	1		1.20988	1		1.78475	1		2.0159	1		1.2467	1		417	45.9993	6.99072	1.55705	0.0362391	0.0931329
F1RV97	Uncharacterized protein OS=Sus scrofa PE=4 SV=2 - [F1RV97_PIG]	5.39	1	1	1	1	0.411218	1		1.22616	1		0.852158	1		1.41512	1		0.448818	1		0.322123	1		0.293592	1		0.42651	1		204	23.1745	5.24951	0.381863	0.0364196	0.093459
A0A287AFA5	Uncharacterized protein OS=Sus scrofa PE=1 SV=1 - [A0A287AFA5_PIG]	9.91	1	1	2	4	1.11756	1		0.870999	1		1.01507	1		1.02972	1		0.926685	1		0.836306	1		0.720135	1		0.838517	1		333	37.3998	4.65283	0.823545	0.0364526	0.0934065
F1S5Q9	Theg spermatid protein OS=Sus scrofa GN=THEG PE=4 SV=3 - [F1S5Q9_PIG]	14.96	2	5	5	6	1.08515	6	5.43682	0.997633	6	7.34294	1.00938	6	6.29803	0.962679	6	4.7413	1.05619	6	10.0293	1.1657	6	28.2786	1.10958	6	14.8954	1.0926	6	26.0624	381	43.5884	9.26123	1.09106	0.0364642	0.0932993
F1RJW3	Cilia and flagella associated protein 45 OS=Sus scrofa GN=CFAP45 PE=4 SV=2 - [F1RJW3_PIG]	21.51	2	15	15	18	1.04234	18	16.5601	0.934703	18	10.5088	0.991309	18	8.31879	0.93563	18	14.9242	1.04432	18	12.2145	1.02697	18	17.0383	1.07585	18	14.2634	1.05401	18	15.6213	558	66.4428	8.86572	1.07612	0.0365013	0.0932573
A0A287AWQ9	Trafficking protein particle complex subunit OS=Sus scrofa GN=TRAPPC3 PE=1 SV=1 - [A0A287AWQ9_PIG]	17.78	2	3	3	3	1.00207	3	10.278	1.04075	3	3.89491	1.02809	3	14.7914	0.926056	3	24.101	1.41602	3	17.757	1.1587	3	57.7069	1.12565	3	47.3573	1.11235	3	24.1878	180	20.2771	4.95752	1.2041	0.0365097	0.0931426
I3LC15	Angiotensin-converting enzyme OS=Sus scrofa PE=3 SV=2 - [I3LC15_PIG]	24.87	1	17	17	63	0.972772	63	18.3416	0.96458	63	11.2254	1.0478	63	13.357	0.954029	63	13.9726	0.94624	63	18.8101	0.895148	63	24.2307	0.889303	63	16.4449	0.934117	63	26.9078	752	87.4579	6.04932	0.930347	0.036526	0.0930479
A0A0B8RZ91	Protein phosphatase 1, regulatory (Inhibitor) subunit 2 OS=Sus scrofa domesticus GN=PPP1R2 PE=4 SV=1 - [A0A0B8RZ91_PIG]	7.84	1	1	1	1	1.20791	1		0.675509	1		1.25873	1		0.948725	1		1.3884	1		1.3908	1		1.38267	1		1.36394	1		204	22.6387	4.729	1.35077	0.0369786	0.0940637
P11607	Sarcoplasmic/endoplasmic reticulum calcium ATPase 2 OS=Sus scrofa GN=ATP2A2 PE=1 SV=1 - [AT2A2_PIG]	2.02	1	1	1	1	1.15517	1		0.973876	1		1.12349	1		0.81177	1		0.651626	1		0.818213	1		0.640802	1		0.88793	1		1042	114.718	5.33838	0.73778	0.0371335	0.0943203
E1CAJ6	Protein disulfide isomerase P5 OS=Sus scrofa GN=pdi-p5 PE=1 SV=1 - [E1CAJ6_PIG]	6.59	1	2	2	3	1.52839	3	3.12064	0.583632	3	67.7343	1.12109	3	32.1354	0.766112	3	2.905	0.559226	3	11.0974	0.357981	3	76.9863	0.388789	3	14.6554	0.418296	2	23.108	440	48.0443	5.13525	0.431157	0.037168	0.0942707
F1RPP5	Methyl-CpG binding domain protein 1 OS=Sus scrofa GN=MBD1 PE=4 SV=3 - [F1RPP5_PIG]	16.34	1	9	9	9	1.09117	9	11.1332	0.887631	9	15.2236	1.02699	9	4.20046	0.984748	9	13.1663	0.872979	9	12.1674	0.900509	9	2.99794	0.869461	9	10.1706	0.886177	9	8.59489	514	62.0334	9.01221	0.884372	0.0372535	0.0943504
A0A287AW88	Sperm associated antigen 9 OS=Sus scrofa GN=SPAG9 PE=1 SV=1 - [A0A287AW88_PIG]	9.88	12	10	10	13	1.06125	13	11.1841	1.0072	13	7.96104	0.990098	13	10.9146	0.927529	13	7.28338	1.064	13	30.1552	1.09216	13	27.3396	1.0731	13	27.3639	1.06015	13	18.7246	1316	145.601	5.14795	1.0761	0.0372834	0.0942892
A0A287AUJ9	Bardet-Biedl syndrome 7 OS=Sus scrofa GN=BBS7 PE=4 SV=1 - [A0A287AUJ9_PIG]	0.95	4	1	1	1	0.915801	1		1.08573	1		0.963429	1		1.03402	1		1.11126	1		1.11629	1		1.07256	1		1.11386	1		846	94.5928	7.62061	1.10378	0.0374021	0.0944526
A0A286ZK41	Uncharacterized protein OS=Sus scrofa PE=1 SV=1 - [A0A286ZK41_PIG]	22.4	3	2	2	3	0.956535	3	7.60897	1.0958	3	1.37604	0.993861	3	8.28625	0.965441	3	10.9235	1.13281	3	1.31179	1.14075	3	5.62496	1.0719	3	8.59509	1.06589	3	13.6337	125	13.8021	5.87158	1.09964	0.0374669	0.0944794
F1SA46	Actin like 9 OS=Sus scrofa GN=ACTL9 PE=3 SV=1 - [F1SA46_PIG]	38.46	1	11	11	31	1.01802	30	14.128	0.988813	31	9.15803	1.03391	31	7.90031	0.988845	31	9.66193	0.930057	31	16.0927	0.962904	31	24.9201	0.935207	31	19.4057	0.997888	31	25.2098	416	45.6644	6.65381	0.949491	0.0378428	0.0952895
I3LRC2	Zinc finger B-box domain containing OS=Sus scrofa GN=ZBBX PE=4 SV=2 - [I3LRC2_PIG]	1.7	1	1	1	1	0.981983	1		0.988989	1		1.10572	1		0.95842	1		0.880663	1		0.913726	1		0.921794	1		0.943651	1		825	93.576	5.18604	0.906996	0.038254	0.0961863
F1S4A6	Uncharacterized protein OS=Sus scrofa GN=SYNJ2BP PE=1 SV=2 - [F1S4A6_PIG]	17.93	1	2	2	2	1.09007	2	1.15254	0.979944	2	12.4732	1.05886	2	17.1955	0.903319	2	4.04615	1.1755	2	11.7536	1.16158	2	4.37012	1.13789	2	1.51918	1.0664	2	4.25014	145	15.7641	6.15088	1.12628	0.0391011	0.0981746
A0A286ZQC1	SGT1 homolog, MIS12 kinetochore complex assembly cochaperone OS=Sus scrofa GN=SUGT1 PE=1 SV=1 - [A0A286ZQC1_PIG]	13.65	1	3	3	3	0.985349	3	3.54506	1.13826	3	1.29102	0.851502	3	0.271132	1.01424	3	4.62667	1.21335	3	6.58916	1.08649	3	23.5091	1.27132	3	4.62735	1.16108	3	34.6595	337	38.2661	5.5415	1.18622	0.0393247	0.0985943
F2Z5N0	Proteasome subunit alpha type OS=Sus scrofa GN=PSMA6 PE=1 SV=1 - [F2Z5N0_PIG]	48.78	3	11	11	17	0.989773	17	3.47967	1.0511	17	8.47571	0.975352	17	7.98889	0.990191	17	7.96843	1.05313	17	23.2856	1.03808	17	14.1906	1.0696	17	15.1493	1.13899	17	16.2557	246	27.3818	6.75635	1.07323	0.0393706	0.0985676
A0A287ADP5	Lin-7 homolog A, crumbs cell polarity complex component OS=Sus scrofa GN=LIN7A PE=1 SV=1 - [A0A287ADP5_PIG]	23.18	9	5	5	5	1.18058	4	7.91107	1.00425	4	10.8943	1.00794	4	4.55578	0.879788	4	3.90472	0.829506	4	10.6226	0.80641	4	12.3758	0.871555	4	6.37937	0.8883	4	6.2046	233	25.9866	8.71924	0.833817	0.0396229	0.0990573
A0A287AHB7	Uncharacterized protein OS=Sus scrofa PE=4 SV=1 - [A0A287AHB7_PIG]	24.06	2	4	4	6	0.940131	6	11.7737	1.01513	6	7.95576	0.968633	6	19.8105	1.08033	6	7.59292	1.14882	6	17.2495	1.18956	6	6.37657	1.1207	6	11.4561	1.02723	6	12.9628	133	15.0616	8.27979	1.12039	0.0399101	0.0996325
F1RIF8	6-phosphogluconate dehydrogenase, decarboxylating OS=Sus scrofa GN=PGD PE=1 SV=3 - [F1RIF8_PIG]	14.74	3	6	6	7	0.915027	7	6.52854	0.987901	7	6.67209	0.988482	7	2.97751	1.10244	7	6.54936	1.11457	7	6.64102	1.22367	7	4.59968	1.12742	7	11.923	1.06327	7	5.78158	475	52.2674	6.80029	1.13398	0.0399257	0.099529
F1RZ80	Coiled-coil domain containing 40 OS=Sus scrofa GN=CCDC40 PE=4 SV=3 - [F1RZ80_PIG]	17.19	2	13	13	14	0.99248	14	8.64159	1.00691	14	8.8152	1.01148	14	10.6045	0.984585	14	5.40607	0.920501	14	18.8039	0.938039	14	17.6249	0.908203	14	15.7627	1.00181	14	16.2214	960	110.547	6.11279	0.943211	0.0400972	0.099814
K9IVW6	GLUT3 OS=Sus scrofa GN=SLC2A3 PE=1 SV=1 - [K9IVW6_PIG]	11.76	9	7	8	13	1.04013	12	4.8639	1.01011	12	14.6953	1.00759	12	8.42568	0.942787	12	8.32319	1.03739	12	19.0349	1.11303	12	15.1569	1.09089	12	19.2839	1.22624	12	17.8154	493	53.9277	8.44092	1.11671	0.0401396	0.0997771
A0A286ZQZ7	Secretogranin-1 OS=Sus scrofa GN=CHGB PE=4 SV=1 - [A0A286ZQZ7_PIG]	1.65	3	1	1	1	1.14447	1		0.9198	1		1.06887	1		0.916746	1		0.8558	1		0.891814	1		0.85882	1		0.844176	1		666	74.1366	5.14795	0.852027	0.0402435	0.0998932
A0A287A8E9	Uncharacterized protein OS=Sus scrofa GN=KRT8 PE=1 SV=1 - [A0A287A8E9_PIG]	7.88	17	2	3	3	1.0842	2	9.20775	0.945901	2	0.542956	1.02559	2	6.64043	0.974183	2	3.65181	0.937186	2	12.053	0.898461	2	12.2125	0.874719	2	18.1678	0.952308	2	13.3597	406	46.1494	5.21143	0.908881	0.0403452	0.100003
A1XQU1	Proteasome subunit beta type-7 OS=Sus scrofa GN=PSMB7 PE=2 SV=2 - [PSB7_PIG]	11.91	1	3	3	4	1.09288	4	5.27517	0.994232	4	11.9832	1.02772	4	4.4076	0.906189	4	5.99651	0.831919	4	21.6689	0.881079	4	15.5355	0.939613	4	15.5539	0.901302	4	26.6879	277	29.9612	7.29834	0.883835	0.040497	0.100237
F1SGQ0	Dehydrogenase/reductase 1 OS=Sus scrofa GN=DHRS1 PE=1 SV=1 - [F1SGQ0_PIG]	3.19	2	1	1	1	1.06535	1		0.873403	1		1.09001	1		1.01215	1		1.05148	1		1.25785	1		1.35319	1		1.20403	1		313	34.0733	7.85498	1.20432	0.0409223	0.101147
F1RS89	LPS responsive beige-like anchor protein OS=Sus scrofa GN=LRBA PE=1 SV=3 - [F1RS89_PIG]	0.49	8	1	1	1	1.07676	1		1.00397	1		0.893457	1		1.03217	1		1.06978	1		1.10405	1		1.18605	1		1.28295	1		2455	273.187	5.41455	1.15887	0.0412984	0.101932
A0A287AJH3	Uncharacterized protein OS=Sus scrofa PE=4 SV=1 - [A0A287AJH3_PIG]	30.99	3	2	2	7	1.02601	7	5.9073	0.982473	7	7.55757	1.03862	7	8.08493	0.94346	7	2.17318	0.939656	7	16.6608	0.924957	7	13.9091	0.963453	7	14.7922	0.903535	7	13.93	71	7.92003	8.57275	0.935105	0.0417528	0.102908
F1SND1	Uncharacterized protein OS=Sus scrofa GN=TXNDC8 PE=4 SV=3 - [F1SND1_PIG]	22.88	2	2	2	3	1.03198	3	29.3482	1.0187	3	28.6873	1.06668	3	30.2534	0.918179	3	16.2999	0.943604	3	4.73922	0.9372	3	9.2149	0.910426	3	2.84645	0.854662	3	0.213222	118	13.5398	9.01221	0.903447	0.0418283	0.102948
A0A287ABI6	Dynein regulatory complex subunit 3 OS=Sus scrofa GN=DRC3 PE=4 SV=1 - [A0A287ABI6_PIG]	2.36	1	1	1	1	1.09786	1		0.950662	1		1.05183	1		0.939982	1		0.97139	1		0.880675	1		0.836434	1		0.843883	1		509	58.6399	4.83057	0.874281	0.0426126	0.104731
A0A287AHC2	Glucosamine-6-phosphate isomerase OS=Sus scrofa GN=GNPDA1 PE=1 SV=1 - [A0A287AHC2_PIG]	9.39	1	2	3	4	0.897266	2	12.7608	1.01744	2	4.09613	0.962023	2	0.175995	1.11014	2	12.2896	1.23348	2	1.31822	1.15402	2	6.35941	1.18196	2	6.14158	1.04078	2	3.94658	309	35.0435	6.90283	1.15636	0.0426221	0.104607
A0A287ARI1	Eukaryotic translation initiation factor 3 subunit F OS=Sus scrofa GN=EIF3F PE=3 SV=1 - [A0A287ARI1_PIG]	2.3	1	1	1	1	1.03889	1		0.941583	1		0.984699	1		1.05228	1		1.11854	1		1.45011	1		1.08098	1		1.47221	1		348	36.2995	5.45264	1.2749	0.0428002	0.104896
F1SAS2	Acyl-CoA synthetase short chain family member 1 OS=Sus scrofa GN=ACSS1 PE=1 SV=3 - [F1SAS2_PIG]	6.92	4	4	4	4	1.12392	4	6.32018	0.974929	4	14.0015	1.0523	4	4.65161	0.941051	4	4.38799	1.27275	4	2.45728	1.16961	4	21.469	1.12094	4	18.3783	1.10214	4	16.1615	621	67.9958	7.57666	1.14008	0.0428678	0.104915
F1RWM9	Coiled-coil domain containing 183 OS=Sus scrofa GN=CCDC183 PE=4 SV=2 - [F1RWM9_PIG]	15.73	1	7	7	8	1.01306	8	12.8117	0.987998	8	9.73815	1.02335	8	11.5973	0.972064	8	9.50625	0.996956	8	15.8575	0.910437	8	16.8247	0.920498	8	13.4339	0.938082	8	11.6441	534	61.6165	9.43701	0.942325	0.0435177	0.106356
I3L823	Uncharacterized protein OS=Sus scrofa PE=4 SV=2 - [I3L823_PIG]	3.38	2	1	1	1	0.930802	1		1.12448	1		0.962904	1		0.984113	1		0.99966	1		0.725472	1		0.743586	1		0.699347	1		325	38.4313	9.49561	0.791561	0.0436	0.106408
I3LDE6	Rhophilin associated tail protein 1 like OS=Sus scrofa GN=ROPN1L PE=4 SV=1 - [I3LDE6_PIG]	45.41	1	7	7	11	1.01608	11	14.2315	0.9894	11	5.14144	1.00339	11	7.00738	1.01306	11	10.5951	0.939891	11	18.6799	0.999693	11	13.6618	0.976861	11	5.69147	0.965196	11	23.0989	218	24.5647	7.29834	0.965121	0.0441672	0.107642
F1RGE3	NADH dehydrogenase [ubiquinone] 1 alpha subcomplex subunit 2 OS=Sus scrofa GN=NDUFA2 PE=1 SV=1 - [F1RGE3_PIG]	42.42	2	5	5	9	0.984263	9	9.9932	0.970413	9	8.4588	1.03632	9	8.70676	1.03319	9	3.72647	1.03908	9	11.0107	1.04828	9	13.404	1.05531	9	15.4785	1.05749	9	14.7952	99	11.0749	9.90576	1.04373	0.0441794	0.107522
C6K7I1	Importin subunit alpha OS=Sus scrofa GN=KPNA3 PE=1 SV=1 - [C6K7I1_PIG]	2.5	1	1	1	1	0.84743	1		0.950859	1		1.1583	1		1.06792	1		1.54683	1		0.993896	1		1.50736	1		1.44992	1		521	57.7368	4.94482	1.36613	0.0442929	0.107648
F1RKJ9	Isochorismatase domain containing 1 OS=Sus scrofa GN=ISOC1 PE=1 SV=1 - [F1RKJ9_PIG]	4.71	1	1	1	1	1.01235	1		1.01544	1		0.943627	1		1.03588	1		1.03843	1		1.0568	1		1.06238	1		1.11994	1		297	32.0841	7.38623	1.06744	0.0447353	0.108572
A0A287ASK9	Uncharacterized protein OS=Sus scrofa GN=C4orf47 PE=4 SV=1 - [A0A287ASK9_PIG]	10.85	2	3	3	3	0.98345	3	3.61202	1.02828	3	2.18638	0.984465	3	4.23202	0.994013	3	7.11729	1.21208	3	28.9815	1.08714	3	13.0601	1.06907	3	22.6782	1.03125	3	6.29103	295	32.8196	9.62744	1.10258	0.0450906	0.109282
F1RN44	Uncharacterized protein OS=Sus scrofa GN=LAMP1 PE=1 SV=2 - [F1RN44_PIG]	2.66	2	1	1	1	0.757133	1		1.08753	1		1.02109	1		1.12124	1		0.884647	1		0.73625	1		0.733508	1		0.704137	1		413	43.9044	9.01221	0.767129	0.045119	0.109199
A0A286ZZ98	Neutral alpha-glucosidase AB OS=Sus scrofa GN=GANAB PE=1 SV=1 - [A0A286ZZ98_PIG]	2.13	5	2	2	2	1.31296	2	26.9439	0.83757	2	11.7839	1.06342	2	8.7167	0.831344	2	15.4409	0.718448	2	2.59907	0.675526	2	8.01262	0.703006	2	11.4881	0.777539	2	28.4393	847	95.9817	5.65576	0.710585	0.0452721	0.109418
A0A287AFU8	Methylmalonyl-CoA mutase, mitochondrial OS=Sus scrofa GN=MUT PE=4 SV=1 - [A0A287AFU8_PIG]	1.13	5	1	1	1	1.06821	1		1.03143	1		0.803843	1		1.08408	1		1.34809	1		1.02587	1		1.2908	1		1.31513	1		706	78.2275	7.94287	1.24886	0.0456276	0.110125
C7C1I8	WAP four-disulfide core domain 10A-like (Fragment) OS=Sus scrofa GN=WFDC10AL PE=2 SV=1 - [C7C1I8_PIG]	50	2	4	4	69	0.956714	69	11.0131	1.02497	69	13.1129	1.00456	69	12.2197	0.994019	69	14.0752	1.03613	69	15.8774	1.12553	69	18.2227	1.04885	69	13.6886	1.03233	69	21.7611	106	11.7178	8.74854	1.06597	0.0459035	0.110638
Q29569	Histone H3 (Fragment) OS=Sus scrofa PE=2 SV=1 - [Q29569_PIG]	21.9	10	3	3	8	1.04693	8	20.1814	0.919152	8	14.7208	0.974375	8	9.8186	0.924511	8	21.1179	0.973912	8	26.0025	1.15984	8	17.5196	1.11434	8	26.6228	1.12372	8	14.1129	105	11.6874	11.3999	1.13114	0.0459068	0.110493
F1SLT8	Coiled-coil domain containing 80 OS=Sus scrofa GN=CCDC80 PE=4 SV=2 - [F1SLT8_PIG]	3.25	3	1	1	1	1.08846	1		1.24892	1		0.418603	1		1.16235	1		1.38616	1		1.47727	1		1.39615	1		1.8192	1		954	108.416	9.74463	1.55137	0.0461073	0.110823
F1RPE0	Oxysterol-binding protein OS=Sus scrofa GN=OSBP2 PE=3 SV=3 - [F1RPE0_PIG]	6.33	1	6	6	7	1.07129	7	11.617	1.04451	7	4.46864	0.930889	7	16.3127	0.953426	7	9.66801	0.832891	7	11.4767	0.917938	7	17.67	0.86842	7	13.7815	0.950429	7	4.30899	1042	114.842	8.20654	0.892393	0.046216	0.110931
A0A287AF07	NAD-dependent protein deacylase sirtuin-5, mitochondrial OS=Sus scrofa GN=SIRT5 PE=1 SV=1 - [A0A287AF07_PIG]	12.34	3	3	3	3	0.936991	3	19.0951	0.970219	3	22.0432	1.0667	3	2.44876	0.932362	3	19.1642	1.12317	3	0.165358	1.04461	3	7.2669	1.17258	3	12.1979	1.02742	3	23.0144	308	33.399	8.42627	1.11814	0.0465548	0.111591
F1SIX3	UTP--glucose-1-phosphate uridylyltransferase OS=Sus scrofa GN=UGP2 PE=1 SV=3 - [F1SIX3_PIG]	24.55	2	9	9	9	0.933861	9	21.1893	1.02603	9	13.5602	0.930035	9	5.90086	1.02444	9	7.27909	1.06043	9	7.29663	1.0469	9	10.2481	1.06445	9	8.48711	1.02556	9	10.6981	497	55.6451	7.60596	1.07229	0.0467232	0.111841
Q52N47	Integral membrane protein 2B OS=Sus scrofa GN=ITM2B PE=2 SV=1 - [ITM2B_PIG]	10.9	1	1	1	2	0.913253	1		1.12167	1		0.811123	1		1.12246	1		0.710674	1		0.79789	1		0.827296	1		0.813557	1		266	30.2623	5.52881	0.793603	0.0470329	0.112428
F1RV70	NADPH:adrenodoxin oxidoreductase, mitochondrial OS=Sus scrofa GN=FDXR PE=1 SV=1 - [F1RV70_PIG]	17.68	4	7	7	9	0.976931	9	12.2748	1.01487	9	9.37385	0.981957	9	8.27463	1.00803	9	13.6828	0.929592	9	9.2334	0.901667	9	10.8927	0.952513	9	15.3388	0.989977	9	10.2561	492	54.1594	9.02686	0.947751	0.047309	0.112933
F1S2K3	Uncharacterized protein OS=Sus scrofa GN=NUTF2 PE=1 SV=1 - [F1S2K3_PIG]	40.16	3	4	4	6	0.922118	6	1.46711	1.06006	6	9.45127	0.97591	6	5.8475	1.11787	6	8.71826	1.23643	6	14.1097	1.13655	6	6.72596	1.10719	6	8.3691	1.11865	6	9.97066	127	14.4991	5.37646	1.12828	0.0474071	0.113013
D0G6X7	Dihydroxyacetone phosphate acyltransferase OS=Sus scrofa GN=GNPAT PE=2 SV=1 - [D0G6X7_PIG]	5.29	1	1	3	3	0.973539	1		1.16186	1		0.944356	1		0.926309	1		1.13107	1		1.15431	1		1.10802	1		1.16617	1		680	77.218	6.88818	1.13817	0.0479062	0.114047
A0A287BSC3	Alkaline phosphatase OS=Sus scrofa GN=ALPL PE=1 SV=1 - [A0A287BSC3_PIG]	31.87	3	13	13	29	1.0568	29	14.5413	0.985744	29	9.97259	1.00818	29	9.5176	0.948747	29	11.6635	1.07667	29	22.3417	1.0277	29	18.7513	1.07521	29	10.8084	1.0724	29	16.3345	524	57.5749	6.771	1.06313	0.0479994	0.114113
A0A287ACY1	Uncharacterized protein OS=Sus scrofa GN=RANGRF PE=1 SV=1 - [A0A287ACY1_PIG]	19.86	2	3	3	6	0.967258	6	9.53729	1.09186	6	4.29249	0.958497	6	10.6424	0.933703	6	3.0633	0.885745	6	9.18496	0.847087	6	13.0385	0.864378	6	8.4721	0.944849	6	27.148	146	16.2792	4.76709	0.896424	0.0480228	0.114013
A0A286ZQ79	Adenylate kinase isoenzyme 1 OS=Sus scrofa GN=AK1 PE=1 SV=1 - [A0A286ZQ79_PIG]	70.14	5	15	15	65	0.962444	65	11.3032	1.02298	65	7.4478	0.968504	65	10.3635	1.0383	65	10.5174	0.941995	65	12.0413	0.961621	65	13.5903	0.95378	65	10.415	0.894683	65	13.612	211	23.4012	8.57275	0.939846	0.0483632	0.114665
F1RKG8	Uncharacterized protein OS=Sus scrofa GN=PEBP1 PE=1 SV=1 - [F1RKG8_PIG]	63.64	1	9	9	25	0.970096	25	7.8613	1.03362	25	8.93306	0.991232	25	6.17835	1.05949	25	6.96003	1.11972	25	10.2346	1.10124	25	13.7329	1.07026	25	6.32978	1.03469	25	13.4963	187	20.9586	7.48877	1.06696	0.0485243	0.114891
A0A287B110	Tissue specific transplantation antigen P35B OS=Sus scrofa GN=TSTA3 PE=1 SV=1 - [A0A287B110_PIG]	7.17	3	2	2	3	1.01064	3	4.05328	0.977162	3	5.18485	1.07143	3	0.736366	0.975215	3	0.276077	0.907027	3	5.87643	0.882952	3	13.855	0.994367	3	12.159	0.926121	3	5.52283	321	36.1333	7.35693	0.919697	0.0486343	0.114996
Q29554	Trifunctional enzyme subunit alpha, mitochondrial OS=Sus scrofa GN=HADHA PE=1 SV=1 - [ECHA_PIG]	49.28	2	32	32	127	0.974125	124	11.2465	0.991032	125	11.621	0.982387	123	15.4258	1.02947	125	13.1467	1.02396	124	16.6881	1.05343	125	17.883	1.04558	124	18.2092	1.00975	124	15.6711	763	83.0539	9.20264	1.03915	0.048845	0.115338
A0A287AJR1	Uncharacterized protein OS=Sus scrofa PE=4 SV=1 - [A0A287AJR1_PIG]	14.65	1	10	11	32	0.969547	30	12.9022	1.0198	30	8.78613	0.988545	30	7.47233	1.00191	30	8.40893	1.0221	30	18.8119	1.0123	30	17.0633	1.03685	30	12.1263	1.02432	30	16.8779	737	82.7378	7.76709	1.02909	0.048976	0.115491
F1SGT3	Dihydrolipoamide acetyltransferase component of pyruvate dehydrogenase complex OS=Sus scrofa GN=PDHX PE=1 SV=2 - [F1SGT3_PIG]	19.37	1	9	9	16	1.03371	16	19.0746	1.0147	16	20.4777	0.916817	16	13.6664	0.98977	16	19.4601	0.94183	16	17.6845	0.920801	16	17.4779	0.926297	16	16.4775	0.900663	16	15.5451	475	51.1478	7.40088	0.932893	0.0491956	0.115852
I3LB80	Solute carrier family 3 member 2 OS=Sus scrofa GN=SLC3A2 PE=1 SV=2 - [I3LB80_PIG]	1.75	2	1	1	1	1.15929	1		1.03679	1		1.00156	1		0.844233	1		0.82346	1		0.805956	1		0.828593	1		0.909472	1		515	56.3111	5.26221	0.833147	0.0499393	0.117445
A5D9P1	Estradiol 17-beta-dehydrogenase 8 OS=Sus scrofa GN=HSD17B8 PE=1 SV=1 - [A5D9P1_PIG]	18.53	4	3	3	3	1.04835	3	1.96437	0.955421	3	5.96098	0.976748	3	1.29383	1.05879	3	2.06279	0.945471	3	14.7928	0.974295	3	7.91945	0.921989	3	1.78392	0.883644	3	3.22266	259	26.6748	6.03662	0.922286	0.0499956	0.117419
D0G0C3	Adenosylhomocysteinase OS=Sus scrofa GN=AHCY PE=2 SV=1 - [D0G0C3_PIG]	26.16	10	10	10	13	0.943039	12	10.0837	1.01954	12	6.69929	0.9214	12	11.6946	1.07175	12	8.87943	1.09942	12	10.6094	1.08981	12	6.50678	1.08372	12	8.26299	1.04308	12	5.66668	432	47.6933	6.29053	1.09109	0.0502366	0.117826
A0A287A5U7	HSPA (Hsp70) binding protein 1 OS=Sus scrofa GN=HSPBP1 PE=1 SV=1 - [A0A287A5U7_PIG]	8.41	2	2	2	2	1.00573	2	0.0326684	1.13872	2	0.707017	0.978431	2	8.10406	0.892332	2	6.2194	0.94351	2	10.1664	0.847322	2	19.6565	0.836952	2	13.5431	0.818661	2	11.8981	309	34.6333	5.05908	0.858347	0.0502439	0.117685
A0A287A7T7	Uncharacterized protein OS=Sus scrofa PE=4 SV=1 - [A0A287A7T7_PIG]	10.2	1	1	1	2	1.01445	2	2.65775	1.02405	2	3.84276	1.00383	2	9.79994	0.974745	2	6.45412	1.06318	2	7.77417	1.11345	2	2.60188	1.09806	2	2.5093	1.32087	2	2.53961	98	10.9418	4.77979	1.14401	0.0504094	0.117915
I3LNF8	Leucine zipper protein 1 OS=Sus scrofa GN=LUZP1 PE=4 SV=1 - [I3LNF8_PIG]	0.75	1	1	1	1	0.960452	1		1.06242	1		0.91917	1		1.05388	1		0.913802	1		0.921055	1		0.925181	1		0.871446	1		1072	119.699	8.66064	0.908798	0.0504549	0.117863
B2D1T4	Cathepsin H transcript variant 4 OS=Sus scrofa GN=CTSH PE=2 SV=1 - [B2D1T4_PIG]	4.08	6	1	1	1	0.982346	1		1.00444	1		0.928476	1		1.08409	1		0.96127	1		0.81844	1		0.917441	1		0.8676	1		196	22.0792	10.4917	0.891332	0.0510823	0.119169
F1RSY2	Uncharacterized protein OS=Sus scrofa PE=4 SV=3 - [F1RSY2_PIG]	5.4	1	2	2	2	1.13354	2	13.8284	0.912024	2	11.1413	1.07906	2	5.38136	0.918238	2	1.27555	0.934492	2	9.21659	0.862988	2	16.1982	0.796808	2	22.2546	0.831436	2	21.7312	426	49.2975	9.18799	0.847353	0.0511463	0.119159
F1RST3	Testis expressed 26 OS=Sus scrofa GN=TEX26 PE=4 SV=3 - [F1RST3_PIG]	3.66	1	1	1	1	1.22198	1		0.891697	1		1.03911	1		0.901795	1		1.402	1		1.17269	1		1.17122	1		1.22556	1		273	31.1966	9.61279	1.22614	0.0514295	0.119659
A0A288CFT0	Triosephosphate isomerase OS=Sus scrofa GN=TPI1 PE=1 SV=1 - [A0A288CFT0_PIG]	69.12	6	17	17	146	0.932659	145	16.126	1.01671	146	14.1167	0.965564	146	10.9355	1.04062	146	12.7701	0.936321	146	15.9519	0.932023	146	15.6222	0.918158	146	16.4923	0.929266	146	16.565	285	30.4857	7.7085	0.939378	0.0515525	0.119786
A0A287ABL1	Solute carrier family 44 member 5 OS=Sus scrofa GN=SLC44A5 PE=3 SV=1 - [A0A287ABL1_PIG]	3.4	2	1	1	1	1.29293	1		0.898926	1		1.14673	1		0.748911	1		0.729904	1		0.793788	1		0.622655	1		0.709344	1		676	77.2983	8.80713	0.698641	0.0515779	0.119685
A0A287A2U7	Deoxyribonuclease OS=Sus scrofa GN=DNASE1L1 PE=3 SV=1 - [A0A287A2U7_PIG]	5.66	3	1	1	3	1.05163	3	3.05819	1.12166	3	7.11249	1.16559	3	1.93508	0.791585	3	20.1804	0.819922	3	24.2841	0.729497	3	20.3136	0.830451	3	8.04079	0.883453	3	31.9291	265	29.6096	5.46533	0.790062	0.0518885	0.120246
I3LT88	Sodium/potassium-transporting ATPase subunit alpha OS=Sus scrofa GN=ATP1A1 PE=1 SV=2 - [I3LT88_PIG]	7.19	5	1	5	11	0.952442	1		0.98359	1		1.0136	1		1.06202	1		0.965574	1		0.953357	1		0.908626	1		0.859305	1		988	109.691	6.27783	0.919038	0.0519291	0.120181
A0A286ZR58	TSC22 domain family member 4 OS=Sus scrofa GN=TSC22D4 PE=4 SV=1 - [A0A286ZR58_PIG]	4.76	2	1	1	1	1.33763	1		0.954612	1		0.966973	1		0.79988	1		1.33712	1		1.51085	1		1.12062	1		1.51792	1		168	17.5441	9.5835	1.35166	0.0519852	0.120151
F1SMC9	Heat shock protein family B (small) member 2 OS=Sus scrofa GN=HSPB2 PE=4 SV=1 - [F1SMC9_PIG]	6.51	1	1	1	1	0.884239	1		0.92048	1		1.19169	1		1.03954	1		0.870909	1		0.80915	1		0.859827	1		0.806224	1		169	19.8651	7.50342	0.829076	0.0520848	0.120222
F1RZT2	Uncharacterized protein OS=Sus scrofa GN=PFDN6 PE=1 SV=1 - [F1RZT2_PIG]	9.3	1	1	1	1	1.09313	1		1.04275	1		1.05129	1		0.855134	1		0.89147	1		0.805191	1		0.85528	1		0.923085	1		129	14.5878	8.88037	0.859665	0.0521693	0.120258
Q06AA9	Ubiquitin-conjugating enzyme E2 D2 OS=Sus scrofa GN=UBE2D2 PE=2 SV=1 - [UB2D2_PIG]	4.76	1	1	1	1	0.955831	1		1.10165	1		1.02627	1		0.934588	1		1.05295	1		1.18272	1		1.24676	1		1.48628	1		147	16.7264	7.82568	1.23651	0.0521976	0.120165
A0A287ADK3	Aldehyde dehydrogenase 7 family member A1 OS=Sus scrofa GN=ALDH7A1 PE=1 SV=1 - [A0A287ADK3_PIG]	25.74	4	10	10	12	0.978491	12	7.74573	1.03582	12	5.24318	0.979306	12	9.84856	1.00475	12	6.13296	0.900736	12	10.5392	0.952907	12	20.365	0.925769	12	16.9062	0.991111	12	15.4651	509	55.4215	7.41553	0.943015	0.0524155	0.120507
F1S8M4	Chromosome 1 open reading frame 100 OS=Sus scrofa GN=C1orf100 PE=4 SV=2 - [F1S8M4_PIG]	8.7	1	1	1	1	0.969756	1		0.964258	1		1.03413	1		1.04973	1		0.933885	1		0.838344	1		0.849617	1		0.990499	1		138	16.3894	9.01221	0.899069	0.0532016	0.122154
Q0R678	DJ-1 protein OS=Sus scrofa GN=PARK7 PE=1 SV=1 - [Q0R678_PIG]	76.19	3	13	13	42	0.944363	42	13.3321	1.03432	42	9.00809	0.97872	42	9.91399	1.07154	42	10.9856	1.08875	42	15.117	1.10739	42	17.4816	1.10353	42	17.4562	1.03943	42	11.106	189	19.9235	6.78564	1.07698	0.0536075	0.122924
F1S0P1	Regulator of G protein signaling 22 OS=Sus scrofa GN=RGS22 PE=4 SV=3 - [F1S0P1_PIG]	9.46	3	9	9	9	0.987881	9	6.64032	1.02234	9	9.44188	1.03788	9	9.42429	0.982812	9	6.98063	0.93077	9	15.3822	0.914815	9	19.4205	1.0052	9	12.6264	0.952366	9	14.3094	1258	146.078	8.19189	0.943497	0.053821	0.123252
F1SR99	Voltage-dependent T-type calcium channel subunit alpha OS=Sus scrofa GN=CACNA1I PE=3 SV=3 - [F1SR99_PIG]	1.01	1	1	1	1	1.08217	1		0.94527	1		1.10798	1		0.913886	1		0.397214	1		0.866702	1		0.814863	1		0.821386	1		2071	229.098	6.75635	0.716213	0.0538834	0.123233
I3LN92	NME/NM23 family member 5 OS=Sus scrofa GN=NME5 PE=3 SV=1 - [I3LN92_PIG]	25	1	4	4	5	1.02514	5	5.66863	1.00113	5	4.7293	1.16437	5	10.5121	0.929432	5	18.5306	0.864573	5	15.9371	0.966371	5	10.7601	0.910094	5	3.10658	0.834416	5	7.0433	212	24.1005	6.52197	0.867815	0.054016	0.123374
F1STB9	Testis expressed 37 OS=Sus scrofa GN=TEX37 PE=4 SV=1 - [F1STB9_PIG]	23.33	2	3	3	8	1.01428	8	7.38663	1.0044	8	4.83711	0.967343	8	5.3367	1.02267	8	6.52969	1.01642	8	13.7188	1.0627	8	11.7578	1.04612	8	7.11974	1.03309	8	12.9817	180	20.6103	8.07471	1.03732	0.0540663	0.123328
F1SED5	Proline rich 30 OS=Sus scrofa GN=PRR30 PE=4 SV=2 - [F1SED5_PIG]	8.56	1	2	2	2	1.20146	2	2.58433	0.899032	2	2.48708	1.08658	2	6.79028	0.87315	2	1.21056	0.782656	2	46.9454	0.786554	2	24.1139	0.805994	2	18.2419	0.895908	2	20.9575	397	42.6266	9.90576	0.805647	0.0541909	0.123451
A0A287AJ16	Uncharacterized protein OS=Sus scrofa PE=4 SV=1 - [A0A287AJ16_PIG]	20.47	1	2	2	3	0.95422	3	8.61685	1.05417	3	0.780946	1.0856	3	6.96339	0.946407	3	8.5707	0.899949	3	7.51658	0.865603	3	1.50731	0.953287	3	16.2181	0.937484	3	11.235	127	14.1712	6.93213	0.90494	0.0544264	0.123825
D0G776	Leukotriene A(4) hydrolase OS=Sus scrofa GN=LTA4H PE=2 SV=1 - [D0G776_PIG]	11.19	4	5	5	7	1.09238	7	9.9248	0.927257	7	8.96921	1.05075	7	1.7906	0.939796	7	6.67805	0.969839	7	43.1544	0.735425	7	15.8162	0.829596	7	28.6248	0.871482	7	23.9987	581	65.9435	6.29053	0.849424	0.0549115	0.124766
A5GFX6	Tubulin beta chain OS=Sus scrofa GN=TUBB1 PE=1 SV=1 - [A5GFX6_PIG]	8.02	1	1	5	68	1.0218	1		0.902315	1		1.23618	1		0.904882	1		0.938884	1		1.61619	1		1.89044	1		1.78741	1		449	49.5222	5.21143	1.53325	0.0549718	0.124741
A0A287AXR5	Uncharacterized protein OS=Sus scrofa GN=YWHAZ PE=1 SV=1 - [A0A287AXR5_PIG]	64.1	11	11	16	112	0.949156	89	9.95296	1.00557	89	9.57742	0.986434	89	10.4017	1.03646	89	12.9433	1.04772	89	15.5121	1.05613	89	16.3176	1.03894	89	14.7281	1.0219	89	16.5537	234	26.6664	5.0083	1.04703	0.0550419	0.124738
A0A287ASX5	Radial spoke head 3 homolog OS=Sus scrofa GN=RSPH3 PE=4 SV=1 - [A0A287ASX5_PIG]	17.45	4	6	6	8	1.14514	8	12.01	0.935221	8	15.3736	1.01734	8	11.3915	0.9036	8	5.57973	0.860701	8	7.74519	0.906079	8	13.7417	0.841515	8	9.97433	0.866411	8	8.94602	361	41.4749	4.94482	0.868392	0.0556024	0.125845
F1RP34	NAD(P)H-hydrate epimerase OS=Sus scrofa GN=APOA1BP PE=1 SV=2 - [F1RP34_PIG]	20.14	2	5	5	8	1.00708	8	5.60726	1.04407	8	5.41805	0.955698	8	5.51121	1.02604	8	4.54514	1.02952	8	13.6671	1.16323	8	20.3094	1.05528	8	26.0212	1.15058	8	17.6411	288	31.4602	7.6499	1.09069	0.0556511	0.125792
F1STT0	Coiled-coil domain containing 83 OS=Sus scrofa GN=CCDC83 PE=4 SV=3 - [F1STT0_PIG]	2.18	1	1	1	1	0.899107	1		1.1926	1		1.18992	1		0.764457	1		0.763254	1		0.707842	1		0.709092	1		0.819039	1		412	48.7551	5.38916	0.741267	0.0557382	0.125825
A0A076EBT4	NADH-ubiquinone oxidoreductase chain 3 OS=Sus scrofa domesticus GN=ND3 PE=3 SV=1 - [A0A076EBT4_PIG]	13.04	21	1	1	1	1.0605	1		0.942127	1		0.964822	1		1.0492	1		1.15459	1		1.07819	1		1.06837	1		1.062	1		115	13.0659	5.18604	1.08627	0.0562311	0.126774
F1S1H3	DEAH-box helicase 8 OS=Sus scrofa GN=DHX8 PE=4 SV=3 - [F1S1H3_PIG]	1.16	2	1	1	1	1.07196	1		0.99592	1		1.01946	1		0.943839	1		1.20982	1		1.10564	1		1.02298	1		1.13462	1		1208	137.725	8.26514	1.10961	0.0565685	0.12737
A0A287BM70	Uncharacterized protein OS=Sus scrofa PE=4 SV=1 - [A0A287BM70_PIG]	29.22	1	4	4	18	0.96851	18	16.0288	0.999353	18	11.8848	1.01765	18	14.6403	0.980317	18	11.1447	1.03563	18	17.125	1.10378	18	18.7986	0.995603	18	11.5375	1.10976	18	20.8945	154	16.8655	7.53271	1.07034	0.056707	0.127518
F1S7B1	Sperm surface protein Sp17 OS=Sus scrofa GN=SPA17 PE=1 SV=2 - [F1S7B1_PIG]	41.83	1	5	5	37	0.909369	37	13.4872	1.00454	37	8.42434	1.03593	37	17.8104	1.03615	37	12.7363	1.11517	37	16.7345	1.12058	37	24.4166	1.04336	37	20.1056	1.04956	37	21.1867	153	17.6337	5.08447	1.08597	0.0568912	0.127767
F1S6Q1	Uncharacterized protein OS=Sus scrofa GN=NDUFA13 PE=1 SV=3 - [F1S6Q1_PIG]	25.79	1	4	4	13	0.946957	13	15.004	1.03157	13	7.03896	0.966314	13	13.3784	0.977458	13	10.232	0.829251	13	22.9461	0.932897	13	22.7281	0.93894	13	24.4241	0.924097	13	22.5159	159	18.4823	8.646	0.924249	0.0569141	0.127654
B5APU3	Actin-related protein 2-like protein OS=Sus scrofa GN=ACTR2 PE=1 SV=1 - [B5APU3_PIG]	3.05	1	1	1	1	1.06201	1		0.881296	1		1.17131	1		0.942684	1		0.894942	1		0.827838	1		0.810561	1		0.886818	1		394	44.7322	6.7417	0.842965	0.0569516	0.127575
P15175	Cathelin OS=Sus scrofa PE=1 SV=2 - [ICTL_PIG]	12.5	21	1	1	1	0.896657	1		1.0341	1		0.992765	1		1.07702	1		0.857547	1		0.87114	1		0.970766	1		0.767015	1		96	10.8435	5.21143	0.8665	0.0569629	0.127436
A0A287AYR7	Uncharacterized protein OS=Sus scrofa PE=4 SV=1 - [A0A287AYR7_PIG]	7.46	1	1	1	4	0.944169	4	7.39487	1.05471	4	2.36274	0.913939	4	1.93561	1.04997	4	3.20896	1.1229	4	1.11248	1.05864	4	9.53909	1.04679	4	7.96322	1.17769	4	10.2201	134	15.1928	9.37842	1.11185	0.0573404	0.128117
A0A287AW78	Carboxypeptidase, vitellogenic like OS=Sus scrofa GN=CPVL PE=3 SV=1 - [A0A287AW78_PIG]	21.2	4	9	9	14	1.02502	14	7.99947	1.01045	14	7.32131	0.991379	14	9.18725	1.01565	14	8.12116	1.00465	14	10.4741	0.964525	14	16.3771	0.955787	14	13.1946	0.991501	14	7.19412	415	47.477	7.43018	0.968821	0.057393	0.12807
F1RMN7	Hemopexin OS=Sus scrofa GN=HPX PE=3 SV=3 - [F1RMN7_PIG]	4.58	2	1	1	2	1.1044	2	6.40541	0.924164	2	0.688388	1.10358	2	3.21584	0.916194	2	8.97578	1.07464	2	2.39791	1.25531	2	12.2127	1.12269	2	18.1358	1.26732	2	1.3573	459	51.188	6.96143	1.1659	0.0574204	0.127967
I3LDC3	NADH:ubiquinone oxidoreductase subunit B10 OS=Sus scrofa GN=NDUFB10 PE=1 SV=1 - [I3LDC3_PIG]	34.66	1	5	5	12	1.01088	12	13.8349	1.00505	12	8.65802	1.00755	12	7.76492	1.00882	12	10.9875	1.01141	12	10.2762	0.964518	12	14.2283	0.933561	12	9.63269	0.899016	12	23.8449	176	20.8984	8.04541	0.9445	0.0577265	0.128486
I3LK91	Leucine rich repeat containing 34 OS=Sus scrofa GN=LRRC34 PE=4 SV=2 - [I3LK91_PIG]	12.09	2	4	4	12	0.960068	12	9.76687	1.06541	12	10.6198	0.975494	12	10.6722	1.03573	12	6.99237	0.882745	12	13.2641	0.958434	12	13.9983	0.977648	12	10.4357	0.90799	12	14.0288	422	46.8315	6.30322	0.923232	0.0581595	0.129284
Q29092	Endoplasmin OS=Sus scrofa GN=HSP90B1 PE=2 SV=3 - [ENPL_PIG]	13.18	2	8	9	12	1.08741	9	14.8582	0.987814	9	14.6673	1.03562	9	9.232	0.860323	9	18.1099	1.09438	9	18.862	1.07688	9	16.494	1.12155	9	14.4583	1.21548	9	21.466	804	92.4132	4.83057	1.13526	0.0584923	0.129859
F1RK58	Uncharacterized protein OS=Sus scrofa GN=HMOX2 PE=1 SV=2 - [F1RK58_PIG]	7.48	2	2	2	2	0.989087	2	16.5035	0.959164	2	3.85289	1.196	2	10.1302	0.891854	2	22.4402	0.955573	2	2.32736	0.761187	2	2.47139	0.773654	2	2.84652	0.805267	2	5.38	294	33.5857	5.32568	0.816549	0.058614	0.129964
A0A286ZSK1	Ankyrin repeat and SOCS box containing 15 OS=Sus scrofa GN=ASB15 PE=4 SV=1 - [A0A286ZSK1_PIG]	1.17	5	1	1	1	0.939809	1		1.04303	1		0.939478	1		1.07407	1		1.05491	1		1.05483	1		1.13875	1		1.15385	1		514	56.8374	5.31299	1.10158	0.0599857	0.132836
F2Z572	Phosphoribosyl pyrophosphate synthetase 1 OS=Sus scrofa GN=PRPS1 PE=1 SV=1 - [F2Z572_PIG]	15.09	3	3	4	6	0.878285	5	7.36891	1.10087	5	1.74038	0.93399	5	8.29781	1.10801	5	4.03034	1.23494	5	7.88012	1.27781	5	20.229	1.1735	5	7.24117	1.04626	5	1.76015	318	34.8119	6.97607	1.1769	0.0606068	0.134042
F1SAR5	Glutaredoxin 5 OS=Sus scrofa GN=GLRX5 PE=1 SV=1 - [F1SAR5_PIG]	9.09	1	1	1	1	1.04137	1		0.977433	1		1.13198	1		0.898277	1		1.17933	1		1.31134	1		1.13244	1		1.07493	1		154	16.6066	7.38623	1.16028	0.061268	0.135332
I3L9V7	Uncharacterized protein OS=Sus scrofa GN=TCN2 PE=4 SV=2 - [I3L9V7_PIG]	22.75	3	7	7	8	1.05545	8	3.39372	1.00191	8	6.45046	0.987027	8	1.3358	0.984859	8	6.49053	1.09137	8	16.7834	1.11727	8	27.5056	1.02632	8	21.9135	1.04117	8	23.6057	378	41.8362	8.95361	1.06127	0.0616186	0.135935
F1RIS6	Methylmalonic aciduria (cobalamin deficiency) cblB type OS=Sus scrofa GN=MMAB PE=1 SV=2 - [F1RIS6_PIG]	10.79	1	2	2	3	1.12079	3	1.77423	0.99905	3	0.700106	1.04271	3	0.580317	0.952139	3	5.36932	1.14394	3	2.50911	1.07848	3	4.46776	1.15498	3	0.639759	1.10391	3	4.00818	241	26.5187	8.90967	1.0891	0.0618095	0.136184
F1SBK5	Ankyrin repeat and EF-hand domain containing 1 OS=Sus scrofa GN=ANKEF1 PE=4 SV=1 - [F1SBK5_PIG]	6.7	2	5	5	6	0.963258	6	11.8869	0.991196	6	7.23543	1.0137	6	2.05764	1.01353	6	6.41	0.970426	6	4.05209	0.982188	6	5.94685	0.932128	6	6.36718	0.913788	6	3.43136	776	86.8466	8.14795	0.954002	0.0619488	0.136319
A0A287BDJ1	Septin 7 OS=Sus scrofa GN=SEPT7 PE=1 SV=1 - [A0A287BDJ1_PIG]	20.41	21	8	9	14	1.00119	9	10.6472	0.966622	9	8.59439	1.01465	9	8.83568	1.0538	9	12.5927	0.955541	9	6.7154	0.994845	9	9.12069	0.943517	9	11.1936	0.902552	9	7.45671	436	50.5349	8.63135	0.940587	0.0619856	0.136228
I3LGM7	Protein tyrosine phosphatase, receptor type R OS=Sus scrofa GN=PTPRR PE=4 SV=2 - [I3LGM7_PIG]	4.44	2	1	1	1				2.0384	1					1.65467	1					2.74573	1					3.1879	1		540	60.9366	7.85498	1.60669	0.0619965	0.13608
A0A286ZZY1	Ubiquitin domain containing 2 OS=Sus scrofa GN=UBTD2 PE=1 SV=1 - [A0A286ZZY1_PIG]	6.84	2	1	1	1	0.995657	1		0.868479	1		1.18739	1		0.998709	1		0.725854	1		0.843954	1		0.838529	1		0.929442	1		190	21.5199	5.31299	0.824096	0.0621195	0.136179
A0A286ZLY3	Pyruvate dehydrogenase phosphatase regulatory subunit OS=Sus scrofa GN=PDPR PE=1 SV=1 - [A0A286ZLY3_PIG]	2.23	2	1	1	1	1.14846	1		0.970532	1		1.12851	1		0.816731	1		1.18159	1		1.15242	1		1.19649	1		1.35509	1		537	61.6256	6.1001	1.2021	0.0622791	0.136358
A0A286ZRQ7	Uncharacterized protein OS=Sus scrofa PE=4 SV=1 - [A0A286ZRQ7_PIG]	17.24	4	3	3	10	0.99082	10	18.0948	1.0364	10	22.7546	0.945093	10	12.226	0.956942	10	19.7262	1.06292	10	13.7715	1.05369	10	13.0997	1.02759	10	13.45	1.21511	10	23.1754	145	17.3582	8.5874	1.10945	0.0625891	0.136865
F1SJR7	Tubulin tyrosine ligase like 12 OS=Sus scrofa GN=TTLL12 PE=1 SV=3 - [F1SJR7_PIG]	3.45	1	1	1	1	1.05974	1		0.954022	1		1.03474	1		0.982702	1		0.951948	1		0.974517	1		0.93224	1		0.86446	1		580	67.3738	5.66846	0.923586	0.0629232	0.137423
Q9MZ16	Voltage-dependent anion-selective channel protein 1 OS=Sus scrofa GN=VDAC1 PE=2 SV=3 - [VDAC1_PIG]	15.55	3	2	4	41	0.956729	2	6.59374	1.00235	2	0.43638	0.99896	2	1.03272	1.05048	2	4.72379	0.841833	2	5.39672	0.948209	2	7.75212	0.942803	2	4.76615	0.966159	2	19.5937	283	30.7076	8.54346	0.922787	0.0631846	0.137821
F1SRQ7	Uncharacterized protein OS=Sus scrofa GN=SSBP1 PE=1 SV=2 - [F1SRQ7_PIG]	5.63	2	1	1	1	1.07746	1		1.13229	1		0.911106	1		0.893102	1		0.770574	1		0.869135	1		0.822646	1		0.928264	1		142	16.4865	9.93506	0.844705	0.0632363	0.137762
F1S4A3	Uncharacterized protein OS=Sus scrofa GN=LOC100525409 PE=4 SV=3 - [F1S4A3_PIG]	10.07	7	2	7	19	1.0648	4	1.95502	0.957633	4	8.36033	1.0447	4	15.4813	0.95264	4	4.35842	0.938378	4	11.536	0.924849	4	9.52545	0.949068	4	9.2802	0.9394	4	8.95065	745	82.3954	6.56592	0.93331	0.0634299	0.138011
A0A287BT68	Uncharacterized protein OS=Sus scrofa GN=LUZP2 PE=1 SV=1 - [A0A287BT68_PIG]	56.89	5	22	22	288	0.924051	287	12.3767	1.04289	287	10.5769	0.963072	287	12.1229	1.05605	287	12.2948	0.924429	287	15.353	0.935042	287	13.8312	0.928349	286	13.3169	0.903559	287	15.9935	334	38.5059	6.81494	0.92607	0.0635012	0.137994
F1SJ68	Mannosidase alpha class 2C member 1 OS=Sus scrofa GN=MAN2C1 PE=1 SV=3 - [F1SJ68_PIG]	40.1	3	29	29	90	1.05587	89	13.5102	0.978481	90	11.7698	1.0201	89	10.1344	0.990797	90	10.9575	0.960536	90	15.4301	0.993201	89	11.8428	0.961479	89	10.679	0.955171	87	15.0015	1005	111.568	6.72705	0.956772	0.0638514	0.138583
I3LL27	Uncharacterized protein OS=Sus scrofa GN=VPS4A PE=1 SV=1 - [I3LL27_PIG]	2.97	2	1	1	1	0.946789	1		0.890404	1		1.15528	1		1.04451	1		0.940878	1		0.823331	1		0.877505	1		0.793475	1		437	49.0291	7.53271	0.85093	0.0645994	0.140032
F1RF77	Procollagen-lysine,2-oxoglutarate 5-dioxygenase 1 OS=Sus scrofa GN=PLOD1 PE=1 SV=3 - [F1RF77_PIG]	6.76	1	4	4	4	1.08797	4	7.30525	0.954547	4	1.12994	1.03016	4	3.79204	0.975425	4	11.4352	0.936643	4	7.59448	0.93435	4	1.7203	0.973847	4	13.3842	0.904944	4	14.3427	725	83.4224	6.7417	0.926307	0.065036	0.140804
F1STB1	Family with sequence similarity 221 member B OS=Sus scrofa GN=FAM221B PE=4 SV=3 - [F1STB1_PIG]	4.3	1	1	1	1	0.978672	1		0.964698	1		1.08291	1		1.00293	1		0.965368	1		0.949606	1		0.932424	1		0.850659	1		442	49.0397	6.43018	0.917812	0.0650644	0.140691
A0A287AEJ8	Uncharacterized protein OS=Sus scrofa GN=USP4 PE=1 SV=1 - [A0A287AEJ8_PIG]	3.63	3	2	2	2	1.04865	2	13.8781	1.05021	2	7.64908	0.978704	2	6.07485	0.935461	2	9.92605	1.09069	2	12.2587	1.13064	2	3.81795	1.19981	2	1.02031	1.53241	2	41.7787	963	108.669	5.61768	1.23437	0.0652692	0.140959
A0A287AMK0	Serum albumin OS=Sus scrofa GN=ALB PE=1 SV=1 - [A0A287AMK0_PIG]	69.28	11	41	41	139	0.950094	138	11.027	1.02441	138	9.16633	0.970527	138	8.75062	1.03366	138	10.2728	1.04578	138	12.9081	1.04378	138	14.6834	1.0376	138	13.2432	1.03613	138	15.2669	586	67.1257	6.15088	1.04639	0.0652983	0.140847
P08059	Glucose-6-phosphate isomerase OS=Sus scrofa GN=GPI PE=1 SV=3 - [G6PI_PIG]	26.16	1	13	13	37	0.961211	37	8.47318	1.00222	37	8.8609	0.983716	37	8.1976	1.02863	37	6.74525	1.01261	37	11.7266	1.08194	37	15.3629	1.05863	37	11.8181	1.01886	37	14.5187	558	63.0863	7.98682	1.04937	0.0655642	0.141246
A0A286ZZB7	Histone cluster 1 H1 family member e OS=Sus scrofa GN=HIST1H1E PE=3 SV=1 - [A0A286ZZB7_PIG]	8.22	4	2	2	2	1.27646	2	18.0393	0.914878	2	9.68415	0.916202	2	31.8167	0.901359	2	13.2549	1.29554	2	39.9907	1.23921	2	40.9385	1.21095	2	38.7075	1.1372	2	43.7013	219	21.9801	11.1069	1.21801	0.0656691	0.141298
K4IWU4	Profilin OS=Sus scrofa PE=2 SV=1 - [K4IWU4_PIG]	53.28	1	7	7	50	0.963737	50	12.6923	0.961076	50	12.1667	1.01333	50	12.5243	0.994977	50	12.137	0.943102	50	14.5303	0.93563	50	20.1659	0.963612	50	18.8976	0.961506	50	17.6003	137	14.7167	8.98291	0.967133	0.0657337	0.141263
A0A287A7J0	Polypeptide N-acetylgalactosaminyltransferase OS=Sus scrofa GN=GALNT6 PE=3 SV=1 - [A0A287A7J0_PIG]	8.36	4	5	5	5	0.958268	5	13.6873	1.02535	5	9.58926	1.10465	5	10.4431	0.994744	5	2.36008	1.13099	5	17.2147	1.16531	5	18.5911	1.09929	5	17.7842	1.04687	5	16.7642	622	71.2032	8.104	1.08804	0.0659534	0.141561
A0A287AGL6	Radial spoke head 6 homolog A OS=Sus scrofa GN=RSPH6A PE=4 SV=1 - [A0A287AGL6_PIG]	29.52	5	18	18	32	1.01407	32	8.21267	1.00911	32	9.73973	1.01308	32	6.88271	0.980578	32	9.46004	1.01908	32	17.1122	1.01353	32	18.7984	1.0632	32	17.0429	1.05054	32	14.7929	725	82.0405	4.42432	1.03224	0.0660388	0.14157
F1RNN0	Vacuolar protein sorting-associated protein 29 OS=Sus scrofa GN=VPS29 PE=1 SV=3 - [F1RNN0_PIG]	7.14	2	1	1	1	0.831889	1		1.08165	1		1.05251	1		1.03843	1		1.33607	1		1.0216	1		1.16862	1		1.41141	1		182	20.4797	7.00537	1.23304	0.0665548	0.142501
F1SAS9	Cystatin OS=Sus scrofa GN=LOC100516119 PE=3 SV=1 - [F1SAS9_PIG]	29.08	1	4	4	9	0.913552	9	7.1722	1.01723	9	4.51122	0.960697	9	5.1408	1.07765	9	3.9601	1.12315	9	8.5587	1.06572	9	22.5746	1.08229	9	16.6251	1.04654	9	12.5931	141	16.2625	9.02686	1.08782	0.0670938	0.143479
F1SA69	Protein phosphatase 1 regulatory subunit 36 OS=Sus scrofa GN=PPP1R36 PE=4 SV=3 - [F1SA69_PIG]	3.78	1	1	1	1	1.49969	1		0.838023	1		0.997386	1		0.751033	1		0.589703	1		0.675815	1		0.64818	1		0.668786	1		370	43.6814	9.49561	0.632012	0.0671614	0.143447
B2ZGN1	Cysteine-rich secretory protein 1 OS=Sus scrofa PE=2 SV=1 - [B2ZGN1_PIG]	28.51	3	7	7	19	1.04363	19	11.6578	0.98445	19	10.9293	0.955614	19	7.88386	0.966603	19	11.6877	0.935104	19	16.3281	0.928503	19	12.6448	0.965022	19	10.0151	0.932357	19	8.29028	249	28.3136	7.47412	0.952077	0.068195	0.145477
B8Y651	NADH dehydrogenase [ubiquinone] 1 beta subcomplex subunit 8, mitochondrial OS=Sus scrofa GN=NDUFB8 PE=2 SV=1 - [B8Y651_PIG]	23.66	3	3	3	3	1.02247	3	7.39569	1.01698	3	0.889948	1.00804	3	6.86332	0.968623	3	10.9683	0.895494	3	3.22441	0.941164	3	14.3465	0.894618	3	2.4024	1.01394	3	20.6573	186	21.6175	6.12549	0.932547	0.068787	0.146561
A0A287A8P0	OS9, endoplasmic reticulum lectin OS=Sus scrofa GN=OS9 PE=4 SV=1 - [A0A287A8P0_PIG]	6.82	1	4	4	7	1.03873	7	26.0964	1.04725	7	17.8637	0.932819	7	4.988	0.966703	7	23.9011	0.976706	7	19.18	0.845198	7	21.0721	0.828281	7	15.8847	0.935196	7	24.2239	645	72.7426	4.88135	0.899605	0.0688585	0.146534
F1SMZ6	Uncharacterized protein OS=Sus scrofa GN=HSPE1 PE=1 SV=1 - [F1SMZ6_PIG]	63.73	5	7	7	20	0.958113	20	8.996	1.05324	20	7.92096	0.987213	20	11.4183	1.01796	20	10.1683	0.927646	20	15.3145	0.970114	20	21.3041	0.947134	20	7.38382	0.969663	20	14.7822	102	10.9529	8.96826	0.949715	0.0689598	0.146571
F1S2K6	Translin associated factor X interacting protein 1 OS=Sus scrofa GN=TSNAXIP1 PE=4 SV=1 - [F1S2K6_PIG]	7.44	1	4	4	4	1.08024	4	3.64442	1.02629	4	6.3025	0.968429	4	9.23048	0.934733	4	5.9626	0.916493	4	9.83579	0.84265	4	0.868679	0.834822	4	0.90448	0.988681	4	4.82391	712	83.2985	5.65576	0.893499	0.0689807	0.146437
A0A287B0P6	Calreticulin OS=Sus scrofa GN=CALR PE=1 SV=1 - [A0A287B0P6_PIG]	14.91	3	4	4	5	0.962824	5	6.02532	0.953088	5	4.44441	1.09632	5	1.7889	1.00966	5	5.54238	1.11365	5	4.60703	1.12409	5	6.04451	1.04487	5	1.59993	1.07114	5	3.66326	369	42.5833	4.4751	1.08251	0.0693093	0.146956
A0A287ABM2	cAMP-dependent protein kinase catalytic subunit alpha OS=Sus scrofa GN=PRKACA PE=3 SV=1 - [A0A287ABM2_PIG]	51.29	15	20	20	72	0.953861	72	13.1701	1.02487	72	9.76592	0.982281	72	10.4029	1.02868	72	8.4781	0.968637	72	16.1844	0.955166	72	18.6816	0.960551	72	14.178	0.93418	72	18.3103	310	35.9457	8.98291	0.9571	0.0693429	0.146849
F1SC02	T-complex-associated-testis-expressed 3 OS=Sus scrofa GN=TCTE3 PE=4 SV=3 - [F1SC02_PIG]	12.89	1	2	2	4	0.947845	4	9.82722	0.942615	4	5.27326	1.11605	4	6.91622	0.995509	4	13.0278	1.08193	4	7.17872	1.14092	4	11.0262	1.06716	4	6.44783	1.09473	4	13.8829	194	22.6198	8.99756	1.09563	0.0694026	0.146797
F1SPS7	Acylamino-acid-releasing enzyme OS=Sus scrofa GN=APEH PE=4 SV=2 - [F1SPS7_PIG]	14.21	4	8	8	11	0.967482	11	7.90666	1.02427	11	4.0564	0.989464	11	7.65104	0.969378	11	7.93192	0.942354	11	13.9191	0.933476	11	14.9255	0.965392	11	14.4596	0.969661	11	16.2554	732	81.2054	5.5542	0.964636	0.0695968	0.14703
Q2I373	Fascin OS=Sus scrofa GN=FSCN3 PE=2 SV=1 - [Q2I373_PIG]	4.42	1	2	2	2	1.03544	2	1.03908	0.999363	2	10.6426	0.949437	2	9.08507	1.02317	2	2.47152	1.17426	2	3.6568	1.03699	2	0.922641	1.05585	2	13.79	1.29699	2	31.2449	498	56.1446	7.21045	1.13891	0.0697105	0.147092
A0A286ZTR0	Dynein regulatory complex subunit 1 OS=Sus scrofa GN=DRC1 PE=4 SV=1 - [A0A286ZTR0_PIG]	10.85	2	7	7	8	1.01447	8	7.6791	0.997396	8	6.54477	1.03324	8	6.18199	1.00542	8	6.79958	0.983842	8	16.7531	1.01172	8	16.4264	0.921019	8	15.7617	0.918078	8	10.7408	645	75.7507	6.62451	0.946708	0.0701796	0.147903
A0A287A4B1	Coiled-coil domain containing 158 OS=Sus scrofa GN=CCDC158 PE=4 SV=1 - [A0A287A4B1_PIG]	0.93	2	1	1	1	1.60094	1		0.619969	1		1.49222	1		0.482901	1		0.473407	1		0.328051	1		0.361854	1		0.468508	1		1077	123.226	6.30322	0.388896	0.0704358	0.148264
F1RID8	Uncharacterized protein OS=Sus scrofa GN=CFAP161 PE=4 SV=2 - [F1RID8_PIG]	19.35	1	5	5	5	0.998947	5	4.89475	1.02603	5	4.64731	1.00482	5	3.15203	0.98724	5	6.67987	0.96484	5	10.6526	0.914006	5	13.9849	0.870365	5	7.00055	1.00356	5	16.0306	336	37.4287	6.40479	0.934212	0.0714603	0.150239
A0A287AXF7	Uncharacterized protein OS=Sus scrofa GN=FAM162A PE=1 SV=1 - [A0A287AXF7_PIG]	7.69	2	1	1	1	1.04111	1		0.976037	1		1.22882	1		0.82284	1		0.785241	1		0.818142	1		0.863275	1		0.851857	1		143	16.4407	9.74463	0.815599	0.0717113	0.150585
F1SNL7	Uncharacterized protein OS=Sus scrofa GN=CNDP2 PE=1 SV=1 - [F1SNL7_PIG]	30.74	1	8	8	14	1.03093	14	13.6327	0.940568	14	12.8469	1.01265	14	14.566	0.977282	14	10.2304	1.04374	14	10.8221	1.00931	14	20.4375	1.10089	14	11.1562	1.04735	14	12.7617	475	52.7005	5.47803	1.06055	0.0721228	0.151267
A0A287AKN8	CKLF like MARVEL transmembrane domain containing 2 OS=Sus scrofa GN=CMTM2 PE=4 SV=1 - [A0A287AKN8_PIG]	37.2	2	8	8	37	0.978785	37	9.2667	1.03669	37	6.81019	0.926378	37	8.91003	1.04165	37	11.0807	1.06251	37	20.821	1.0464	37	15.8673	1.0442	37	16.5705	1.07557	37	18.9677	207	22.1879	9.56885	1.06155	0.0726109	0.152108
I3LQH7	Biliverdin reductase B OS=Sus scrofa GN=BLVRB PE=1 SV=2 - [I3LQH7_PIG]	19.9	1	3	3	5	0.986897	5	8.88273	0.927777	5	0.771489	1.03994	5	2.73047	0.929771	5	2.59971	1.01118	5	15.4954	1.01095	5	20.8312	1.05934	5	18.1603	1.08176	5	22.2132	206	22.1994	6.85889	1.07178	0.0728795	0.152488
P80895	Protein-L-isoaspartate(D-aspartate) O-methyltransferase OS=Sus scrofa GN=PCMT1 PE=1 SV=3 - [PIMT_PIG]	24.23	2	4	4	9	1.04415	9	3.79421	1.00733	9	2.20025	0.973381	9	3.56712	1.00153	9	5.50549	0.999058	9	18.3963	0.925514	9	9.97673	0.912796	9	18.3254	0.973308	9	14.4411	227	24.6306	7.2251	0.946425	0.073552	0.15371
F1SAN2	Coiled-coil domain containing 105 OS=Sus scrofa GN=CCDC105 PE=4 SV=2 - [F1SAN2_PIG]	35.15	2	18	18	32	1.04236	30	11.9658	0.997219	30	9.73578	1.00624	30	10.8181	0.993703	30	6.66648	0.959919	30	13.7171	0.983096	30	14.1855	0.971472	30	11.6712	1.00162	30	12.5046	495	57.0306	9.64209	0.969447	0.0736746	0.153782
K7GP28	Hydroxysteroid 17-beta dehydrogenase 10 OS=Sus scrofa GN=HSD17B10 PE=1 SV=1 - [K7GP28_PIG]	63.48	1	13	13	34	1.04105	34	8.58964	0.998804	34	10.6266	1.02707	34	9.51814	0.955484	34	10.4258	0.894536	34	12.2322	0.942239	34	14.7478	0.952868	34	16.3949	0.993154	34	14.1813	293	30.7684	9.71533	0.940432	0.0738287	0.15392
A0A286ZMB2	Gamma-glutamyl hydrolase OS=Sus scrofa GN=GGH PE=1 SV=1 - [A0A286ZMB2_PIG]	32.08	3	9	9	46	0.986871	46	10.8924	1.03475	46	11.1357	0.951444	46	9.36633	1.06048	46	9.0257	0.956507	46	20.8449	0.939889	46	16.1422	0.943666	46	18.0813	0.973254	46	19.9167	318	35.4062	8.63135	0.945399	0.0740575	0.154213
A0A287BJR8	Acyl-CoA-binding protein OS=Sus scrofa GN=DBI PE=1 SV=1 - [A0A287BJR8_PIG]	25.71	3	1	1	1	0.959803	1		0.84716	1		1.15306	1		1.07715	1		1.17978	1		1.18862	1		1.17962	1		1.09726	1		70	7.95712	8.88037	1.15063	0.0742452	0.154419
F1RVJ8	Armadillo repeat containing 4 OS=Sus scrofa GN=ARMC4 PE=4 SV=3 - [F1RVJ8_PIG]	25.42	9	20	20	31	0.986038	31	18.7644	0.997873	31	9.72988	1.00601	31	8.50422	0.991616	31	15.6474	0.958278	31	12.0321	1.0049	30	21.775	0.942766	31	15.3138	0.929771	31	18.9891	1015	112.827	6.01123	0.963376	0.0749741	0.15575
F1SJP6	NADH dehydrogenase [ubiquinone] 1 alpha subcomplex subunit 6 OS=Sus scrofa GN=NDUFA6 PE=1 SV=2 - [F1SJP6_PIG]	6.25	1	1	1	1	1.44298	1		0.861889	1		1.13906	1		0.663418	1		0.523305	1		0.505672	1		0.58346	1		0.866845	1		128	14.9168	9.84717	0.603622	0.0750236	0.155667
A0A287BAA3	Cilia and flagella associated protein 100 OS=Sus scrofa GN=CFAP100 PE=4 SV=1 - [A0A287BAA3_PIG]	1.61	3	1	1	1	1.12161	1		0.888592	1		1.05848	1		0.974694	1		0.961318	1		0.915211	1		0.82364	1		0.791301	1		621	72.5544	7.1958	0.863504	0.0752465	0.155944
F1S6P4	Growth arrest specific 8 OS=Sus scrofa GN=GAS8 PE=4 SV=3 - [F1S6P4_PIG]	12.55	1	6	6	7	1.14112	7	10.544	0.981702	7	11.943	1.09181	7	10.3295	0.876355	7	9.30833	0.870883	7	9.60468	0.900209	7	10.9675	0.89847	7	15.5894	0.909308	7	9.38278	478	55.9274	8.49951	0.874818	0.075552	0.156392
Q29307	ATPase inhibitor, mitochondrial OS=Sus scrofa GN=ATPIF1 PE=3 SV=2 - [ATIF1_PIG]	22.22	1	5	5	14	0.928477	14	14.9535	1.01203	14	11.4841	0.927836	14	14.034	1.0469	14	8.7472	1.06816	14	9.76908	1.08441	14	9.67881	1.03055	14	14.9878	1.02089	14	8.76857	108	12.1762	9.34912	1.07375	0.075753	0.156622
F1RPC8	Crystallin mu OS=Sus scrofa GN=CRYM PE=1 SV=2 - [F1RPC8_PIG]	4.14	1	1	1	1	0.977897	1		1.082	1		0.882263	1		1.04942	1		0.93116	1		0.812005	1		0.946513	1		0.791422	1		314	33.4872	5.2749	0.872111	0.0760318	0.157012
D7EZJ4	Immunity-related GTPase family cinema protein OS=Sus scrofa GN=IRGC PE=2 SV=1 - [D7EZJ4_PIG]	2.59	2	1	1	1	1.08978	1		0.816185	1		1.4791	1		0.737446	1		0.713176	1		0.699681	1		0.614037	1		0.64979	1		464	50.2331	5.85889	0.649286	0.0763156	0.157412
A0A287AJ48	Protein phosphatase, Mg2+/Mn2+ dependent 1A OS=Sus scrofa GN=PPM1A PE=1 SV=1 - [A0A287AJ48_PIG]	15.45	4	3	4	5	1.01887	3	3.07016	1.02078	3	0.821394	0.967527	3	2.96031	1.00838	3	0.476008	1.05553	3	12.3247	1.15088	3	2.92877	1.04274	3	4.7453	1.02728	3	17.5578	382	42.4187	5.36377	1.06496	0.0763794	0.157358
A0A286ZRB1	Uncharacterized protein OS=Sus scrofa GN=CFAP206 PE=4 SV=1 - [A0A286ZRB1_PIG]	1.74	2	1	1	1	0.966948	1		0.93025	1		1.14497	1		0.996946	1		0.977359	1		0.880838	1		0.842039	1		0.862271	1		574	65.1759	6.43018	0.882004	0.0767029	0.157838
A0A287ATW3	Glutamate dehydrogenase OS=Sus scrofa GN=GLUD1 PE=1 SV=1 - [A0A287ATW3_PIG]	4.21	4	2	2	2	0.937846	2	9.1362	0.999568	2	3.67373	1.02997	2	5.9277	1.04185	2	8.22886	1.1617	2	5.96808	1.13361	2	10.3734	1.00774	2	26.6917	1.06336	2	10.6922	523	57.3621	7.57666	1.08909	0.0767363	0.157721
F1SHY5	Uncharacterized protein OS=Sus scrofa PE=3 SV=3 - [F1SHY5_PIG]	9.54	1	4	4	7	1.03412	7	9.82694	0.939267	7	10.1069	0.974061	7	5.69271	0.987331	7	6.89281	1.03265	7	11.3586	1.06298	7	15.7861	0.993623	7	21.9321	1.06564	7	6.97372	367	40.1529	6.88818	1.05594	0.0771764	0.158439
F1S268	Cellular repressor of E1A stimulated genes 1 OS=Sus scrofa GN=CREG1 PE=1 SV=1 - [F1S268_PIG]	25.23	2	4	4	10	1.04209	10	10.1497	0.97222	10	22.2005	0.949974	10	16.7687	1.03455	10	15.9273	1.07699	10	20.445	1.05918	10	14.7146	1.02464	10	11.4397	1.17678	10	41.3876	222	24.2033	7.91357	1.08472	0.0775976	0.159116
A0A287BS81	Chromosome 1 open reading frame 228 OS=Sus scrofa GN=C1orf228 PE=4 SV=1 - [A0A287BS81_PIG]	5.07	1	2	2	2	0.983485	2	42.4777	0.992223	2	24.057	1.00374	2	9.38595	0.981083	2	19.5251	0.947917	2	23.5413	0.989659	2	21.6425	0.892666	2	3.80427	0.954334	2	17.711	414	46.0626	7.04932	0.955572	0.0776763	0.159091
F1S9G6	Uncharacterized protein OS=Sus scrofa PE=4 SV=3 - [F1S9G6_PIG]	3.78	1	1	1	1	1.07142	1		0.940856	1		1.02857	1		0.990451	1		0.904243	1		0.967074	1		0.91195	1		0.969383	1		291	32.828	8.85107	0.930879	0.0778631	0.159286
I3LFQ9	Uncharacterized protein OS=Sus scrofa GN=CHMP3 PE=1 SV=1 - [I3LFQ9_PIG]	5.43	1	1	1	1	0.922452	1		0.976237	1		1.03417	1		1.07827	1		1.02272	1		1.12577	1		1.11586	1		1.27453	1		221	24.8277	5.26221	1.13157	0.0780225	0.159425
A0A286ZQY1	Dynein axonemal heavy chain 5 OS=Sus scrofa GN=DNAH5 PE=4 SV=1 - [A0A286ZQY1_PIG]	1.72	2	1	8	12	1.1279	1		1.0103	1		1.18062	1		0.754201	1		0.818843	1		0.743406	1		0.816023	1		0.863398	1		4606	527.608	6.06201	0.795889	0.0785197	0.160254
A0A287ANA9	Uncharacterized protein OS=Sus scrofa PE=4 SV=1 - [A0A287ANA9_PIG]	21.67	3	1	1	1	0.962976	1		1.04388	1		0.940582	1		1.05268	1		1.02167	1		1.15956	1		1.10519	1		1.35063	1		120	13.7537	5.87158	1.15923	0.0789288	0.1609
A0A287BQ54	Regulator of microtubule dynamics 2 OS=Sus scrofa GN=RMDN2 PE=4 SV=1 - [A0A287BQ54_PIG]	8.17	4	3	3	4	1.05764	4	4.96401	1.04587	4	5.56846	0.928701	4	2.82113	1.02729	4	5.8198	0.968381	4	11.0329	0.893828	4	8.37697	0.983418	4	6.7535	0.893162	4	17.5603	404	46.3563	5.93506	0.920998	0.0790171	0.160893
A8D349	Keratin 18 (Fragment) OS=Sus scrofa GN=KRT18 PE=2 SV=1 - [A8D349_PIG]	5.66	2	1	1	2	1.0617	2	4.47713	1.0578	2	4.32711	0.918357	2	7.98781	0.970376	2	5.59718	1.06483	2	8.2051	1.11699	2	4.15092	1.07385	2	17.6602	1.29685	2	8.1096	159	18.0382	4.729	1.13579	0.07916	0.160996
A0A287B5J3	Dynein axonemal light chain 1 OS=Sus scrofa GN=DNAL1 PE=4 SV=1 - [A0A287B5J3_PIG]	30.53	1	5	5	10	0.980786	10	7.35549	1.02329	10	4.42587	0.976317	10	9.95605	1.04738	10	12.5249	0.930218	10	11.3767	1.01498	10	13.3506	0.927117	10	16.6836	0.903542	10	12.3559	190	21.5664	5.75732	0.937455	0.0791981	0.160886
I3L847	IQ motif containing F1 OS=Sus scrofa GN=IQCF1 PE=4 SV=2 - [I3L847_PIG]	21.74	2	4	5	9	0.920743	6	17.1423	1.04196	6	7.06062	0.954458	6	1.78758	1.04381	6	8.9539	0.87341	6	21.2325	0.914155	6	13.4487	0.870608	6	17.0315	0.972169	6	35.6968	207	24.4181	10.4624	0.916528	0.0793047	0.160915
A2TLM1	Ribose-5-phosphate isomerase OS=Sus scrofa GN=RPIA PE=2 SV=1 - [RPIA_PIG]	3.27	2	1	1	1	0.986624	1		1.03138	1		0.864263	1		1.1054	1		1.31736	1		1.00271	1		1.23451	1		1.14407	1		306	32.6748	8.27979	1.1783	0.0793094	0.160737
Q29220	Tubulin alpha-3 chain (Fragment) OS=Sus scrofa PE=2 SV=1 - [Q29220_PIG]	45.53	1	1	6	166	0.666187	1		1.47182	1		1.38851	1		0.533704	1		0.452596	1		0.539096	1		0.462799	1		0.555067	1		123	13.5494	4.65283	0.494938	0.0795803	0.161099
A0A287BFZ1	Chromosome 1 open reading frame 194 OS=Sus scrofa GN=C1orf194 PE=4 SV=1 - [A0A287BFZ1_PIG]	24.71	2	3	3	6	1.07136	6	15.8763	0.905917	6	21.1492	1.14206	6	29.1624	0.894139	6	26.2043	1.11616	6	26.9688	1.12159	6	24.0095	1.12254	6	14.4768	1.19331	6	12.9624	170	19.2637	8.79248	1.13458	0.0797986	0.161354
F1RPW8	Asparaginase like 1 OS=Sus scrofa GN=ASRGL1 PE=1 SV=3 - [F1RPW8_PIG]	50.49	2	12	12	77	0.940932	77	11.1405	1.06099	77	10.2688	0.953758	76	7.90404	1.03937	77	8.72777	1.07768	77	15.5035	1.05984	77	16.7615	1.0477	76	11.7351	1.06843	76	15.5684	309	32.0713	6.93213	1.06473	0.0805409	0.162667
A0A286ZJD8	Dipeptidyl peptidase 7 OS=Sus scrofa GN=DPP7 PE=1 SV=1 - [A0A286ZJD8_PIG]	22.42	2	7	7	16	0.950935	16	6.68722	1.00408	16	7.95018	0.965204	16	6.72977	1.0308	16	9.84799	0.928495	16	14.5833	0.953999	16	14.1684	0.968448	16	11.7336	0.921634	16	8.89654	504	55.5277	5.84619	0.954836	0.0805619	0.162521
A0A287AXP4	Alpha-(1,6)-fucosyltransferase OS=Sus scrofa GN=FUT8 PE=3 SV=1 - [A0A287AXP4_PIG]	2.68	4	2	2	2	1.25689	2	20.8655	0.962337	2	8.86953	0.920822	2	6.8263	0.882883	2	10.0527	1.0817	2	14.9556	1.28714	2	17.5067	1.18608	2	3.34653	1.48883	2	38.0401	522	60.2106	8.08936	1.25375	0.0807341	0.16268
F1RWT2	Plastin 3 OS=Sus scrofa GN=PLS3 PE=1 SV=3 - [F1RWT2_PIG]	28.07	5	9	11	18	0.932969	14	8.31486	1.02417	14	10.0119	0.96224	14	9.07522	1.05846	14	8.82866	0.942766	14	18.567	0.885314	14	11.6135	0.967309	14	20.7507	0.887984	14	14.259	570	63.8108	6.04932	0.925973	0.0807381	0.1625
Q863I2	Serine/threonine-protein kinase OSR1 OS=Sus scrofa GN=OXSR1 PE=2 SV=1 - [OXSR1_PIG]	4.35	1	2	2	2	1.02238	2	0.415096	0.937364	2	1.57637	1.14099	2	4.64864	0.945461	2	2.56335	1.07018	2	26.1825	1.10993	2	4.90277	1.15013	2	5.24032	1.13806	2	15.2245	529	58.1962	6.49365	1.10432	0.0813483	0.16354
F1S031	NADH dehydrogenase [ubiquinone] iron-sulfur protein 6, mitochondrial OS=Sus scrofa GN=NDUFS6 PE=1 SV=1 - [F1S031_PIG]	47.15	1	4	4	5	0.924713	5	21.5225	1.05035	5	12.6393	0.965254	5	11.6505	1.02686	5	13.477	1.03048	5	25.6268	1.04187	5	29.9212	1.08591	5	9.9824	1.17796	5	9.3408	123	13.3206	8.51416	1.09302	0.0813535	0.163362
A0A287AUN6	Uncharacterized protein OS=Sus scrofa PE=4 SV=1 - [A0A287AUN6_PIG]	7.53	1	2	2	3	0.960911	3	6.22786	0.999822	3	1.9183	0.941731	3	1.57122	1.09624	3	1.74193	0.906869	3	7.80194	0.977525	3	0.76341	0.902479	3	1.99692	0.858148	3	6.17215	279	31.179	7.12256	0.91155	0.0816825	0.163835
A0A076V3E9	FM46C OS=Sus scrofa PE=2 SV=1 - [A0A076V3E9_PIG]	4.35	3	1	1	1	0.867488	1		1.10563	1		1.02535	1		1.00653	1		0.879027	1		0.828876	1		0.933057	1		0.909894	1		391	44.7718	5.40186	0.886605	0.0818244	0.163931
F1SUQ5	Ubiquitin protein ligase E3 component n-recognin 4 OS=Sus scrofa GN=UBR4 PE=1 SV=3 - [F1SUQ5_PIG]	4.96	2	18	18	21	1.05029	21	10.1103	0.971642	21	7.63025	1.03503	21	6.96639	1.0184	21	5.9094	1.07194	21	17.5731	1.04806	21	10.1476	1.05041	21	9.59307	1.05414	21	11.332	5180	572.415	6.04932	1.03661	0.0818596	0.163813
F1RQQ7	Alpha-1,4 glucan phosphorylase OS=Sus scrofa GN=PYGB PE=1 SV=3 - [F1RQQ7_PIG]	2.47	6	1	2	2	1.09177	1		0.944157	1		1.02878	1		0.969787	1		1.0911	1		1.12765	1		1.09036	1		1.03827	1		810	92.5255	7.12256	1.07755	0.0832185	0.166342
F1SFB7	Family with sequence similarity 183 member A OS=Sus scrofa GN=FAM183A PE=4 SV=3 - [F1SFB7_PIG]	6.67	1	1	1	2	1.04175	2	0.214586	0.986114	2	1.61344	0.994875	2	3.2969	0.998304	2	0.87689	1.19304	2	6.85715	1.08964	2	9.34754	1.1014	2	1.02098	0.992521	2	10.8829	135	16.2834	9.33447	1.08842	0.083381	0.166476
A0A287BB12	DCN1-like protein OS=Sus scrofa GN=DCUN1D1 PE=1 SV=1 - [A0A287BB12_PIG]	13.18	2	2	2	2	0.950892	2	3.72177	0.926103	2	2.06374	1.00841	2	0.740397	1.12249	2	3.80135	1.07978	2	6.25713	1.06972	2	3.40549	1.11347	2	6.76126	1.12265	2	3.49726	258	29.974	5.33838	1.09425	0.0835287	0.16658
O62680	CD59 glycoprotein OS=Sus scrofa GN=CD59 PE=1 SV=1 - [CD59_PIG]	8.94	1	1	1	2	0.979705	2	3.98118	1.04966	2	12.9718	0.999123	2	5.4657	0.978176	2	12.4412	1.04681	2	4.89157	1.00945	2	16.7758	1.08777	2	16.2966	1.0547	2	8.41966	123	13.7807	7.94287	1.04793	0.083715	0.166761
A0A287B4X7	Uncharacterized protein OS=Sus scrofa GN=RAB4B PE=1 SV=1 - [A0A287B4X7_PIG]	17.62	26	2	3	3	1.05752	2	4.71808	0.692879	2	61.0415	1.14432	2	23.4225	1.08013	2	20.3693	0.798513	2	67.1525	0.692296	2	107.593	0.729732	2	88.7565	0.85717	2	47.463	193	21.1418	5.68115	0.774295	0.0838147	0.166769
F1RPU8	Mitochondrial pyruvate carrier OS=Sus scrofa GN=MPC2 PE=1 SV=3 - [F1RPU8_PIG]	17.32	1	2	2	4	0.683197	4	13.967	0.985327	4	5.10412	1.00005	4	7.40256	1.21127	4	19.8651	1.31294	4	11.2928	1.22767	4	13.3753	1.23613	4	10.2186	1.08459	4	13.5052	127	14.2446	10.4331	1.25297	0.0840257	0.166999
F1RTR7	YOD1 deubiquitinase OS=Sus scrofa GN=YOD1 PE=1 SV=3 - [F1RTR7_PIG]	17.76	2	4	4	6	1.03242	6	10.0259	1.00395	6	7.45915	1.01295	6	4.70552	0.95522	6	2.2912	1.09993	6	9.26476	1.07209	6	7.22907	1.00289	6	12.0499	1.04741	6	9.78061	304	33.8259	4.84326	1.05439	0.0840889	0.166934
A0A287AFF5	Peptidyl-prolyl cis-trans isomerase OS=Sus scrofa GN=PPIL1 PE=1 SV=1 - [A0A287AFF5_PIG]	6.63	1	1	1	1	1.07319	1		0.928984	1		0.984002	1		1.03591	1		0.896435	1		0.912325	1		0.970761	1		0.948098	1		166	18.2251	7.98682	0.926789	0.0843607	0.167283
F2Z545	Elongin C OS=Sus scrofa GN=ELOC PE=1 SV=1 - [F2Z545_PIG]	49.11	1	4	4	7	0.963623	7	14.121	1.00563	7	10.5575	1.01115	7	3.61748	1.02268	7	6.22774	0.922745	6	4.06372	1.01667	7	22.7486	0.926195	6	6.1257	0.901824	7	15.1848	112	12.465	4.77979	0.941131	0.0848831	0.168128
I3LV35	Carnitine O-palmitoyltransferase 1, muscle isoform OS=Sus scrofa GN=CPT1B PE=1 SV=2 - [I3LV35_PIG]	3.54	5	2	2	3	1.08309	3	3.54466	1.02251	3	4.60311	0.940483	3	9.41905	1.05962	3	12.94	0.983511	3	7.73417	0.987307	3	0.981343	0.913702	3	1.79301	0.915506	3	3.20942	734	83.9465	8.67529	0.925547	0.086689	0.171511
O77818	Cysteine-rich secretory protein-3 (Fragment) OS=Sus scrofa GN=crisp-3 PE=2 SV=1 - [O77818_PIG]	39.24	1	1	2	3	1.01146	1		1.03026	1		0.977419	1		0.995396	1		1.139	1		1.16731	1		1.01644	1		1.02333	1		79	8.80177	4.95752	1.08259	0.0868259	0.171587
F1S4S3	Enolase family member 4 OS=Sus scrofa GN=ENO4 PE=4 SV=3 - [F1S4S3_PIG]	4.68	2	2	2	2	0.984712	2	9.49682	0.972105	2	1.30705	0.970811	2	1.89664	1.07557	2	9.9004	0.971141	2	4.66971	0.923474	2	5.59038	0.947203	2	6.11203	0.818697	2	4.44324	555	61.7628	5.75732	0.914398	0.0871141	0.171962
P33198	Isocitrate dehydrogenase [NADP], mitochondrial (Fragment) OS=Sus scrofa GN=IDH2 PE=1 SV=1 - [IDHP_PIG]	16.63	4	5	6	9	0.935403	8	10.2825	1.03276	8	5.85849	1.00131	8	6.51524	1.00717	8	12.2876	1.07087	8	26.6834	1.08107	8	14.0872	1.03015	8	14.1692	1.01129	8	21.6967	421	47.4962	8.54346	1.0545	0.087134	0.171807
D0G6X5	Glutamine synthetase OS=Sus scrofa GN=GLUL PE=2 SV=1 - [D0G6X5_PIG]	38.61	5	16	16	69	0.981637	69	11.4599	1.02035	69	9.47951	0.993333	69	10.8199	1.00267	69	12.3915	1.01151	69	13.1403	1.01216	69	14.0225	1.02855	69	11.7813	1.06032	69	13.6852	373	42.0153	6.7417	1.02865	0.0876619	0.172652
A0A287B088	Proteasome subunit beta OS=Sus scrofa GN=PSMB4 PE=1 SV=1 - [A0A287B088_PIG]	31.06	2	6	6	13	1.0153	13	13.5351	1.01201	13	8.96244	0.970527	13	14.6376	1.01607	13	7.45224	0.98047	13	21.5623	0.953913	13	19.9474	0.949256	13	16.8817	0.999184	13	20.3102	264	29.0345	5.90967	0.967344	0.0877932	0.172716
F1S3P8	Syntaxin 7 OS=Sus scrofa GN=STX7 PE=1 SV=1 - [F1S3P8_PIG]	27.2	1	5	6	10	0.985819	9	9.9503	0.986397	9	10.9833	0.948078	9	11.8583	0.967766	9	8.91745	0.892527	9	18.1346	0.951146	9	22.2292	0.937108	9	5.05638	0.962299	9	23.3098	261	29.8463	5.57959	0.962712	0.0878482	0.17263
A0A287AXU1	Uncharacterized protein OS=Sus scrofa PE=3 SV=1 - [A0A287AXU1_PIG]	7.35	1	1	1	1	0.904435	1		0.921345	1		1.1203	1		1.07832	1		0.884666	1		0.833467	1		0.864498	1		0.952331	1		272	30.962	8.29443	0.878383	0.0880413	0.172814
F1S8A1	Transmembrane protein 239 OS=Sus scrofa GN=TMEM239 PE=4 SV=3 - [F1S8A1_PIG]	9.27	1	1	1	2	1.45071	2	17.7108	0.862146	2	25.8349	1.00693	2	7.80442	0.738234	2	8.95941	0.667564	2	15.4619	0.731499	2	28.1322	0.671334	2	31.1925	0.715964	2	19.5572	151	16.9018	7.47412	0.68663	0.0880839	0.172704
A0A287AE62	Tubulin folding cofactor E OS=Sus scrofa GN=TBCE PE=1 SV=1 - [A0A287AE62_PIG]	3.7	1	1	1	1	0.957609	1		0.922668	1		0.97557	1		1.14695	1		1.12604	1		1.50489	1		1.04801	1		1.23153	1		459	51.4206	6.03662	1.22676	0.0882414	0.172819
F1SL35	Uncharacterized protein OS=Sus scrofa PE=1 SV=3 - [F1SL35_PIG]	17.13	4	1	4	35	1.11782	1		0.928731	1		0.982596	1		0.999344	1		1.16048	1		1.14249	1		1.17385	1		1.00507	1		216	25.381	8.22119	1.11255	0.0883271	0.172792
A0A286ZXF5	Uncharacterized protein OS=Sus scrofa GN=WDR37 PE=1 SV=1 - [A0A286ZXF5_PIG]	2.67	7	1	1	1	0.966881	1		1.02357	1		1.11553	1		0.92993	1		0.739446	1		0.976553	1		0.914937	1		0.881923	1		449	49.4279	6.72705	0.870402	0.0888779	0.173675
I3LIQ4	Cilia and flagella associated protein 126 OS=Sus scrofa GN=CFAP126 PE=4 SV=1 - [I3LIQ4_PIG]	19.9	1	4	4	9	1.04559	9	9.7896	1.08696	9	1.95013	0.98228	9	8.12791	0.923537	9	5.27707	0.880412	9	6.71522	0.97104	9	15.6024	0.881174	9	15.0413	0.955763	9	17.3858	206	22.1573	10.0522	0.913336	0.0891218	0.173957
A0A287BR54	Deoxythymidylate kinase OS=Sus scrofa GN=DTYMK PE=3 SV=1 - [A0A287BR54_PIG]	4.25	2	1	1	2	1.03485	2	3.77328	0.940756	2	2.08068	1.03693	2	4.19625	1.01258	2	8.57767	0.971183	2	19.199	0.960974	2	1.01461	0.965955	2	3.81774	0.928667	2	8.214	212	23.5043	6.69775	0.950725	0.0891619	0.173841
F1RFK4	Transmembrane protein 130 OS=Sus scrofa GN=TMEM130 PE=4 SV=2 - [F1RFK4_PIG]	4.07	3	1	1	1	0.960969	1		1.22211	1		0.830762	1		0.968903	1		1.25166	1		1.15325	1		1.09082	1		1.20707	1		344	38.4734	7.76709	1.18079	0.0893113	0.173938
F1SPE9	DnaJ heat shock protein family (Hsp40) member C13 OS=Sus scrofa GN=DNAJC13 PE=1 SV=2 - [F1SPE9_PIG]	1.66	3	2	2	2	1.15959	2	8.73715	0.960682	2	7.3446	1.01108	2	0.243279	0.901222	2	17.4329	0.915841	2	30.319	0.845416	2	35.3383	0.826055	2	25.2738	0.944625	2	13.1361	2232	253.451	6.96143	0.875852	0.0901539	0.175383
A0A287B4H3	Uncharacterized protein OS=Sus scrofa PE=1 SV=1 - [A0A287B4H3_PIG]	9.62	1	1	1	1	1.05833	1		0.926841	1		0.977392	1		1.05586	1		1.08583	1		1.0097	1		1.19622	1		1.13754	1		156	17.48	6.69775	1.10225	0.0902293	0.175334
F1RRH7	Radial spoke head 9 homolog OS=Sus scrofa GN=RSPH9 PE=4 SV=1 - [F1RRH7_PIG]	43.12	1	11	11	38	0.970541	38	13.8253	1.03677	38	10.1187	0.953335	38	9.34547	1.02753	38	12.4104	0.962686	38	15.2192	0.938953	38	12.9028	0.971423	38	15.0353	0.931979	38	16.8858	276	31.2401	5.5415	0.954079	0.0902325	0.175145
F1SUX3	Uncharacterized protein OS=Sus scrofa GN=LRRC51 PE=4 SV=3 - [F1SUX3_PIG]	18.18	1	3	3	3	1.22598	3	4.29828	0.91375	3	3.31375	1.10457	3	23.4419	0.86352	3	9.61033	0.814799	3	0.172275	0.842331	3	5.45534	0.823631	3	4.89662	0.921071	3	5.55358	187	21.5322	9.08545	0.828136	0.0907135	0.175883
A0A286ZNI7	Protease, serine 8 OS=Sus scrofa GN=PRSS8 PE=1 SV=1 - [A0A286ZNI7_PIG]	6.51	1	2	2	3	1.11647	3	16.9978	0.959046	3	2.9003	1.04174	3	4.25902	0.94207	3	14.5843	0.869359	3	18.2058	0.904857	3	15.9927	0.931663	3	0.366063	0.979382	3	1.90193	338	35.9987	5.98584	0.907851	0.0908323	0.175918
C3S7K6	Calcium-binding protein A9 OS=Sus scrofa GN=S100A9 PE=1 SV=1 - [C3S7K6_PIG]	10.42	1	1	1	1	0.990618	1		1.044	1		0.977592	1		0.999639	1		1.1047	1		1.31638	1		1.2806	1		2.10468	1		144	15.8827	6.93213	1.4473	0.0909544	0.17596
A0A287AVV8	Phospholipid-transporting ATPase OS=Sus scrofa GN=ATP8B3 PE=3 SV=1 - [A0A287AVV8_PIG]	8.79	4	10	10	14	1.08503	14	11.5761	0.972205	14	9.19334	0.98075	14	7.93059	0.91283	14	5.30077	0.806328	14	23.8123	0.882575	14	15.3919	0.876896	14	17.5158	0.979588	14	13.2394	1388	158.539	7.13721	0.897382	0.0913777	0.176583
A0A287BAA0	SAM and SH3 domain containing 1 OS=Sus scrofa GN=SASH1 PE=4 SV=1 - [A0A287BAA0_PIG]	0.65	5	1	1	2	0.872162	1		1.05957	1		0.891221	1		1.15389	1		0.828151	1		0.873164	1		0.788544	1		0.905263	1		1084	118.28	6.96143	0.853722	0.0917432	0.177093
Q8SPJ0	Inactive ribonuclease-like protein 10 OS=Sus scrofa GN=RNASE10 PE=1 SV=1 - [RNS10_PIG]	11.74	1	3	3	4	0.960276	4	5.53801	1.07274	4	2.11874	0.954158	4	3.29762	1.024	4	4.27122	1.01528	4	9.8875	1.06815	4	12.2229	1.10148	4	7.61772	1.11003	4	12.177	213	23.7238	6.66846	1.07074	0.0920243	0.177439
F1SQT3	Uncharacterized protein OS=Sus scrofa GN=SLC25A3 PE=1 SV=2 - [F1SQT3_PIG]	28.06	5	9	9	27	0.995385	27	11.9624	0.997258	27	10.8304	1.00051	27	6.77915	1.01905	27	10.9529	0.932367	27	26.9189	0.946534	27	20.8879	1.0033	27	10.6292	0.988575	27	13.2834	360	39.8625	9.31982	0.964749	0.0925529	0.178261
A0A287BPF8	EF-hand calcium binding domain 1 OS=Sus scrofa GN=EFCAB1 PE=4 SV=1 - [A0A287BPF8_PIG]	29.72	1	6	6	8	0.930503	8	7.5184	0.997056	8	9.39805	1.04239	8	8.56198	1.02874	8	3.18401	1.07323	8	21.2021	1.10052	8	14.0953	0.999617	8	9.17348	1.10211	8	12.6071	212	24.3771	5.0083	1.06922	0.0925969	0.17815
A0A287BBM3	Uncharacterized protein OS=Sus scrofa GN=GML PE=4 SV=1 - [A0A287BBM3_PIG]	10.19	1	2	2	2	1.05265	2	2.0889	0.998821	2	4.64553	1.07399	2	0.617188	0.913256	2	3.45682	1.08489	2	8.7634	1.04908	2	8.96738	1.10267	2	22.33	1.10718	2	2.01394	157	18.0467	5.78271	1.07555	0.0926722	0.178098
I3LDS3	Keratin 10 OS=Sus scrofa GN=KRT10 PE=1 SV=2 - [I3LDS3_PIG]	5.33	20	3	3	4	1.03396	4	10.3448	0.987881	4	3.20883	1.02264	4	3.44128	0.956605	4	10.7058	0.994583	4	6.20322	1.08168	4	9.95259	1.0561	4	10.5021	1.10709	4	10.6375	582	58.9449	4.95752	1.05958	0.0927154	0.177985
F1SE83	OCIA domain containing 1 OS=Sus scrofa GN=OCIAD1 PE=1 SV=3 - [F1SE83_PIG]	16.19	3	3	3	3	1.02918	3	6.86285	0.989956	3	0.0910778	1.02274	3	1.66909	0.983372	3	7.93708	0.978708	3	18.2681	0.90177	3	11.8398	1.00536	3	13.8381	0.935132	3	15.7733	247	27.8267	7.1665	0.949252	0.0938807	0.180024
F1RI92	Uncharacterized protein OS=Sus scrofa GN=CPEB1 PE=4 SV=3 - [F1RI92_PIG]	1.96	2	1	1	1	0.977741	1		0.948462	1		0.998469	1		1.08662	1		1.14621	1		1.04594	1		1.10408	1		1.03192	1		561	62.0529	7.73779	1.07899	0.0939046	0.179872
I3L8L8	Uncharacterized protein OS=Sus scrofa PE=1 SV=2 - [I3L8L8_PIG]	42.86	1	17	19	47	0.976061	40	13.1318	1.00899	40	7.96797	0.994818	40	9.44781	1.01075	40	8.03101	0.99883	40	12.9187	0.97205	40	18.9776	0.967651	40	11.1949	0.956596	40	15.0189	518	57.1036	8.52881	0.976072	0.0945179	0.180848
A0A286ZK33	Nicastrin OS=Sus scrofa GN=NCSTN PE=1 SV=1 - [A0A286ZK33_PIG]	1.79	4	1	1	1	1.03717	1		0.94693	1		1.13363	1		0.930114	1		1.00241	1		0.863113	1		0.882052	1		0.773836	1		615	68.6965	5.77002	0.869949	0.0947656	0.181124
A0A287BJM7	Uncharacterized protein OS=Sus scrofa PE=4 SV=1 - [A0A287BJM7_PIG]	11.59	1	6	6	6	0.988294	6	2.82468	1.00154	6	3.9285	1.00549	6	5.29241	1.03951	6	10.8212	1.1172	6	20.0192	1.04583	6	21.4418	1.05065	6	23.0766	1.01364	6	7.13032	785	91.3941	5.45264	1.04771	0.09519	0.181736
V5PZU4	Testis-specific serine kinase 4 isoform 1 OS=Sus scrofa GN=TSSK4 PE=2 SV=1 - [V5PZU4_PIG]	13.11	4	4	4	5	1.01979	5	1.59148	0.991349	5	7.70381	0.957495	5	8.81888	1.01115	5	3.41696	0.887705	5	17.181	0.94006	5	9.74745	0.865247	5	7.85839	1.00994	5	10.1127	328	37.3923	8.74854	0.930441	0.0953442	0.181831
F1SCI9	Syntaxin-binding protein 2 OS=Sus scrofa GN=STXBP2 PE=1 SV=3 - [F1SCI9_PIG]	29.51	3	13	14	25	1.02589	18	7.81409	1.03153	18	11.6639	0.988132	18	7.54	0.970586	18	3.76527	1.0401	18	13.9609	1.0358	18	15.6629	1.05831	18	10.2515	1.01667	18	14.7268	593	66.4246	6.96143	1.03355	0.0953602	0.181663
P80031	Glutathione S-transferase P OS=Sus scrofa GN=GSTP1 PE=1 SV=2 - [GSTP1_PIG]	7.73	3	1	1	1	1.01074	1		1.01975	1		0.937407	1		1.03801	1		1.12832	1		1.03579	1		1.11575	1		1.01271	1		207	23.482	7.79639	1.07156	0.0954161	0.181571
F1SAF0	Dihydrolipoyl dehydrogenase OS=Sus scrofa GN=DLD PE=1 SV=1 - [F1SAF0_PIG]	28.49	3	13	13	57	0.986106	57	9.16775	1.02411	57	10.6269	0.973467	57	13.5122	0.992718	57	11.2539	1.01974	57	11.5835	1.03489	57	15.9033	1.00038	57	11.8952	1.02345	57	15.3659	509	54.185	7.6792	1.02566	0.0961938	0.182852
A0A287AV25	Thimet oligopeptidase OS=Sus scrofa GN=THOP1 PE=1 SV=1 - [A0A287AV25_PIG]	2.6	4	1	1	1	1.27504	1		0.929903	1		0.995851	1		0.854065	1		1.38323	1		1.38767	1		1.07189	1		1.16535	1		576	65.8334	6.82959	1.23509	0.0971611	0.18449
I3LTE8	Uncharacterized protein OS=Sus scrofa GN=NSF PE=1 SV=2 - [I3LTE8_PIG]	13.52	4	9	9	12	1.06934	12	11.8399	0.978359	12	12.3354	0.983466	12	7.66219	0.92707	12	10.1385	1.06706	12	16.5408	1.03921	12	20.6224	1.02202	12	12.1359	1.08887	12	16.4121	747	82.9912	6.81494	1.06542	0.097389	0.184722
A0A287BJW3	Uncharacterized protein OS=Sus scrofa PE=1 SV=1 - [A0A287BJW3_PIG]	13.78	2	2	2	2	0.977695	2	9.95408	1.02387	2	14.4995	0.90601	2	17.6487	1.07456	2	6.10994	0.853682	2	6.01042	0.795782	2	20.6954	0.863744	2	20.0171	1.01179	2	31.4845	196	22.3433	9.26123	0.885204	0.097681	0.185074
A0A287A597	Leucine rich repeats and death domain containing 1 OS=Sus scrofa GN=LRRD1 PE=4 SV=1 - [A0A287A597_PIG]	4.73	2	3	3	3	1.01583	3	22.3873	0.993336	3	6.64656	0.971888	3	3.63505	1.07406	3	1.13732	1.00653	3	7.66799	0.958154	3	17.3139	0.947066	3	23.0167	0.92544	3	1.2661	845	96.1519	6.69775	0.946259	0.0986556	0.186718
A0A286ZLP7	Uncharacterized protein OS=Sus scrofa GN=PSMD9 PE=1 SV=1 - [A0A286ZLP7_PIG]	9.87	1	2	2	2	1.06265	2	31.3081	0.980828	2	34.3541	0.8903	2	39.0814	0.990765	2	23.1801	0.928429	2	18.2941	0.648182	2	26.1434	0.942137	2	2.29157	0.80606	2	11.7504	223	24.4015	6.43018	0.847184	0.0989342	0.187042
A0A286ZPH3	N-glycanase 1 OS=Sus scrofa GN=NGLY1 PE=1 SV=1 - [A0A286ZPH3_PIG]	1.97	3	1	1	2	0.748762	2	49.0267	0.941782	2	1.73388	1.20881	2	23.7705	1.07515	2	8.34924	0.810098	2	22.7276	0.812859	2	25.8298	0.776587	2	29.368	0.806716	2	14.8233	558	63.9454	7.6792	0.806705	0.0991021	0.187157
F1SCV6	Cilia and flagella associated protein 46 OS=Sus scrofa GN=CFAP46 PE=4 SV=3 - [F1SCV6_PIG]	2.34	3	3	3	3	1.02781	3	9.95619	1.01041	3	8.56598	1.10922	3	9.11234	0.890243	3	1.03523	0.938862	3	19.6204	0.850124	3	2.79225	0.82505	3	23.3245	0.975801	3	11.0764	2219	248.269	7.34229	0.889083	0.1	0.188649
A0A287ADT7	Uncharacterized protein OS=Sus scrofa PE=1 SV=1 - [A0A287ADT7_PIG]	8.62	1	1	1	1	1.11667	1		1.14248	1		0.837822	1		0.908198	1		1.17904	1		1.21532	1		1.41774	1		2.27973	1		116	13.3394	8.00146	1.52099	0.100075	0.188586
A0A287A4D2	Secretory carrier-associated membrane protein OS=Sus scrofa GN=SCAMP2 PE=1 SV=1 - [A0A287A4D2_PIG]	15.81	3	3	3	5	1.10608	5	1.76218	0.924632	5	4.14235	1.04964	5	17.1251	0.950906	5	10.0619	1.04213	5	23.5341	1.11565	5	26.2685	1.29704	5	14.0242	1.11075	5	22.1688	272	30.9557	6.7417	1.13254	0.101286	0.190662
F1S0G4	Chromosome 6 open reading frame 163 OS=Sus scrofa GN=C6orf163 PE=4 SV=3 - [F1S0G4_PIG]	10.94	1	3	3	3	0.993529	3	0.850112	0.945134	3	2.19373	1.02918	3	1.17739	0.935091	3	2.83644	1.04049	3	5.56545	1.04287	3	1.6543	0.977875	3	9.9596	1.10766	3	14.2098	329	38.5407	7.06396	1.06814	0.10132	0.190521
F1SB57	Uncharacterized protein OS=Sus scrofa GN=ARMC10 PE=4 SV=2 - [F1SB57_PIG]	16.23	3	3	3	5	0.990803	5	3.80442	1.05092	5	7.81964	0.969021	5	5.63931	1.0566	5	4.82635	1.09056	5	4.77739	1.33134	5	5.39207	1.22098	5	17.5607	1.00416	5	13.4581	302	32.9853	6.78564	1.14252	0.102283	0.192125
A0A076EBV6	NADH-ubiquinone oxidoreductase chain 2 OS=Sus scrofa domesticus GN=ND2 PE=3 SV=1 - [A0A076EBV6_PIG]	4.03	41	2	2	2	0.996849	2	16.7619	1.03406	2	9.39995	0.98585	2	14.8801	0.979974	2	16.7561	0.856389	2	17.5385	0.956951	2	8.03152	0.920958	2	7.76242	1.00466	2	26.5309	347	38.9941	9.75928	0.935503	0.10287	0.193019
A0A286ZPL5	Uncharacterized protein OS=Sus scrofa PE=4 SV=1 - [A0A286ZPL5_PIG]	12.73	1	2	2	2	1.01339	2	19.9068	1.01884	2	21.0742	0.945874	2	19.6579	1.00325	2	11.0417	0.895359	2	15.0861	1.00735	2	3.08389	0.914076	2	3.09286	0.936177	2	10.6699	110	12.1606	9.5542	0.942636	0.10298	0.193018
Q864V5	FUN14 domain-containing protein 2 OS=Sus scrofa GN=FUNDC2 PE=2 SV=1 - [FUND2_PIG]	23.81	1	6	6	14	1.03424	14	13.2034	1.00208	14	14.7833	1.01089	14	13.5575	0.917495	14	13.5182	0.9428	14	11.2763	0.953989	14	40.6409	0.949127	14	30.1412	0.905769	14	19.7743	189	20.5586	9.53955	0.946272	0.103272	0.193358
F1SGC2	Coiled-coil domain containing 39 OS=Sus scrofa GN=CCDC39 PE=4 SV=2 - [F1SGC2_PIG]	1.91	1	2	2	2	1.07334	2	5.54368	0.978509	2	1.73716	1.00682	2	1.1823	0.967511	2	7.91381	0.982187	2	7.23126	0.976155	2	22.7349	0.894141	2	2.93819	0.803512	2	31.8357	942	110.04	7.45947	0.908057	0.103296	0.193196
K7GMK0	Dipeptidyl peptidase 4 OS=Sus scrofa GN=DPP4 PE=1 SV=2 - [K7GMK0_PIG]	9.39	3	7	7	9	1.02929	9	18.544	1.0374	9	8.64265	0.971885	9	11.8977	0.962807	9	16.4018	1.06995	9	8.61367	1.08137	9	25.8556	1.02337	9	10.328	1.01858	9	6.8593	724	83.0479	5.88428	1.04796	0.103379	0.193143
A0A286ZIZ9	RNA exonuclease 2 OS=Sus scrofa GN=REXO2 PE=1 SV=1 - [A0A286ZIZ9_PIG]	8.57	2	1	1	1	0.697682	1		1.05889	1		1.35685	1		0.93252	1		0.591866	1		0.633169	1		0.751577	1		0.894217	1		210	23.6798	7.40088	0.709559	0.103548	0.193253
F1S0T3	Chromosome 5 open reading frame 49 OS=Sus scrofa GN=C5orf49 PE=4 SV=2 - [F1S0T3_PIG]	14.29	1	2	2	4	1.10865	4	13.2359	0.872476	4	11.0371	1.02983	4	0.194066	1.02517	4	3.49536	1.17528	4	6.79657	1.17207	4	13.4371	1.09819	4	4.84971	1.0419	4	12.5715	147	16.8696	8.96826	1.11181	0.103786	0.193491
I3LPB5	Creatine kinase B-type OS=Sus scrofa GN=CKB PE=3 SV=2 - [I3LPB5_PIG]	4.46	2	1	1	2	1.00145	2	2.6023	1.01477	2	12.3272	0.862479	2	0.214688	1.10486	2	8.82408	0.896655	2	6.93922	0.990882	2	9.7608	0.768143	2	23.9264	0.705383	2	22.7601	381	42.6604	5.78271	0.843732	0.104105	0.193878
F1SD28	Uncharacterized protein OS=Sus scrofa PE=1 SV=3 - [F1SD28_PIG]	24.22	3	3	3	9	1.00302	9	10.1903	0.977098	9	11.9723	0.948251	9	9.06537	1.02018	9	8.50461	0.975197	9	19.7896	0.913436	9	22.7093	0.859956	9	8.36466	0.964507	9	8.88477	161	18.2981	8.76318	0.940369	0.104242	0.193926
A0A287BJ16	Uncharacterized protein OS=Sus scrofa GN=VPS26B PE=1 SV=1 - [A0A287BJ16_PIG]	38.46	7	12	12	22	1.04487	22	8.43578	0.991487	22	7.44706	1.01857	22	11.1748	0.939978	22	8.03437	0.933883	22	11.2041	0.984737	22	13.7482	0.92419	22	8.87268	0.952915	22	11.633	416	45.6827	7.82568	0.950142	0.104831	0.194814
F1S498	Uncharacterized protein OS=Sus scrofa GN=LOC100525589 PE=4 SV=3 - [F1S498_PIG]	12.23	4	5	10	23	1.03879	8	1.63506	1.00202	8	14.3953	0.939914	8	16.0618	1.02828	8	13.5023	1.02893	8	23.3273	1.03048	8	19.0127	1.11054	8	8.39113	1.06188	8	31.9645	744	82.5236	6.97607	1.05558	0.105652	0.19613
D0VWV4	Succinate dehydrogenase cytochrome b560 subunit, mitochondrial OS=Sus scrofa GN=SDHC PE=1 SV=2 - [C560_PIG]	17.16	2	2	2	3	1.05631	3	23.2808	0.951465	3	16.79	1.03387	3	8.73525	0.988786	3	8.00949	0.947582	3	47.0118	0.971032	3	3.07506	0.891052	3	45.6569	0.983822	3	13.7923	169	18.5059	9.81787	0.941211	0.105694	0.195999
I3LIY3	Voltage-dependent L-type calcium channel subunit alpha OS=Sus scrofa GN=CACNA1S PE=3 SV=2 - [I3LIY3_PIG]	0.73	3	1	1	1	1.1667	1		1.11745	1		0.943856	1		0.805625	1		1.36581	1		1.55018	1		1.26084	1		2.98397	1		1784	201.191	6.68311	1.77527	0.105728	0.195856
P50667	Cytochrome c oxidase subunit 2 OS=Sus scrofa GN=MT-CO2 PE=3 SV=1 - [COX2_PIG]	23.25	18	4	4	40	0.957432	40	16.7775	1.06825	40	17.6967	1.01697	40	19.8267	0.978601	40	10.6141	1.10641	40	22.333	1.02537	40	17.9342	1.03926	40	12.5978	1.08551	40	23.3061	228	26.1672	4.89404	1.05851	0.105763	0.195712
A0A287BKH7	Pyrophosphatase (inorganic) 2 OS=Sus scrofa GN=PPA2 PE=1 SV=1 - [A0A287BKH7_PIG]	11.68	4	3	3	3	0.981052	3	16.7811	1.06544	3	11.1917	1.00132	3	0.328929	0.994763	3	7.02954	0.986535	3	6.94809	1.08231	3	4.96018	1.15819	3	2.31021	1.20164	3	11.8085	274	31.5859	6.62451	1.09551	0.105919	0.195794
F1S3B4	IST1-like protein OS=Sus scrofa GN=IST1 PE=1 SV=3 - [F1S3B4_PIG]	9.64	2	3	3	3	1.00834	3	6.78644	0.928004	3	6.1889	1.06487	3	0.644862	0.969251	3	2.52011	0.851977	3	28.351	0.960568	3	5.89443	0.966344	3	2.81467	0.880965	3	15.9432	363	39.5714	5.43994	0.92177	0.106081	0.195885
F1RSL2	Spermatogenesis and centriole associated 1 OS=Sus scrofa GN=SPATC1 PE=1 SV=3 - [F1RSL2_PIG]	27.48	2	10	10	27	1.03735	24	14.125	0.926721	24	10.8473	1.06352	24	9.94285	0.929816	24	6.20096	1.03079	24	12.1949	1.04846	24	25.4974	1.07994	24	20.8349	1.08457	24	20.1448	433	46.2343	7.38623	1.07236	0.107955	0.199134
F1SK95	Uncharacterized protein OS=Sus scrofa GN=CPOX PE=1 SV=2 - [F1SK95_PIG]	7.94	1	3	3	6	1.08102	6	19.0169	0.964891	6	6.8927	0.987112	6	10.8542	1.02618	6	12.2768	0.975717	6	3.84743	0.949723	6	3.81703	0.980381	6	1.59879	0.953211	6	9.30165	441	49.1264	8.06006	0.950689	0.109041	0.200927
A0A286ZVD9	IQ motif containing with AAA domain 1 OS=Sus scrofa GN=IQCA1 PE=4 SV=1 - [A0A286ZVD9_PIG]	6.91	2	2	2	2	1.09943	2	38.3481	0.952082	2	1.08757	0.95724	2	14.0027	0.967067	2	24.379	1.27572	2	7.24937	1.12207	2	24.6504	1.04119	2	16.0949	1.03204	2	5.60799	622	71.4535	9.43701	1.12455	0.112134	0.206407
Q6QAS1	Glutaredoxin (Fragment) OS=Sus scrofa PE=2 SV=1 - [Q6QAS1_PIG]	16.67	2	1	1	1	0.985911	1		0.950254	1		1.02963	1		1.05316	1		1.01459	1		0.888079	1		0.945114	1		0.895999	1		84	9.43686	6.01123	0.931531	0.112463	0.206794
A0A287A725	Uncharacterized protein OS=Sus scrofa PE=1 SV=1 - [A0A287A725_PIG]	31.63	1	3	3	15	0.983082	15	5.73209	1.02091	15	18.308	0.995918	15	17.5171	1.0168	15	12.1049	1.02972	15	35.2764	1.08524	15	16.0656	1.04227	15	22.9737	1.00292	15	22.6172	98	10.8378	8.45557	1.03571	0.113003	0.207569
A0A286ZKH3	Uncharacterized protein OS=Sus scrofa GN=SPR PE=1 SV=1 - [A0A286ZKH3_PIG]	45.11	2	10	10	31	0.990846	31	11.1119	0.998762	31	12.5195	1.00773	31	15.8185	1.00054	31	6.23439	0.996205	31	13.4067	0.971672	31	18.5906	0.996886	31	17.8032	0.958887	31	20.1044	266	28.7561	7.73779	0.981433	0.113354	0.207995
A0A287AZ57	Nucleoporin 62 OS=Sus scrofa GN=NUP62 PE=1 SV=1 - [A0A287AZ57_PIG]	2.93	1	1	1	1	0.935305	1		0.987917	1		0.972934	1		1.10473	1		1.10029	1		1.31298	1		1.09184	1		1.02841	1		478	49.0945	5.42725	1.13313	0.113695	0.208401
A0A287A3U6	Nitrilase 1 OS=Sus scrofa GN=NIT1 PE=1 SV=1 - [A0A287A3U6_PIG]	12.94	2	3	3	3	1.04817	3	17.2247	1.04072	3	6.87305	1.01776	3	4.62875	0.955878	3	5.10339	0.910861	3	11.3814	1.03473	3	4.81656	0.901215	3	7.51863	0.942258	3	10.812	286	31.6293	8.25049	0.932686	0.113759	0.2083
F1SKP4	Phospholipase A2 group VI OS=Sus scrofa GN=PLA2G6 PE=1 SV=3 - [F1SKP4_PIG]	13.4	7	9	9	11	1.06259	11	12.031	0.943775	11	8.91855	1.01281	11	11.2103	0.978482	11	15.8159	0.80432	11	21.285	0.841129	11	16.8905	0.842061	11	10.3646	1.05227	11	35.1988	806	89.6955	7.23975	0.885463	0.11385	0.208247
K7GLQ8	Uncharacterized protein OS=Sus scrofa GN=FHL1 PE=1 SV=2 - [K7GLQ8_PIG]	54.64	7	13	13	25	0.913038	25	8.23361	0.978393	25	13.1658	0.979087	25	12.4288	1.08403	25	8.2816	0.907998	25	10.5336	0.920772	25	9.49511	0.943186	25	10.5568	0.916117	25	13.2227	280	31.9768	8.32373	0.932615	0.115024	0.210175
F1S3H1	Aldehyde dehydrogenase 6 family member A1 OS=Sus scrofa GN=ALDH6A1 PE=1 SV=2 - [F1S3H1_PIG]	9.74	1	3	3	3	1.00858	3	10.4127	0.995468	3	2.03161	0.996326	3	9.69055	0.963147	3	4.55746	1.14835	3	11.8744	1.05439	3	7.51192	0.98403	3	5.02625	1.03778	3	12.2651	534	57.6675	8.23584	1.06586	0.116181	0.212067
I3LIL4	Myosin IC OS=Sus scrofa GN=MYO1C PE=1 SV=2 - [I3LIL4_PIG]	1.62	2	1	2	2	0.816072	1		1.06908	1		1.09722	1		1.02851	1		0.758169	1		0.930318	1		0.872559	1		0.907515	1		1048	119.919	9.37842	0.864788	0.1181	0.215344
F1RJC1	Membrane metalloendopeptidase like 1 OS=Sus scrofa GN=MMEL1 PE=1 SV=3 - [F1RJC1_PIG]	19.31	1	13	13	21	0.962636	21	12.5447	1.01265	21	10.3365	1.00475	21	8.76119	1.00871	21	7.98751	0.911789	21	12.4787	0.938068	21	8.7697	1.00813	21	11.7014	0.95977	21	9.58257	777	88.2943	5.93506	0.957133	0.118658	0.216135
I3LMV8	ATP binding cassette subfamily B member 8 OS=Sus scrofa GN=ABCB8 PE=1 SV=2 - [I3LMV8_PIG]	11.64	1	6	6	8	1.09766	8	9.58624	0.90288	8	21.2765	1.06725	8	12.1265	1.00746	8	9.65235	0.886759	8	16.8411	1.00306	8	15.2343	0.9227	8	13.7102	0.897433	8	17.556	713	77.0197	9.31982	0.910362	0.119677	0.217764
I3L7T4	Lon protease homolog, mitochondrial OS=Sus scrofa GN=LONP1 PE=1 SV=2 - [I3L7T4_PIG]	23.02	10	23	23	41	1.0138	37	14.7217	0.999045	37	11.7271	0.993297	37	9.17269	0.989605	37	8.16173	1.0831	37	22.0197	1.08362	37	14.2917	1.03119	37	18.1313	0.980436	37	24.1227	960	106.832	6.39209	1.0457	0.120435	0.218916
A0A286ZSF9	Spermatid associated OS=Sus scrofa GN=SPERT PE=4 SV=1 - [A0A286ZSF9_PIG]	1.65	2	1	1	1	0.840931	1		1.01654	1		1.16423	1		1.00504	1		1.16286	1		1.13676	1		1.06406	1		1.17248	1		423	48.3447	6.72705	1.12651	0.120777	0.219308
A2IBS6	Sara2 protein OS=Sus scrofa PE=2 SV=1 - [A2IBS6_PIG]	5.56	2	1	1	1	0.918129	1		0.880008	1		1.32398	1		0.944783	1		0.720391	1		0.820948	1		0.905155	1		0.825945	1		198	22.3975	6.11279	0.804653	0.121	0.219485
F1SGP8	Reticulocalbin 1 OS=Sus scrofa GN=RCN1 PE=1 SV=3 - [F1SGP8_PIG]	2.96	1	1	1	2	1.24974	2	1.62778	0.878586	2	8.029	1.05478	2	2.48419	0.875691	2	8.21737	0.861419	2	42.0187	0.846541	2	35.0716	0.866902	2	40.3844	0.842474	2	42.0137	406	46.5733	5.22412	0.841958	0.121733	0.220586
I3LC58	GLI pathogenesis related 1 like 2 OS=Sus scrofa GN=GLIPR1L2 PE=4 SV=2 - [I3LC58_PIG]	9.76	1	3	3	4	0.962113	4	5.76004	1.08592	4	15.6425	1.01131	4	2.91491	0.952916	4	11.184	0.841338	4	5.36202	0.927657	4	10.9467	0.966852	4	11.6565	0.969516	4	3.31991	338	39.582	4.57666	0.923512	0.122341	0.221457
A0A0B8RZP2	Tetraspanin OS=Sus scrofa domesticus GN=CD63 PE=3 SV=1 - [A0A0B8RZP2_PIG]	13.92	4	4	4	7	0.95002	7	7.39178	0.994845	7	8.75836	0.963114	7	12.5726	0.936987	7	20.1379	0.857489	7	15.2729	0.894257	7	11.2818	0.799261	7	17.0921	0.99123	7	30.3658	237	25.8222	7.40088	0.921266	0.122741	0.221951
Q2VTP6	Uncharacterized protein OS=Sus scrofa GN=FKBP1A PE=4 SV=1 - [Q2VTP6_PIG]	40.74	1	3	3	6	1.17873	6	17.6066	0.899735	6	6.72562	1.06211	6	7.04553	0.899962	6	7.9572	0.912326	6	16.8138	0.892368	6	5.38812	0.86981	6	10.5102	0.873562	6	8.09286	108	11.8881	8.14795	0.878118	0.123192	0.222536
F1SEY1	Alpha-mannosidase OS=Sus scrofa GN=MAN2B1 PE=3 SV=2 - [F1SEY1_PIG]	11.72	3	9	9	11	1.03228	11	12.867	1.00019	11	3.55208	1.04646	11	17.7908	0.961706	11	12.9001	0.96336	11	11.3151	0.98728	11	13.4566	0.987373	11	8.54722	0.955502	11	9.01078	956	108.374	6.82959	0.96359	0.123556	0.222962
A9XFX6	F-actin capping protein beta subunit OS=Sus scrofa GN=Capzb PE=1 SV=1 - [A9XFX6_PIG]	63.24	6	5	18	77	0.928296	10	8.32611	1.02053	10	10.2345	1.0175	10	10.1871	1.03152	10	5.9802	1.02443	10	23.905	1.05025	10	20.9525	1.04562	10	15.6448	1.05533	10	14.4503	272	30.6094	5.99854	1.04447	0.123984	0.223504
A0A287ATH0	BSD domain containing 1 OS=Sus scrofa GN=BSDC1 PE=1 SV=1 - [A0A287ATH0_PIG]	6.27	4	1	1	1	2.21581	1		1.80301	1								2.74558	1		2.79023	1		2.75674	1		2.0458	1		399	43.4872	4.44971	1.28624	0.125713	0.226387
A0A286ZNH3	Uncharacterized protein OS=Sus scrofa GN=RIDA PE=1 SV=1 - [A0A286ZNH3_PIG]	27.74	2	3	3	10	0.976864	10	6.68901	1.04417	10	8.20337	0.980221	10	5.4816	1.03613	10	10.735	1.08242	10	9.89681	1.1096	10	9.18546	1.08325	10	19.9239	0.98902	10	18.9462	137	14.3606	6.65381	1.0562	0.125878	0.22645
F1RXS3	Histone H2A OS=Sus scrofa GN=LOC100520991 PE=3 SV=2 - [F1RXS3_PIG]	18.85	2	2	2	2	1.18597	2	4.59412	0.905582	2	11.948	1.18438	2	5.50076	0.796639	2	12.48	0.701272	2	3.07779	0.670117	2	37.1059	1.00774	2	64.5906	0.805599	2	27.1882	122	13.6521	10.5503	0.781995	0.125947	0.226341
F2Z5I8	RAB8A, member RAS oncogene family OS=Sus scrofa GN=RAB8A PE=1 SV=2 - [F2Z5I8_PIG]	34.32	22	4	7	11	1.04705	7	9.08773	0.942154	7	8.83884	0.981798	7	3.95294	1.07387	7	3.24987	0.978471	7	13.965	0.99241	7	23.1988	0.869975	7	19.1575	0.907653	7	16.917	236	26.6136	9.1001	0.926731	0.126841	0.227714
A0A287B1Y7	GMP reductase OS=Sus scrofa GN=GMPR2 PE=1 SV=1 - [A0A287B1Y7_PIG]	3.9	2	1	1	1	1.18338	1		0.848149	1		1.27975	1		0.785451	1		0.804241	1		0.788879	1		0.843138	1		0.792706	1		308	33.4738	6.84424	0.788182	0.127312	0.228324
A5GFX4	ATP synthase, H+ transporting, mitochondrial F1 complex, epsilon subunit OS=Sus scrofa GN=ATP5E PE=1 SV=1 - [A5GFX4_PIG]	43.14	1	3	3	3	0.942353	3	0.0368621	0.925164	3	8.28974	1.03744	3	26.1306	1.13709	3	3.8319	1.05605	3	12.14	1.27846	3	15.1568	1.09661	3	16.0569	1.10242	3	15.5161	51	5.7461	9.92041	1.12159	0.127629	0.228658
F1SIE3	Coiled-coil domain containing 33 OS=Sus scrofa GN=CCDC33 PE=4 SV=3 - [F1SIE3_PIG]	1.19	2	1	1	1	0.907304	1		1.07917	1		0.99292	1		1.02414	1		1.17619	1		1.31462	1		0.985295	1		1.08356	1		755	84.3801	6.93213	1.13891	0.127911	0.228928
I3LQX1	Coiled-coil domain containing 96 OS=Sus scrofa GN=CCDC96 PE=4 SV=2 - [I3LQX1_PIG]	5.41	1	2	2	2	0.951491	2	6.59057	1.00896	2	2.43768	1.01111	2	9.78676	1.03701	2	4.74292	0.940914	2	1.99784	0.964006	2	2.73963	0.985831	2	8.896	0.973839	2	10.757	555	63.1543	4.76709	0.964083	0.128173	0.229161
A0A287AG08	Mitochondrial pyruvate carrier OS=Sus scrofa GN=MPC1L PE=3 SV=1 - [A0A287AG08_PIG]	22.78	1	3	3	5	0.955836	5	13.4138	0.985101	5	9.33938	1.1273	5	21.9797	1.02746	5	22.4408	1.05082	5	39.6415	1.0845	5	30.0185	1.10736	5	32.8741	1.19855	5	15.8949	158	17.2164	7.29834	1.08437	0.128541	0.229584
I3LT90	Methylcrotonoyl-CoA carboxylase 1 OS=Sus scrofa GN=MCCC1 PE=1 SV=2 - [I3LT90_PIG]	2.2	2	1	1	1	0.54319	1		1.13691	1		1.70436	1		0.711772	1		0.604412	1		0.627	1		0.541895	1		0.485218	1		590	65.6273	6.80029	0.551366	0.128685	0.229607
Q29376	Calmodulin (Fragment) OS=Sus scrofa PE=2 SV=1 - [Q29376_PIG]	76.67	14	1	11	126	0.984253	3	5.56793	0.847853	3	3.19904	1.14838	3	9.02695	0.969955	3	11.4071	1.20398	3	1.07355	1.28775	3	2.47347	0.926587	3	6.21027	1.25548	3	11.8536	120	13.4923	4.32275	1.18311	0.129613	0.231027
A0A286ZQA4	Uncharacterized protein OS=Sus scrofa PE=4 SV=1 - [A0A286ZQA4_PIG]	5.52	1	1	1	1	0.969066	1		1.01573	1		1.00109	1		1.02669	1		1.00066	1		0.922489	1		0.94024	1		0.989918	1		181	20.8985	8.74854	0.960309	0.129871	0.23125
F1RRU8	Membrane associated ring-CH-type finger 10 OS=Sus scrofa GN=MARCH10 PE=4 SV=3 - [F1RRU8_PIG]	1.31	1	1	1	1	1.03984	1		1.0206	1		1.05801	1		0.91655	1		1.07553	1		1.07778	1		1.16294	1		1.56212	1		766	84.8638	7.02002	1.20901	0.130008	0.231257
F1S8I7	IZUMO family member 4 OS=Sus scrofa GN=IZUMO4 PE=4 SV=3 - [F1S8I7_PIG]	42.51	2	9	9	100	0.970581	100	12.4203	1.0219	100	8.03065	0.987542	100	9.19451	1.02457	100	9.82425	0.947946	100	14.7532	0.984075	100	12.3197	0.950634	100	9.50927	0.996312	100	13.3588	207	23.7546	6.7124	0.968628	0.13009	0.231168
A0A2C9F392	Propionyl-CoA carboxylase beta chain, mitochondrial OS=Sus scrofa GN=PCCB PE=4 SV=1 - [A0A2C9F392_PIG]	2	2	1	1	1	1.18175	1		0.878557	1		1.28308	1		0.754702	1		0.900025	1		0.684608	1		0.753204	1		0.830291	1		501	54.693	8.25049	0.773075	0.130736	0.23208
I3LGM4	Uncharacterized protein OS=Sus scrofa GN=NDUFA11 PE=1 SV=1 - [I3LGM4_PIG]	8.51	1	1	1	3	1.05376	3	8.17751	0.849836	3	8.97464	1.24972	3	5.46671	0.928761	3	18.338	0.816159	3	4.95062	0.899289	3	13.0027	0.899016	3	14.0707	0.842059	3	9.26304	141	14.6625	8.71924	0.846756	0.131678	0.233514
F1RMV5	ETHE1, persulfide dioxygenase OS=Sus scrofa GN=ETHE1 PE=1 SV=2 - [F1RMV5_PIG]	4.88	1	1	1	1	1.20476	1		0.810603	1		1.21034	1		0.858887	1		0.854467	1		0.838203	1		0.803669	1		0.842093	1		246	27.0068	7.02002	0.817324	0.136729	0.242225
A0A287B1A4	Establishment of sister chromatid cohesion N-acetyltransferase 1 OS=Sus scrofa GN=ESCO1 PE=4 SV=1 - [A0A287B1A4_PIG]	2.25	2	1	1	1	1.03277	1		1.13284	1		1.13334	1		0.753812	1		0.777745	1		0.767832	1		0.970953	1		0.845881	1		843	95.3875	9.12939	0.829658	0.138706	0.245478
A0A287BJG7	Uncharacterized protein OS=Sus scrofa PE=4 SV=1 - [A0A287BJG7_PIG]	11.56	1	7	7	23	0.993584	23	7.95322	1.0043	23	8.4997	1.00577	23	9.19169	0.994928	23	9.61693	0.988575	23	11.4215	0.903927	23	16.0632	0.940857	23	14.4504	1.00585	23	12.4675	735	83.2222	7.56201	0.960143	0.138949	0.245659
I3LH49	Glutaminyl-peptide cyclotransferase OS=Sus scrofa GN=QPCT PE=1 SV=2 - [I3LH49_PIG]	3.7	2	1	1	3	1.22289	3	13.5164	0.88028	3	16.6625	1.1804	3	4.58269	0.727497	3	10.7419	0.482436	3	9.07888	0.818347	3	17.5738	0.83466	3	8.07774	0.859764	3	12.5714	297	34.3285	6.62451	0.746737	0.139084	0.245649
I6ZX61	Glycogen synthase kinase 3 beta OS=Sus scrofa GN=GSK3B PE=1 SV=1 - [I6ZX61_PIG]	26.43	6	5	6	8	1.10194	7	13.8288	0.923874	7	10.2742	0.968625	7	7.05811	0.985467	7	18.0423	0.896007	7	12.4115	0.971168	7	24.5828	0.904241	7	21.6466	0.926049	7	29.1366	420	46.7309	8.77783	0.929033	0.139894	0.246831
A0A0B8S0C3	Adhesion regulating molecule 1 OS=Sus scrofa domesticus GN=ADRM1 PE=4 SV=1 - [A0A0B8S0C3_PIG]	8.11	4	3	3	5	1.08979	5	21.9237	0.976314	5	6.04896	1.04244	5	19.7594	0.865711	5	16.4175	1.00745	5	14.9552	1.06858	5	5.99448	1.13015	5	17.1418	1.2232	5	17.2917	407	41.9717	4.94482	1.11452	0.139914	0.246615
F1SNW5	Uncharacterized protein OS=Sus scrofa PE=3 SV=3 - [F1SNW5_PIG]	14.25	1	4	4	6	1.01218	6	2.41285	0.99873	6	7.41438	1.11532	6	12.8499	0.960268	6	4.96855	0.946224	6	5.26566	0.981034	6	5.22734	0.994058	6	5.3393	0.889857	6	5.56646	379	40.5494	6.07471	0.932625	0.139947	0.246426
F1SRY6	Phosphoinositide phospholipase C OS=Sus scrofa GN=PLCD4 PE=1 SV=3 - [F1SRY6_PIG]	19.74	2	11	11	14	0.999659	14	10.5039	0.967247	14	6.59408	1.04581	14	4.16574	1.01458	14	11.8265	1.00723	14	16.5598	1.09448	14	20.407	1.03557	14	18.7407	1.05722	14	8.17525	765	87.5195	5.18604	1.04152	0.140082	0.246414
A0A286ZLY9	Uncharacterized protein OS=Sus scrofa GN=HACE1 PE=1 SV=1 - [A0A286ZLY9_PIG]	1.16	4	1	1	1	0.919014	1		1.00445	1		0.95234	1		1.11892	1		1.09294	1		1.07106	1		1.06506	1		1.06616	1		865	97.2436	5.84619	1.07522	0.140462	0.246834
I3LT05	Uncharacterized protein OS=Sus scrofa GN=ROPN1 PE=4 SV=2 - [I3LT05_PIG]	64.62	4	10	10	148	0.949653	147	11.4992	1.03098	148	11.6203	0.981766	148	11.4095	1.01971	148	11.3039	0.952276	148	14.168	0.973142	148	15.5047	0.978205	148	16.9229	0.936331	148	16.5196	212	23.9334	5.42725	0.9643	0.14051	0.246671
A0A287AZQ6	Uncharacterized protein OS=Sus scrofa PE=4 SV=1 - [A0A287AZQ6_PIG]	6.17	1	6	6	6	1.10015	6	3.96028	0.922624	6	3.30604	0.966859	6	8.71316	1.0694	6	18.396	0.950252	6	8.88844	0.888371	6	11.9233	0.859076	6	4.32807	1.0029	6	26.4549	1069	123.76	4.71631	0.911694	0.140597	0.246574
C4TP28	Phosphatidylethanolamine-binding protein 4 OS=Sus scrofa GN=pebp4 PE=1 SV=1 - [C4TP28_PIG]	48.2	3	8	8	82	0.931181	82	12.0436	1.03998	82	11.2482	0.976669	82	11.2601	1.05406	82	12.0345	0.948822	82	12.996	0.958185	82	16.8323	0.965796	82	14.3812	0.927318	82	14.0689	222	25.1606	8.11865	0.949581	0.141089	0.247189
I3LUR5	Acyl-CoA dehydrogenase family member 9 OS=Sus scrofa GN=ACAD9 PE=1 SV=2 - [I3LUR5_PIG]	27.7	1	12	13	21	0.980648	18	8.07075	1.01667	18	7.20822	0.995024	18	8.62378	1.01537	18	11.6548	0.996812	18	17.8583	0.92841	18	23.045	0.942049	18	13.7941	1.00131	18	19.7034	621	68.6013	7.92822	0.965284	0.141766	0.248126
F1RH17	Family with sequence similarity 71 member E1 OS=Sus scrofa GN=FAM71E1 PE=4 SV=2 - [F1RH17_PIG]	21.5	1	3	3	3	0.959132	3	2.064	0.889025	3	6.67061	1.05775	3	3.64783	1.01711	3	1.29476	0.903087	3	3.53237	0.89937	3	5.54668	0.884263	3	5.64471	0.962829	3	0.0765876	214	24.0391	4.91943	0.930292	0.142703	0.249516
A0A287A9T9	Short chain dehydrogenase/reductase family 39U member 1 OS=Sus scrofa GN=SDR39U1 PE=1 SV=1 - [A0A287A9T9_PIG]	13.95	2	3	3	5	0.912361	5	17.2541	1.00558	5	4.71058	1.03169	5	3.75844	1.02657	5	12.6544	0.935419	5	12.8056	0.951514	5	11.7681	0.974022	5	10.7178	0.902417	5	14.5224	294	31.2074	9.01221	0.946474	0.143466	0.250598
I3LE16	PGAM family member 5, mitochondrial serine/threonine protein phosphatase OS=Sus scrofa GN=PGAM5 PE=4 SV=2 - [I3LE16_PIG]	13.49	1	4	4	6	1.06194	6	17.6643	0.942332	6	15.9369	1.10057	6	5.98354	0.891282	6	11.4933	0.864258	6	17.2232	0.865519	6	16.3297	0.905884	6	4.91925	0.981193	6	11.9033	289	32.0087	8.67529	0.905089	0.143477	0.250368
F1SSH7	Transmembrane p24 trafficking protein 4 OS=Sus scrofa GN=TMED4 PE=1 SV=2 - [F1SSH7_PIG]	3.24	2	1	1	1	1.2063	1		0.972445	1		0.976459	1		0.886646	1		0.957543	1		0.86224	1		0.838033	1		0.891593	1		216	24.9419	7.94287	0.878164	0.143578	0.250293
Q767L7	Tubulin beta chain OS=Sus scrofa GN=TUBB PE=2 SV=1 - [TBB5_PIG]	60.14	2	2	22	413	0.925057	2	6.71831	0.998314	2	3.15291	1.2011	2	10.201	0.918581	2	1.522	0.96307	2	13.5457	0.912686	2	15.7906	0.871394	2	27.046	0.787997	2	37.0195	444	49.639	4.89404	0.874376	0.144265	0.25124
A0A287BEN4	HECT and RLD domain containing E3 ubiquitin protein ligase 4 OS=Sus scrofa GN=HERC4 PE=4 SV=1 - [A0A287BEN4_PIG]	1.63	6	1	1	1	1.04878	1		0.82741	1		1.25596	1		0.938855	1		0.982408	1		0.828359	1		0.839788	1		0.680229	1		857	96.8394	6.13818	0.818172	0.14429	0.251033
A0A287AB32	Lysine demethylase 3B OS=Sus scrofa GN=KDM3B PE=1 SV=1 - [A0A287AB32_PIG]	0.85	2	1	1	1	1.20075	1		1.46535	1		1.4963	1					0.94263	1		1.07431	1					1.33631	1		1536	168.644	6.94678	0.805605	0.144392	0.250961
Q1RLJ5	Beta-defensin OS=Sus scrofa PE=2 SV=1 - [Q1RLJ5_PIG]	8.84	2	2	2	2	0.952268	2	19.8803	0.867008	2	17.9102	1.39455	2	18.0882	0.84769	2	13.0198	0.863461	2	9.79841	0.819804	2	34.4168	0.796774	2	5.55461	0.683196	2	20.1124	147	16.7783	6.16357	0.778832	0.144891	0.251577
F1SFY5	HIV-1 Tat interactive protein 2 OS=Sus scrofa GN=HTATIP2 PE=1 SV=3 - [F1SFY5_PIG]	8.31	1	2	2	2	1.04389	2	1.33107	0.87461	2	6.18139	1.13434	2	20.2465	0.980351	2	14.4124	0.851907	2	2.07173	0.93983	2	7.03616	0.941622	2	1.2316	0.908685	2	2.90907	313	34.1388	8.38232	0.903019	0.145661	0.252663
A0A287AJQ2	Phosphoglycerate mutase OS=Sus scrofa GN=PGAM1 PE=1 SV=1 - [A0A287AJQ2_PIG]	33.07	3	3	8	42	0.945984	3	2.39657	0.946799	3	6.77991	0.974411	3	7.28732	1.07077	3	0.925769	1.17314	3	3.3789	1.0191	3	12.5731	1.08238	3	4.33571	0.994551	3	2.23443	254	28.7858	7.18115	1.08411	0.145908	0.252839
F1RQU6	Calpain 11 OS=Sus scrofa GN=CAPN11 PE=3 SV=3 - [F1RQU6_PIG]	4.04	9	3	3	3	1.05807	3	2.41638	1.01089	3	3.97419	0.937421	3	4.86726	0.991601	3	7.95522	1.09361	3	1.40053	1.03281	3	4.82688	1.0313	3	0.317666	1.03528	3	20.7406	619	70.324	6.49365	1.04878	0.145973	0.252701
P11708	Malate dehydrogenase, cytoplasmic OS=Sus scrofa GN=MDH1 PE=1 SV=4 - [MDHC_PIG]	27.84	1	9	9	17	0.951742	16	14.0361	1.0105	17	6.08859	0.949035	17	7.20695	1.05156	17	12.4706	1.07463	17	12.409	1.00285	17	8.11037	1.0618	17	13.011	1.02221	17	10.4515	334	36.431	6.58057	1.05013	0.14765	0.255351
A0A287ALV7	Coiled-coil domain containing 185 OS=Sus scrofa GN=CCDC185 PE=4 SV=1 - [A0A287ALV7_PIG]	3.54	6	1	2	2	0.829722	1		1.11472	1		0.869699	1		1.1536	1		1.16497	1		1.08996	1		1.15808	1		1.83331	1		367	43.7382	9.84717	1.32224	0.149463	0.25823
F1SMB2	Acetyltransferase component of pyruvate dehydrogenase complex OS=Sus scrofa GN=DLAT PE=3 SV=3 - [F1SMB2_PIG]	29.37	3	16	16	60	0.973703	60	13.0054	1.04898	60	11.1227	0.969183	60	9.20805	1.01478	60	8.98686	1.07758	60	13.3287	1.04413	60	16.7969	1.05794	60	12.0438	0.995828	60	11.8237	647	69.14	7.97217	1.04214	0.150867	0.260398
F1REX8	Huntingtin interacting protein 1 related OS=Sus scrofa GN=HIP1R PE=1 SV=3 - [F1REX8_PIG]	2.34	1	1	2	2	1.04235	1		0.911442	1		1.03489	1		1.03865	1		1.21648	1		0.981166	1		1.07582	1		1.14421	1		1068	119.676	6.60986	1.09692	0.151402	0.261063
F1S0Q1	Heat shock protein family B (small) member 9 OS=Sus scrofa GN=HSPB9 PE=3 SV=2 - [F1S0Q1_PIG]	42.5	1	4	4	24	1.06413	23	15.4139	0.936869	24	11.1358	1.04254	24	12.5559	0.97069	24	16.8873	0.917968	24	25.7181	0.920979	24	27.2066	0.907959	24	21.9456	1.01322	23	29.6771	160	16.9762	7.89893	0.936698	0.151594	0.261137
F1SV23	Uncharacterized protein OS=Sus scrofa GN=NDUFS5 PE=1 SV=1 - [F1SV23_PIG]	32.08	1	3	3	9	0.999379	9	10.3437	1.00505	9	15.2612	1.07655	9	11.0309	0.966852	9	9.45031	1.07941	9	16.8569	1.11291	9	7.92137	1.10925	9	10.235	0.988768	9	3.15318	106	12.4724	8.73389	1.05991	0.152703	0.262787
A0A287BR64	Chromosome 4 open reading frame 45 OS=Sus scrofa GN=C4orf45 PE=4 SV=1 - [A0A287BR64_PIG]	6.04	1	1	1	1	0.835718	1		1.01171	1		1.04502	1		1.10896	1		1.06769	1		1.16162	1		1.1777	1		1.03831	1		182	20.8897	9.5249	1.11094	0.152884	0.262841
Q2A6Z6	K6-irs1 keratin (Fragment) OS=Sus scrofa GN=K6-irs1 PE=2 SV=1 - [Q2A6Z6_PIG]	4.28	20	1	2	2	0.945685	1		1.10209	1		1.01187	1		0.954237	1		1.02827	1		1.20722	1		1.18527	1		1.00631	1		444	51.2395	6.16357	1.10294	0.153769	0.264101
F1SSS0	Carbamoyl-phosphate synthase 1 OS=Sus scrofa GN=CPS1 PE=1 SV=3 - [F1SSS0_PIG]	0.93	1	1	1	1	1.14298	1		0.881772	1		1.13071	1		0.905702	1		0.875097	1		0.874544	1		0.955616	1		0.878793	1		1402	153.911	6.68311	0.882518	0.154096	0.264402
F1RMC3	Exportin 7 OS=Sus scrofa GN=XPO7 PE=1 SV=3 - [F1RMC3_PIG]	14.81	3	13	13	15	1.04219	15	9.26603	0.952514	15	8.8815	1.02731	15	5.71679	0.985642	15	3.46296	1.05064	15	18.3586	1.08239	15	9.85642	1.00209	15	10.6597	1.04341	15	11.1718	1087	123.854	6.31592	1.04264	0.154292	0.264479
F1SB42	Ezrin OS=Sus scrofa GN=EZR PE=1 SV=2 - [F1SB42_PIG]	20.51	5	6	11	17	0.920152	10	14.4782	1.05922	10	9.18192	0.977602	10	9.92379	1.03524	10	11.1404	1.0611	10	18.5836	1.04947	10	21.218	1.04329	10	7.90555	1.04284	10	9.764	585	69.3277	6.02393	1.05122	0.154611	0.264766
A0A287BEH4	Uncharacterized protein OS=Sus scrofa PE=4 SV=1 - [A0A287BEH4_PIG]	14.8	2	1	4	8	0.927872	1		1.13123	1		0.802378	1		1.10772	1		1.00689	1		1.09152	1		1.31339	1		1.23589	1		304	33.3419	6.29053	1.17094	0.154622	0.264525
A0A287B0I4	Uncharacterized protein OS=Sus scrofa GN=ARL8B PE=1 SV=1 - [A0A287B0I4_PIG]	26.88	3	4	4	4	1.00367	4	5.44458	1.01351	4	5.425	0.980226	4	1.15766	1.03209	4	3.16802	0.945328	4	7.12924	0.932542	4	7.00654	1.0263	4	8.90966	0.97292	4	6.74932	186	21.5401	8.14795	0.962177	0.155024	0.264953
A0A286ZWL4	Zinc finger MYND-type containing 10 OS=Sus scrofa GN=ZMYND10 PE=4 SV=1 - [A0A286ZWL4_PIG]	3.6	3	1	1	1	0.912705	1		1.0261	1		0.969506	1		1.08963	1		0.948233	1		0.973219	1		0.926913	1		0.820578	1		361	41.5499	6.20166	0.917707	0.155583	0.265647
I3LQ38	NADH:ubiquinone oxidoreductase subunit S4 OS=Sus scrofa GN=NDUFS4 PE=1 SV=2 - [I3LQ38_PIG]	16.33	3	2	2	4	0.796957	4	10.0953	1.10684	4	6.01562	0.925923	4	1.55595	1.16087	4	10.1184	1.19816	4	6.53278	1.16544	4	2.92468	1.15073	4	0.849552	1.05441	4	4.45568	147	16.4545	9.56885	1.14488	0.156189	0.266422
F1S8L8	EF-hand calcium binding domain 2 OS=Sus scrofa GN=EFCAB2 PE=4 SV=2 - [F1S8L8_PIG]	7.32	1	1	1	1	1.13428	1		0.830808	1		1.14002	1		0.955116	1		0.871653	1		0.910467	1		0.909731	1		0.878485	1		164	19.0523	4.4624	0.879347	0.156454	0.266614
A0A287BQJ1	KIAA1468 OS=Sus scrofa GN=KIAA1468 PE=1 SV=1 - [A0A287BQJ1_PIG]	9.14	6	8	8	12	0.975974	12	12.8568	1.00834	12	6.43303	0.967585	12	15.0032	1.03143	12	4.67886	0.963919	12	11.3048	0.983817	12	18.5886	0.978431	12	11.8077	0.900014	12	13.2928	1214	134.544	5.32568	0.960548	0.157132	0.267508
F1SD73	Uncharacterized protein OS=Sus scrofa PE=1 SV=2 - [F1SD73_PIG]	32.76	1	2	2	2	1.06642	2	12.2573	1.06913	2	16.9383	0.916717	2	7.23389	0.948622	2	1.18624	1.06472	2	10.1371	1.07994	2	5.32766	1.02023	2	12.6529	1.13034	2	24.6765	58	7.02772	9.46631	1.07357	0.157717	0.268242
I3LUX5	Uncharacterized protein OS=Sus scrofa PE=4 SV=2 - [I3LUX5_PIG]	6.33	1	2	2	2	1.06985	2	7.18621	0.962943	2	2.47604	1.02811	2	5.94458	0.966944	2	9.39769	0.984407	2	28.5621	0.923219	2	38.556	0.963136	2	30.099	0.970808	2	25.543	411	45.987	5.08447	0.953751	0.158103	0.268636
A0A287ACW7	Ribonucleoprotein, PTB binding 1 OS=Sus scrofa GN=RAVER1 PE=1 SV=1 - [A0A287ACW7_PIG]	6.45	2	1	1	1	1.07436	1		0.958806	1		1.01995	1		0.977402	1		0.97187	1		0.892984	1		1.00856	1		0.925762	1		186	19.857	5.37646	0.942602	0.160358	0.272203
K7GPT4	Cullin 4B OS=Sus scrofa GN=CUL4B PE=1 SV=2 - [K7GPT4_PIG]	5.78	8	4	4	4	0.983638	4	12.5354	1.04291	4	6.84359	0.997038	4	3.69666	1.00334	4	3.24735	0.991075	4	12.5962	1.08102	4	13.5288	1.0347	4	5.20247	1.13894	4	16.0558	865	98.7677	7.50342	1.05434	0.160422	0.272047
I3LLI7	Dynein axonemal intermediate chain 2 OS=Sus scrofa GN=DNAI2 PE=4 SV=2 - [I3LLI7_PIG]	25.04	1	12	12	21	0.982563	21	8.85038	1.02129	21	5.83853	1.00122	21	9.39531	0.999553	21	8.84216	0.952386	21	16.157	1.01086	21	18.3069	0.980951	21	17.5091	0.965207	21	13.4893	607	69.264	5.021	0.976221	0.160964	0.272701
I3LLF8	Testis expressed 29 OS=Sus scrofa GN=TEX29 PE=4 SV=2 - [I3LLF8_PIG]	28.13	1	5	5	8	0.948409	8	10.189	1.09013	8	4.48719	0.9408	8	8.58388	1.00342	8	7.94616	1.05874	8	18.8984	1.0567	8	16.5233	1.0423	8	9.39487	1.0462	8	15.1661	128	14.1753	8.23584	1.05554	0.161745	0.273759
D5K8A9	Sperm acrosome associated 1 OS=Sus scrofa GN=SPACA1 PE=1 SV=1 - [D5K8A9_PIG]	47.8	1	10	10	279	0.911218	277	13.6489	1.05948	279	11.5628	0.951761	278	12.0555	1.05993	279	11.4308	1.07263	279	14.3321	1.06764	278	15.9781	1.03766	279	14.8076	1.05135	279	17.5082	295	32.2189	4.48779	1.062	0.162329	0.27448
A0A287BQB3	Uncharacterized protein OS=Sus scrofa PE=4 SV=1 - [A0A287BQB3_PIG]	34.23	1	5	5	30	1.01813	30	12.3044	1.00636	30	10.9393	1.04627	30	9.12726	0.925342	30	13.788	0.959151	30	18.464	0.93498	30	20.3093	0.945647	30	13.1775	0.980048	30	17.1682	149	17.2402	8.5874	0.955889	0.162843	0.275083
A0A287BMW6	NADH:ubiquinone oxidoreductase subunit B11 OS=Sus scrofa GN=NDUFB11 PE=1 SV=1 - [A0A287BMW6_PIG]	16.88	1	2	2	5	0.99011	5	16.8265	1.06137	5	5.68147	0.988165	5	8.58274	0.960434	5	6.61373	1.09026	5	19.8923	1.05228	5	21.2903	1.05356	5	13.6	0.992163	5	10.5558	154	17.3538	5.09717	1.04705	0.163129	0.275301
P00339	L-lactate dehydrogenase A chain OS=Sus scrofa GN=LDHA PE=1 SV=3 - [LDHA_PIG]	57.23	11	13	17	54	0.922225	30	10.773	1.02275	30	5.45008	0.962379	30	8.16395	1.07409	30	14.0034	0.957572	30	24.9537	0.940325	30	23.0841	0.945926	30	17.4845	0.919345	30	24.1254	332	36.5953	8.07471	0.945177	0.163173	0.275107
E7EI20	Rho GDP dissociation inhibitor alpha OS=Sus scrofa GN=ARHGDIA PE=2 SV=1 - [E7EI20_PIG]	19.12	1	3	3	4	1.13562	4	15.6109	0.891706	4	19.4404	1.14603	4	18.7431	0.860359	4	21.7839	0.930289	4	30.7298	0.842061	4	17.5935	0.914014	4	20.0043	0.836128	4	20.829	204	23.3798	5.19873	0.873261	0.163339	0.275123
A0A287AS07	T-complex 11 OS=Sus scrofa GN=TCP11 PE=4 SV=1 - [A0A287AS07_PIG]	6.58	2	2	2	2	0.884765	2	0.821014	0.975556	2	15.0009	1.05501	2	14.5759	1.07164	2	24.2253	0.919273	2	28.7512	0.983847	2	16.18	0.855376	2	33.4693	0.909187	2	10.3016	441	49.2537	5.22412	0.919918	0.163417	0.274988
A0A287BQC4	FAT atypical cadherin 3 OS=Sus scrofa GN=FAT3 PE=4 SV=1 - [A0A287BQC4_PIG]	0.59	5	1	1	1	1.18552	1		0.745955	1		1.51289	1		0.69731	1		0.748669	1		0.799234	1		0.667358	1		0.684361	1		3233	354.544	4.90674	0.700109	0.163713	0.275221
A0A287ATC1	Uncharacterized protein OS=Sus scrofa PE=4 SV=1 - [A0A287ATC1_PIG]	10.45	1	1	1	5	0.883134	5	12.4305	1.11533	5	6.14293	0.895516	5	7.06654	1.04261	5	8.68888	1.11845	5	15.5349	1.10474	5	5.09906	1.08047	5	16.6048	1.01894	5	7.6153	134	15.1798	9.20264	1.09806	0.164131	0.275658
I3L804	Tyrosine--tRNA ligase OS=Sus scrofa GN=YARS PE=1 SV=2 - [I3L804_PIG]	2.27	1	1	1	1	1.03328	1		1.56148	1					1.23907	1		1.28803	1		1.56221	1		2.1491	1		1.73008	1		528	59.018	7.21045	1.31645	0.165399	0.277521
F1SPG0	RAB7A, member RAS oncogene family OS=Sus scrofa GN=RAB7A PE=1 SV=3 - [F1SPG0_PIG]	7.18	2	1	1	2	1.20291	2	9.95447	0.816049	2	12.5575	1.06439	2	16.0667	0.956721	2	14.464	1.03472	2	51.9041	1.1993	2	33.469	1.28731	2	37.8313	1.13403	2	49.4649	195	22.1759	5.07178	1.1523	0.166677	0.279395
F1RP44	Uncharacterized protein OS=Sus scrofa GN=IPO5 PE=1 SV=2 - [F1RP44_PIG]	5.65	1	4	4	5	0.922974	5	10.4253	0.996771	5	9.20976	1.09213	5	13.0178	0.964827	5	15.6122	1.07221	5	16.9971	1.00222	5	18.0821	1.05242	5	10.3486	1.13311	5	3.17897	1097	123.545	4.94482	1.07123	0.166791	0.279318
F1RWZ8	Dual specificity phosphatase 21 OS=Sus scrofa GN=DUSP21 PE=3 SV=2 - [F1RWZ8_PIG]	12.17	1	2	2	3	1.03863	3	6.05759	0.967534	3	5.22166	0.985768	3	4.25389	1.01187	3	4.31155	0.841031	3	1.89285	0.858317	3	19.9421	0.829269	3	2.45433	1.08318	3	15.5025	189	21.1056	6.93213	0.902091	0.166959	0.279332
F1S749	Ras-related protein Rab-32 OS=Sus scrofa GN=RAB32 PE=3 SV=3 - [F1S749_PIG]	2.95	3	3	3	4	1.15298	4	6.5809	0.861712	4	16.9503	1.06912	4	15.4495	0.919608	4	10.2294	0.826226	4	26.1169	0.941067	4	31.4299	0.782522	4	19.6816	0.955845	4	34.9625	1525	174.181	7.79639	0.875666	0.167947	0.280716
A0A286ZI81	RIB43A domain with coiled-coils 1 OS=Sus scrofa GN=RIBC1 PE=4 SV=1 - [A0A286ZI81_PIG]	19.83	2	8	8	8	1.00919	8	6.85609	0.96986	8	5.27683	1.05296	8	8.78272	0.982606	8	4.17836	0.995856	8	12.697	0.905432	8	4.91319	0.977291	8	5.56059	0.967632	8	7.68925	353	41.4085	6.81494	0.958054	0.168071	0.280654
A0A287BHY5	Uncharacterized protein OS=Sus scrofa GN=KRT2 PE=1 SV=1 - [A0A287BHY5_PIG]	5.32	2	3	3	4	0.922224	4	12.0956	1.03473	4	0.598362	1.01147	4	2.67455	1.04883	4	7.49009	1.02634	4	3.35265	0.932204	4	14.4578	0.908256	4	14.0334	0.89043	4	15.1568	639	65.6229	7.51807	0.935272	0.168369	0.280884
P41367	Medium-chain specific acyl-CoA dehydrogenase, mitochondrial OS=Sus scrofa GN=ACADM PE=1 SV=3 - [ACADM_PIG]	36.1	2	10	10	22	1.00654	22	8.3956	1.0042	22	8.69027	0.995876	22	6.3654	1.03132	22	8.16345	1.04491	22	12.5168	1.04861	22	11.2362	1.01584	22	12.2425	1.00819	22	6.13477	421	46.4556	8.27979	1.01972	0.168717	0.281196
F1S1A8	NADH:ubiquinone oxidoreductase core subunit S2 OS=Sus scrofa GN=NDUFS2 PE=1 SV=2 - [F1S1A8_PIG]	19.66	1	9	9	13	0.95809	13	7.31673	1.03255	13	5.90969	0.987042	13	6.88655	1.03711	13	4.1719	1.02834	13	10.0867	1.04112	13	9.68878	1.04267	13	9.54936	1.02449	13	13.9544	473	53.6061	7.15186	1.03035	0.168997	0.281393
F1RU52	Dipeptidyl peptidase 3 OS=Sus scrofa GN=DPP3 PE=1 SV=1 - [F1RU52_PIG]	6.11	2	3	3	3	1.01685	3	8.42848	1.06042	3	8.07088	1.0886	3	5.21917	0.889813	3	12.1297	1.04071	3	23.603	1.03806	3	3.17842	1.23921	3	36.6245	1.58036	3	44.3407	737	82.6867	5.16064	1.20777	0.169536	0.282022
F1SN33	Myosin IB OS=Sus scrofa GN=MYO1B PE=1 SV=3 - [F1SN33_PIG]	1.45	5	1	1	2	1.21433	2	12.1519	0.969307	2	0.534564	1.08651	2	2.93877	0.788577	2	13.3191	0.844036	2	24.5645	0.851443	2	33.3046	0.896689	2	16.5128	0.895219	2	3.13818	1036	119.942	9.12939	0.859234	0.169699	0.282023
I3LUZ7	Serine/threonine/tyrosine interacting like 1 OS=Sus scrofa GN=STYXL1 PE=4 SV=2 - [I3LUZ7_PIG]	6.07	1	1	1	2	0.980965	2	4.45899	1.03761	2	1.54763	1.1523	2	20.8736	0.858286	2	19.7377	1.02438	2	21.8456	1.13623	2	14.9477	1.11064	2	36.6669	1.4424	2	4.31454	313	35.515	6.45557	1.16988	0.170078	0.282385
I3LER5	Cytochrome c oxidase subunit 4 isoform 1, mitochondrial OS=Sus scrofa GN=COX4I1 PE=1 SV=2 - [I3LER5_PIG]	42.01	2	9	9	46	0.96336	46	10.9467	1.03491	46	10.4119	0.992211	46	10.8757	0.987639	46	12.9432	1.03133	46	16.7914	1.01382	46	11.7945	1.01104	46	13.2427	1.01854	46	14.7658	169	19.6281	9.18799	1.02429	0.17105	0.283728
F1S1V4	Coiled-coil domain containing 173 OS=Sus scrofa GN=CCDC173 PE=4 SV=2 - [F1S1V4_PIG]	16.85	3	10	10	10	0.988781	10	8.41293	0.947374	10	7.23798	1.09802	10	7.09962	0.975989	10	9.46204	1.05775	10	15.85	1.08558	10	14.3172	1.0315	10	15.305	1.05152	10	20.7249	552	66.1087	9.29053	1.05391	0.171627	0.284416
F1SFF4	Uncharacterized protein OS=Sus scrofa GN=C14orf166 PE=1 SV=1 - [F1SFF4_PIG]	6.56	2	1	1	1	0.955294	1		0.985071	1		1.07539	1		1.00902	1		0.978569	1		0.940522	1		0.993835	1		0.9253	1		244	28.0477	6.65381	0.953649	0.172817	0.286115
A0A287B3A8	Pyrroline-5-carboxylate reductase OS=Sus scrofa GN=PYCR3 PE=1 SV=1 - [A0A287B3A8_PIG]	19.34	2	4	4	5	1.15626	5	4.56785	0.843499	5	5.21707	1.08119	5	12.8705	0.880195	5	10.5107	1.04581	5	12.6988	1.10915	5	30.541	1.10238	5	21.873	1.23546	5	15.2015	274	28.5267	7.72314	1.13422	0.173072	0.286266
A0A287BPP9	Proteasome subunit beta type OS=Sus scrofa GN=PSMB1 PE=1 SV=1 - [A0A287BPP9_PIG]	46.89	2	8	8	14	0.991043	14	12.1065	0.996356	14	7.80348	1.037	14	7.71691	0.977881	14	9.35882	1.0073	14	12.505	1.05752	14	15.5002	1.0011	14	15.2653	1.06777	14	16.4838	241	26.3133	7.81104	1.03283	0.173714	0.287056
A0A287BMT0	Coiled-coil domain containing 116 OS=Sus scrofa GN=CCDC116 PE=4 SV=1 - [A0A287BMT0_PIG]	13.36	2	4	4	5	1.04784	5	7.69449	0.971692	5	3.9451	1.06173	5	10.2747	0.908886	5	14.2973	1.00305	5	16.7911	0.91482	5	7.61283	0.921475	5	7.03649	0.877716	5	25.8882	524	56.7676	8.80713	0.93156	0.174212	0.287607
A0A287AE08	Uncharacterized protein OS=Sus scrofa PE=1 SV=1 - [A0A287AE08_PIG]	20.3	2	10	12	33	1.00937	31	11.4702	1.00304	31	8.73894	1.00498	31	7.10541	0.986443	31	7.6612	0.933195	31	16.5131	0.989261	31	23.6084	0.989144	31	21.1944	0.996485	31	17.0066	872	96.8067	5.65576	0.976087	0.174444	0.287716
K7GPS0	Uncharacterized protein OS=Sus scrofa GN=MAP2K2 PE=1 SV=2 - [K7GPS0_PIG]	3.44	4	1	1	1	1.06437	1		0.957035	1		1.03407	1		0.976384	1		1.14267	1		1.04786	1		1.01396	1		1.05511	1		349	38.697	6.31592	1.05649	0.175375	0.28898
A0A286ZYL7	ATP synthase subunit delta, mitochondrial OS=Sus scrofa GN=ATP5D PE=1 SV=1 - [A0A286ZYL7_PIG]	13.69	1	2	2	8	1.00587	8	6.60341	0.960333	8	10.7649	1.04433	8	8.15757	1.03568	8	4.56778	1.01089	8	7.82423	1.04232	8	10.56	1.05809	8	12.4889	1.13816	8	14.1203	168	17.4641	5.24951	1.05023	0.175379	0.288714
F2Z5J9	Uncharacterized protein OS=Sus scrofa GN=RAB11B PE=1 SV=1 - [F2Z5J9_PIG]	36.24	3	7	7	19	1.0118	19	11.3511	1.00964	19	11.6968	0.971286	19	9.48723	1.01765	19	8.19219	1.09153	19	16.4362	1.05053	19	12.9067	1.03017	19	9.46221	0.986841	19	12.7726	218	24.4735	5.93506	1.03708	0.175445	0.28855
F1RJL7	Uncharacterized protein OS=Sus scrofa PE=4 SV=3 - [F1RJL7_PIG]	15.69	1	7	9	32	1.01171	30	8.68675	0.973318	30	8.00319	0.991372	30	8.65465	1.01578	30	9.02723	0.994473	30	11.2841	0.996808	30	15.7314	0.952675	30	9.2374	0.918542	30	16.3383	784	86.67	5.98584	0.967516	0.175449	0.288285
A0A286ZW70	Peptidyl-prolyl cis-trans isomerase OS=Sus scrofa GN=PPIB PE=1 SV=1 - [A0A286ZW70_PIG]	33.33	6	8	9	18	0.92357	16	7.15426	1.04004	16	5.64406	1.00201	16	5.70965	1.09314	16	8.90422	1.09216	16	18.9873	1.01158	16	29.2445	1.07912	16	16.4135	1.18993	16	23.2902	216	23.7696	9.40771	1.07737	0.176199	0.289245
F1RRA6	Solute carrier family 25 member 31 OS=Sus scrofa GN=SLC25A31 PE=3 SV=2 - [F1RRA6_PIG]	43.56	1	10	14	73	0.970929	56	12.1875	1.01092	57	12.3352	0.964602	56	9.02048	1.0613	57	14.1214	0.959862	57	13.6505	0.972856	57	14.9241	0.965455	56	12.833	0.972007	56	12.534	303	33.3104	9.31982	0.965673	0.177133	0.290505
I3LQ80	Vitamin K epoxide reductase complex, subunit 1-like 1 OS=Sus scrofa GN=VKORC1L1 PE=1 SV=2 - [I3LQ80_PIG]	3.98	1	1	1	1	1.11574	1		0.91482	1		1.08226	1		0.935336	1		0.959834	1		0.912202	1		0.925979	1		0.933572	1		176	19.8227	9.12939	0.921799	0.177542	0.290903
A0A287BJ57	Uncharacterized protein OS=Sus scrofa GN=LOC100516480 PE=1 SV=1 - [A0A287BJ57_PIG]	10	1	1	1	1	1.00576	1		1.12677	1		0.844335	1		1.0125	1		1.06353	1		1.06614	1		1.13449	1		1.0933	1		80	9.15071	9.99365	1.09227	0.178204	0.291713
A0A286ZI90	Uncharacterized protein OS=Sus scrofa PE=4 SV=1 - [A0A286ZI90_PIG]	6.97	81	1	2	3	0.923603	1		1.16179	1		0.844958	1		1.04785	1		1.13711	1		1.32145	1		1.12948	1		0.985895	1		617	67.0505	5.47803	1.14975	0.178935	0.292635
A0A287AH59	Syntaxin 3 OS=Sus scrofa GN=STX3 PE=1 SV=1 - [A0A287AH59_PIG]	8.4	6	2	2	2	1.02494	2	1.2603	1.03775	2	2.7079	0.993295	2	9.03104	0.962133	2	3.43248	0.986584	2	6.0123	1.10964	2	2.41455	1.02718	2	3.99176	1.10572	2	3.51443	262	30.1814	5.18604	1.05251	0.179089	0.292612
F1RF34	Dynein regulatory complex subunit 7 OS=Sus scrofa GN=DRC7 PE=4 SV=3 - [F1RF34_PIG]	6.4	10	6	6	6	0.998373	5	11.1325	1.07084	5	10.7657	0.9214	5	1.77713	0.944608	5	8.53878	0.913679	5	5.99873	0.900474	5	12.8132	0.973382	5	0.566773	0.924059	5	7.34803	875	103.054	5.21143	0.943174	0.179571	0.293126
I3LL69	Family with sequence similarity 81 member B OS=Sus scrofa GN=FAM81B PE=4 SV=2 - [I3LL69_PIG]	3.96	1	1	1	1	1.05328	1		0.936028	1		1.14243	1		0.919994	1		0.861247	1		0.823189	1		0.921633	1		1.02791	1		404	46.6823	8.29443	0.896895	0.18011	0.29373
F1S0V6	GM2 ganglioside activator OS=Sus scrofa GN=GM2A PE=1 SV=2 - [F1S0V6_PIG]	7.25	1	1	1	1	1.06156	1		0.938364	1		1.03286	1		0.997833	1		1.01055	1		1.11106	1		1.05257	1		1.06006	1		193	20.8627	5.2749	1.05052	0.180416	0.293955
A0A287B1D0	Chromosome 9 open reading frame 135 OS=Sus scrofa GN=C9orf135 PE=4 SV=1 - [A0A287B1D0_PIG]	20.87	1	4	4	6	1.00807	6	7.49936	0.992634	6	7.853	1.00309	6	9.78624	0.978367	6	10.3299	1.06617	6	8.30303	1.00525	6	16.6358	1.02457	6	9.54963	0.991984	6	2.66135	230	26.7629	6.93213	1.02657	0.180444	0.293726
F1SPF8	DnaJ heat shock protein family (Hsp40) member B8 OS=Sus scrofa GN=DNAJB8 PE=4 SV=1 - [F1SPF8_PIG]	9.96	4	1	2	3	1.11549	1		0.9321	1		1.08087	1		0.9199	1		0.868636	1		0.980014	1		0.917515	1		0.946046	1		231	25.4784	6.81494	0.916967	0.180862	0.294132
A0A287AG41	6-phosphofructo-2-kinase/fructose-2,6-biphosphatase 2 OS=Sus scrofa GN=PFKFB2 PE=4 SV=1 - [A0A287AG41_PIG]	1.69	5	1	1	1	1.33312	1		0.769771	1		1.12528	1		0.857051	1		0.860648	1		0.847231	1		0.815018	1		0.777137	1		474	54.5389	8.60205	0.807798	0.181461	0.294832
P79274	Long-chain specific acyl-CoA dehydrogenase, mitochondrial OS=Sus scrofa GN=ACADL PE=2 SV=1 - [ACADL_PIG]	11.16	1	4	4	5	1.0074	5	3.91137	0.958553	5	7.16609	1.04201	5	7.77888	0.966632	5	7.67302	1.00293	5	7.55425	1.04773	5	8.63082	1.00841	5	8.36284	1.06127	5	10.6905	430	47.9264	7.38623	1.03667	0.181572	0.294738
F2Z5F7	Uncharacterized protein OS=Sus scrofa GN=DPY30 PE=1 SV=1 - [F2Z5F7_PIG]	31.31	1	3	3	4	1.00886	4	6.66952	0.975039	4	4.381	0.904117	4	8.8712	1.09301	4	5.05303	0.941723	4	3.534	0.965735	4	6.96821	0.928454	4	7.16703	0.889905	4	6.65561	99	11.2428	4.88135	0.935895	0.182209	0.295497
F1RMJ4	IQ motif containing GTPase activating protein 1 OS=Sus scrofa GN=IQGAP1 PE=1 SV=3 - [F1RMJ4_PIG]	1.57	4	1	2	3	0.983272	1		0.962308	1		1.02282	1		1.04912	1		0.808809	1		0.889251	1		1.02329	1		0.983742	1		1657	189.13	6.40479	0.922233	0.183726	0.297681
F1S898	Transmembrane channel-like protein OS=Sus scrofa GN=TMC2 PE=3 SV=3 - [F1S898_PIG]	1.71	1	1	1	1	1.25942	1		0.92905	1		1.19492	1		0.70985	1		1.05432	1		1.56757	1		1.36235	1		1.13726	1		877	99.946	9.53955	1.25121	0.184647	0.298896
A0A287A1W9	Uncharacterized protein OS=Sus scrofa PE=4 SV=1 - [A0A287A1W9_PIG]	5.59	1	3	3	13	0.981333	13	7.01531	1.05807	13	9.99149	0.930811	13	9.76887	1.04781	13	7.712	0.966454	13	9.18181	0.972928	13	6.94543	0.943213	13	12.1401	0.952144	13	13.2414	805	87.8866	4.29736	0.954384	0.185287	0.299653
F1SNF6	MICOS complex subunit OS=Sus scrofa GN=CHCHD3 PE=1 SV=2 - [F1SNF6_PIG]	23.35	4	5	5	7	1.06129	7	3.52873	1.0185	7	7.26828	1.02322	7	10.8821	0.908536	7	2.77137	1.02037	7	9.93702	1.10578	7	20.8092	1.05679	7	16.6851	1.05115	7	19.6975	227	26.1362	8.01611	1.05548	0.186636	0.301556
A0A286ZP38	3-hydroxyisobutyryl-CoA hydrolase, mitochondrial OS=Sus scrofa GN=HIBCH PE=1 SV=1 - [A0A286ZP38_PIG]	17.7	5	4	4	6	1.04239	6	7.37086	0.902312	6	8.87115	1.05828	6	3.43935	0.95088	6	15.4036	0.927683	6	36.4008	0.974688	6	26.2826	0.892586	6	29.4562	0.914422	6	37.3896	339	37.8124	8.1333	0.938165	0.187194	0.302177
A0A287AKM3	Uncharacterized protein OS=Sus scrofa GN=BCS1L PE=1 SV=1 - [A0A287AKM3_PIG]	10.98	1	3	3	3	0.992089	3	2.40031	1.01561	3	6.0382	0.952798	3	2.16079	1.01571	3	3.80529	0.970931	3	6.66779	0.825601	3	3.14895	0.925874	3	4.0409	1.006	3	0.231634	419	47.4124	8.71924	0.937681	0.189048	0.304888
F1RT87	RAB2A, member RAS oncogene family OS=Sus scrofa GN=RAB2A PE=1 SV=3 - [F1RT87_PIG]	64.62	2	5	13	120	0.927378	43	9.1477	1.03883	43	7.63147	0.977464	43	6.71724	1.03539	43	11.0707	1.04583	43	18.993	1.03877	43	16.2724	1.02945	43	13.2172	1.02379	43	16.9151	212	23.5038	6.53662	1.0399	0.191318	0.308264
K7GKM7	Prefoldin subunit 3 OS=Sus scrofa GN=VBP1 PE=1 SV=2 - [K7GKM7_PIG]	25.62	3	3	4	7	1.16561	4	21.0332	0.90652	4	1.55618	0.966677	4	12.4154	0.951785	4	10.3238	1.01357	4	12.5806	1.22217	4	3.96115	1.05529	4	6.04302	1.13047	4	19.6937	160	18.6786	8.30908	1.10798	0.192968	0.310637
A0A287AK64	Cilia and flagella associated protein 54 OS=Sus scrofa GN=CFAP54 PE=4 SV=1 - [A0A287AK64_PIG]	0.49	1	1	1	1	0.927177	1		1.05527	1		0.980049	1		1.04066	1		0.998691	1		0.9334	1		0.963024	1		0.888221	1		3078	349.029	8.1333	0.945086	0.194217	0.312358
A0A287AUN3	Ribonuclease A family member 9 (inactive) OS=Sus scrofa GN=RNASE9 PE=1 SV=1 - [A0A287AUN3_PIG]	9.5	1	1	1	3	0.797477	3	7.18172	1.04738	3	1.81643	0.845069	3	0.220841	1.21673	3	3.13067	1.10857	3	0.248919	1.23061	3	0.386366	1.12838	3	0.797514	1.0453	3	5.71647	221	25.2758	8.06006	1.15517	0.195334	0.313865
F1SPR6	Ring finger protein 123 OS=Sus scrofa GN=RNF123 PE=1 SV=2 - [F1SPR6_PIG]	1.73	2	1	2	2	1.09088	1		0.924197	1		1.01813	1		0.998372	1		0.978835	1		0.937602	1		0.975229	1		0.926402	1		1211	137.087	6.7417	0.947041	0.196316	0.315153
I3LLD5	Uncharacterized protein OS=Sus scrofa GN=EIF4A1 PE=1 SV=2 - [I3LLD5_PIG]	9.23	2	1	2	3	1.04101	1		0.953361	1		1.1757	1		0.887158	1		0.877984	1		1.02143	1		0.920321	1		0.753703	1		390	44.4639	5.56689	0.880759	0.197293	0.31643
I3LPT7	Sperm associated antigen 8 OS=Sus scrofa GN=SPAG8 PE=4 SV=2 - [I3LPT7_PIG]	16.37	3	5	5	5	1.05632	5	18.2469	1.06331	5	6.33095	0.920268	5	9.096	0.957225	5	9.63817	0.947881	5	19.2023	0.933858	5	14.7935	0.933779	5	25.8714	0.970386	5	31.5473	452	48.5194	6.56592	0.947158	0.201416	0.322747
A0A287A260	Chromosome 17 open reading frame 98 OS=Sus scrofa GN=C17orf98 PE=4 SV=1 - [A0A287A260_PIG]	22.73	1	3	3	3	1.34092	3	4.22804	0.857634	3	3.15528	1.02801	3	4.01927	0.864437	3	13.0778	0.899429	3	17.776	0.83001	3	12.156	0.859758	3	3.43919	0.847316	3	14.0375	154	17.819	10.2573	0.840017	0.201523	0.322622
F1RNL3	Coiled-coil domain containing 63 OS=Sus scrofa GN=CCDC63 PE=4 SV=3 - [F1RNL3_PIG]	31.84	1	13	13	20	1.06004	20	24.1023	0.979415	20	10.2277	0.990049	20	14.2681	0.986827	20	13.4012	1.01728	20	14.5706	1.11808	20	18.3646	1.02311	20	14.5758	1.03129	20	14.9241	559	65.9047	8.22119	1.04318	0.201853	0.322854
K7GSX7	Chromosome X open reading frame 65 OS=Sus scrofa GN=CXorf65 PE=4 SV=1 - [K7GSX7_PIG]	4.6	1	1	1	1	1.08289	1		0.993716	1		1.11923	1		0.85735	1		1.07399	1		1.14213	1		1.04603	1		1.15731	1		174	20.0625	9.71533	1.09037	0.203128	0.324595
A0A287BHA2	Phosphoribosyl pyrophosphate synthetase 1-like 1 OS=Sus scrofa GN=PRPS1L1 PE=4 SV=1 - [A0A287BHA2_PIG]	8.81	1	1	2	2	0.926023	1		0.859147	1		1.54935	1		0.779065	1		1.27845	1		1.29057	1		1.30035	1		1.25251	1		318	34.74	7.43018	1.24511	0.20324	0.324477
A0A287A678	Transmembrane protein 269 OS=Sus scrofa GN=TMEM269 PE=4 SV=1 - [A0A287A678_PIG]	3.48	3	1	1	1	1.16288	1		0.843276	1		1.15639	1		0.905703	1		0.89464	1		0.813784	1		0.843001	1		0.991537	1		201	22.085	6.26514	0.870883	0.203346	0.324349
I3LTU7	Ubiquitin like 4B OS=Sus scrofa GN=UBL4B PE=4 SV=2 - [I3LTU7_PIG]	6.21	1	1	1	1	0.870868	1		0.969618	1		1.05294	1		1.1136	1		1.12194	1		1.15938	1		1.05266	1		1.02272	1		177	20.4305	5.04639	1.08726	0.203539	0.324362
Q19QT7	Cystathionine gamma-lyase OS=Sus scrofa GN=CTH PE=2 SV=1 - [CGL_PIG]	2.47	2	1	1	1	1.12384	1		0.957518	1		1.01074	1		0.943932	1		0.869245	1		0.978032	1		0.93446	1		0.978585	1		405	44.4595	6.90283	0.931688	0.203832	0.324533
F1RTV7	ADP ribosylation factor like GTPase 9 OS=Sus scrofa GN=ARL9 PE=4 SV=3 - [F1RTV7_PIG]	13.01	1	1	1	2	1.05316	2	2.7605	0.948539	2	28.5691	1.04022	2	37.9528	0.945934	2	7.63125	0.981196	2	13.0768	0.801875	2	10.2261	1.02854	2	27.7772	0.795805	2	19.1896	123	13.8011	4.97021	0.904602	0.204442	0.325207
A0A0B8RW53	ATP-citrate synthase OS=Sus scrofa domesticus GN=ACLY PE=3 SV=1 - [A0A0B8RW53_PIG]	38.96	6	37	37	74	0.954843	74	11.3584	0.99345	74	10.0663	0.999712	74	9.7369	1.03806	74	9.92761	0.982251	74	19.2826	0.99212	74	19.4131	0.957999	74	19.6362	0.925819	74	16.8493	1101	120.807	7.44482	0.96792	0.205956	0.327317
A0A287BR34	Kinesin-like protein OS=Sus scrofa GN=KIF9 PE=3 SV=1 - [A0A287BR34_PIG]	12.39	1	8	8	10	1.02946	10	7.25423	0.961643	10	3.38196	1.0024	10	10.411	0.975799	10	7.10748	0.965684	10	18.2323	0.932583	10	9.80365	0.997692	10	17.5341	0.959498	10	8.53838	791	89.9739	6.99072	0.971317	0.206204	0.327413
F1RMR8	Uncharacterized protein OS=Sus scrofa PE=4 SV=3 - [F1RMR8_PIG]	1.84	3	1	1	1	0.766493	1		1.20535	1		0.670782	1		1.27764	1		1.56996	1		1.05683	1		1.30558	1		1.08548	1		816	89.8856	6.93213	1.27998	0.206408	0.327438
K9IWA3	ATPase H+ transporting accessory protein 1 OS=Sus scrofa GN=ATP6AP1 PE=2 SV=1 - [K9IWA3_PIG]	5.33	1	2	2	2	0.944724	2	4.38552	0.930258	2	12.6408	1.00308	2	0.348292	1.12372	2	7.24075	1.00604	2	6.29095	1.06467	2	20.0173	1.12944	2	10.7987	1.08853	2	8.96344	469	51.4743	6.23975	1.07169	0.209227	0.331609
F2Z5E6	Ribosomal protein S5 OS=Sus scrofa GN=RPS5 PE=1 SV=1 - [F2Z5E6_PIG]	7.35	3	1	1	1	0.942156	1		1.00295	1		0.978927	1		1.07957	1		1.19122	1		1.05481	1		1.04065	1		1.00096	1		204	22.8621	9.71533	1.07095	0.209697	0.332052
F1SDN2	Uncharacterized protein OS=Sus scrofa GN=HADHB PE=1 SV=2 - [F1SDN2_PIG]	45.05	14	20	20	70	0.989469	65	10.7759	0.995299	65	7.16106	0.990319	66	10.4901	1.04941	66	9.98714	0.995826	65	21.5778	0.978732	65	19.3805	0.987361	64	16.5335	0.977832	66	16.5885	475	51.2176	9.46631	0.978942	0.209841	0.331979
A0A287BCG1	ASPSCR1, UBX domain containing tether for SLC2A4 OS=Sus scrofa GN=ASPSCR1 PE=4 SV=1 - [A0A287BCG1_PIG]	2.88	1	1	1	1	0.997876	1		1.10899	1		0.898745	1		0.993164	1		0.941055	1		0.952652	1		0.8589	1		0.969248	1		555	59.718	8.27979	0.930749	0.211509	0.334315
P50584	Bis(5'-nucleosyl)-tetraphosphatase [asymmetrical] OS=Sus scrofa GN=NUDT2 PE=2 SV=3 - [AP4A_PIG]	15.65	1	2	2	2	1.15332	2	11.1922	0.990239	2	8.91136	0.977861	2	1.82701	0.908369	2	4.20777	0.91766	2	21.9207	0.879264	2	14.939	0.960864	2	30.2541	0.962715	2	34.5576	147	16.8246	6.0874	0.92325	0.213278	0.336806
F1SED0	Acyl-CoA dehydrogenase, short/branched chain OS=Sus scrofa GN=ACADSB PE=1 SV=3 - [F1SED0_PIG]	29.65	2	9	9	15	0.924134	15	5.94488	1.07184	15	9.73738	0.989872	15	12.4134	1.06068	15	5.9672	1.05146	15	15.6881	1.08291	15	13.9395	1.05425	15	10.9183	1.05331	15	14.1869	371	40.6637	7.2251	1.04829	0.21407	0.33775
A0A287B423	Uncharacterized protein OS=Sus scrofa GN=SPESP1 PE=4 SV=1 - [A0A287B423_PIG]	53.41	1	2	15	191	0.932904	38	10.4013	1.06983	38	12.5044	0.967572	38	14.4122	1.0508	38	10.9521	1.01871	38	11.5929	1.04696	38	18.9324	1.07091	38	12.6157	1.08206	38	17.9472	352	39.8378	5.50342	1.04912	0.215474	0.339658
A0A287BA78	Uncharacterized protein OS=Sus scrofa GN=CYB5B PE=1 SV=1 - [A0A287BA78_PIG]	48.61	2	5	5	10	1.05523	10	12.5312	1.00131	10	3.87286	1.00442	10	7.0791	1.00334	10	5.34095	0.977082	10	8.06191	0.997844	10	18.7667	0.96924	10	12.7814	1.02235	10	16.3758	144	16.1888	5.04639	0.975942	0.215704	0.339715
P61292	Serine/threonine-protein phosphatase PP1-beta catalytic subunit OS=Sus scrofa GN=PPP1CB PE=1 SV=3 - [PP1B_PIG]	39.14	1	1	11	64	0.89206	1		1.06141	1		1.15722	1		0.923656	1		0.912674	1		0.888152	1		0.957163	1		0.927229	1		327	37.1626	6.18896	0.913461	0.217497	0.342229
F1RT17	N(4)-(Beta-N-acetylglucosaminyl)-L-asparaginase OS=Sus scrofa GN=AGA PE=1 SV=2 - [F1RT17_PIG]	16.91	1	4	4	10	1.03198	10	4.88923	1.0455	10	9.43658	0.989211	10	9.55081	0.954297	10	9.48454	0.908213	10	13.0313	0.99347	10	16.4718	0.94601	10	12.0015	1.00528	10	19.3727	343	36.627	6.53662	0.958216	0.218195	0.343018
A0A287APX6	RAP1B, member of RAS oncogene family OS=Sus scrofa GN=RAP1B PE=1 SV=1 - [A0A287APX6_PIG]	10.87	3	2	2	3	1.12701	3	8.31189	0.804761	3	11.8741	1.04006	3	2.69132	1.00121	3	18.9624	0.919225	3	4.10812	0.962568	3	0.605286	0.811334	3	20.6393	0.864174	3	14.7485	184	20.8116	5.78271	0.89536	0.218515	0.343212
F1SN46	Chromosome 15 open reading frame 48 OS=Sus scrofa GN=C15orf48 PE=1 SV=1 - [F1SN46_PIG]	42.17	1	3	3	7	0.987234	7	6.15955	1.02735	7	12.4306	0.958525	7	5.07842	1.03939	7	5.97385	1.07877	7	21.3697	1.01342	7	34.0162	1.1185	7	19.7579	0.991451	7	5.93794	83	9.62522	9.99365	1.04726	0.220552	0.346101
F1SBA5	Proteasome subunit alpha type OS=Sus scrofa GN=PSMA8 PE=3 SV=1 - [F1SBA5_PIG]	38.8	1	4	8	13	1.13985	5	8.60371	0.89747	5	8.91897	0.989898	5	13.6309	0.908161	5	8.65452	1.02862	5	4.98546	1.17242	5	3.23293	1.05475	5	10.6255	1.03641	5	14.6919	250	27.9107	8.86572	1.09067	0.220593	0.345854
F1RKB1	IQ motif containing D OS=Sus scrofa GN=IQCD PE=4 SV=2 - [F1RKB1_PIG]	10.06	1	3	3	6	1.06365	6	5.30982	0.939007	6	10.4258	1.01574	6	6.81581	0.955353	6	11.4778	0.947602	6	23.0383	0.958873	6	17.7347	0.894807	6	33.1899	0.985243	6	8.71892	467	54.359	9.24658	0.952883	0.222043	0.347814
F1RRV7	CMP-N-acetylneuraminate-beta-galactosamide-alpha-2,3-sialyltransferase 1 OS=Sus scrofa GN=ST3GAL1 PE=3 SV=3 - [F1RRV7_PIG]	4.62	3	1	1	1	0.902916	1		1.12699	1		0.988	1		0.985418	1		1.12312	1		0.975971	1		1.13075	1		1.09321	1		303	35.003	9.12939	1.07986	0.22214	0.347654
A0A287A254	Period circadian clock 1 OS=Sus scrofa GN=PER1 PE=4 SV=1 - [A0A287A254_PIG]	1.4	2	1	1	2	0.766499	2	38.2554	0.856252	2	45.069	0.966665	2	19.2259	1.28221	2	36.5536	0.900673	2	20.7927	1.07647	2	1.26657	1.31471	2	86.0157	1.69613	2	57.8805	1142	120.248	6.62451	1.28834	0.223431	0.349362
F1RL35	Glutathione S-transferase theta pseudogene 1 OS=Sus scrofa GN=GSTTP1 PE=4 SV=1 - [F1RL35_PIG]	6.64	1	2	2	2	1.11297	2	14.5709	0.980005	2	6.67368	1.03487	2	1.07944	0.905605	2	7.18936	1.10555	2	13.816	1.04988	2	5.4391	1.06261	2	6.61815	1.06214	2	10.2562	241	27.9645	6.94678	1.06117	0.223604	0.349319
F1S6E6	Fas associated factor 1 OS=Sus scrofa GN=FAF1 PE=1 SV=3 - [F1S6E6_PIG]	3	3	1	1	1	1.10153	1		0.926996	1		1.04427	1		0.965814	1		0.993808	1		0.918439	1		0.875664	1		0.98833	1		534	61.3225	4.99561	0.935034	0.22452	0.350436
Q0QF01	Succinate dehydrogenase [ubiquinone] flavoprotein subunit, mitochondrial OS=Sus scrofa GN=SDHA PE=1 SV=2 - [SDHA_PIG]	38.7	3	18	18	41	1.00395	41	13.9565	0.961188	41	12.112	0.989082	41	12.5227	0.991963	41	10.7207	0.995073	41	16.4741	1.01279	41	18.7163	0.991153	41	14.4435	1.00243	41	16.0867	664	72.7853	7.50342	1.014	0.225144	0.351096
A0A287BD60	Tripeptidyl peptidase 2 OS=Sus scrofa GN=TPP2 PE=1 SV=1 - [A0A287BD60_PIG]	22.77	3	1	22	30	1.15146	1		0.947379	1		0.905581	1		1.01392	1		0.958902	1		0.951507	1		0.887998	1		0.915701	1		1269	140.328	6.45557	0.924289	0.225186	0.350847
F1SJ70	Outer dense fiber of sperm tails 3 like 1 OS=Sus scrofa GN=ODF3L1 PE=4 SV=1 - [F1SJ70_PIG]	7.27	1	2	2	2	1.13266	2	1.98849	0.976865	2	1.42521	1.02353	2	2.01426	0.907266	2	1.1856	0.870789	2	22.8635	0.960155	2	25.1278	0.91646	2	26.4049	0.99753	2	24.9339	275	30.6154	9.40771	0.926889	0.22559	0.351164
A0A287B6K7	Acyl-CoA dehydrogenase family member 10 OS=Sus scrofa GN=ACAD10 PE=1 SV=1 - [A0A287B6K7_PIG]	1.15	7	1	1	1	0.946756	1		1.32884	1		0.875865	1		0.84162	1		1.00024	1		1.30031	1		1.05903	1		1.93172	1		872	97.5225	8.47021	1.32512	0.226541	0.352329
A0A287A9T4	Uncharacterized protein OS=Sus scrofa GN=HSP90AB1 PE=1 SV=1 - [A0A287A9T4_PIG]	33.57	9	5	23	105	1.12071	6	4.13891	0.995753	6	4.26585	0.992485	6	7.20743	0.938224	6	9.38972	0.965722	6	15.2996	1.0041	6	21.0622	0.924837	6	2.52585	0.918854	6	4.68503	709	81.3704	5.22412	0.942266	0.227245	0.35311
F1SM98	Uncharacterized protein OS=Sus scrofa GN=NDUFV2 PE=1 SV=2 - [F1SM98_PIG]	38.67	8	8	8	19	1.06507	19	9.34745	0.962828	19	8.27602	0.996147	19	13.8103	0.979903	19	8.61761	1.02235	19	21.5596	1.14652	19	22.2902	1.06076	19	17.0301	0.991056	19	22.6781	225	25.144	8.1333	1.05413	0.228449	0.354665
F1RZA6	Ring finger protein 213 OS=Sus scrofa GN=RNF213 PE=1 SV=2 - [F1RZA6_PIG]	0.35	1	1	1	1	1.08416	1		0.912223	1					1.82539	1								1.83765	1		1.79973	1		4915	555.233	7.02002	1.42763	0.229384	0.355801
A0A287ALU1	Unc-13 homolog A OS=Sus scrofa GN=UNC13A PE=4 SV=1 - [A0A287ALU1_PIG]	0.84	5	1	1	1							2.34858	1		1.76343	1		3.44486	1		2.56071	1		2.19866	1		2.51118	1		1676	190.21	5.12256	1.30294	0.229476	0.355627
A0A287AGC0	RAB8B, member RAS oncogene family OS=Sus scrofa GN=RAB8B PE=1 SV=1 - [A0A287AGC0_PIG]	24.21	24	1	4	6	1.22978	2	8.31333	0.971366	2	0.507954	0.886131	2	2.59841	0.936843	2	6.80255	0.890948	2	5.13291	0.953582	2	10.7614	0.867543	2	3.06054	0.892721	2	2.9067	190	21.604	8.49951	0.895797	0.231645	0.35867
B6ICU3	Uncharacterized protein C7H6orf12 OS=Sus scrofa GN=C7H6orf12 PE=4 SV=1 - [B6ICU3_PIG]	2.82	1	1	1	1	1.02007	1		1.054	1		0.982174	1		0.961276	1		0.985196	1		0.940451	1		1.00452	1		0.955063	1		354	42.1964	9.68604	0.967072	0.23601	0.365103
L8B0W4	IgG heavy chain OS=Sus scrofa GN=IGHG PE=2 SV=1 - [L8B0W4_PIG]	11.23	8	1	4	5	1.1043	1		0.852392	1		1.33154	1		0.807343	1		0.881893	1		0.797539	1		0.91556	1		0.846781	1		481	52.7792	8.29443	0.840364	0.236154	0.365003
Q29581	Glutathione transferase (Fragment) OS=Sus scrofa PE=2 SV=1 - [Q29581_PIG]	8.7	8	1	1	1	1.01388	1		1.07935	1		0.908864	1		1.00026	1		1.05491	1		1.06575	1		1.25804	1		0.983281	1		115	13.1116	7.12256	1.08986	0.237064	0.366085
A0A286ZS14	Sodium/potassium-transporting ATPase subunit beta OS=Sus scrofa GN=ATP1B3 PE=1 SV=1 - [A0A286ZS14_PIG]	33.05	10	7	7	12	0.928998	12	11.8293	1.03795	12	8.95049	0.949232	12	4.2768	1.05375	12	13.1983	0.98082	12	17.0602	0.972949	12	7.74325	0.912935	12	10.9711	0.912097	12	7.4903	236	26.6774	7.94287	0.951857	0.237221	0.366005
Q06AT0	Hippocalcin-like protein 1 OS=Sus scrofa GN=HPCAL1 PE=2 SV=3 - [HPCL1_PIG]	4.15	1	1	1	1	0.798681	1		1.11636	1		0.886235	1		1.16523	1		0.909762	1		0.923439	1		0.873309	1		0.756373	1		193	22.271	5.35107	0.87303	0.23899	0.368408
A0A287B0Y9	Uncharacterized protein OS=Sus scrofa GN=RAB35 PE=1 SV=1 - [A0A287B0Y9_PIG]	14.13	23	1	2	2	1.02473	1		0.934852	1		1.21091	1		0.890932	1		1.00344	1		0.91904	1		0.882332	1		0.847996	1		184	21.2178	8.04541	0.89939	0.24011	0.369807
F1SN95	Nucleoporin 155 OS=Sus scrofa GN=NUP155 PE=1 SV=3 - [F1SN95_PIG]	7.92	3	7	7	9	0.984112	9	13.2848	1.04898	9	6.28817	0.972286	9	7.56542	0.967627	9	6.8359	0.943714	9	14.1209	0.990047	9	20.6604	0.904761	9	12.5355	0.989353	9	10.3439	1199	134.265	6.771	0.963471	0.240908	0.370709
A0A287A1V9	Dehydrogenase/reductase 7B OS=Sus scrofa GN=DHRS7B PE=3 SV=1 - [A0A287A1V9_PIG]	12.26	1	3	3	5	1.07689	5	12.8249	0.951203	5	7.86693	1.08879	5	3.27185	0.908562	5	3.26815	0.858274	5	4.72995	0.96141	5	8.70957	0.935869	5	2.01012	0.992134	5	5.90162	310	33.1175	9.37842	0.930999	0.241138	0.370736
A0A287AKY6	Uncharacterized protein OS=Sus scrofa GN=SLC22A5 PE=1 SV=1 - [A0A287AKY6_PIG]	1.43	7	1	1	1	0.9028	1		0.802758	1		1.06871	1		1.23572	1		1.0232	1		1.26019	1		1.15526	1		1.12703	1		1256	147.1	7.03467	1.13858	0.241384	0.370787
F1RGR9	Mucin 1, cell surface associated OS=Sus scrofa GN=MUC1 PE=1 SV=2 - [F1RGR9_PIG]	2.98	1	1	1	1	1.13207	1		0.88382	1		0.953139	1		1.05421	1		1.02018	1		1.25585	1		1.08027	1		2.50237	1		638	63.2598	8.44092	1.45621	0.242234	0.371767
U5JAS9	Interleukin 15-like protein (Fragment) OS=Sus scrofa GN=IL-15L PE=2 SV=1 - [U5JAS9_PIG]	8.53	2	1	1	1	1.0223	1		1.04546	1		0.779516	1		1.12883	1		1.03098	1		0.83291	1		0.838538	1		0.798511	1		129	13.8673	6.49365	0.880494	0.242784	0.372282
A0A0B8S070	Heat shock 70kDa protein 6 (HSP70B') OS=Sus scrofa domesticus GN=HSPA6 PE=3 SV=1 - [A0A0B8S070_PIG]	11.98	4	1	6	34	0.913979	2	1.46467	0.98855	2	11.1587	1.00916	2	4.85191	1.08649	2	12.3918	1.14102	2	5.06704	1.19567	2	10.843	0.983224	2	4.66131	1.00367	2	8.69386	643	70.9994	6.06201	1.08139	0.243057	0.372375
F1RKI3	Uncharacterized protein OS=Sus scrofa GN=HINT1 PE=1 SV=1 - [F1RKI3_PIG]	17.46	2	2	2	4	1.15146	4	11.795	0.996638	4	7.59393	0.88648	4	6.04692	0.993962	4	2.1291	1.08161	4	32.7623	1.05772	4	31.5574	1.1463	4	25.4952	1.04745	4	41.968	126	13.716	6.87354	1.0756	0.24344	0.372634
L8B0R9	IgG heavy chain OS=Sus scrofa GN=IGHG PE=2 SV=1 - [L8B0R9_PIG]	14.73	86	2	5	8	1.40779	4	19.0125	0.829935	4	12.6794	0.99547	4	11.2023	0.789903	4	10.9944	0.757092	4	11.2078	0.847554	4	17.2095	0.835824	4	6.67192	0.844733	4	12.4047	455	49.5025	7.28369	0.816585	0.244037	0.373221
F1SIC5	Neuroplastin OS=Sus scrofa GN=NPTN PE=1 SV=3 - [F1SIC5_PIG]	5.32	9	1	2	2	1.08118	1		0.764848	1		1.22201	1		0.998977	1		0.822773	1		0.919428	1		0.947201	1		0.865758	1		282	31.41	6.87354	0.874143	0.246676	0.376927
F1SS88	Cilia and flagella associated protein 52 OS=Sus scrofa GN=CFAP52 PE=4 SV=3 - [F1SS88_PIG]	20.81	1	11	11	15	1.07535	15	9.10642	0.993061	15	6.74971	1.04306	15	13.3206	0.922928	15	13.6393	0.942308	15	17.7317	0.998916	15	16.2097	0.945943	15	6.02545	0.964706	15	7.49966	620	68.0745	7.03467	0.954757	0.2476	0.378006
I3LHD4	Cilia and flagella associated protein 57 OS=Sus scrofa GN=CFAP57 PE=4 SV=2 - [I3LHD4_PIG]	13.14	2	12	13	15	0.997511	13	8.91279	0.943999	13	9.3678	1.09772	13	8.78655	1.02553	13	9.59543	0.976187	13	22.7717	0.945444	13	16.2181	0.889185	13	13.7155	1.03096	13	25.1458	1119	130.264	6.07471	0.945142	0.248342	0.378808
A0A286ZVA1	Uncharacterized protein OS=Sus scrofa PE=4 SV=1 - [A0A286ZVA1_PIG]	6.25	2	1	1	1	0.831931	1		1.11902	1		0.908888	1		1.11638	1		1.1484	1		1.09505	1		1.05997	1		1.06127	1		144	16.2693	7.29834	1.0977	0.24839	0.378551
P54612	Serine/threonine-protein phosphatase 2A 65 kDa regulatory subunit A alpha isoform OS=Sus scrofa GN=PPP2R1A PE=2 SV=2 - [2AAA_PIG]	29.54	8	14	14	20	1.01765	20	10.8811	0.975131	20	7.86084	0.999442	20	12.3753	0.983192	20	9.3684	0.986914	20	9.43525	1.00569	20	16.5937	0.95556	20	13.8267	0.916637	20	20.9126	589	65.2809	5.10986	0.972176	0.248536	0.378442
F1S2X8	Angel homolog 2 OS=Sus scrofa GN=ANGEL2 PE=4 SV=3 - [F1S2X8_PIG]	5.02	5	1	1	1	0.965403	1		1.04305	1		0.925691	1		1.06327	1		1.0706	1		0.97252	1		1.06975	1		1.45434	1		418	46.7896	6.62451	1.14254	0.248581	0.378181
F1SHR6	Haloacid dehalogenase like hydrolase domain containing 5 OS=Sus scrofa GN=HDHD5 PE=1 SV=3 - [F1SHR6_PIG]	2.66	1	1	1	1	0.870985	1		1.10097	1		1.05454	1		0.984872	1		1.1162	1		1.02921	1		1.15539	1		1.01783	1		413	44.8705	9.90576	1.0766	0.248915	0.37836
F1RFE3	Uncharacterized protein OS=Sus scrofa GN=LCMT1 PE=1 SV=3 - [F1RFE3_PIG]	11.41	5	4	4	5	1.07696	5	7.58535	0.987674	5	6.91699	1.02704	5	4.39059	0.875634	5	3.59079	1.08478	5	1.78216	1.01302	5	7.54642	1.03687	5	1.37743	1.06506	5	4.82961	333	37.918	5.75732	1.05858	0.249951	0.379604
F1RG35	STIP1 homology and U-box containing protein 1 OS=Sus scrofa GN=STUB1 PE=1 SV=3 - [F1RG35_PIG]	11.27	2	3	3	3	1.08385	3	5.83827	1.05553	3	0.132922	0.981421	3	2.80479	0.925989	3	9.39877	1.15495	3	4.90048	1.06856	3	13.0188	1.05899	3	21.1322	1.00528	3	7.34641	284	32.6593	6.15088	1.05955	0.25032	0.379834
F1RYX9	Uncharacterized protein OS=Sus scrofa PE=4 SV=2 - [F1RYX9_PIG]	31.12	1	9	9	39	0.933923	38	9.63303	1.0488	38	8.86189	0.967449	39	12.9918	1.07472	39	10.9724	0.94566	38	15.5743	0.974864	39	12.8089	0.968138	39	14.3257	0.964292	39	14.1953	347	38.7217	6.39209	0.957283	0.250472	0.379734
F1SJU0	Uncharacterized protein OS=Sus scrofa PE=4 SV=3 - [F1SJU0_PIG]	10.68	1	2	2	7	1.04701	7	8.03892	1.00182	7	5.90663	0.94395	7	11.3	1.02977	7	10.2691	1.05548	7	15.1921	1.03742	7	9.93737	1.08632	7	3.31926	0.994158	7	19.3982	281	31.5832	9.27588	1.0375	0.250769	0.379854
A0A287B7U9	N-acetylgalactosamine-6-sulfatase OS=Sus scrofa GN=GALNS PE=4 SV=1 - [A0A287B7U9_PIG]	20.7	3	7	8	13	1.06372	11	16.0131	1.00617	11	9.64548	1.04958	11	9.46334	0.939793	11	17.6733	1.00203	11	21.1927	1.0978	11	14.7838	1.10501	11	26.343	1.04226	11	5.47169	483	53.7208	7.07861	1.04627	0.251333	0.380378
F1RSM2	Proteasome 26S subunit, non-ATPase 12 OS=Sus scrofa GN=PSMD12 PE=1 SV=1 - [F1RSM2_PIG]	19.3	1	8	8	10	1.03212	10	7.54345	0.974647	10	11.3382	1.04207	10	16.4977	0.931552	10	4.85109	1.02283	10	14.8317	1.05411	10	19.421	1.05089	10	13.1937	0.999162	10	16.5673	456	52.9906	7.35693	1.03683	0.252099	0.381207
A0A287AGN3	Heat shock protein family A (Hsp70) member 4 like OS=Sus scrofa GN=HSPA4L PE=1 SV=1 - [A0A287AGN3_PIG]	16.86	6	11	12	17	0.987514	14	10.9867	1.00439	14	11.6774	1.03704	14	8.13665	0.952136	14	9.58857	0.933521	14	27.7855	0.969238	14	33.9023	0.91798	14	22.1728	1.01727	14	14.8818	961	108.521	6.78564	0.964064	0.252499	0.381482
P04246	Hemoglobin subunit theta OS=Sus scrofa PE=1 SV=1 - [HBT_PIG]	13.7	4	1	2	2	1.01422	1		0.878645	1		1.00358	1		1.11925	1		1.00915	1		1.04543	1		0.741265	1		0.713934	1		146	15.9702	8.19189	0.874014	0.252751	0.381531
A0A287BF02	Dynein axonemal light intermediate chain 1 OS=Sus scrofa GN=DNALI1 PE=4 SV=1 - [A0A287BF02_PIG]	67.83	1	17	17	34	0.989081	34	12.5835	0.984522	34	9.92011	1.06691	34	11.3706	0.976108	34	17.3668	0.994687	34	20.5443	0.98062	34	20.8606	0.966068	34	16.1184	0.962266	34	19.2559	258	29.6716	8.49951	0.971872	0.253232	0.381928
A0A287B3K3	Calpastatin OS=Sus scrofa GN=CAST PE=4 SV=1 - [A0A287B3K3_PIG]	15.45	19	6	6	8	1.09788	8	8.23221	0.960394	8	3.79599	1.02279	8	9.16218	0.92103	8	8.14624	1.05698	8	14.7567	1.04203	8	10.2658	1.05656	8	12.0761	1.04276	8	7.41601	660	70.9858	5.16064	1.04903	0.253495	0.381993
A0A287APT1	3'(2'), 5'-bisphosphate nucleotidase 1 OS=Sus scrofa GN=BPNT1 PE=1 SV=1 - [A0A287APT1_PIG]	3.16	3	1	1	1	1.03381	1		1.08527	1		0.994149	1		0.909754	1		1.09632	1		1.06481	1		0.982755	1		1.11776	1		253	27.5571	5.19873	1.05932	0.255095	0.384074
A0A287B0P0	Phenylalanyl-tRNA synthetase 2, mitochondrial OS=Sus scrofa GN=FARS2 PE=4 SV=1 - [A0A287B0P0_PIG]	4.98	2	1	1	1	1.38986	1		0.883783	1		1.15844	1		0.67191	1		0.565127	1		0.893892	1		0.590849	1		1.06105	1		301	35.1366	6.12549	0.758023	0.256066	0.385203
K7GMA7	Syntaxin 2 OS=Sus scrofa GN=STX2 PE=4 SV=2 - [K7GMA7_PIG]	25.2	4	6	6	9	0.982058	9	11.9383	0.947651	9	5.20962	1.08913	9	2.559	0.982816	9	7.81557	0.982484	9	14.7063	1.05881	9	21.7745	1.05158	9	9.31833	1.11131	9	12.4417	250	28.9919	5.47803	1.05061	0.257911	0.387645
A0A287B7T5	V-type proton ATPase subunit G OS=Sus scrofa GN=ATP6V1G1 PE=1 SV=1 - [A0A287B7T5_PIG]	38.53	2	3	3	7	1.13541	7	22.7956	0.930057	7	16.141	0.949162	7	10.9978	0.98213	7	9.98254	0.990982	7	26.7968	1.13639	7	24.801	1.0203	7	30.8731	1.16391	7	6.40623	109	12.7824	7.81104	1.07877	0.258931	0.388842
F1RK01	Carboxypeptidase B2 OS=Sus scrofa GN=CPB2 PE=1 SV=3 - [F1RK01_PIG]	3.55	1	1	1	1	0.961091	1		0.97474	1		1.08863	1		1.00358	1		0.98132	1		0.921598	1		1.01594	1		0.927959	1		423	48.5704	7.28369	0.955009	0.25964	0.389572
M3VH37	Inositol 1,4,5-trisphosphate receptor interacting protein-like 1 OS=Sus scrofa GN=ITPRIPL1 PE=2 SV=1 - [M3VH37_PIG]	2.38	2	1	1	1	0.888761	1		1.08568	1		0.935472	1		1.07928	1		0.795329	1		0.873727	1		0.898466	1		1.05412	1		546	62.5709	6.771	0.907864	0.259727	0.389367
G3CKJ2	Glyceraldehyde-3-phosphate dehydrogenase (Fragment) OS=Sus scrofa GN=GAPDH PE=2 SV=1 - [G3CKJ2_PIG]	21.45	3	1	7	12	0.84834	1		1.14959	1		1.19857	1		0.842427	1		0.969206	1		0.816218	1		0.862316	1		0.890431	1		275	29.4503	9.23193	0.876019	0.260064	0.389539
F1S192	Prefoldin subunit 2 OS=Sus scrofa GN=PFDN2 PE=1 SV=1 - [F1S192_PIG]	14.94	1	2	2	2	1.07767	2	6.62046	0.968965	2	5.89129	1.14337	2	2.73147	0.864541	2	3.48199	0.966606	2	10.0162	0.896771	2	17.4961	0.889012	2	22.2359	0.976689	2	18.5967	154	16.6866	6.58057	0.919727	0.260315	0.38958
A0A0B8RVK4	Proteasome subunit beta type OS=Sus scrofa domesticus GN=PSMB2 PE=3 SV=1 - [A0A0B8RVK4_PIG]	5.47	1	1	1	1	0.929201	1		0.916475	1		1.08013	1		1.09394	1		1.09699	1		1.05268	1		1.1191	1		1.01364	1		201	22.7656	6.68311	1.06534	0.261898	0.391613
F1SA70	Heat shock protein family A (Hsp70) member 2 OS=Sus scrofa GN=HSPA2 PE=1 SV=2 - [F1SA70_PIG]	39.11	3	13	23	75	1.04208	31	6.98653	1.03055	31	10.5335	0.977095	31	10.4175	0.993072	30	9.38218	0.961109	31	12.263	0.994629	31	12.756	0.962939	30	11.1533	1.02098	31	19.5699	629	68.9824	5.66846	0.974488	0.264321	0.394897
F1S179	Thiosulfate sulfurtransferase like domain containing 1 OS=Sus scrofa GN=TSTD1 PE=1 SV=3 - [F1S179_PIG]	44.53	1	3	3	4	0.876416	4	7.96941	0.981939	4	4.20573	0.989644	4	1.60763	1.1493	4	14.1873	1.06736	4	1.77507	1.17245	4	15.1586	1.08495	4	2.12372	0.999515	4	6.39066	137	14.9438	9.37842	1.0818	0.265539	0.396378
I3L929	Alcohol dehydrogenase [NADP(+)] OS=Sus scrofa GN=AKR1A1 PE=1 SV=2 - [I3L929_PIG]	5.54	4	1	2	2	0.945861	1		1.07591	1		0.858993	1		1.10105	1		0.952265	1		0.899975	1		0.964354	1		0.863969	1		325	36.559	6.99072	0.924343	0.265988	0.396708
F1S6G3	RAB3B, member RAS oncogene family OS=Sus scrofa GN=RAB3B PE=4 SV=1 - [F1S6G3_PIG]	13.24	22	1	2	2	0.897238	1		0.830817	1		1.15855	1		1.1418	1		1.06323	1		0.83108	1		0.765592	1		0.850181	1		219	24.6992	4.94482	0.871335	0.266283	0.396809
F1RWE4	Uncharacterized protein OS=Sus scrofa PE=3 SV=3 - [F1RWE4_PIG]	4.76	1	1	1	4	1.07706	4	3.98535	0.97575	4	4.27871	1.03113	4	2.94384	0.959746	4	8.42097	0.98383	4	5.02659	0.923302	4	4.32976	1.02052	4	7.47853	0.948728	4	8.36227	147	16.508	7.84033	0.958624	0.266807	0.397252
A0A287ARY1	Haloacid dehalogenase like hydrolase domain containing 2 OS=Sus scrofa GN=HDHD2 PE=1 SV=1 - [A0A287ARY1_PIG]	13.24	2	2	2	3	1.03655	3	7.10468	0.99725	3	3.9145	1.02306	3	6.24142	1.02146	3	8.39229	0.934301	3	9.46484	1.11078	3	18.9245	0.869593	3	23.1484	0.894285	3	12.7345	219	24.2446	5.84619	0.933951	0.267565	0.39804
A0A287BBS9	Uncharacterized protein OS=Sus scrofa GN=GNPNAT1 PE=1 SV=1 - [A0A287BBS9_PIG]	6.75	2	1	1	1	1.02458	1		1.01206	1		1.06367	1		0.933298	1		1.05614	1		0.966325	1		0.916416	1		0.817956	1		163	18.4235	7.69385	0.931384	0.268248	0.398716
A0A287A8W0	Cancer susceptibility 1 OS=Sus scrofa GN=CASC1 PE=4 SV=1 - [A0A287A8W0_PIG]	5.71	3	3	3	3	1.15535	3	0.202612	0.91207	3	3.45651	1.10788	3	10.9975	0.904337	3	15.6179	1.08069	3	36.6656	1.12881	3	53.4785	1.10111	3	43.6922	1.09104	3	31.6704	630	73.0233	5.23682	1.07893	0.268686	0.399027
A0A287B013	Ras-related protein Rab-1B OS=Sus scrofa GN=RAB1B PE=4 SV=1 - [A0A287B013_PIG]	23.91	30	2	3	4	1.0257	3	2.17991	1.04708	3	2.92519	1.0115	3	13.2983	0.954596	3	2.30511	1.07916	3	12.2914	1.08956	3	10.3311	1.03733	3	4.41728	0.983022	3	5.13387	184	20.5294	5.42725	1.03719	0.274934	0.407959
F1S3J0	Uncharacterized protein OS=Sus scrofa GN=ACOT6 PE=1 SV=2 - [F1S3J0_PIG]	2.61	1	1	1	2	1.27232	2	32.3292	0.73108	2	9.60851	1.04294	2	8.42136	0.956426	2	36.9201	1.02469	2	12.7794	1.1981	2	36.6127	1.14287	2	28.1809	1.20861	2	39.7239	421	46.5499	6.97607	1.14278	0.27719	0.410957
F1RWV2	Metalloproteinase inhibitor 1 OS=Sus scrofa GN=TIMP1 PE=4 SV=2 - [F1RWV2_PIG]	18.36	2	3	3	4	0.946318	4	1.0258	1.0446	4	1.62812	0.998859	4	4.56957	1.04093	4	3.15271	0.932839	4	7.01322	0.986276	4	11.3761	1.0142	4	11.2664	0.96004	4	12.3961	207	23.0672	8.104	0.965922	0.278404	0.412406
A0A286ZXK8	Malonyl-CoA-acyl carrier protein transacylase OS=Sus scrofa GN=MCAT PE=1 SV=1 - [A0A286ZXK8_PIG]	3.65	3	1	1	1	1.35432	1		0.984046	1		0.934143	1		0.783271	1		1.05202	1		1.22406	1		1.04085	1		1.53855	1		384	42.2718	8.44092	1.19718	0.278526	0.412237
I3LAJ6	RAS like proto-oncogene A OS=Sus scrofa GN=RALA PE=1 SV=1 - [I3LAJ6_PIG]	33.01	2	5	5	10	0.988134	10	9.54903	1.072	10	4.40968	0.927512	10	8.14734	1.01971	10	5.43158	1.02718	10	9.67435	1.0354	10	10.2364	1.02635	10	13.1989	1.07032	10	19.5733	206	23.507	7.10791	1.0379	0.279486	0.413307
F1SSA1	Chromosome 1 open reading frame 56 OS=Sus scrofa GN=C1orf56 PE=1 SV=2 - [F1SSA1_PIG]	48.42	1	13	13	280	1.01117	270	11.3814	0.988081	274	11.5228	1.01752	274	11.2941	0.994793	272	11.3619	1.01763	272	19.4566	1.01387	270	18.5868	1.00872	270	16.4554	1.00618	273	19.6436	349	37.7209	8.20654	1.00868	0.280503	0.414461
F1RZQ4	Uncharacterized protein OS=Sus scrofa GN=LRP2BP PE=4 SV=2 - [F1RZQ4_PIG]	3.16	2	1	1	1	0.962823	1		1.00054	1		1.08771	1		0.97783	1		0.958088	1		1.01602	1		0.988355	1		0.840474	1		348	39.984	7.7085	0.943914	0.280625	0.414289
A0A287B852	Inosine triphosphate pyrophosphatase OS=Sus scrofa GN=ITPA PE=1 SV=1 - [A0A287B852_PIG]	4.48	3	1	1	1	1.30175	1		0.80822	1		1.16756	1		0.812798	1		0.810857	1		0.871825	1		0.851005	1		0.947547	1		201	22.3973	6.11279	0.851089	0.281522	0.415262
F1RM85	ADAM metallopeptidase domain 7 OS=Sus scrofa GN=ADAM7 PE=1 SV=2 - [F1RM85_PIG]	3.49	1	2	2	2	1.00592	2	3.09227	1.03802	2	2.98685	1.01293	2	8.047	0.959281	2	12.6735	1.08761	2	3.76009	1.04383	2	12.3362	1.01811	2	6.9301	0.990615	2	5.20736	687	76.7071	6.59521	1.03088	0.284175	0.418822
A0A287BHC0	Uncharacterized protein OS=Sus scrofa PE=4 SV=1 - [A0A287BHC0_PIG]	20.42	1	7	7	11	1.00422	11	8.45505	1.02931	11	5.64446	0.99479	11	8.33749	1.01394	11	6.1039	0.963446	11	13.8965	1.01882	11	10.4675	1.01927	11	8.12276	0.942542	11	11.5628	382	43.6046	5.64307	0.975712	0.284377	0.418766
A0A287BRY0	Tropomyosin alpha-1 chain OS=Sus scrofa GN=TPM1 PE=1 SV=1 - [A0A287BRY0_PIG]	3.23	9	1	1	1	1.28891	1		0.816773	1		1.05125	1		0.907917	1		0.82424	1		0.917706	1		0.847925	1		0.967829	1		248	28.6997	4.76709	0.875235	0.284964	0.419277
E7FM66	Disintegrin and metalloprotease domain-containing protein 5 (Fragment) OS=Sus scrofa GN=ADAM5 PE=2 SV=1 - [E7FM66_PIG]	17.08	2	6	6	20	0.952874	20	8.85528	0.996814	20	7.77563	0.983463	20	11.9287	1.05226	20	9.45004	0.969782	20	15.9213	0.961352	20	9.49364	0.956005	20	11.6944	0.993317	20	12.6094	404	45.1672	7.92822	0.973665	0.284965	0.418925
A0A287BCY9	Sodium/potassium-transporting ATPase subunit alpha OS=Sus scrofa GN=ATP1A2 PE=1 SV=1 - [A0A287BCY9_PIG]	10.45	9	2	7	19	0.820403	5	3.46922	1.08844	6	48.8715	1.00828	5	10.3467	0.982568	6	19.1531	0.966518	6	45.2714	1.00343	6	8.21165	1.07875	6	28.5408	1.23376	6	50.3945	947	103.544	5.74463	1.09815	0.285551	0.419434
I3LGD4	Clathrin heavy chain OS=Sus scrofa GN=CLTC PE=1 SV=2 - [I3LGD4_PIG]	19.85	3	25	25	37	0.99826	37	11.2544	0.993032	37	12.1738	0.989769	37	9.73968	1.02476	37	9.90588	1.01185	37	16.1863	0.994425	37	16.9263	1.04377	37	11.9852	1.01646	37	10.6703	1652	189.276	5.69385	1.01515	0.285934	0.419643
A0A287BLR2	Uncharacterized protein OS=Sus scrofa PE=4 SV=1 - [A0A287BLR2_PIG]	6.9	1	1	1	3	1.18781	3	22.5082	0.741985	3	13.7991	1.1813	3	1.20543	0.951168	3	11.3469	0.978671	3	19.1135	0.569667	3	11.9567	0.841477	3	46.8951	0.995136	3	38.3052	174	20.0979	7.38623	0.833267	0.287241	0.421206
A0A286ZNN4	Uncharacterized protein OS=Sus scrofa GN=NDUFS3 PE=1 SV=1 - [A0A286ZNN4_PIG]	44.32	1	11	11	16	1.02133	16	14.0175	1.00513	16	7.53613	1.03844	16	11.2045	0.974316	16	10.5897	1.00952	16	11.8016	1.05465	16	11.2479	1.02401	16	9.68547	1.02844	16	7.4296	264	30.1827	7.48877	1.01916	0.287336	0.420992
A0A286ZKF3	EFR3 homolog A OS=Sus scrofa GN=EFR3A PE=1 SV=1 - [A0A286ZKF3_PIG]	14.78	5	8	8	11	0.961264	11	11.3619	1.0174	11	12.5476	0.981132	11	8.88769	1.06685	11	5.00313	1.07257	11	11.614	1.01825	11	11.5287	1.05946	11	8.98148	1.00698	11	9.22821	697	78.862	7.34229	1.03244	0.288805	0.42279
I3L638	Vitronectin OS=Sus scrofa GN=VTN PE=1 SV=2 - [I3L638_PIG]	9.83	5	3	3	3	1.14197	3	14.5294	0.930443	3	3.76844	1.06688	3	1.19618	0.992543	3	2.45526	0.861378	3	46.5184	0.957523	3	45.1281	1.07545	3	6.77167	0.941477	3	30.8499	458	52.3925	5.8335	0.928361	0.288964	0.422667
A0A287AB21	Uncharacterized protein OS=Sus scrofa GN=PPP4R1 PE=4 SV=1 - [A0A287AB21_PIG]	4.78	3	4	4	4	1.14558	4	13.1155	0.942968	4	5.30183	1.08295	4	0.91472	0.881675	4	13.9779	1.09405	4	16.8148	1.06059	4	10.2558	1.05282	4	12.6298	1.1444	4	4.58038	899	99.8936	4.88135	1.07369	0.290564	0.424652
P26322	Carbohydrate-binding protein AQN-1 OS=Sus scrofa PE=1 SV=1 - [AQN1_PIG]	87.39	3	7	7	444	0.919517	438	13.3045	1.03361	441	13.1582	0.96355	442	13.7673	1.05422	444	12.3679	0.933606	441	22.1837	0.968856	440	23.8163	0.942963	442	20.7512	0.974132	442	27.2747	111	11.8749	8.67529	0.961887	0.291113	0.425098
F1SNC1	Sperm flagellar protein 2 OS=Sus scrofa GN=SPEF2 PE=4 SV=3 - [F1SNC1_PIG]	4.91	2	6	6	6	1.01332	6	2.82185	0.999855	6	5.05898	1.04657	6	5.90102	0.968221	6	2.51209	1.03402	6	21.2971	0.9305	6	17.3518	0.941215	6	10.4333	0.988963	6	14.7895	1811	208.557	5.63037	0.966913	0.291284	0.424993
A0A287BJY7	Alpha-1,4 glucan phosphorylase OS=Sus scrofa GN=PYGL PE=1 SV=1 - [A0A287BJY7_PIG]	4.44	6	2	3	3	1.04139	2	7.86188	0.979787	2	9.85753	0.950263	2	31.8843	1.01924	2	7.25588	1.08108	2	16.1832	1.02855	2	16.936	1.01679	2	11.287	0.992068	2	11.3345	789	89.7493	6.63916	1.03202	0.291677	0.425209
F1SDN7	Chromosome 2 open reading frame 70 OS=Sus scrofa GN=C2orf70 PE=4 SV=2 - [F1SDN7_PIG]	34.33	1	8	8	11	1.02955	11	13.7086	1.05071	11	5.25475	0.947148	11	6.12772	0.941714	11	8.66669	0.970693	11	13.4468	0.936075	11	6.55577	0.974813	11	10.4839	0.951721	11	9.95449	201	23.4279	10.1548	0.965782	0.291789	0.425019
Q866A8	Fertilin beta OS=Sus scrofa GN=FTNB PE=1 SV=1 - [Q866A8_PIG]	15.24	1	9	9	43	1.00008	43	13.998	0.979356	43	11.3733	1.03112	43	16.0337	1.02019	43	11.9232	0.986122	43	14.2988	1.00645	43	16.333	0.994355	43	15.8599	0.986706	43	16.6728	735	81.7513	5.79541	0.985829	0.292099	0.425116
A0A287BFX0	Twisted gastrulation BMP signaling modulator 1 OS=Sus scrofa GN=TWSG1 PE=4 SV=1 - [A0A287BFX0_PIG]	6.73	1	1	1	1	1.18286	1		0.968904	1		1.04416	1		0.856164	1		1.14493	1		1.06371	1		0.995068	1		1.25947	1		223	24.9153	5.33838	1.10146	0.292298	0.425051
F1SMM8	Family with sequence similarity 71 member F2 OS=Sus scrofa GN=FAM71F2 PE=4 SV=3 - [F1SMM8_PIG]	8.7	1	2	2	3	0.865604	3	0.808963	1.06181	3	10.8746	0.971114	3	1.41941	1.04617	3	4.39285	0.978663	3	3.38089	0.852449	3	7.20547	0.902619	3	2.70289	0.964427	3	6.25321	299	33.1371	7.07861	0.937502	0.292713	0.425299
A0A287B7D9	EF-hand calcium binding domain 5 OS=Sus scrofa GN=EFCAB5 PE=4 SV=1 - [A0A287B7D9_PIG]	3.91	2	4	4	5	1.06203	5	4.92316	1.00543	5	4.70054	0.956407	5	3.16713	0.94633	5	2.10242	1.06284	5	7.75407	1.04096	5	13.8684	1.08627	5	9.42494	0.957774	5	5.5461	1304	149.747	6.49365	1.04474	0.293024	0.425397
F1RTH6	Uncharacterized protein OS=Sus scrofa GN=UTP14A PE=4 SV=1 - [F1RTH6_PIG]	1.16	1	1	1	1	0.98504	1		0.80968	1		1.03676	1		1.18453	1		0.870571	1		1.08327	1		0.901265	1		0.451752	1		773	87.5648	8.90967	0.823417	0.294277	0.426861
F1RL96	Synaptogyrin OS=Sus scrofa GN=SYNGR4 PE=3 SV=2 - [F1RL96_PIG]	8.12	1	3	3	7	1.0485	7	5.831	0.996184	7	11.4825	0.97327	7	6.20024	0.990886	7	3.06814	0.961834	7	7.85489	1.09544	7	16.5538	1.11881	7	13.7118	1.01501	7	17.3522	234	25.1309	8.19189	1.04546	0.29492	0.427438
A0A287ASA0	Sterile alpha motif domain containing 15 OS=Sus scrofa GN=SAMD15 PE=4 SV=1 - [A0A287ASA0_PIG]	8.91	2	4	4	4	1.03624	4	9.88232	0.994623	4	2.36013	0.926396	4	10.9401	1.02559	4	3.26231	0.916191	4	9.84644	1.01081	4	38.5241	0.954627	4	17.6407	0.957085	4	23.0802	606	69.0528	4.53857	0.963811	0.295716	0.428236
F1SNW2	Uncharacterized protein OS=Sus scrofa PE=4 SV=3 - [F1SNW2_PIG]	6.09	1	2	2	2	1.0851	2	7.08181	0.993106	2	6.72721	0.992607	2	5.29794	0.94716	2	18.2398	1.04228	2	11.7045	0.956944	2	10.7383	0.88838	2	14.6976	0.931762	2	15.6083	394	43.7358	8.23584	0.950569	0.296682	0.429278
A5A8V7	Heat shock 70 kDa protein 1-like OS=Sus scrofa GN=HSPA1L PE=2 SV=1 - [HS71L_PIG]	51.95	2	24	33	241	0.999878	191	12.931	1.02916	192	10.88	0.97474	190	11.7621	0.992474	190	12.3058	0.978739	189	15.9037	0.998677	189	14.8056	0.983809	189	13.2282	0.979051	191	17.0891	641	70.3002	6.354	0.985993	0.297291	0.429804
A0A286ZP34	HYDIN, axonemal central pair apparatus protein OS=Sus scrofa GN=HYDIN PE=4 SV=1 - [A0A286ZP34_PIG]	2.15	1	9	9	11	1.06549	11	9.74047	0.97149	11	5.8971	1.00431	11	15.8851	0.926636	11	12.1616	0.952136	11	25.4	0.987403	11	24.4779	0.962597	11	18.6056	0.916632	11	22.7949	5032	564.861	6.55127	0.962409	0.297645	0.429958
A0A0B8RTR8	Dopey family member 2 OS=Sus scrofa domesticus GN=DOPEY2 PE=4 SV=1 - [A0A0B8RTR8_PIG]	1.4	2	1	1	1	0.808526	1		1.11484	1		1.00557	1		1.06344	1		1.11394	1		0.999046	1		1.17106	1		1.05727	1		2289	256.714	6.18896	1.0874	0.297816	0.42985
A0A287AYW2	Uncharacterized protein OS=Sus scrofa PE=3 SV=1 - [A0A287AYW2_PIG]	4.18	2	1	1	1	1.7457	1		0.815355	1		0.813554	1		0.710165	1		0.800848	1		0.669504	1		0.695967	1		0.801132	1		287	32.0411	6.63916	0.726467	0.298048	0.42983
P31346	Angiogenin OS=Sus scrofa GN=ANG PE=1 SV=1 - [ANGI_PIG]	30.08	4	4	4	17	1.081	17	20.8879	0.89721	17	11.3259	1.13069	17	9.75574	0.966113	17	27.1334	0.933937	17	20.7529	0.934298	17	20.1291	0.983263	17	16.3423	0.97427	17	10.3907	123	14.0489	9.20264	0.938836	0.298543	0.430187
A0A288CFW6	Amyloid-beta A4 protein OS=Sus scrofa GN=APP PE=1 SV=1 - [A0A288CFW6_PIG]	1.86	5	1	1	1	1.08556	1		0.99486	1		0.922054	1		1.01078	1		0.959331	1		1.21808	1		1.00102	1		1.1523	1		698	79.039	4.83057	1.07911	0.299203	0.430783
A0A286ZX86	Uncharacterized protein OS=Sus scrofa PE=4 SV=1 - [A0A286ZX86_PIG]	5.3	2	1	1	2	1.03216	2	1.99703	0.915037	2	7.77022	1.12536	2	1.28268	0.96962	2	6.48511	1.386	2	15.8944	0.927245	2	37.5851	0.990124	2	53.5282	1.28514	2	16.2533	151	17.4408	6.18896	1.13516	0.299393	0.430701
A0A287B0S5	Serine/threonine-protein phosphatase 2A 56 kDa regulatory subunit OS=Sus scrofa GN=PPP2R5A PE=1 SV=1 - [A0A287B0S5_PIG]	2.89	2	1	1	1	0.912399	1		0.983516	1		1.1941	1		0.952575	1		1.00296	1		0.931965	1		0.904221	1		0.897662	1		485	56.2802	6.43018	0.924359	0.299447	0.430424
F1SHE5	Uncharacterized protein OS=Sus scrofa PE=4 SV=3 - [F1SHE5_PIG]	2.92	1	1	1	1	1.45259	1		0.956304	1		0.601291	1		0.991376	1		0.685272	1		0.952764	1		0.783788	1		0.747545	1		583	66.084	6.40479	0.792034	0.300692	0.431859
I3LDC2	RRAD and GEM like GTPase 1 OS=Sus scrofa GN=REM1 PE=4 SV=2 - [I3LDC2_PIG]	3.69	1	1	1	1	1.01059	1		1.01071	1		1.0518	1		0.955932	1		0.948657	1		0.928591	1		0.951846	1		1.04896	1		298	33.0631	9.42236	0.962526	0.301372	0.432479
F1RY22	Midasin OS=Sus scrofa GN=MDN1 PE=1 SV=3 - [F1RY22_PIG]	0.36	1	1	1	1	1.2831	1		1.24726	1					1.33147	1					1.51622	1		1.28575	1					5588	629.647	5.71924	1.08833	0.302202	0.433313
F1SKM0	Ubiquinol-cytochrome c reductase core protein I OS=Sus scrofa GN=UQCRC1 PE=1 SV=2 - [F1SKM0_PIG]	50.11	4	16	16	47	1.03098	47	18.1723	0.97214	47	10.4904	1.05549	47	11.3819	0.944569	47	12.9367	1.01227	47	18.1834	1.02982	47	20.5886	1.02619	47	16.9797	1.058	47	15.4794	459	50.5751	6.29053	1.03075	0.303772	0.435207
A0A287B803	Serine/threonine kinase 11 OS=Sus scrofa GN=STK11 PE=3 SV=1 - [A0A287B803_PIG]	3.25	2	1	1	1	1.06023	1		0.958053	1		0.927769	1		1.06345	1		1.0839	1		0.973124	1		1.09974	1		1.05355	1		431	48.5076	7.59131	1.05008	0.305676	0.437576
I3L893	Rab GDP dissociation inhibitor OS=Sus scrofa GN=GDI1 PE=1 SV=2 - [I3L893_PIG]	47.06	4	12	14	24	1.07483	19	8.49759	1.015	19	9.14532	1.0505	19	5.13227	0.950467	19	10.1777	1.08546	19	19.7952	1.08234	19	17.2425	1.06143	19	23.3253	1.00722	19	12.7053	425	48.123	5.40186	1.03561	0.305747	0.437318
F1SQ01	Peroxiredoxin 4 OS=Sus scrofa GN=PRDX4 PE=1 SV=1 - [F1SQ01_PIG]	14.34	4	3	3	4	0.995197	4	12.6404	0.862609	4	21.2495	0.977432	4	4.41524	1.10192	4	11.2992	1.33594	4	11.8397	1.03445	4	41.1881	1.06975	4	27.5582	0.937223	4	32.1401	272	30.5359	6.44287	1.11181	0.305904	0.437184
F1SAD9	Protein disulfide-isomerase OS=Sus scrofa GN=PDIA4 PE=1 SV=1 - [F1SAD9_PIG]	2.48	2	1	1	1	0.909764	1		1.09265	1		1.11076	1		0.915271	1		1.15298	1		1.0853	1		1.07792	1		0.996169	1		646	72.864	5.14795	1.07048	0.30619	0.437235
A0A287BN36	Uncharacterized protein OS=Sus scrofa GN=RAB5C PE=1 SV=1 - [A0A287BN36_PIG]	20.83	2	3	3	4	1.11575	4	4.3305	0.987442	4	8.15614	0.958483	4	7.79584	0.92912	4	5.23144	1.05612	4	5.60609	1.03085	4	1.97776	1.0661	4	4.86014	1.02617	4	5.01668	216	23.4518	8.41162	1.04722	0.307291	0.438449
F1SR76	Uncharacterized protein OS=Sus scrofa GN=DNPEP PE=1 SV=3 - [F1SR76_PIG]	22.08	2	8	8	18	1.10456	18	8.86852	0.932957	18	12.3621	1.08248	18	10.241	0.908312	18	13.0395	0.944403	18	10.234	0.955492	18	15.712	0.961963	18	10.6886	0.941232	18	10.6091	471	51.8497	7.00537	0.944091	0.308341	0.439588
A0A287BNR6	Defensin beta 136 OS=Sus scrofa GN=DEFB136 PE=4 SV=1 - [A0A287BNR6_PIG]	13.33	1	1	1	1	0.984515	1		0.911351	1		1.02612	1		1.09486	1		1.08588	1		1.05575	1		1.16058	1		0.96337	1		75	8.47926	7.13721	1.06193	0.309625	0.441057
A0A287AHT5	Uncharacterized protein OS=Sus scrofa GN=SNRPD1 PE=1 SV=1 - [A0A287AHT5_PIG]	17.86	2	1	1	1	0.965126	1		1.07328	1		0.885407	1		1.06622	1		1.04009	1		0.79472	1		0.927371	1		0.929391	1		112	12.3858	11.4585	0.925196	0.309804	0.440952
F1RYY6	Transaldolase OS=Sus scrofa GN=TALDO1 PE=1 SV=3 - [F1RYY6_PIG]	11.57	2	3	3	3	1.14376	3	7.52198	0.889663	3	4.76318	0.9342	3	2.9003	1.05367	3	0.688425	0.960667	3	16.602	0.901907	3	0.921246	0.985244	3	14.8419	0.9013	3	1.74947	337	37.3943	6.7124	0.932317	0.310655	0.441804
F1S086	Solute carrier family 25 (Aspartate/glutamate carrier), member 12 OS=Sus scrofa GN=SLC25A12 PE=1 SV=3 - [F1S086_PIG]	19.05	4	8	11	14	1.03425	9	8.48932	0.972607	9	1.87233	0.980017	9	9.36501	1.01244	9	6.93898	1.01141	9	11.4255	1.04021	9	8.87723	1.06524	9	12.4741	0.983423	9	12.1966	677	74.7218	8.26514	1.02525	0.310745	0.441571
F1SP87	Uncharacterized protein OS=Sus scrofa PE=1 SV=3 - [F1SP87_PIG]	41.04	1	7	7	33	0.968825	33	11.8141	1.03481	33	7.0381	0.981227	33	8.52715	1.03752	33	9.11717	0.983751	33	24.2829	0.966452	33	20.2264	0.981609	33	19.4469	1.00438	33	22.9903	134	15.3696	4.67822	0.978573	0.310766	0.441242
I3LGU2	Coiled-coil domain containing 114 OS=Sus scrofa GN=CCDC114 PE=4 SV=2 - [I3LGU2_PIG]	15.47	2	10	10	11	1.02401	11	13.5675	1.01257	11	8.64583	0.965754	11	11.551	0.930973	11	9.88754	0.970327	11	14.5029	0.926479	11	11.9107	0.98528	11	4.56928	0.938355	11	8.61093	711	80.1713	7.07861	0.971305	0.310855	0.44101
A0A287B880	NPL4 homolog, ubiquitin recognition factor OS=Sus scrofa GN=NPLOC4 PE=1 SV=1 - [A0A287B880_PIG]	2.56	7	1	2	6	0.919282	1		1.01381	1		0.984359	1		1.08415	1		1.15981	1		1.03853	1		1.06689	1		0.967867	1		625	69.1486	6.97607	1.05785	0.311907	0.442142
F1S297	Isocitrate dehydrogenase [NAD] subunit, mitochondrial OS=Sus scrofa GN=IDH3G PE=1 SV=3 - [F1S297_PIG]	44.85	3	10	10	14	1.01502	14	14.8648	0.995411	14	10.0852	1.02964	14	13.0073	1.01898	14	11.0987	0.968963	14	6.65365	1.06259	14	15.9641	1.05167	14	7.64425	1.10476	14	11.9552	379	41.2383	8.646	1.03176	0.313491	0.444027
A0A287AAR6	Uncharacterized protein OS=Sus scrofa GN=LOC102164346 PE=4 SV=1 - [A0A287AAR6_PIG]	0.72	2	1	1	1	1.06931	1		0.997661	1		0.971072	1		0.98289	1		0.922659	1		0.89701	1		0.948255	1		1.06411	1		1106	125.019	8.82178	0.95302	0.313828	0.444144
I3LLQ8	AFG3 like matrix AAA peptidase subunit 2 OS=Sus scrofa GN=AFG3L2 PE=1 SV=2 - [I3LLQ8_PIG]	3.8	3	3	3	3	0.91425	3	7.26171	1.13833	3	0.117269	0.989926	3	2.99828	0.998747	3	5.39927	0.885741	3	24.3748	1.09569	3	2.12368	0.828085	3	8.34015	0.90419	3	1.08745	790	87.5605	8.35303	0.918951	0.31391	0.4439
F1SGG3	Keratin 1 OS=Sus scrofa GN=KRT1 PE=1 SV=2 - [F1SGG3_PIG]	7.69	2	5	5	7	0.92659	7	7.98576	1.01677	7	6.90642	1.03036	7	7.28848	0.998189	7	10.9948	0.970427	7	8.9142	1.09381	7	10.6616	1.01063	7	13.3909	1.05135	7	9.03391	624	64.8348	8.14795	1.03885	0.314726	0.444694
A0A287B8B1	Uncharacterized protein OS=Sus scrofa GN=ST13 PE=1 SV=1 - [A0A287B8B1_PIG]	20.78	2	7	7	10	0.879913	10	11.3431	1.0652	10	5.67155	0.968724	10	5.93024	1.07416	10	6.50156	1.06847	10	7.55896	1.0505	10	5.45794	1.12933	10	13.2632	0.980996	10	13.1884	361	40.7072	5.37646	1.06051	0.314742	0.444357
F1ST05	Chromodomain helicase DNA binding protein 3 OS=Sus scrofa GN=CHD3 PE=3 SV=1 - [F1ST05_PIG]	8.77	1	2	2	2	1.06393	2	17.0763	1.04649	2	9.49821	1.01392	2	14.537	0.886463	2	19.7804	0.89605	2	24.0359	0.962058	2	3.353	1.01633	2	10.8853	0.927358	2	5.44084	228	26.6042	5.0083	0.947891	0.3151	0.444502
C8ZLJ3	DNA-binding protein inhibitor ID-4 OS=Sus scrofa GN=ID4 PE=4 SV=1 - [C8ZLJ3_PIG]	6.21	2	1	1	1	0.97004	1		0.942645	1		0.871023	1		1.20016	1		1.13669	1		1.04459	1		1.05768	1		1.06946	1		161	16.6116	8.32373	1.08147	0.315424	0.4446
F1SLD2	Uncharacterized protein OS=Sus scrofa GN=FAM136A PE=1 SV=2 - [F1SLD2_PIG]	54.3	2	7	7	15	0.957553	15	13.0188	1.01821	15	15.5153	0.996651	15	9.32143	1.05514	15	12.946	1.02411	15	22.582	1.04619	15	25.4402	1.02634	15	20.6034	1.02328	15	15.2113	151	16.8772	7.81104	1.02293	0.316065	0.445144
Q29284	Heat shock protein HSP 90-beta (Fragment) OS=Sus scrofa PE=2 SV=1 - [Q29284_PIG]	42.86	1	1	5	15	0.897909	1		0.989382	1		0.980231	1		1.12928	1		1.13137	1		1.03815	1		1.03382	1		1.0285	1		112	13.5318	5.89697	1.0588	0.317545	0.446868
A0A286ZIE6	Enkurin, TRPC channel interacting protein OS=Sus scrofa GN=ENKUR PE=4 SV=1 - [A0A286ZIE6_PIG]	39.06	1	9	9	18	0.920004	18	15.0667	1.02174	18	8.92133	0.979635	18	9.33307	1.0529	18	8.51804	1.03336	18	11.3788	1.01246	18	9.89258	1.01015	18	11.4412	1.05003	18	13.726	256	29.8717	9.42236	1.03314	0.318228	0.447467
A0A287ANV5	RAB19, member RAS oncogene family OS=Sus scrofa GN=RAB19 PE=4 SV=1 - [A0A287ANV5_PIG]	5.09	1	1	1	1	1.28719	1		0.78335	1		1.15298	1		0.86088	1		0.716124	1		0.970524	1		0.892365	1		0.933251	1		216	24.2363	6.39209	0.859921	0.319442	0.448813
F1S2M2	Uncharacterized protein OS=Sus scrofa PE=4 SV=3 - [F1S2M2_PIG]	5.88	1	1	1	1	0.552348	1		1.14948	1		1.06387	1		1.20117	1		0.589065	1		1.28389	1		0.557683	1		0.513801	1		255	29.1381	8.63135	0.742258	0.320898	0.450497
Q06AT8	RHOB OS=Sus scrofa PE=2 SV=1 - [Q06AT8_PIG]	12.24	1	1	1	1	1.08184	1		1.07601	1		0.925587	1		0.932443	1		1.25004	1		1.15556	1		0.934037	1		1.02924	1		196	22.1091	5.23682	1.0879	0.322457	0.452322
F8SUW1	Ubiquitin carboxyl-terminal hydrolase (Fragment) OS=Sus scrofa PE=3 SV=1 - [F8SUW1_PIG]	8.52	2	1	1	2	0.962737	1		1.02149	1		0.993237	1		1.03271	1		1.01121	1		0.975914	1		1.09764	1		1.05852	1		176	19.755	5.24951	1.03319	0.32319	0.452985
A0A287BCJ7	5-phosphohydroxy-L-lysine phospho-lyase OS=Sus scrofa GN=PHYKPL PE=3 SV=1 - [A0A287BCJ7_PIG]	2.93	3	1	1	1	1.13315	1		1.33305	1		0.379555	1		1.07385	1		1.45123	1		1.20293	1		1.25369	1		0.990747	1		409	45.1819	6.26514	1.24977	0.324687	0.454718
F1RW61	Uncharacterized protein OS=Sus scrofa GN=PIGY PE=1 SV=1 - [F1RW61_PIG]	14.04	1	1	1	1	0.831274	1		1.03099	1		0.996795	1		1.13239	1		1.08471	1		1.06037	1		1.09786	1		1.02531	1		114	12.5876	9.65674	1.06935	0.324907	0.454662
F1SS24	Fibronectin 1 OS=Sus scrofa GN=FN1 PE=1 SV=2 - [F1SS24_PIG]	42.4	7	1	86	1225	1.07676	19	14.0367	0.958049	19	13.9757	1.07016	19	11.4474	0.895253	19	13.2081	0.90148	19	16.4295	0.948878	19	26.3323	0.94497	19	20.8489	0.997473	19	21.8618	2462	270.429	5.60498	0.948149	0.325645	0.45533
A0A0B8RT42	Tetraspanin OS=Sus scrofa domesticus GN=CD9 PE=3 SV=1 - [A0A0B8RT42_PIG]	10.18	5	2	2	2	0.938947	2	6.14231	1.00329	2	4.72797	0.951176	2	10.2066	1.09974	2	7.2872	0.942354	2	26.2607	0.938047	2	7.61699	0.945276	2	19.9403	0.999362	2	8.17051	226	25.0838	7.51807	0.957898	0.326329	0.455921
A0A287A3T1	Uncharacterized protein OS=Sus scrofa GN=TOLLIP PE=4 SV=1 - [A0A287A3T1_PIG]	5.15	2	1	1	1	1.36707	1		0.815965	1		0.950414	1		0.922473	1		0.912363	1		0.829864	1		0.901787	1		0.887901	1		272	29.8231	5.30029	0.870804	0.326363	0.455602
K7GMV8	Ectonucleotide pyrophosphatase/phosphodiesterase 3 OS=Sus scrofa GN=ENPP3 PE=1 SV=2 - [K7GMV8_PIG]	5.38	1	4	4	4	1.08526	4	6.57732	0.941974	4	18.0698	1.03511	4	8.07506	0.924395	4	9.33282	0.912994	4	15.05	0.991912	4	4.85382	0.920544	4	7.7014	0.978026	4	5.15479	874	99.7228	5.69385	0.954032	0.328935	0.458826
A0A1B2TT61	DAZ-associated protein 1 isoform 1 OS=Sus scrofa GN=DAZAP1 PE=2 SV=1 - [A0A1B2TT61_PIG]	3.97	4	1	1	1	0.91681	1		1.04441	1		1.0005	1		1.04374	1		1.08993	1		0.887187	1		0.902192	1		0.876113	1		378	40.6979	8.11865	0.937575	0.329097	0.458685
A0A287AM26	Arginyl aminopeptidase OS=Sus scrofa GN=RNPEP PE=1 SV=1 - [A0A287AM26_PIG]	9.88	1	4	4	4	1.11006	4	6.32181	0.903286	4	6.47336	1.02031	4	8.7393	0.97513	4	9.43748	0.907928	4	8.44653	0.953081	4	5.22426	0.898245	4	8.53828	1.0273	4	1.27165	648	72.0942	5.66846	0.944565	0.32928	0.458574
Q29551	Succinyl-CoA:3-ketoacid coenzyme A transferase 1, mitochondrial OS=Sus scrofa GN=OXCT1 PE=1 SV=2 - [SCOT1_PIG]	5.96	2	3	3	3	1.17444	3	0.324415	0.894662	3	17.949	1.01761	3	11.979	0.922508	3	5.35622	0.932903	3	4.63145	0.977104	3	0.192694	0.90951	3	0.022768	0.914219	3	5.04483	520	56.3022	8.104	0.931288	0.329986	0.459191
B1PEY3	Histone H2A OS=Sus scrofa GN=H2A.Z PE=2 SV=1 - [B1PEY3_PIG]	23.44	2	1	3	7	0.969601	1		1.03064	1		1.32167	1		0.756818	1		0.93023	1		0.869762	1		0.810721	1		0.955756	1		128	13.5446	10.5796	0.874407	0.330432	0.459445
A0A287B5Q7	Uncharacterized protein OS=Sus scrofa GN=PSMD8 PE=1 SV=1 - [A0A287B5Q7_PIG]	18.23	2	6	6	9	1.09497	9	19.2987	0.939913	9	13.2107	0.953062	9	13.6896	0.998422	9	15.7894	1.03673	9	16.4859	1.07399	9	19.1227	1.05688	9	22.4264	0.987311	9	17.9911	351	39.707	9.83252	1.04228	0.330492	0.459163
A0A287BDU4	Disco interacting protein 2 homolog C OS=Sus scrofa GN=DIP2C PE=1 SV=1 - [A0A287BDU4_PIG]	0.58	5	1	1	1	1.03781	1		0.924687	1		0.98867	1		1.06642	1		1.0502	1		1.46026	1		1.00043	1		0.997221	1		1556	170.505	7.38623	1.12209	0.33102	0.459531
F1RTY8	DnaJ homolog subfamily C member 5B OS=Sus scrofa GN=DNAJC5B PE=3 SV=1 - [DNJ5B_PIG]	14.57	1	2	2	2	0.988165	2	4.02705	1.04395	2	6.91932	0.986436	2	0.0210395	0.993031	2	3.66062	0.975988	2	4.44375	1.06416	2	14.6598	1.02649	2	0.628376	1.04357	2	19.761	199	22.6036	5.43994	1.02458	0.331114	0.459296
F1RIF3	Fumarylacetoacetate hydrolase OS=Sus scrofa GN=FAH PE=1 SV=2 - [F1RIF3_PIG]	7.23	1	3	3	3	1.03525	3	6.32547	1.0133	3	9.08093	1.06759	3	16.041	0.959269	3	7.12795	1.00037	3	1.5295	0.978202	3	3.95073	0.935705	3	1.42363	1.03224	3	1.39837	484	52.9634	7.40088	0.968373	0.331321	0.459217
F2Z5H6	V-type proton ATPase subunit OS=Sus scrofa GN=ATP6V0D1 PE=1 SV=1 - [F2Z5H6_PIG]	1.99	1	1	1	1	1.07707	1		0.986715	1		0.990872	1		0.971164	1		0.836608	1		0.946682	1		1.0111	1		1.02447	1		351	40.3032	4.99561	0.948591	0.3325	0.460487
P04574	Calpain small subunit 1 OS=Sus scrofa GN=CAPNS1 PE=1 SV=1 - [CPNS1_PIG]	12.41	1	2	2	2	1.12975	2	14.771	0.832439	2	14.6235	0.988459	2	11.2188	1.06618	2	6.03739	0.990863	2	6.28422	1.1015	2	3.3293	1.09988	2	1.63838	1.12188	2	3.5494	266	28.0507	5.19873	1.07401	0.333339	0.461282
A0A0K1TQQ7	Carbonyl reductase 3 OS=Sus scrofa GN=CBR3 PE=2 SV=1 - [A0A0K1TQQ7_PIG]	32.38	10	5	5	5	1.03735	5	33.6829	0.945296	5	4.61119	1.16039	5	6.93443	0.92588	5	21.1244	0.905729	5	11.0803	0.888537	5	37.2361	0.980787	5	9.64193	1.02998	5	35.8183	281	30.5769	7.75244	0.935145	0.334742	0.462856
F1SQX2	Epidermal growth factor receptor pathway substrate 8 OS=Sus scrofa GN=EPS8 PE=1 SV=3 - [F1SQX2_PIG]	1.96	2	1	1	1	0.752034	1		1.06042	1		1.07315	1		1.11047	1		1.34206	1		1.10496	1		0.977133	1		1.05135	1		818	91.2353	7.6499	1.11998	0.335542	0.463595
F1RUK8	Rab GDP dissociation inhibitor OS=Sus scrofa GN=GDI2 PE=1 SV=1 - [F1RUK8_PIG]	35.51	6	10	12	21	1.04764	16	15.3459	0.993324	16	11.1983	1.043	16	6.98276	0.977743	16	5.44122	0.994764	16	15.5426	1.02726	16	13.3068	0.984075	16	12.6708	0.964917	16	9.30914	445	50.2946	6.04932	0.977673	0.340298	0.469794
A0A286ZVU6	Proteasome 26S subunit, non-ATPase 7 OS=Sus scrofa GN=PSMD7 PE=1 SV=1 - [A0A286ZVU6_PIG]	19.43	3	3	3	6	1.01381	6	6.78838	0.990278	6	6.49293	1.05535	6	6.21601	0.950774	6	6.76331	1.04502	6	18.4505	0.924814	6	12.4927	0.979337	6	7.99662	0.899994	6	20.7409	247	28.2659	7.62061	0.95984	0.340663	0.469926
F1SGH5	Uncharacterized protein OS=Sus scrofa GN=PDHB PE=1 SV=1 - [F1SGH5_PIG]	46.39	2	13	13	77	0.947761	76	12.8127	1.01	77	8.40309	0.978871	76	11.0991	1.0693	76	9.89187	1.0467	77	14.499	1.02448	77	16.4291	1.02795	76	15.9309	1.01715	77	17.9686	360	39.2472	6.65381	1.02754	0.341125	0.470192
F1SF92	Zinc finger MYND-type containing 12 OS=Sus scrofa GN=ZMYND12 PE=4 SV=3 - [F1SF92_PIG]	4.74	1	2	2	2	1.00121	2	23.411	0.95437	2	6.65949	1.02555	2	0.706932	1.01251	2	26.4524	0.982612	2	36.5185	0.928052	2	26.9854	1.03812	2	24.252	0.907937	2	29.1249	380	42.9458	6.91748	0.965716	0.34113	0.469827
A0A286ZW58	Uncharacterized protein OS=Sus scrofa GN=SPATA7 PE=4 SV=1 - [A0A286ZW58_PIG]	1.31	5	1	1	1	0.850912	1		1.09029	1		1.01105	1		1.04687	1		0.788152	1		0.866267	1		0.890131	1		1.10297	1		534	60.3592	6.59521	0.912082	0.341927	0.470554
F1SUP2	Uncharacterized protein OS=Sus scrofa GN=SPCS2 PE=1 SV=3 - [F1SUP2_PIG]	5.83	1	1	1	1	0.883695	1		1.00131	1		0.990233	1		1.12185	1		0.952519	1		0.980389	1		0.929383	1		0.927603	1		103	11.9882	8.90967	0.948166	0.342383	0.47081
F1SAQ8	Adenylate kinase 7 OS=Sus scrofa GN=AK7 PE=4 SV=3 - [F1SAQ8_PIG]	20.99	1	12	12	20	0.965577	20	8.13507	0.97868	20	8.08406	1.03252	20	6.00015	1.06397	20	11.9069	1.01862	20	20.104	1.04727	20	11.2252	1.02727	20	11.8127	1.04716	20	16.4447	724	82.835	4.86865	1.02464	0.342429	0.470503
I3L6V0	Lymphocyte expansion molecule OS=Sus scrofa GN=LEXM PE=4 SV=2 - [I3L6V0_PIG]	2.23	1	1	1	1	0.925562	1		1.05223	1		0.928714	1		1.08582	1		1.03726	1		1.00098	1		1.09971	1		1.04509	1		404	45.4091	9.93506	1.04777	0.342514	0.470249
A0A287BSA0	DnaJ heat shock protein family (Hsp40) member C5 OS=Sus scrofa GN=DNAJC5 PE=1 SV=1 - [A0A287BSA0_PIG]	8.38	2	1	1	2	0.926511	2	0.0896962	0.990743	2	3.13828	1.04405	2	5.49613	1.05206	2	1.53742	0.992351	2	2.45388	1.04491	2	4.06298	1.02643	2	4.48598	1.1017	2	8.746	167	18.8028	5.59229	1.03788	0.343178	0.470791
D2D0E6	Malonyl-CoA decarboxylase OS=Sus scrofa GN=MLYCD PE=4 SV=1 - [D2D0E6_PIG]	8.02	1	3	3	3	1.01398	3	13.2049	1.03325	3	4.72431	0.945095	3	12.8922	1.04599	3	0.294614	1.09887	3	3.02126	0.934358	3	8.70275	1.03635	3	8.04688	1.28952	3	18.8994	499	55.623	9.24658	1.07944	0.343653	0.471072
A0A287ABD8	Uncharacterized protein OS=Sus scrofa GN=LIPA PE=1 SV=1 - [A0A287ABD8_PIG]	2.82	6	1	1	1	1.04412	1		0.973641	1		0.976436	1		1.02332	1		0.990866	1		1.04403	1		0.946083	1		0.865797	1		355	40.3355	8.33838	0.9575	0.344063	0.471264
A0A0B8RVT7	Insulin-degrading enzyme OS=Sus scrofa domesticus GN=IDE PE=3 SV=1 - [A0A0B8RVT7_PIG]	9.22	2	8	8	8	1.04617	8	3.56129	1.0237	8	11.2008	0.968682	8	13.0969	0.971412	8	3.52589	1.02311	8	18.6406	1.03985	8	19.5516	1.0112	8	23.414	1.01886	8	19.0739	1019	117.943	6.56592	1.02071	0.344129	0.470985
A0A287AND7	Cytochrome c oxidase subunit OS=Sus scrofa GN=COX6B2 PE=3 SV=1 - [A0A287AND7_PIG]	35.23	2	3	3	13	0.939641	13	8.29309	1.05894	13	6.74238	0.991368	13	9.23179	1.03756	13	4.31409	1.0182	13	11.0644	1.04352	13	10.6745	1.03996	13	11.6979	1.03692	13	9.46738	88	10.5041	9.49561	1.02759	0.344508	0.471133
F1S814	Uncharacterized protein OS=Sus scrofa GN=PGM1 PE=1 SV=3 - [F1S814_PIG]	36.83	6	19	19	28	0.984987	28	13.0389	0.99845	28	5.91132	0.993153	28	7.0786	1.03128	28	6.7851	0.96654	28	7.4033	0.988099	28	7.9296	0.987488	28	10.6504	1.01077	28	10.6272	562	61.4957	6.81494	0.986283	0.350926	0.479535
I3LHT9	Uncharacterized protein OS=Sus scrofa GN=STX12 PE=1 SV=1 - [I3LHT9_PIG]	25.36	1	5	5	7	0.972106	7	6.2072	0.983972	7	7.37906	0.995043	7	13.894	1.02442	7	13.7054	0.989668	7	15.0051	1.00815	7	11.6999	0.93762	7	8.67583	0.964016	7	9.09959	276	31.3972	5.43994	0.980863	0.355755	0.485753
F1SIZ2	POC1 centriolar protein A OS=Sus scrofa GN=POC1A PE=4 SV=3 - [F1SIZ2_PIG]	1.97	1	1	1	1	1.03996	1		1.03537	1		1.01336	1		0.937634	1		1.02792	1		0.929062	1		1.01269	1		0.901285	1		407	45.3675	7.60596	0.961412	0.358281	0.48882
B2CZF8	Milk fat globule-EGF factor 8 protein OS=Sus scrofa PE=2 SV=1 - [B2CZF8_PIG]	64.5	4	4	29	340	0.925656	57	9.89382	1.08718	57	9.15851	0.932971	57	11.3617	1.0393	57	9.3642	0.987713	57	13.2918	0.94978	57	10.2242	0.956537	57	10.7531	0.924072	57	10.9412	431	47.8194	6.7124	0.958094	0.35854	0.488791
Q8MIR4	Bifunctional coenzyme A synthase OS=Sus scrofa GN=COASY PE=1 SV=1 - [COASY_PIG]	11.03	1	4	4	5	1.06309	5	16.4837	1.00787	5	10.2767	0.945269	5	2.94724	0.955151	5	7.37603	1.09477	5	16.2515	0.945083	5	21.1277	1.08206	5	2.71818	1.02215	5	9.60225	562	61.7106	7.09326	1.04348	0.360964	0.491711
A0A287AJE3	Uncharacterized protein OS=Sus scrofa GN=LOC106504547 PE=1 SV=1 - [A0A287AJE3_PIG]	10.8	10	3	3	3	0.868149	3	24.9234	1.07708	3	22.529	0.975224	3	30.9152	0.940668	3	15.5103	0.887311	3	12.8782	1.00501	3	0.580209	0.937705	3	17.4374	0.773473	3	2.64304	389	43.5549	7.95752	0.933277	0.362435	0.49333
Q2EN80	NADH dehydrogenase 1 beta subcomplex 6 OS=Sus scrofa GN=NDUFB6 PE=1 SV=1 - [Q2EN80_PIG]	14.06	1	1	1	3	0.958901	3	3.4075	0.972586	3	9.68109	0.841813	3	4.59183	1.18488	3	11.9188	1.01658	3	15.3566	1.07731	3	7.60297	1.12935	3	27.6005	1.03291	3	5.85754	128	15.5673	9.65674	1.07528	0.363444	0.494318
A0A287ASR0	Uncharacterized protein OS=Sus scrofa GN=SLC25A10 PE=3 SV=1 - [A0A287ASR0_PIG]	11.93	1	3	3	4	0.923645	4	12.3161	1.01978	4	10.0395	0.967746	4	12.3369	1.0871	4	6.41378	1.01345	4	3.17581	1.11466	4	5.14873	1.01895	4	4.72701	1.01945	4	1.62243	285	31.2351	9.42236	1.04208	0.363662	0.49423
Q95339	ATP synthase subunit f, mitochondrial OS=Sus scrofa GN=ATP5J2 PE=3 SV=4 - [ATPK_PIG]	27.27	1	2	2	10	1.03031	10	8.21416	0.972484	10	7.21892	1.02211	10	5.6265	1.00229	10	4.06841	0.984913	10	9.25883	1.0714	10	10.9757	1.05582	10	6.0284	1.00889	10	15.0079	88	10.3045	9.94971	1.0233	0.36392	0.494194
A0A287AEN8	Uncharacterized protein OS=Sus scrofa GN=ADAM2 PE=4 SV=1 - [A0A287AEN8_PIG]	10.83	5	8	8	16	0.924233	16	11.4406	1.01744	16	14.6704	1.00196	16	7.20807	1.01427	16	11.2736	0.989521	16	12.9051	0.97545	16	13.2523	0.93849	16	13.4519	0.957942	16	8.25944	683	75.8739	7.31299	0.975621	0.364956	0.495216
A0A287BMS1	Thyroid hormone receptor interactor 12 OS=Sus scrofa GN=TRIP12 PE=1 SV=1 - [A0A287BMS1_PIG]	0.84	7	1	1	1	0.703189	1		1.57716	1		0.446787	1		1.14905	1		0.551676	1		0.508745	1		0.905248	1		0.858816	1		1670	186.44	6.18896	0.728677	0.366902	0.497471
F1SLX5	Uncharacterized protein OS=Sus scrofa GN=AASS PE=1 SV=3 - [F1SLX5_PIG]	1.13	2	1	1	1	0.874562	1		0.988142	1		1.03856	1		1.10394	1		0.958223	1		1.1417	1		1.0971	1		1.05114	1		885	97.5007	7.63525	1.06066	0.367485	0.497873
F1SKL3	Testis expressed 33 OS=Sus scrofa GN=TEX33 PE=4 SV=2 - [F1SKL3_PIG]	4.8	1	1	1	1	1.17091	1		0.962464	1		0.986505	1		0.918411	1		0.907605	1		0.999118	1		0.92827	1		0.972222	1		271	30.1789	9.23193	0.942779	0.367891	0.498038
I3LFC5	Uncharacterized protein OS=Sus scrofa GN=C3H2orf81 PE=1 SV=1 - [I3LFC5_PIG]	2.77	1	1	1	1	0.808366	1		1.24361	1		0.87088	1		1.04583	1		0.922438	1		0.88547	1		0.893947	1		0.885028	1		614	66.8846	5.40186	0.903797	0.368223	0.4981
F1S3V5	Tetraspanin OS=Sus scrofa GN=TSPAN1 PE=3 SV=1 - [F1S3V5_PIG]	5.81	1	1	1	3	1.05279	3	0.463889	0.928663	3	3.43346	1.08145	3	0.744636	0.953131	3	4.83506	1.09703	3	2.9916	0.954319	3	4.2242	1.07975	3	1.14186	1.07795	3	0.740671	241	26.2741	5.23682	1.04806	0.369206	0.499042
F1S3C7	AP-1 complex subunit gamma-1 OS=Sus scrofa GN=AP1G1 PE=1 SV=3 - [F1S3C7_PIG]	10.71	1	8	8	9	0.945667	9	9.81189	1.00848	9	3.88963	0.993341	9	8.05344	1.07175	9	5.16947	0.946514	9	12.0111	1.00897	9	11.5951	0.955589	9	9.17761	0.992385	9	10.4305	822	91.3391	6.80029	0.971196	0.371201	0.501351
A0A287AV20	Uncharacterized protein OS=Sus scrofa GN=NAGA PE=1 SV=1 - [A0A287AV20_PIG]	19.95	3	1	5	7	0.996261	1		0.980286	1		0.990315	1		1.04651	1		0.977784	1		1.13822	1		0.960704	1		1.12967	1		371	42.0207	5.90967	1.04809	0.371224	0.500995
F1SPZ9	MICOS complex subunit OS=Sus scrofa GN=APOO PE=1 SV=4 - [F1SPZ9_PIG]	19.28	3	3	3	7	1.05588	7	2.14689	0.99653	7	6.18059	0.984204	7	7.21567	0.946114	7	9.56163	1.04555	7	8.61497	1.03941	7	6.32035	1.006	7	9.59272	0.992657	7	4.00541	166	18.9397	9.26123	1.02533	0.371448	0.500909
I3LPR1	Cancer/testis antigen 83 OS=Sus scrofa GN=CT83 PE=4 SV=2 - [I3LPR1_PIG]	32.28	1	3	3	3	0.952035	3	12.083	1.10811	3	8.09662	0.992016	3	4.77128	0.979213	3	6.3318	0.93622	3	5.22576	0.965273	3	3.36165	1.05797	3	3.60081	0.874015	3	54.0126	127	14.1193	9.14404	0.950912	0.373718	0.503582
F1SFT0	Chromosome 1 open reading frame 68 OS=Sus scrofa GN=C1orf68 PE=4 SV=2 - [F1SFT0_PIG]	4.53	1	1	1	1	1.13273	1		0.987193	1		0.851404	1		1.03432	1		0.974869	1		1.10299	1		1.00359	1		1.25497	1		243	25.4778	7.85498	1.08258	0.374019	0.503599
A0A286ZNV5	4-trimethylaminobutyraldehyde dehydrogenase OS=Sus scrofa GN=ALDH9A1 PE=1 SV=1 - [A0A286ZNV5_PIG]	24.9	3	13	13	23	0.953981	23	14.3603	1.0436	23	7.48741	0.984923	23	9.6436	0.992169	23	14.1386	1.03213	23	16.9515	1.05706	23	16.5185	1.03579	23	20.2953	0.95869	23	23.1716	494	53.9062	6.07471	1.02742	0.374222	0.503482
Q007T2	Cell division control protein 42 homolog OS=Sus scrofa GN=CDC42 PE=2 SV=2 - [CDC42_PIG]	14.66	7	1	2	2	1.12871	1		0.832464	1		1.02376	1		1.05069	1		0.947172	1		1.06972	1		1.1152	1		1.2355	1		191	21.245	6.55127	1.08226	0.375049	0.504207
F1RGB5	Uncharacterized protein OS=Sus scrofa GN=ACACB PE=4 SV=3 - [F1RGB5_PIG]	0.98	2	2	2	2	1.2085	2	9.98439	0.877425	2	18.1941	1.0977	2	23.6533	0.860321	2	6.01851	0.811984	2	17.0952	0.945774	2	5.07122	0.931116	2	41.2499	0.996281	2	60.5057	2451	275.646	6.48096	0.911276	0.375346	0.504218
A0A287A604	Galectin 3 binding protein OS=Sus scrofa GN=LGALS3BP PE=4 SV=1 - [A0A287A604_PIG]	6.72	2	3	3	3	1.03471	3	0.386202	1.03234	3	1.83978	1.04136	3	4.31217	0.92047	3	7.45361	0.979667	3	8.60221	0.869872	3	2.36573	0.984126	3	6.34384	1.02667	3	1.95031	551	60.9082	5.10986	0.958165	0.377874	0.507223
A0A287AQ53	Uncharacterized protein OS=Sus scrofa PE=4 SV=1 - [A0A287AQ53_PIG]	2.58	2	1	1	1	0.966601	1		1.15018	1		0.860513	1		1.0102	1		0.960418	1		1.12894	1		0.920957	1		1.67082	1		581	66.7485	8.20654	1.17395	0.379797	0.509412
A0A287BJB7	NEDD8-activating enzyme E1 regulatory subunit OS=Sus scrofa GN=NAE1 PE=1 SV=1 - [A0A287BJB7_PIG]	2.2	2	1	1	2	1.34702	2	13.5598	0.954957	2	21.7507	0.844836	2	17.6131	0.868145	2	8.37813	0.840073	2	18.8656	1.60946	2	9.70231	1.01614	2	1.51956	1.32948	2	23.5831	501	56.6918	5.38916	1.19432	0.381324	0.511068
F1SRV4	Glutathione S-transferase kappa OS=Sus scrofa GN=GSTK1 PE=1 SV=1 - [F1SRV4_PIG]	33.63	1	8	8	13	0.926815	13	5.28523	1.00057	13	7.49555	0.999656	13	13.8207	1.04104	13	6.48544	0.90839	13	18.7185	0.923048	13	23.0643	1.02474	13	23.1653	0.977158	13	23.5602	226	25.4793	8.26514	0.966044	0.381775	0.51128
A0A287AVB0	Coiled-coil domain containing 73 OS=Sus scrofa GN=CCDC73 PE=4 SV=1 - [A0A287AVB0_PIG]	2.32	5	1	1	2				1.38391	1		1.4209	1		1.15929	1		1.24886	1		2.11577	1		1.37873	1		1.45714	1		732	83.7079	5.31299	1.17312	0.382096	0.511318
A0A068CA64	Mitochondrial apoptosis-inducing factor 1 transcript variant 1 OS=Sus scrofa GN=AIFM1 PE=2 SV=1 - [A0A068CA64_PIG]	6.36	2	3	3	3	1.34119	3	25.9616	0.820967	3	1.21864	0.927405	3	11.488	0.970931	3	19.6094	0.849558	3	6.44261	0.844502	3	7.40444	0.939302	3	6.83098	0.983376	3	8.517	613	66.7791	9.30518	0.890713	0.384258	0.513816
F1SCU0	Uncharacterized protein OS=Sus scrofa GN=LOC100516797 PE=4 SV=2 - [F1SCU0_PIG]	46.5	3	24	24	225	0.965046	222	13.5743	1.045	223	11.0748	0.960377	223	12.7988	1.01364	225	12.4635	1.00087	224	17.7379	1.03164	224	19.8714	1.02239	224	17.7873	1.00944	225	18.5085	572	64.9076	8.89502	1.02015	0.384523	0.513777
I3LGV4	NDC1 transmembrane nucleoporin OS=Sus scrofa GN=NDC1 PE=4 SV=2 - [I3LGV4_PIG]	2.19	1	1	1	1	0.794821	1		1.11292	1		0.867531	1		1.18672	1		1.55727	1		0.870188	1		1.33797	1		0.913096	1		777	87.2912	8.93896	1.18085	0.386137	0.515538
A0A287AMM6	MICOS complex subunit MIC60 OS=Sus scrofa GN=IMMT PE=1 SV=1 - [A0A287AMM6_PIG]	45.31	3	28	28	42	1.00907	42	13.5555	1.01727	42	9.91544	0.964873	42	10.2364	1.01509	42	7.68362	0.985743	42	19.4847	1.04506	42	24.3971	1.00283	42	16.4612	1.04569	42	19.6448	746	82.6198	6.60986	1.01822	0.386628	0.5158
F1S9A4	Uncharacterized protein OS=Sus scrofa PE=1 SV=2 - [F1S9A4_PIG]	8.47	2	4	4	7	1.07492	7	8.74874	0.991155	7	6.94053	1.00939	7	8.20027	0.977182	7	6.80612	1.0871	7	12.9365	0.958002	7	16.3794	0.937229	7	8.18952	0.897263	7	18.5019	472	55.8923	5.40186	0.957298	0.387034	0.515947
A0A287AB36	Cornichon family AMPA receptor auxiliary protein 4 OS=Sus scrofa GN=CNIH4 PE=1 SV=1 - [A0A287AB36_PIG]	14.39	1	1	1	1	1.08641	1		1.13487	1		1.04009	1		0.780421	1		0.991712	1		1.0365	1		1.08828	1		1.33783	1		139	16.0522	6.65381	1.10206	0.38705	0.515575
F1SF28	Zona pellucida-binding protein 1 OS=Sus scrofa GN=ZPBP PE=4 SV=2 - [F1SF28_PIG]	55.43	2	17	17	410	0.929704	405	14.3354	1.04068	408	14.7797	0.955469	406	15.9804	1.03155	410	14.8809	0.946174	406	19.5374	0.994259	409	18.3373	0.954801	406	17.5528	0.951802	407	18.5673	350	39.5842	9.02686	0.972112	0.38837	0.516938
A0A287B0T5	Uncharacterized protein OS=Sus scrofa PE=4 SV=1 - [A0A287B0T5_PIG]	9.4	5	1	1	1	1.02334	1		1.04507	1		0.945892	1		0.996006	1		1.00669	1		1.0086	1		1.04778	1		1.03447	1		149	16.3433	6.07471	1.02175	0.39186	0.521186
A0A287ADW0	Family with sequence similarity 3 member C OS=Sus scrofa GN=FAM3C PE=1 SV=1 - [A0A287ADW0_PIG]	30.96	2	4	4	6	1.00312	6	9.75041	1.05461	6	8.59461	0.959926	6	8.32128	0.992894	6	4.40235	1.05577	6	16.8853	1.00858	6	17.6441	1.11232	6	3.21021	0.96819	6	12.4101	197	21.5218	8.04541	1.03349	0.395871	0.526119
I3LLV9	Membrane spanning 4-domains A5 OS=Sus scrofa GN=MS4A5 PE=4 SV=1 - [I3LLV9_PIG]	5.5	1	1	1	1	1.00293	1		1.07972	1		0.919562	1		1.00069	1		0.877922	1		1.12454	1		1.00609	1		1.49003	1		200	22.4804	5.021	1.12383	0.396651	0.526755
A0A0B8RVN3	Nucleoporin 54kDa OS=Sus scrofa domesticus GN=NUP54 PE=4 SV=1 - [A0A0B8RVN3_PIG]	12.55	3	6	6	6	1.01081	6	12.0048	0.996737	6	8.34429	1.01431	6	3.57867	1.00857	6	11.1775	1.03304	6	21.256	0.935042	6	10.061	0.995545	6	14.8415	0.991737	6	22.0811	510	55.9616	7.02002	0.981377	0.396736	0.526467
F1RN10	AU RNA binding methylglutaconyl-CoA hydratase OS=Sus scrofa GN=AUH PE=1 SV=3 - [F1RN10_PIG]	11.24	5	4	4	6	1.08097	6	17.0549	1.01926	6	8.76939	0.975456	6	8.04353	0.956398	6	15.5002	1.02352	6	28.474	0.833644	6	11.2565	0.956346	6	10.9381	1.02625	6	11.8527	338	35.7733	9.53955	0.952302	0.398411	0.528288
A0A287B636	Uncharacterized protein OS=Sus scrofa GN=GLA PE=1 SV=1 - [A0A287B636_PIG]	2.77	2	1	1	1	1.11551	1		0.908132	1		1.17493	1		0.868319	1		1.03236	1		1.14152	1		1.09365	1		1.08531	1		433	48.9665	8.03076	1.07031	0.399531	0.529371
F1S6K5	Adenine phosphoribosyltransferase OS=Sus scrofa GN=APRT PE=3 SV=1 - [F1S6K5_PIG]	44.44	1	6	6	6	1.01307	6	1.32007	0.951472	6	5.03949	1.05186	6	9.98923	0.962123	6	5.70087	1.09898	6	9.48365	0.950977	6	10.8404	1.00375	6	11.8526	1.07203	6	8.63687	180	19.5755	7.25439	1.037	0.401913	0.532123
P19133	Ferritin light chain (Fragment) OS=Sus scrofa GN=FTL PE=1 SV=1 - [FRIL_PIG]	51.28	2	1	3	5	1.07028	3	5.22757	0.914771	3	17.4395	1.07349	3	6.82045	0.90949	3	15.8917	0.732631	3	18.6665	0.86364	3	23.0976	1.06714	3	5.23047	0.993727	3	13.4553	78	8.77857	6.25244	0.921651	0.405941	0.537049
A0A287B0W2	DAZ interacting zinc finger protein 3 OS=Sus scrofa GN=DZIP3 PE=4 SV=1 - [A0A287B0W2_PIG]	0.95	4	1	1	1	1.05147	1		1.26327	1		0.804521	1		0.872958	1		0.923225	1		0.99382	1		0.86885	1		0.816822	1		1058	120.639	6.80029	0.902435	0.407545	0.538763
F1SEJ6	Family with sequence similarity 170 member B OS=Sus scrofa GN=FAM170B PE=4 SV=2 - [F1SEJ6_PIG]	16.61	1	3	3	3	0.997081	3	0.966185	0.991502	3	4.46173	1.02889	3	2.69703	0.960746	3	16.7742	0.851563	3	2.70779	0.803839	3	12.5766	0.783022	3	3.4106	1.19392	3	21.8607	283	32.1319	4.80518	0.913056	0.408631	0.539789
F1S770	Uncharacterized protein OS=Sus scrofa PE=4 SV=3 - [F1S770_PIG]	1.98	1	2	2	3	0.93574	3	13.4791	0.911819	3	2.08539	0.961521	3	10.6714	0.934515	3	18.1155	0.957996	3	11.0378	0.908526	3	14.3961	1.01147	3	58.6636	0.949038	3	3.91602	1111	120.168	6.12549	1.02229	0.408655	0.539412
B5APV1	Actin-related protein 2/3 complex subunit 5 OS=Sus scrofa GN=ARPC5L PE=1 SV=1 - [B5APV1_PIG]	7.84	1	1	1	1	1.10131	1		0.886752	1		1.25762	1		0.835353	1		0.928776	1		0.885788	1		0.955236	1		0.959823	1		153	16.9448	6.59521	0.913891	0.410461	0.541387
A0A076E9W7	ATP synthase subunit a OS=Sus scrofa domesticus GN=ATP6 PE=4 SV=1 - [A0A076E9W7_PIG]	6.19	38	1	1	2	1.10534	2	20.1106	0.858939	2	18.5091	0.954907	2	8.46802	1.08335	2	2.75951	0.635582	2	127.258	1.18757	2	13.2161	0.74437	2	138.536	0.957772	2	49.4853	226	24.9256	10.1108	0.880766	0.410875	0.541523
B5KJG2	Phosphoglycerate mutase OS=Sus scrofa GN=PGAM2 PE=1 SV=1 - [B5KJG2_PIG]	69.17	3	17	22	149	0.997861	110	11.87	1.06488	110	10.2912	0.929925	110	11.4173	1.00143	110	11.9359	1.0177	110	15.5732	1.0581	110	15.9614	1.02023	110	14.6601	1.00366	110	16.9825	253	28.6587	8.71924	1.02644	0.411592	0.542059
A0A287BIH2	Uncharacterized protein OS=Sus scrofa PE=4 SV=1 - [A0A287BIH2_PIG]	19.35	1	1	1	4	1.08851	4	10.1207	0.984337	4	8.335	1.0616	4	6.35008	0.885869	4	6.78585	0.941537	4	4.28961	0.975051	4	12.3323	0.921544	4	8.19868	1.00826	4	3.77734	62	7.16278	9.65674	0.956737	0.411692	0.541782
D0G0B3	Acetyl-Coenzyme A acyltransferase 2 OS=Sus scrofa GN=ACAA2 PE=1 SV=1 - [D0G0B3_PIG]	18.14	3	5	5	6	1.02581	6	10.1645	0.969795	6	2.79172	1.0804	6	4.72202	0.908056	6	8.11074	0.964849	6	4.35829	0.972962	6	9.71595	0.944027	6	8.36341	0.96979	6	4.74797	397	41.9037	8.39697	0.96676	0.412135	0.541956
A0A287AN48	Radixin OS=Sus scrofa GN=RDX PE=1 SV=1 - [A0A287AN48_PIG]	21.59	11	4	9	11	1.11031	4	13.5043	0.909726	4	12.9984	1.04458	4	10.9655	0.957302	4	10.3573	0.946066	4	34.6472	0.988915	4	27.0507	0.984392	4	30.2134	0.939238	4	30.1325	565	66.4564	6.65381	0.959395	0.413971	0.543961
F1RM09	Striatin 4 OS=Sus scrofa GN=STRN4 PE=1 SV=3 - [F1RM09_PIG]	2.76	2	1	1	1	1.06665	1		1.07767	1		0.879936	1		0.980047	1		0.764757	1		0.938777	1		0.986653	1		1.04724	1		760	81.3165	5.47803	0.933353	0.414519	0.54427
I3L7Z6	Protein S100 OS=Sus scrofa GN=S100A6 PE=3 SV=2 - [I3L7Z6_PIG]	7.78	2	1	1	1	0.921996	1		1.14497	1		0.919993	1		1.00586	1		1.09506	1		1.1717	1		1.03896	1		0.938048	1		90	10.0813	5.17334	1.06285	0.418225	0.548724
A0A287BE53	Kelch like family member 10 OS=Sus scrofa GN=KLHL10 PE=4 SV=1 - [A0A287BE53_PIG]	22.86	1	11	11	17	1.05948	17	8.29585	0.969332	17	10.7671	1.03237	17	6.60333	0.96778	17	4.96747	0.986982	17	14.2318	0.990973	17	15.2909	0.953069	17	16.698	1.00841	17	10.6217	608	68.9016	5.77002	0.977779	0.418274	0.548376
A0A287BIE7	Cilia and flagella associated protein 65 OS=Sus scrofa GN=CFAP65 PE=4 SV=1 - [A0A287BIE7_PIG]	1.08	4	1	1	1	1.19105	1		0.931657	1		1.09118	1		0.847915	1		0.888333	1		1.00991	1		0.916476	1		0.963048	1		1206	137.38	7.12256	0.930071	0.418518	0.548284
F1RMZ8	ATPase H+ transporting V1 subunit B2 OS=Sus scrofa GN=ATP6V1B2 PE=3 SV=1 - [F1RMZ8_PIG]	28.77	2	12	12	22	1.03635	22	8.63785	1.01201	22	4.93323	1.05785	22	12.3509	0.938993	22	4.85868	1.09106	22	16.0994	1.02715	22	11.6338	1.01619	22	12.4287	1.01947	22	18.8506	511	56.5769	5.80811	1.02686	0.419126	0.548668
P10775	Ribonuclease inhibitor OS=Sus scrofa GN=RNH1 PE=1 SV=1 - [RINI_PIG]	10.75	1	4	4	4	1.11095	4	11.0355	0.891579	4	6.46109	1.02808	4	11.7285	0.966618	4	8.47238	1.01262	4	22.1187	1.05988	4	18.3196	1.07168	4	12.6126	1.02169	4	5.94504	456	48.9917	4.85596	1.04219	0.419769	0.549098
F1SMK6	G protein-coupled receptor 37 OS=Sus scrofa GN=GPR37 PE=1 SV=2 - [F1SMK6_PIG]	3.58	1	1	1	1	0.659872	1		1.4582	1		0.575904	1		1.19853	1		0.944735	1		1.49962	1		1.47162	1		0.902032	1		614	67.3409	8.06006	1.23777	0.420484	0.549621
A0A286ZM55	Uncharacterized protein OS=Sus scrofa PE=4 SV=1 - [A0A286ZM55_PIG]	0.97	1	1	1	1	1.29326	1		0.97297	1		0.728723	1		1.00926	1		0.742026	1		1.42191	1		0.493741	1		0.486803	1		1030	115.486	8.48486	0.785292	0.420496	0.549226
K7GSR6	5'-nucleotidase ecto OS=Sus scrofa GN=NT5E PE=1 SV=1 - [K7GSR6_PIG]	2.61	1	1	1	1	1.2342	1		0.924067	1		0.985537	1		0.902632	1		1.01983	1		0.824912	1		0.987811	1		0.91096	1		574	62.8412	6.68311	0.92514	0.421389	0.54998
A0A287BE80	Amyloid beta precursor like protein 2 OS=Sus scrofa GN=APLP2 PE=1 SV=1 - [A0A287BE80_PIG]	2.24	4	1	1	1	0.84276	1		0.938449	1		1.05489	1		1.16616	1		1.01141	1		0.931837	1		0.946308	1		0.842991	1		714	81.2708	4.75439	0.932609	0.422197	0.550624
A0A286ZTB1	Transcription factor 20 OS=Sus scrofa GN=TCF20 PE=4 SV=1 - [A0A286ZTB1_PIG]	1.34	2	1	1	3	0.59169	1		1.47503	1		0.418229	1		1.36554	1		0.454693	1		0.740196	1								1934	208.329	9.1001	0.620643	0.424163	0.552774
A0A287APD5	Uncharacterized protein OS=Sus scrofa GN=ACSL3 PE=1 SV=1 - [A0A287APD5_PIG]	2.08	3	1	1	1	1.04147	1		0.867221	1		1.28245	1		0.885399	1		0.811746	1		0.983182	1		1.10695	1		0.742657	1		720	80.2243	8.51416	0.894028	0.426653	0.555604
K7GPK8	Leucine zipper transcription factor like 1 OS=Sus scrofa GN=LZTFL1 PE=1 SV=2 - [K7GPK8_PIG]	27.4	2	7	7	8	1.09943	8	26.5628	0.971361	8	9.2094	0.983473	8	6.94226	0.989922	8	10.6243	1.01695	8	29.087	0.983545	8	17.192	0.961239	8	19.0843	0.973277	8	17.9384	281	32.1509	5.12256	0.973005	0.426847	0.555442
F1SCH1	NADH:ubiquinone oxidoreductase subunit B7 OS=Sus scrofa GN=NDUFB7 PE=1 SV=3 - [F1SCH1_PIG]	16.79	1	2	2	2	0.92247	2	23.9592	0.998127	2	15.8431	1.0319	2	12.2977	1.03667	2	12.9604	0.995967	2	10.4391	0.93806	2	10.3142	0.969267	2	5.07016	0.986473	2	3.07217	137	16.447	7.84033	0.975082	0.428638	0.557357
I3LTM5	C-type lectin domain containing 16A OS=Sus scrofa GN=CLEC16A PE=4 SV=2 - [I3LTM5_PIG]	2.09	3	2	2	2	0.945171	2	9.46929	1.06144	2	3.87223	0.914993	2	0.832529	1.06876	2	3.94495	1.00128	2	18.8621	1.04919	2	29.4479	1.02544	2	16.5087	1.0545	2	37.8477	957	107.808	6.59521	1.0351	0.429398	0.557929
F1S4A7	Uncharacterized protein OS=Sus scrofa GN=LOC110255249 PE=4 SV=3 - [F1S4A7_PIG]	3.7	3	1	2	2	1.15796	1		0.981468	1		0.966017	1		0.927281	1		1.18008	1		0.858206	1		1.01415	1		1.40374	1		730	81.4263	7.50342	1.105	0.438276	0.569041
I3LK18	Polycystin 2 like 2, transient receptor potential cation channel OS=Sus scrofa GN=PKD2L2 PE=4 SV=2 - [I3LK18_PIG]	27.15	1	17	17	94	0.976304	94	12.7076	1.00776	94	11.401	1.02422	94	12.7899	1.00873	94	9.74754	0.995002	94	12.6553	0.992263	94	13.2223	1.00391	94	13.2513	0.991234	94	14.3354	604	71.5378	9.0415	0.991385	0.439604	0.570342
Q7YS28	Pyruvate carboxylase OS=Sus scrofa PE=2 SV=1 - [Q7YS28_PIG]	1.27	1	1	1	1	0.831789	1		0.954044	1		1.36678	1		0.912321	1		0.884467	1		0.926781	1		0.953557	1		0.901485	1		1178	129.531	6.82959	0.901931	0.439917	0.570324
A0A286ZZK2	Leukocyte surface antigen CD47 OS=Sus scrofa GN=CD47 PE=1 SV=1 - [A0A286ZZK2_PIG]	8.33	5	2	2	4	0.872469	4	1.96435	1.02718	4	5.08974	0.906741	4	7.00927	1.12667	4	3.85621	0.881599	4	11.6309	0.943665	4	25.8017	0.944238	4	35.8813	0.962429	4	41.4478	276	30.3784	7.7085	0.948861	0.439936	0.569925
Q29021	Apolipoprotein B (Fragment) OS=Sus scrofa GN=APOB PE=4 SV=1 - [Q29021_PIG]	0.76	5	1	1	1	0.909857	1		1.27063	1		1.02725	1		0.809026	1		0.789423	1		1.1642	1		0.977895	1		2.10802	1		2629	299.909	6.60986	1.25463	0.44002	0.56961
A0A287AJ89	Uncharacterized protein OS=Sus scrofa GN=HNRNPM PE=1 SV=1 - [A0A287AJ89_PIG]	2.35	5	1	1	1	1.0108	1		1.01974	1		1.09716	1		0.910925	1		1.09639	1		1.04269	1		1.0456	1		0.996779	1		680	71.9236	8.27979	1.03536	0.440937	0.570375
A0A286ZIH0	Hypoxia up-regulated 1 OS=Sus scrofa GN=HYOU1 PE=1 SV=1 - [A0A286ZIH0_PIG]	11.82	5	8	8	15	1.0211	15	15.7172	0.969704	15	9.09322	1.08122	15	13.2922	1.01262	15	14.4658	1.10268	15	24.7806	1.12676	15	21.7588	1.07954	15	17.2573	0.935972	15	31.5795	981	109.721	5.31299	1.03925	0.441266	0.570378
I3LN22	Patched domain containing 3 OS=Sus scrofa GN=PTCHD3 PE=4 SV=2 - [I3LN22_PIG]	10.78	1	8	8	21	1.00075	20	13.6367	0.980711	20	6.49757	1.02469	20	12.5521	1.02341	21	7.06001	0.972246	21	13.7242	1.03836	21	9.4527	0.94979	21	9.80293	0.997869	20	9.25419	807	91.6047	5.96045	0.982305	0.442544	0.571605
F2Z505	Eukaryotic translation termination factor 1 OS=Sus scrofa GN=ETF1 PE=1 SV=1 - [F2Z505_PIG]	10.53	1	4	4	4	1.00005	4	2.68843	1.00628	4	2.09711	0.980838	4	8.6091	0.991553	4	8.67063	1.08027	4	2.00538	1.01048	4	14.6713	0.981639	4	6.5715	0.984082	4	2.97336	437	49.0002	5.70654	1.01954	0.442566	0.571212
F1RTM7	Profilin OS=Sus scrofa GN=LOC102159063 PE=3 SV=2 - [F1RTM7_PIG]	20.26	1	3	3	7	0.922211	7	4.41375	1.05953	7	3.98317	0.935641	7	4.22285	1.06974	7	3.95658	0.993784	7	4.29517	1.03012	7	7.30213	1.01214	7	9.99723	1.10196	7	9.49621	153	17.0706	5.05908	1.03784	0.442702	0.570965
F1RLS7	Radial spoke head 14 homolog OS=Sus scrofa GN=RSPH14 PE=4 SV=3 - [F1RLS7_PIG]	20.59	1	7	7	8	1.07731	8	4.497	0.947773	8	4.2344	1.03151	8	4.56657	0.977958	8	3.09205	0.999865	8	5.31311	0.99157	8	6.16523	0.96325	8	9.55049	0.98233	8	5.33543	340	37.1578	7.29834	0.975824	0.443873	0.572052
F2Z5L6	Histone H2A OS=Sus scrofa GN=HIST2H2AB PE=1 SV=1 - [F2Z5L6_PIG]	30	1	1	3	6	1.02711	2	1.82898	1.04392	2	8.30636	0.645872	2	55.6245	1.19341	2	14.4844	1.25076	2	57.3753	0.983534	2	12.2478	0.996093	2	30.9618	1.1132	2	29.9993	130	13.9868	10.8872	1.1108	0.444123	0.571951
F1RXT6	Uncharacterized protein OS=Sus scrofa GN=ODF3B PE=4 SV=1 - [F1RXT6_PIG]	53.75	1	9	9	12	1.04849	12	8.40264	0.979867	12	8.54055	1.00957	12	3.5	0.948432	12	7.639	0.997041	12	7.48137	0.989838	12	13.03	1.05258	12	16.6518	1.03191	12	13.0875	253	27.365	10.3159	1.02132	0.444156	0.571572
F1SU68	Cilia and flagella associated protein 70 OS=Sus scrofa GN=CFAP70 PE=4 SV=2 - [F1SU68_PIG]	6.26	1	4	4	5	0.950896	5	29.7497	1.13775	5	15.329	0.995388	5	4.54907	1.00371	5	12.9696	1.05633	5	24.0819	0.854121	5	17.2439	0.972813	5	16.0763	1.01088	5	11.7201	1118	125.785	5.56689	0.95264	0.444599	0.571721
A0A287BPW8	Uncharacterized protein OS=Sus scrofa GN=NDUFB4 PE=1 SV=1 - [A0A287BPW8_PIG]	27.13	1	3	3	6	0.983651	6	9.28963	0.963674	6	5.99995	0.98744	6	8.78126	1.07672	6	5.86353	1.01247	6	5.19805	1.06741	6	15.9081	1.04301	6	5.5572	0.987946	6	13.6907	129	15.087	9.65674	1.02477	0.447654	0.575225
I3LD12	Ariadne RBR E3 ubiquitin protein ligase 1 OS=Sus scrofa GN=ARIH1 PE=3 SV=2 - [I3LD12_PIG]	3.78	1	2	2	2	1.25194	2	33.7676	1.13481	2	11.7367	0.718492	2	48.8588	0.825502	2	26.053	0.83129	2	58.3861	0.888486	2	78.286	0.833808	2	34.003	0.957874	2	50.6398	556	64.0638	5.05908	0.893331	0.448655	0.576087
A0A287BNU5	RAB5B, member RAS oncogene family OS=Sus scrofa GN=RAB5B PE=1 SV=1 - [A0A287BNU5_PIG]	8.84	1	1	1	2	1.14409	2	5.1866	0.944086	2	7.4633	1.0284	2	3.46556	0.921717	2	9.81534	0.88875	2	0.815298	0.964089	2	3.96243	0.976703	2	3.65729	1.02242	2	0.735915	215	23.7059	8.1333	0.953859	0.448866	0.575935
F1SQH0	Uncharacterized protein OS=Sus scrofa PE=1 SV=2 - [F1SQH0_PIG]	27.98	1	3	3	4	1.01963	4	24.8225	0.903484	4	6.81882	1.02108	4	8.11426	0.942079	4	15.8376	1.07251	4	14.1761	0.945533	4	13.4309	0.96121	4	20.0621	1.04516	4	8.99585	193	21.6281	9.61279	1.03555	0.449559	0.5764
A0A287B8S7	Mannosyl-oligosaccharide glucosidase OS=Sus scrofa GN=MOGS PE=1 SV=1 - [A0A287B8S7_PIG]	1.81	2	1	1	1	0.974765	1		1.00768	1		1.08012	1		0.966788	1		0.933862	1		0.985308	1		1.08499	1		1.29993	1		720	79.8781	7.82568	1.06818	0.449806	0.576294
A0A287ADB5	CutA divalent cation tolerance homolog OS=Sus scrofa GN=CUTA PE=1 SV=1 - [A0A287ADB5_PIG]	25.99	3	3	3	12	1.09367	12	11.3076	0.966445	12	20.6556	1.08809	12	15.7359	0.838786	12	6.56034	1.01255	12	8.84855	0.897829	12	14.3375	0.921316	12	16.2244	0.944758	12	36.4854	177	18.9101	7.28369	0.947195	0.450072	0.576212
A0A286ZUN9	NADH:ubiquinone oxidoreductase core subunit S8 OS=Sus scrofa GN=NDUFS8 PE=1 SV=1 - [A0A286ZUN9_PIG]	27.96	3	5	5	9	0.99137	9	7.917	0.981031	9	2.88061	1.00827	9	9.9887	1.05318	9	7.6346	1.02922	9	12.6528	0.960676	9	15.2098	0.994772	9	13.2157	0.979733	9	26.7526	211	23.7716	6.39209	0.982782	0.450877	0.576818
F1RIP6	Uncharacterized protein OS=Sus scrofa GN=NUCB1 PE=1 SV=3 - [F1RIP6_PIG]	21.67	2	8	8	9	1.01282	9	7.82256	0.934753	9	5.67651	1.03532	9	11.1864	1.02251	9	3.48533	1.122	9	15.0155	0.944604	9	16.6998	1.04206	9	15.2058	1.03457	9	2.82471	420	49.3557	5.19873	1.03441	0.451247	0.57687
A0A2C9F352	Dehydrogenase/reductase SDR family member 4 OS=Sus scrofa GN=DHRS4 PE=4 SV=1 - [A0A2C9F352_PIG]	10.61	2	2	2	3	0.947134	3	0.462243	1.02865	3	0.325287	1.02872	3	4.43484	0.975269	3	2.76948	0.893077	3	6.09236	1.01066	3	6.6657	1.01256	3	5.96583	0.951479	3	1.67081	245	26.2939	9.71533	0.97186	0.453325	0.579101
F1S0U2	Cilia and flagella associated protein 77 OS=Sus scrofa GN=CFAP77 PE=4 SV=3 - [F1S0U2_PIG]	39.71	1	9	9	13	0.994792	13	16.5396	0.972323	13	15.7474	1.03139	13	11.9625	1.01982	13	7.48822	0.993087	13	20.9249	0.948927	13	26.0019	1.04649	13	20.5878	0.942443	13	15.7199	272	31.6026	10.272	0.978255	0.456078	0.582192
A0A287AGI1	Uncharacterized protein OS=Sus scrofa GN=ASL PE=1 SV=1 - [A0A287AGI1_PIG]	3.15	2	1	1	2	0.992413	2	7.09673	0.956903	2	9.84212	1.0699	2	22.2576	0.996475	2	3.69611	1.01488	2	9.4398	0.945741	2	25.0656	1.03033	2	21.6113	1.2412	2	0.40503	445	49.6264	6.48096	1.05391	0.456651	0.582497
I3LD62	Acrosin OS=Sus scrofa GN=ACR PE=3 SV=2 - [I3LD62_PIG]	37.38	3	13	13	292	0.966895	292	15.8248	1.03068	292	12.0077	0.993665	292	12.3509	0.995136	292	13.7143	0.970467	292	20.6517	0.989049	291	22.3435	0.970225	292	21.1396	1.00671	290	23.504	412	45.0152	9.56885	0.987476	0.457645	0.583338
A0A287B3H6	Phosphate cytidylyltransferase 1, choline, alpha OS=Sus scrofa GN=PCYT1A PE=1 SV=1 - [A0A287B3H6_PIG]	5.33	3	2	2	2	1.11841	2	0.46121	0.938878	2	5.57258	1.06187	2	6.46746	0.924505	2	0.0552563	0.880596	2	8.87788	0.981364	2	13.041	0.919939	2	10.121	1.06513	2	13.4915	319	36.4173	6.21436	0.951373	0.458455	0.583944
F1RH52	IZUMO family member 2 OS=Sus scrofa GN=IZUMO2 PE=4 SV=2 - [F1RH52_PIG]	18.75	1	3	3	8	1.0378	8	6.58634	0.994934	8	12.7389	0.987277	8	7.05096	1.03276	8	15.1078	1.02139	8	15.8309	0.922905	8	15.1204	1.03499	8	11.6163	0.984817	8	21.2185	208	23.2615	8.83643	0.978123	0.461415	0.587286
F1S4V0	Cytochrome c oxidase subunit 7A2 like OS=Sus scrofa GN=COX7A2L PE=1 SV=3 - [F1S4V0_PIG]	19.3	2	2	2	3	0.951487	3	0.904597	1.02777	3	1.77595	0.99217	3	15.2705	0.994835	3	8.72704	1.01351	3	7.02582	0.997359	3	2.67271	1.04878	3	0.972172	0.975427	3	2.18211	114	12.6685	9.67139	1.01735	0.463418	0.589406
A0A287A9P3	Myosin light chain kinase, smooth muscle OS=Sus scrofa GN=MYLK PE=1 SV=1 - [A0A287A9P3_PIG]	1.29	4	1	2	2	1.48203	1		0.786114	1		1.39811	1		0.497685	1		0.732162	1					0.786335	1		0.924247	1		1778	194.643	5.94775	0.782189	0.464052	0.589782
A0A287AFW2	Uncharacterized protein OS=Sus scrofa GN=NPEPL1 PE=1 SV=1 - [A0A287AFW2_PIG]	7.74	2	3	3	3	1.00074	3	10.1781	0.97486	3	3.27577	1.10896	3	1.42044	0.928651	3	10.5855	1.02723	3	7.66762	1.06432	3	7.41433	1.06062	3	7.349	0.991571	3	10.6875	491	52.1222	7.51807	1.03252	0.465141	0.590736
F1SDR7	Tyrosine 3-monooxygenase/tryptophan 5-monooxygenase activation protein beta OS=Sus scrofa GN=YWHAB PE=1 SV=1 - [F1SDR7_PIG]	42.28	6	5	10	31	1.00122	8	12.5012	0.973032	8	14.1698	1.01767	8	7.79973	0.97438	8	9.19872	1.01621	8	7.53072	0.960097	8	14.4166	0.984403	8	4.66135	0.947835	8	26.5653	246	28.0948	4.83057	0.985438	0.466582	0.592135
A0A286ZNH2	Uncharacterized protein OS=Sus scrofa GN=LOC780435 PE=4 SV=1 - [A0A286ZNH2_PIG]	22.02	15	1	7	50	1.21116	1		0.910866	1		1.03706	1		0.894034	1		1.02657	1		1.14654	1		1.02602	1		1.09622	1		218	25.5749	5.97314	1.05976	0.471981	0.598551
F1SKY2	Uncharacterized protein OS=Sus scrofa GN=NIT2 PE=1 SV=3 - [F1SKY2_PIG]	8.83	1	2	2	2	1.05441	2	9.27689	0.923945	2	4.70223	1.00942	2	6.85005	1.03344	2	1.36053	0.911635	2	2.37392	1.0418	2	2.10381	0.981147	2	0.836802	0.966356	2	2.5459	283	31.172	7.26904	0.970089	0.472002	0.598143
A0A287A248	LanC like 2 OS=Sus scrofa GN=LANCL2 PE=1 SV=1 - [A0A287A248_PIG]	3.78	4	1	1	1	0.996236	1		0.862137	1		1.18482	1		1.00641	1		0.911447	1		0.941393	1		1.00426	1		0.980065	1		370	41.915	7.89893	0.947542	0.472666	0.59855
F1S2N0	Uncharacterized protein OS=Sus scrofa GN=GSTZ1 PE=1 SV=2 - [F1S2N0_PIG]	27.78	2	4	4	8	0.906785	8	6.89542	1.04662	8	10.9945	1.11087	8	8.28847	0.999675	8	6.57825	1.04195	8	4.14909	0.925561	8	5.92908	0.989647	8	13.9629	0.954593	8	6.60472	216	24.1057	8.80713	0.96255	0.473074	0.598632
P79388	Folate binding protein OS=Sus scrofa GN=FOLR2 PE=1 SV=1 - [P79388_PIG]	3.16	2	1	1	2	0.88821	2	6.84632	1.0686	2	2.75683	0.97672	2	12.9022	1.05952	2	1.863	0.974029	2	4.75344	0.990519	2	0.686899	0.933079	2	0.587281	0.961594	2	6.36073	253	28.8646	6.93213	0.966485	0.474068	0.599456
K7GSE5	NADH:ubiquinone oxidoreductase subunit B9 OS=Sus scrofa GN=NDUFB9 PE=1 SV=1 - [K7GSE5_PIG]	25.14	1	4	4	8	1.15366	8	15.9644	0.979516	8	8.55057	0.983158	8	6.19403	0.931231	8	13.7648	0.853365	8	12.3507	0.970126	8	19.8524	1.03918	8	18.8824	0.993296	8	13.6781	179	21.8128	8.63135	0.952664	0.474262	0.599267
F1SJX1	Uncharacterized protein OS=Sus scrofa GN=ETFA PE=1 SV=2 - [F1SJX1_PIG]	53.7	4	12	12	20	0.943619	20	5.73251	1.01924	20	4.48401	0.960379	20	8.12374	1.03695	20	8.08622	0.988835	20	9.09497	0.940547	20	13.5607	1.01143	20	8.48163	0.928372	20	6.94296	311	32.7474	8.71924	0.97702	0.475577	0.600494
F1S0P7	Tetratricopeptide repeat domain 25 OS=Sus scrofa GN=TTC25 PE=4 SV=3 - [F1S0P7_PIG]	21.46	2	11	11	17	1.07222	17	14.3895	0.952446	17	13.0661	0.997157	17	5.22568	0.99113	17	8.80853	1.00909	17	7.76194	0.99009	17	13.1563	1.00604	17	11.9991	0.896569	17	15.9571	685	78.5349	5.61768	0.972298	0.475784	0.60032
[truncated: 378 more rows]
