# Supplementary material for: Comparative Proteomics and Phosphoproteomics Analysis Reveal the Possible Breed Difference in Yorkshire and Duroc Boar Spermatozoa
Source: Front Cell Dev Biol. 2021 Jul 16;9:652809. doi: 10.3389/fcell.2021.652809 (PMC8322956; doi:10.3389/fcell.2021.652809)
Supplement: Supplementary file 6 [file Table_3.XLSX]

## Sheet: Sheet1
Supplemental data S3. All phosphopeptides of identified protein species in Duroc and Yorkshire spermatozoa
Sequence	# PSMs	# Proteins	# Protein Groups	Protein Group Accessions	Genename	Protein name	Modifications	phosphoRS Isoform Probability	phosphoRS Site Probabilities	phosphoRS Binomial Peptide Score	D1/ref	D1/ref Count	D1/ref Variability [%]	D2/ref	D2/ref Count	D2/ref Variability [%]	D3/ref	D3/ref Count	D3/ref Variability [%]	D4/ref	D4/ref Count	D4/ref Variability [%]	Y1/ref	Y1/ref Count	Y1/ref Variability [%]	Y2/ref	Y2/ref Count	Y2/ref Variability [%]	Y3/ref	Y3/ref Count	Y3/ref Variability [%]	Y4/ref	Y4/ref Count	Y4/ref Variability [%]	IonScore	Exp Value	Charge	MH+ [Da]	ΔM [ppm]	# Missed Cleavages	Ratio Y/D	T Test P Value	Q-value
gVVAsFQDSR	2	2	1	F1SMN4	CCDC136	Coiled-coil domain-containing protein 136	N-Term(iTRAQ8plex); S5(Phospho)	0.999992	S(5): 100.0; S(9): 0.0	196.521	0.918017	2	1.79209	1.01917	2	1.91701	0.943804	2	6.61189	1.09689	2	5.24114	0.157167	2	40.4947	0.122521	2	18.0351	0.121595	2	31.3129	0.141338	2	63.315	27.29	0.0790412	2	1449.7	-0.71861	0	0.13641	7.94582e-07	3.52265e-05
tNTNVNcPIEcFMPLDVQADIEDsRE	14	2	1	A0A286ZY95	FN1	Fibronectin	N-Term(iTRAQ8plex); C7(Carbamidomethyl); C11(Carbamidomethyl); S24(Phospho)	1	T(1): 0.0; T(3): 0.0; S(24): 100.0	502.175	1.0354	14	10.9365	0.985463	14	10.1362	1.08931	14	6.90218	0.88114	14	11.9901	0.212945	11	51.5747	0.239569	10	37.4793	0.198218	11	40.2087	0.198304	11	26.3248	60.87	9.07268e-05	3	3451.52	0.237148	1	0.212721	2.37424e-06	6.4774e-05
sLAsDILNTVFAk	19	1	1	F1RYK8	FSIP2	Fibrous sheath-interacting protein 2	N-Term(iTRAQ8plex); S4(Phospho); K13(iTRAQ8plex)	0.999992	S(1): 0.0; S(4): 100.0; T(9): 0.0	222.282	0.818764	11	24.2007	0.976757	11	13.5518	0.985964	11	14.7403	1.11196	12	10.2737	0.265009	6	29.8202	0.303947	6	23.2252	0.247704	5	33.4989	0.234228	4	1.29032	32.67	0.0522369	3	2067.13	-1.8764	0	0.269912	2.63012e-05	0.000277074
gVVASFQDsREk	4	2	1	F1SMN4	CCDC136	Coiled-coil domain-containing protein 136	N-Term(iTRAQ8plex); S9(Phospho); K12(iTRAQ8plex)	1	S(5): 0.0; S(9): 100.0	213.099	0.904061	4	5.98895	1.07648	4	1.74026	0.937393	4	4.52604	1.09778	4	2.91414	0.281218	4	6.07702	0.260158	4	30.2224	0.279518	4	9.65187	0.269431	4	0.803887	15.49	2.589	3	2011.05	-0.481162	1	0.271515	5.66348e-06	0.000111592
nTNNNQSPSTPPAkSPsNQR	17	2	1	F1RW21	AKAP4	A-kinase anchor protein 4	N-Term(iTRAQ8plex); K14(iTRAQ8plex); S17(Phospho)	0.999826	T(2): 0.0; S(7): 0.0; S(9): 0.0; T(10): 0.0; S(15): 0.0; S(17): 100.0	456.176	0.925098	15	9.94156	0.961701	15	5.34683	1.05583	15	7.65063	1.04109	15	4.08877	0.254293	15	25.8377	0.317635	15	24.0195	0.254078	15	22.532	0.256903	14	26.5131	35.42	0.037679	4	2827.39	-1.39658	1	0.271834	8.31614e-07	3.40322e-05
ekISPsTDSLAk	11	2	1	F1RW21	AKAP4	A-kinase anchor protein 4	N-Term(iTRAQ8plex); K2(iTRAQ8plex); S6(Phospho); K12(iTRAQ8plex)	0.98642	S(4): 0.0; S(6): 98.6; T(7): 1.4; S(9): 0.0	294.537	0.842877	7	6.48384	1.11428	7	3.38497	0.861137	7	5.34157	1.12946	7	1.64093	0.321353	7	42.5861	0.270775	7	15.5307	0.260811	7	12.6142	0.257402	7	22.3477	21.5	0.698389	3	2268.26	-2.22127	1	0.281259	0.000110165	0.000766118
sAsPSTAVSR	5	2	1	F1SE68	SPATA18	Spermatogenesis associated 18	N-Term(iTRAQ8plex); S1(Phospho); S3(Phospho)	0.998404	S(1): 100.0; S(3): 99.8; S(5): 0.1; T(6): 0.1; S(9): 0.0	153.458	1.02476	5	3.17988	1.01868	5	5.04505	0.998465	5	5.76124	0.946439	5	1.47541	0.331299	5	24.0477	0.270233	5	10.0263	0.275666	5	9.80758	0.274877	5	18.7553	27.18	0.0565663	2	1426.63	-1.36336	0	0.28886	7.61143e-08	1.01232e-05
icNATALEIQQLMVGENTLTsPISR	1	1	1	I3L912	FAM205A	Protein FAM205A	N-Term(iTRAQ8plex); C2(Carbamidomethyl); S21(Phospho)	0.494733	T(5): 0.0; T(18): 1.0; T(20): 49.5; S(21): 49.5; S(24): 0.0	267.508	1.00498	1		0.867363	1		1.72351	1		0.518321	1		0.27989	1		0.276212	1		0.229607	1		0.478695	1		23.31	0.746188	3	3143.58	1.63666	0	0.307329	0.0333865	0.0667731
gLMVYANQVAsDMMVSVMk	129	2	1	F1RW21	AKAP4	A-kinase anchor protein 4	N-Term(iTRAQ8plex); S11(Phospho); K19(iTRAQ8plex)	1	Y(5): 0.0; S(11): 100.0; S(16): 0.0	383.031	0.841953	85	13.6003	1.13535	89	10.883	0.887527	87	13.2393	1.08642	88	9.07995	0.3303	74	24.5947	0.291647	65	19.667	0.296514	67	25.2217	0.30852	71	34.044	64.46	4.43144e-05	3	2762.36	-1.73942	0	0.310529	8.5027e-05	0.000637104
eSLFSLDsSGSFPER	3	1	1	I3L5F8	TXNDC15	Thioredoxin domain-containing protein 15	N-Term(iTRAQ8plex); S8(Phospho)	0.0255961	S(2): 2.6; S(5): 92.2; S(8): 2.6; S(9): 2.6; S(11): 0.1	93.2393	1.28286	1		0.983688	1		0.75673	1		0.991475	1		0.335349	1		0.366292	1		0.297053	1		0.309805	1		22.83	0.285094	3	2041.91	-15.2443	0	0.325923	0.000802343	0.00341477
aAEkGYsVGDLLQEVMk	43	2	1	F1RW21	AKAP4	A-kinase anchor protein 4	N-Term(iTRAQ8plex); K4(iTRAQ8plex); S7(Phospho); K17(iTRAQ8plex)	0.988083	Y(6): 1.2; S(7): 98.8	380.869	0.851643	43	6.85838	1.12753	43	6.33978	0.860508	43	5.67812	1.12037	43	3.6805	0.327117	42	18.3519	0.314705	41	14.5261	0.328501	42	12.5485	0.330268	43	14.5486	35.37	0.0362858	4	2830.51	-1.54927	1	0.328427	0.000137267	0.000890562
lYcLRPsLR	6	1	1	Q29077	ODF1	Outer dense fiber protein 1	N-Term(iTRAQ8plex); C3(Carbamidomethyl); S7(Phospho)	1	Y(2): 0.0; S(7): 100.0	211.721	1.00102	6	3.42594	1.02453	6	5.59952	1.0136	6	2.41766	1.00846	6	3.90563	0.376274	6	7.73351	0.386301	6	27.4005	0.356478	6	16.222	0.363451	6	11.9861	10.74	5.04314	2	1561.82	0.576056	0	0.366266	3.10904e-10	3.30802e-07
aGsHDPk	2	2	1	F1RW21	AKAP4	A-kinase anchor protein 4	N-Term(iTRAQ8plex); S3(Phospho); K7(iTRAQ8plex)	1	S(3): 100.0	144.472	0.917654	2	1.43935	1.02624	2	6.68314	0.988842	2	2.74721	1.05252	2	5.06136	0.406435	2	0.424289	0.374257	2	4.80175	0.319701	2	3.67963	0.364075	2	8.05729	21.18	0.35932	3	1399.72	-1.5426	0	0.367472	1.68606e-06	5.43626e-05
qVcQRDskEFADSISk	9	2	1	F1RW21	AKAP4	A-kinase anchor protein 4	N-Term(iTRAQ8plex); C3(Carbamidomethyl); S7(Phospho); K8(iTRAQ8plex); K16(iTRAQ8plex)	1	S(7): 100.0; S(13): 0.0; S(15): 0.0	154.065	0.810509	9	4.04363	1.07093	9	2.41304	0.910472	9	2.33001	1.16609	9	2.54449	0.381161	9	9.86778	0.354926	9	9.92767	0.374345	9	6.45641	0.351053	9	13.2641	9.91	14.967	4	2890.48	-2.06227	2	0.369248	0.00023333	0.00131356
sIAILLkPLPEStPPDsPGALSTYVPTLR	16	1	1	A0A287BJP9	SPATA31D1	spermatogenesis-associated protein 31D1-like	N-Term(iTRAQ8plex); K7(iTRAQ8plex); T13(Phospho); S17(Phospho)	0.5	S(1): 0.0; S(12): 50.0; T(13): 50.0; S(17): 100.0; S(22): 0.0; T(23): 0.0; Y(24): 0.0; T(27): 0.0	287.93	0.864219	12	8.95227	1.12402	12	7.86212	0.930328	12	8.50163	1.00056	12	6.53275	0.411518	12	17.1426	0.352525	11	24.959	0.359729	12	24.0939	0.344803	12	17.2257	56.75	0.000278135	4	3802.03	-0.942933	0	0.37472	4.05934e-05	0.000382224
lVsALLGEk	11	2	1	F1RW21	AKAP4	A-kinase anchor protein 4	N-Term(iTRAQ8plex); S3(Phospho); K9(iTRAQ8plex)	1	S(3): 100.0	218.652	0.891118	11	11.5125	0.96233	11	11.0215	1.01331	11	11.182	1.05017	11	8.86095	0.399609	11	30.2823	0.341949	11	57.0559	0.386616	11	33.7687	0.379665	11	22.3286	43.21	0.00295829	3	1617.94	-3.40357	0	0.384955	3.21383e-06	7.77163e-05
lDMsNIVLSLIQk	29	2	1	F1RW21	AKAP4	A-kinase anchor protein 4	N-Term(iTRAQ8plex); S4(Phospho); K13(iTRAQ8plex)	1	S(4): 100.0; S(9): 0.0	334.15	0.871678	29	16.3157	1.06316	29	9.78298	0.94448	29	22.45	1.08974	28	9.57846	0.411025	25	30.6682	0.384137	26	35.7207	0.392741	22	25.0891	0.358568	25	21.7213	43.85	0.00366561	3	2162.21	-1.66974	0	0.389631	2.48515e-05	0.000272598
sAsPSTAVSR	9	2	1	F1SE68	SPATA18	Spermatogenesis associated 18	N-Term(iTRAQ8plex); S3(Phospho)	0.499864	S(1): 50.0; S(3): 50.0; S(5): 0.0; T(6): 0.0; S(9): 0.0	173.961	0.975415	7	2.82396	1.03211	7	6.124	0.96599	7	2.8289	1.02723	7	4.68609	0.386209	7	47.7092	0.400245	7	35.9904	0.417234	7	28.6525	0.361599	7	32.2565	21.1	0.313604	2	1346.66	-0.611853	0	0.391249	1.05482e-07	1.0203e-05
aAEkGYsVGDLLQEVmk	31	2	1	F1RW21	AKAP4	A-kinase anchor protein 4	N-Term(iTRAQ8plex); K4(iTRAQ8plex); S7(Phospho); M16(Oxidation); K17(iTRAQ8plex)	0.990194	Y(6): 1.0; S(7): 99.0	402.816	0.845961	31	6.09097	1.11035	31	4.26716	0.908282	31	4.4187	1.09802	31	5.28606	0.400793	31	17.619	0.394029	31	27.1324	0.364464	31	19.5686	0.392298	31	30.486	34.53	0.047852	4	2846.5	-3.35644	1	0.391555	0.000108186	0.000767398
qFIDQLVEsVMk	12	2	1	F1RW21	AKAP4	A-kinase anchor protein 4	N-Term(iTRAQ8plex); S9(Phospho); K12(iTRAQ8plex)	1	S(9): 100.0	302.957	0.9004	12	6.51513	1.05483	12	6.40635	0.941416	12	7.25784	1.05491	12	4.1226	0.366568	12	22.3081	0.437423	11	17.5122	0.374136	12	15.8917	0.402631	11	12.9029	41.83	0.00699451	3	2125.12	-1.4222	0	0.400034	8.71845e-06	0.000147245
qSQLTAVTDsEVALVNAYLEQR	7	2	1	A0A286ZZH0	SSMEM1	Serine-rich single-pass membrane protein 1	N-Term(iTRAQ8plex); S10(Phospho)	0.0265918	S(2): 0.1; T(5): 94.6; T(8): 2.7; S(10): 2.7; Y(18): 0.0	181.523	0.942201	5	11.9351	1.11498	5	16.9293	0.868349	5	6.13227	1.05081	5	7.52321	0.491083	5	52.3901	0.310053	5	32.3251	0.345847	5	35.364	0.453121	5	48.228	39.27	0.0151252	3	2819.39	-8.0256	0	0.402406	0.000144177	0.000913121
nQsLEFSAMk	19	2	1	F1RW21	AKAP4	A-kinase anchor protein 4	N-Term(iTRAQ8plex); S3(Phospho); K10(iTRAQ8plex)	1	S(3): 100.0; S(7): 0.0	291.29	0.961052	19	7.92581	1.02736	19	7.99661	0.96838	19	8.7389	1.01259	19	7.62541	0.410323	19	14.1899	0.409209	19	16.9767	0.398357	19	27.5534	0.381187	19	19.9922	35.82	0.0209062	2	1842.92	-2.1164	0	0.402852	4.64449e-08	9.88347e-06
sLsPIcPR	8	3	2	F1SE68	SPATA18	Spermatogenesis associated 18	N-Term(iTRAQ8plex); S3(Phospho); C6(Carbamidomethyl)	0.999757	S(1): 0.0; S(3): 100.0	194.478	0.985061	7	3.64129	1.01323	7	6.62918	1.0176	7	1.97681	0.984989	7	5.03363	0.434247	7	10.3593	0.392644	7	6.57145	0.416038	7	20.6516	0.373999	7	7.86577	22.06	0.25701	2	1313.66	-1.72071	0	0.404143	2.37819e-08	6.326e-06
qTPsDPISVLNWLLNDLQk	5	2	1	F1RW21	AKAP4	A-kinase anchor protein 4	N-Term(iTRAQ8plex); S4(Phospho); K19(iTRAQ8plex)	0.976923	T(2): 2.3; S(4): 97.7; S(8): 0.0	276.01	0.952008	5	6.73621	0.94765	5	17.2176	0.939468	5	11.9982	1.09442	5	22.9134	0.411666	5	9.81824	0.371063	4	5.83933	0.403205	5	36.2883	0.426873	5	10.2959	40.15	0.0128388	3	2869.53	-0.43016	0	0.410014	5.74089e-06	0.00011106
iLNsIQEFISk	9	1	1	F1RYK8	FSIP2	Fibrous sheath-interacting protein 2	N-Term(iTRAQ8plex); S4(Phospho); K11(iTRAQ8plex)	1	S(4): 100.0; S(10): 0.0	284.937	0.929903	9	10.6259	1.02823	9	5.62866	0.871567	9	20.4672	1.10691	9	8.09911	0.495222	8	49.0195	0.433231	7	67.3261	0.27811	6	34.1617	0.409885	7	32.5422	50.62	0.000687501	3	1980.1	-2.0531	0	0.41062	0.000158645	0.000975716
kYsYMNIck	2	1	1	Q29077	ODF1	Outer dense fiber protein 1	N-Term(iTRAQ8plex); K1(iTRAQ8plex); S3(Phospho); C8(Carbamidomethyl); K9(iTRAQ8plex)	0.987052	Y(2): 1.3; S(3): 98.7; Y(4): 0.0	177.61	0.895454	2	14.9522	1.09975	2	0.3195	0.817619	2	12.7712	1.13972	2	1.5937	0.42743	2	6.93873	0.390107	2	17.5799	0.40275	2	2.91583	0.422279	2	11.91	20.79	0.9183	4	2199.15	1.26625	1	0.415572	0.00032367	0.00171336
gLMcTASVLSFLAFmtAILGMk	12	2	1	C3VMK5	CLDN8	Claudin	N-Term(iTRAQ8plex); C4(Carbamidomethyl); M15(Oxidation); T16(Phospho); K22(iTRAQ8plex)	0.999041	T(5): 0.0; S(7): 0.0; S(10): 0.1; T(16): 99.9	139.939	0.860321	12	2.80709	1.1158	12	3.05102	0.895341	12	8.64515	1.05896	12	6.23347	0.419622	10	15.2838	0.428003	11	10.421	0.389381	11	22.8224	0.413007	11	11.7112	3.5	81.3187	4	3066.56	-6.11287	0	0.419805	9.81253e-05	0.000725037
lSsLVIQMAR	24	2	1	F1RW21	AKAP4	A-kinase anchor protein 4	N-Term(iTRAQ8plex); S3(Phospho)	0.999699	S(2): 0.0; S(3): 100.0	214.926	1.03731	22	6.47013	1.00081	22	7.17492	1.03189	22	4.21966	0.945316	22	5.54034	0.434695	22	15.2045	0.421269	22	12.4924	0.407454	22	7.17388	0.42603	22	15.7369	31.53	0.0372277	2	1501.81	-0.793687	0	0.42075	1.85958e-07	1.23662e-05
cSsLQVLDR	3	2	1	A0A286ZK47	LOC100626097	Fibrous sheath-interacting protein 2-like	N-Term(iTRAQ8plex); C1(Carbamidomethyl); S3(Phospho)	0.999673	S(2): 0.0; S(3): 100.0	175.312	1.05207	3	0.165706	1.02183	3	4.53873	0.994332	3	4.45096	0.927072	3	1.84032	0.424724	3	3.55205	0.42672	3	1.97658	0.412768	3	6.28849	0.445077	3	3.23963	17.82	0.678956	2	1461.71	-1.34389	0	0.427825	8.06025e-07	3.43044e-05
nHsRsRsAsPSTAVSR	1	2	1	F1SE68	SPATA18	Spermatogenesis associated 18	N-Term(iTRAQ8plex); S3(Phospho); S5(Phospho); S7(Phospho); S9(Phospho)	0.0421069	S(3): 17.8; S(5): 95.4; S(7): 95.4; S(9): 95.1; S(11): 90.4; T(12): 5.4; S(15): 0.4	54.4986	0.915528	1		0.925502	1		1.16191	1		1.00683	1		0.335602	1		0.555158	1		0.236827	1		0.61366	1		15.78	0.708166	3	2323.93	-1.1143	2	0.434251	0.00173104	0.00643997
mAskPcISNk	2	2	1	F1RW21	AKAP4	A-kinase anchor protein 4	N-Term(iTRAQ8plex); S3(Phospho); K4(iTRAQ8plex); C6(Carbamidomethyl); K10(iTRAQ8plex)	1	S(3): 100.0; S(8): 0.0	191.948	0.91033	2	4.06022	1.10593	2	3.49228	0.880611	2	7.46759	1.07362	2	1.10143	0.438344	2	5.43884	0.423653	2	8.2847	0.451933	2	10.4824	0.417168	2	8.68286	4.13	41.4185	3	2128.14	-1.25685	0	0.435991	6.63147e-05	0.000546967
cGGNQsAk	5	2	1	F1RW21	AKAP4	A-kinase anchor protein 4	N-Term(iTRAQ8plex); C1(Carbamidomethyl); S6(Phospho); K8(iTRAQ8plex)	1	S(6): 100.0	162.974	0.916861	5	11.1115	1.06956	5	5.58804	0.992105	5	7.49185	1.01113	5	0.529911	0.429107	5	20.9682	0.486136	5	16.7709	0.425609	5	34.9348	0.421613	5	39.1463	24.54	0.160487	3	1509.73	-3.14132	0	0.441758	3.91696e-06	9.06009e-05
ckNQsLEFSAMk	6	2	1	F1RW21	AKAP4	A-kinase anchor protein 4	N-Term(iTRAQ8plex); C1(Carbamidomethyl); K2(iTRAQ8plex); S5(Phospho); K12(iTRAQ8plex)	1	S(5): 100.0; S(9): 0.0	205.366	0.949016	6	7.0728	1.10089	6	2.70537	0.95194	6	2.83379	1.02631	6	2.19957	0.502858	6	19.9074	0.447931	6	21.7397	0.378279	6	4.72284	0.455494	6	10.1006	26.64	0.260016	4	2435.25	-2.78668	1	0.443023	1.47755e-05	0.000194088
iAsFIIk	4	1	1	F1RYK8	FSIP2	Fibrous sheath-interacting protein 2	N-Term(iTRAQ8plex); S3(Phospho); K7(iTRAQ8plex)	1	S(3): 100.0	138.298	1.05255	4	4.97955	0.99225	4	5.19917	0.966567	4	2.00505	1.02743	4	5.90056	0.377542	4	31.8526	0.480022	3	10.9183	0.48318	4	17.9837	0.458358	3	6.96452	25.63	0.101478	2	1479.88	-2.27992	0	0.445454	1.90369e-06	5.4744e-05
sQsLSYASLk	16	2	1	F1RW21	AKAP4	A-kinase anchor protein 4	N-Term(iTRAQ8plex); S3(Phospho); K10(iTRAQ8plex)	0.5	S(1): 50.0; S(3): 50.0; S(5): 0.0; Y(6): 0.0; S(8): 0.0	257.826	0.939128	16	4.21296	1.1038	16	4.86732	0.942531	16	6.09715	0.996823	16	5.67728	0.410282	16	18.0531	0.410994	16	28.2749	0.446152	16	19.9407	0.545238	16	81.3627	26.99	0.15039	3	1771.94	-1.67583	0	0.455184	3.58522e-05	0.00035321
iLASSccsSNILGSVNVcGFEPDQVk	103	1	1	Q29077	ODF1	Outer dense fiber protein 1	N-Term(iTRAQ8plex); C6(Carbamidomethyl); C7(Carbamidomethyl); S8(Phospho); C18(Carbamidomethyl); K26(iTRAQ8plex)	0.973726	S(4): 0.0; S(5): 0.0; S(8): 97.4; S(9): 2.6; S(14): 0.0	330.926	0.953911	46	13.7772	1.05877	46	6.48644	0.939215	46	13.797	1.04589	46	9.2709	0.461517	46	25.7906	0.469051	46	29.8913	0.449502	45	26.0844	0.440624	46	37.3265	80.98	1.28956e-06	3	3529.69	-1.84731	0	0.455426	2.37627e-06	6.32088e-05
iSPsTDSLAk	60	2	1	F1RW21	AKAP4	A-kinase anchor protein 4	N-Term(iTRAQ8plex); S4(Phospho); K10(iTRAQ8plex)	0.999855	S(2): 0.0; S(4): 100.0; T(5): 0.0; S(7): 0.0	253.142	0.9241	46	7.17547	1.06163	46	7.14707	0.948372	46	7.02792	1.03546	46	4.88506	0.446806	46	30.8458	0.447889	46	47.5757	0.459393	46	35.8432	0.472261	46	59.4676	34.64	0.0279313	2	1706.91	-2.9952	0	0.460087	3.9696e-06	8.9865e-05
sMGVFNTsMGDLQR	20	2	1	F1RQD7	FAM71B	Family with sequence similarity 71, member B	N-Term(iTRAQ8plex); S8(Phospho)	0.999607	S(1): 0.0; T(7): 0.0; S(8): 100.0	267.98	1.00259	20	7.68374	0.998981	20	6.114	1.02601	20	5.08038	0.991024	20	4.87577	0.465287	20	20.9681	0.487393	20	21.2385	0.45859	20	22.9281	0.446894	20	19.4429	43.57	0.00212518	3	1926.88	1.07865	0	0.46239	5.79705e-09	3.08403e-06
vIVsNHNLTDTVQNk	20	4	1	A0A286ZQX0	AKAP3	A-kinase anchor protein 3	N-Term(iTRAQ8plex); S4(Phospho); K15(iTRAQ8plex)	1	S(4): 100.0; T(9): 0.0; T(11): 0.0	262.212	0.850892	20	9.8115	1.11074	20	6.41844	0.919805	20	9.38499	1.07269	20	5.33818	0.496918	20	24.4644	0.478428	20	27.3292	0.481306	20	24.5138	0.456921	20	34.4253	45.8	0.0028762	3	2370.26	-1.33614	0	0.483943	0.000177947	0.00107577
nTNNNQSPStPPAkSPsNQR	83	2	1	F1RW21	AKAP4	A-kinase anchor protein 4	N-Term(iTRAQ8plex); T10(Phospho); K14(iTRAQ8plex); S17(Phospho)	0.983724	T(2): 0.0; S(7): 0.0; S(9): 1.6; T(10): 98.4; S(15): 0.0; S(17): 100.0	431.201	0.898857	40	8.69736	1.10811	40	16.8975	0.892929	40	14.2792	0.998029	40	12.2047	0.420636	40	26.7341	0.451772	40	19.7851	0.427597	40	19.5716	0.592669	40	86.9087	27.56	0.195119	4	2907.36	-1.70176	1	0.485559	0.000244502	0.00136204
gYsVGDLLQEVmk	113	2	1	F1RW21	AKAP4	A-kinase anchor protein 4	N-Term(iTRAQ8plex); S3(Phospho); M12(Oxidation); K13(iTRAQ8plex)	0.999775	Y(2): 0.0; S(3): 100.0	375.697	0.980667	112	9.7581	1.06399	112	7.63587	0.923956	110	10.4091	1.01454	111	9.44922	0.483527	107	22.4076	0.497871	107	24.4134	0.475203	109	25.5491	0.489762	110	22.5791	58.8	0.000140988	2	2143.09	-1.91331	0	0.488649	2.5794e-06	6.53448e-05
sRsPsPAScSR	4	3	2	F1RHJ8	DBIL5	Diazepam-binding inhibitor-like 5	N-Term(iTRAQ8plex); S3(Phospho); S5(Phospho); C9(Carbamidomethyl)	0.999589	S(1): 0.0; S(3): 100.0; S(5): 100.0; S(8): 0.0; S(10): 0.0	184.999	1.07244	3	7.24944	1.00405	3	3.83416	1.04757	3	0.733885	1.01252	3	0.959541	0.501194	3	23.3547	0.505124	3	39.0088	0.508193	3	19.9414	0.542293	3	1.59163	26.54	0.0427003	2	1655.69	-1.76426	1	0.497223	1.33289e-07	0.000271355
kVssTILk	2	3	2	F1SE68	SPATA18	Spermatogenesis associated 18	N-Term(iTRAQ8plex); K1(iTRAQ8plex); S3(Phospho); S4(Phospho); K8(iTRAQ8plex)	0.98278	S(3): 100.0; S(4): 98.3; T(5): 1.7	164.132	0.792366	2	2.35843	1.08889	2	1.54204	0.934065	2	7.7483	1.14142	2	2.57514	0.539826	2	11.5062	0.465912	2	0.216829	0.52471	2	14.9486	0.503367	2	3.30496	11.31	5.66538	3	1948.1	-0.841708	1	0.514013	0.000995784	1.09092e-05
tEGsVcLFk	41	2	1	F1RYK8	FSIP2	Fibrous sheath-interacting protein 2	N-Term(iTRAQ8plex); S4(Phospho); C6(Carbamidomethyl); K9(iTRAQ8plex)	1	T(1): 0.0; S(4): 100.0	287.206	0.948973	41	8.94422	1.05073	41	6.42263	0.928985	41	9.07274	1.02678	41	11.3654	0.525148	41	10.9206	0.511189	41	16.0586	0.515385	41	17.5209	0.484016	41	22.627	32.07	0.0513148	2	1728.88	-2.98102	0	0.514664	4.41016e-06	0.00401331
tsDFQIDPNLAk	1	1	1	F1RW21	AKAP4	A-kinase anchor protein 4	N-Term(iTRAQ8plex); S2(Phospho); K12(iTRAQ8plex)	0.0222295	T(1): 97.8; S(2): 2.2	145.85	0.969658	1		0.940853	1		0.993468	1		1.08929	1		0.505973	1		0.537995	1		0.440881	1		0.587297	1		21.3	0.665697	3	2037.05	-1.80097	0	0.51891	3.72179e-05	9.57634e-05
qSSVQsPR	5	1	1	F1RYK8	FSIP2	Fibrous sheath-interacting protein 2	N-Term(iTRAQ8plex); S6(Phospho)	1	S(2): 0.0; S(3): 0.0; S(6): 100.0	183.647	0.994377	5	12.4209	0.959927	5	5.01547	0.986383	5	3.26199	1.01158	5	5.1997	0.523923	5	22.31	0.507438	5	11.9297	0.524708	5	15.3738	0.500758	5	4.74066	21.9	0.17239	2	1272.62	-2.24129	0	0.520416	2.05407e-08	0.000359999
nTNNNQSPStPPAk	60	2	1	I3LJA4	ACTL11	Actin-like 11	N-Term(iTRAQ8plex); T10(Phospho); K14(iTRAQ8plex)	0.999996	T(2): 0.0; S(7): 0.0; S(9): 0.0; T(10): 100.0	242.522	0.911342	45	8.0936	1.0825	45	11.4027	0.945534	45	10.5747	1.03473	45	6.90115	0.503911	45	22.1045	0.531219	45	33.6307	0.504599	45	33.2656	0.530615	45	50.8395	30.62	0.0872164	3	2158.07	-1.70944	0	0.520959	2.19218e-05	7.2851e-06
sIAILLkPLPEStPPDSPGALSTYVPTLR	12	1	1	F1RW21	AKAP4	A-kinase anchor protein 4	N-Term(iTRAQ8plex); K7(iTRAQ8plex); T13(Phospho)	0.499248	S(1): 0.0; S(12): 49.9; T(13): 49.9; S(17): 0.1; S(22): 0.0; T(23): 0.0; Y(24): 0.0; T(27): 0.0	161.531	1.08766	4	1.86106	0.951454	4	13.8855	1.05721	4	2.69253	0.958601	4	11.3956	0.541453	4	9.07276	0.486202	4	17.4797	0.556334	4	9.45417	0.542199	4	12.8599	33.25	0.0389877	4	3722.07	0.748242	0	0.524346	1.42697e-05	0.000259164
dskEFADSISk	3	2	1	A0A287BJP9	SPATA31D1	spermatogenesis-associated protein 31D1-like	N-Term(iTRAQ8plex); S2(Phospho); K3(iTRAQ8plex); K11(iTRAQ8plex)	1	S(2): 100.0; S(8): 0.0; S(10): 0.0	249.813	1.00794	3	1.25889	0.983881	3	1.04509	0.94157	3	0.16493	1.02364	3	6.18193	0.555251	3	2.61442	0.544422	3	3.71342	0.491335	3	8.33488	0.486969	3	0.764519	9.6	10.7839	3	2219.17	-2.99558	1	0.525136	1.51685e-06	0.000189786
yALGFQHALsPSASSck	87	2	1	F1RW21	AKAP4	A-kinase anchor protein 4	N-Term(iTRAQ8plex); S10(Phospho); C16(Carbamidomethyl); K17(iTRAQ8plex)	1	Y(1): 0.0; S(10): 100.0; S(12): 0.0; S(14): 0.0; S(15): 0.0	402.16	0.898252	38	9.53532	1.06547	38	5.86334	0.930747	38	7.54377	1.04824	38	6.98658	0.516821	38	17.3026	0.544269	38	27.5822	0.504587	38	20.4227	0.507188	38	27.155	54.49	0.000417689	3	2512.25	-2.15638	0	0.525746	3.47155e-05	5.37975e-05
dVTYSYGLGscVk	1	1	1	F1RW21	AKAP4	A-kinase anchor protein 4	N-Term(iTRAQ8plex); S10(Phospho); C11(Carbamidomethyl); K13(iTRAQ8plex)	1	T(3): 0.0; Y(4): 0.0; S(5): 0.0; Y(6): 0.0; S(10): 100.0	204.315	1.19499	1		1.00974	1		0.936521	1		0.887616	1		0.496134	1		0.588364	1		0.561574	1		0.500506	1		17.69	1.51237	3	2137.04	-4.70292	0	0.5328	0.000576784	0.000345208
nTNNNQSPstPPAk	37	2	1	Q29077	ODF1	Outer dense fiber protein 1	N-Term(iTRAQ8plex); S9(Phospho); T10(Phospho); K14(iTRAQ8plex)	0.976665	T(2): 0.0; S(7): 2.3; S(9): 97.7; T(10): 100.0	218.921	0.947422	20	6.41835	1.05659	20	4.64266	0.977065	20	9.17039	1.03303	20	7.83434	0.55497	20	28.5755	0.492095	20	17.2465	0.539715	20	20.9759	0.56689	20	21.7496	41.02	0.00631752	3	2238.04	-1.87654	0	0.536526	4.51401e-06	0.0026339
iATALsDLVIYTk	3	2	1	F1RW21	AKAP4	A-kinase anchor protein 4	N-Term(iTRAQ8plex); S6(Phospho); K13(iTRAQ8plex)	0.978858	T(3): 2.1; S(6): 97.9; Y(11): 0.0; T(12): 0.0	165.634	0.923787	3	6.62749	1.26193	3	22.9096	0.928938	3	18.5829	0.875125	3	2.56061	0.586877	3	37.716	0.589491	3	9.10996	0.655265	3	4.6087	0.32258	3	31.4827	21.59	0.622003	3	2096.18	-0.71159	0	0.539933	0.00735634	9.60581e-05
sATQILEEVLmR	11	2	1	F1SQZ0	PLCZ	Phosphoinositide phospholipase C	N-Term(iTRAQ8plex); S1(Phospho); M11(Oxidation)	0.999976	S(1): 100.0; T(3): 0.0	155.013	1.64978	2	54.8625	1.02625	1		2.2131	2	128.27	1.11293	2	70.3331	0.695672	1		0.872201	1		0.803941	1		0.879129	1		52.48	0.000416923	3	1789.9	-2.7199	0	0.541638	0.0481527	0.0203832
aNWkPYcPGsGTR	1	1	1	A0A286ZTR0	DRC1	Dynein regulatory complex protein 1	N-Term(iTRAQ8plex); K4(iTRAQ8plex); C7(Carbamidomethyl); S10(Phospho)	0.970554	Y(6): 0.1; S(10): 97.1; T(12): 2.9	127.701	0.956929	1		1.0196	1		0.95738	1		1.05496	1		0.513462	1		0.493482	1		0.629482	1		0.534303	1		11.72	6.27551	3	2182.07	0.124541	0	0.544197	2.2816e-05	0.0903607
eISNSEFQPQVEEALSSsELVLEAVk	11	1	1	A0A287AQA6	SPEM3	SPEM family member 3	N-Term(iTRAQ8plex); S18(Phospho); K26(iTRAQ8plex)	0.333322	S(3): 0.0; S(5): 0.0; S(16): 33.3; S(17): 33.3; S(18): 33.3	144.047	0.859712	4	38.2795	0.872018	4	48.6174	1.15767	4	0.582334	1.18451	4	29.7586	0.631236	4	54.2995	0.425641	3	12.6344	0.526567	4	17.2879	0.63757	4	30.4198	46.32	0.00384204	3	3550.82	4.47906	0	0.54518	0.00384625	0.000261034
lNLESRGsPGTEtPIR	9	1	1	F1RYK8	FSIP2	Fibrous sheath-interacting protein 2	N-Term(iTRAQ8plex); S8(Phospho); T13(Phospho)	0.978156	S(5): 0.0; S(8): 100.0; T(11): 2.2; T(13): 97.8	271.37	1.02511	5	7.34331	1.0391	5	3.64691	0.973608	5	0.795298	0.986636	5	1.8692	0.508523	5	7.24027	0.536299	5	3.01522	0.581098	5	6.20789	0.571996	5	8.20371	21.42	0.608975	3	2191.04	-2.97312	1	0.54614	1.00819e-06	0.0119312
aIQTELNPsLsDLETcISkPLQEk	7	2	1	I3LJA4	ACTL11	Actin-like 11	N-Term(iTRAQ8plex); S9(Phospho); S11(Phospho); C16(Carbamidomethyl); K19(iTRAQ8plex); K24(iTRAQ8plex)	0.999263	T(4): 0.0; S(9): 100.0; S(11): 99.9; T(15): 0.1; S(18): 0.0	226.975	0.843038	3	7.78361	1.1225	3	0.393616	1.02646	3	1.7025	1.01582	3	8.73622	0.455313	3	71.7643	0.532572	3	7.2096	0.628898	3	8.58064	0.577205	3	3.90674	15.81	4.43755	4	3786.96	4.39052	0	0.547426	0.000586046	3.83114e-05
lEGGsk	4	2	1	A0A286ZK47	LOC100626097	Fibrous sheath-interacting protein 2-like	N-Term(iTRAQ8plex); S5(Phospho); K6(iTRAQ8plex)	1	S(5): 100.0	171.603	0.891561	4	2.60805	1.07173	4	3.02389	0.979322	4	3.75774	1.05826	4	6.18488	0.606595	4	14.4673	0.506252	4	5.58361	0.564204	4	8.1402	0.520601	4	10.6521	24.29	0.324353	3	1278.69	-4.96488	0	0.549293	7.66113e-05	0.00264218
eEIQNLVsNIFSQPSLVGYIEk	2	2	1	F1RW21	AKAP4	A-kinase anchor protein 4	N-Term(iTRAQ8plex); S8(Phospho); K22(iTRAQ8plex)	0.493662	S(8): 49.4; S(12): 49.4; S(15): 1.3; Y(19): 0.0	158.45	0.978387	1		1.66549	1		0.522365	1		0.787266	1					0.428818	1					0.660526	1		28.03	0.223663	4	3195.7	5.00713	0	0.551077	0.300289	0.000608317
vGLSTISRsRsPsPIR	1	3	2	F1RYK8	FSIP2	Fibrous sheath-interacting protein 2	N-Term(iTRAQ8plex); S9(Phospho); S11(Phospho); S13(Phospho)	0.308729	S(4): 4.2; T(5): 4.2; S(7): 63.9; S(9): 63.9; S(11): 63.9; S(13): 99.9	91.533	1.19201	1		0.953883	1		1.1034	1		0.803305	1		0.689608	1		0.522461	1		0.567936	1		0.456003	1		4.64	28.876	4	2257.08	0.293053	2	0.551747	0.00367664	0.420959
sQDWLPQEGsVR	3	1	1	F1SE68	SPATA18	Spermatogenesis associated 18	N-Term(iTRAQ8plex); S10(Phospho)	0.999247	S(1): 0.1; S(10): 99.9	154.621	1.0258	3	12.0374	1.05488	3	3.66888	0.913375	3	2.16637	0.967202	3	4.18911	0.551084	3	11.0786	0.56703	3	14.8	0.571992	3	10.6152	0.498299	3	10.4184	12.97	2.83115	2	1785.85	0.33472	0	0.552452	1.66828e-05	0.0115057
iLASSccssNILGSVNVcGFEPDQVk	55	1	1	I3L912	FAM205A	Protein FAM205A	N-Term(iTRAQ8plex); C6(Carbamidomethyl); C7(Carbamidomethyl); S8(Phospho); S9(Phospho); C18(Carbamidomethyl); K26(iTRAQ8plex)	0.0261108	S(4): 89.4; S(5): 92.1; S(8): 7.9; S(9): 5.3; S(14): 5.3	158.925	0.999434	13	9.67081	1.08887	13	12.5956	0.94945	13	8.01622	1.05054	13	9.51932	0.63524	13	17.3067	0.552173	13	16.2082	0.491058	13	24.7957	0.59026	13	59.8995	32.45	0.0829672	4	3609.66	-0.0604867	0	0.554934	4.22855e-05	0.000213861
gLMctASVLSFLAFmTAILGmk	6	2	1	Q29077	ODF1	Outer dense fiber protein 1	N-Term(iTRAQ8plex); C4(Carbamidomethyl); T5(Phospho); M15(Oxidation); M21(Oxidation); K22(iTRAQ8plex)	0.475129	T(5): 47.5; S(7): 2.5; S(10): 2.5; T(16): 47.5	85.4772	0.920366	6	3.91892	1.07931	6	1.7141	0.918516	6	7.97611	1.05095	6	6.96614	0.49546	6	18.128	0.647039	6	10.6247	0.445965	6	27.047	0.616789	6	19.1083	7.05	29.7441	4	3082.55	-6.09476	0	0.555599	0.000465063	0.000394665
aVIsPDGEcSMDDLSFYVNR	114	2	1	C3VMK5	CLDN8	Claudin	N-Term(iTRAQ8plex); S4(Phospho); C9(Carbamidomethyl)	1	S(4): 100.0; S(10): 0.0; S(15): 0.0; Y(17): 0.0	370.044	0.993131	107	8.09943	1.02777	108	8.42089	0.981408	109	10.0992	1.00572	108	7.47425	0.585004	106	26.9035	0.535508	107	32.7339	0.563151	106	29.2107	0.568205	107	34.0143	98.41	9.51796e-09	3	2659.17	-0.0533895	0	0.56184	7.86502e-08	0.00222895
tFFSsPNQQSSSILGNNLGLTPk	5	1	1	F1RW21	AKAP4	A-kinase anchor protein 4	N-Term(iTRAQ8plex); S5(Phospho); K23(iTRAQ8plex)	0.198184	T(1): 0.0; S(4): 19.8; S(5): 19.8; S(10): 19.8; S(11): 19.8; S(12): 19.8; T(21): 0.9	62.7066	1.08946	1		1.15134	1		0.786372	1		0.964787	1		0.69114	1		0.646003	1		0.64638	1		0.265391	1		13.96	5.77373	3	3125.62	3.73833	0	0.56336	0.0144164	9.2982e-06
gLsQDLLAk	20	1	1	F1RYK8	FSIP2	Fibrous sheath-interacting protein 2	N-Term(iTRAQ8plex); S3(Phospho); K9(iTRAQ8plex)	1	S(3): 100.0	274.662	0.942545	20	7.77114	1.05504	20	5.2717	0.912147	20	7.68444	1.06049	20	6.53169	0.55892	20	11.4007	0.590003	20	15.2661	0.56535	20	15.8709	0.534392	20	16.7588	39.6	0.00883213	3	1632.92	-1.66686	0	0.566383	3.72609e-05	0.0347037
vALsNWAELTPELLk	4	3	1	I3LJA4	ACTL11	Actin-like 11	N-Term(iTRAQ8plex); S4(Phospho); K15(iTRAQ8plex)	0.999818	S(4): 100.0; T(10): 0.0	124.757	0.775486	4	30.1051	1.11915	4	17.4398	1.2013	4	4.83039	0.946376	4	14.1519	0.398308	3	33.0721	0.84869	4	55.3009	0.518427	3	24.0219	0.532947	4	20.9989	15.42	2.89231	3	2372.3	-3.46587	0	0.568578	0.0179126	0.000357167
vRsPSPNR	1	2	1	A0A287AUA6	ROPN1	Ropporin-1	N-Term(iTRAQ8plex); S3(Phospho)	0.999984	S(3): 100.0; S(5): 0.0	126.776	1.00128	1		1.00345	1		1.13894	1		0.881919	1		0.449173	1		0.666962	1		0.398996	1		0.780098	1		11.8	3.75604	3	1296.67	-0.650639	1	0.57016	0.00601489	0.041523
scDsPLGELGDDk	30	4	1	F1SE68	SPATA18	Spermatogenesis associated 18	N-Term(iTRAQ8plex); C2(Carbamidomethyl); S4(Phospho); K13(iTRAQ8plex)	0.9875	S(1): 1.3; S(4): 98.7	342.622	0.935157	28	9.68453	1.02432	28	6.18488	0.95064	28	6.37227	1.04188	28	5.63828	0.559318	28	20.1501	0.58883	28	29.1276	0.565785	28	29.1872	0.546173	28	31.1733	62.85	2.94938e-05	3	2080.97	-1.25128	0	0.57189	5.23587e-06	0.0172502
iLNsIQEFIsk	1	1	1	A0A286ZQX0	AKAP3	A-kinase anchor protein 3	N-Term(iTRAQ8plex); S4(Phospho); S10(Phospho); K11(iTRAQ8plex)	1	S(4): 100.0; S(10): 100.0	118.735	0.991345	1		1.1758	1		0.962904	1		0.873533	1		0.56396	1		0.808224	1		0.305503	1		0.611937	1		25.04	0.266329	3	2060.06	-2.48795	0	0.571894	0.0123702	0.000105113
tFLYSELsNkNk	1	2	1	F1RYK8	FSIP2	Fibrous sheath-interacting protein 2	N-Term(iTRAQ8plex); S8(Phospho); K10(iTRAQ8plex); K12(iTRAQ8plex)	0.999962	T(1): 0.0; Y(4): 0.0; S(5): 0.0; S(8): 100.0	116.308	1.10113	1		1.04471	1		0.901162	1		0.960538	1		0.539208	1		0.487015	1		0.688369	1		0.585703	1		15.72	2.9511	4	2436.32	-5.93342	1	0.573991	0.000447438	0.0307522
aAPDLQcAGsSAMAPAR	18	2	1	F1RW21	AKAP4	A-kinase anchor protein 4	N-Term(iTRAQ8plex); C7(Carbamidomethyl); S10(Phospho)	0.5	S(10): 50.0; S(11): 50.0	435.428	0.991728	18	6.11335	0.99472	18	6.77567	1.01034	18	8.26196	0.980548	18	6.8465	0.605039	18	29.4516	0.567735	18	43.3094	0.537256	18	35.9661	0.597813	18	36.6751	98.73	7.66295e-09	2	2057.94	-1.93717	0	0.580249	2.68021e-07	0.0022143
yALGFQHALsPSAsSck	119	2	1	A0A288CFT0	TPI1	Triosephosphate isomerase 1	N-Term(iTRAQ8plex); S10(Phospho); S14(Phospho); C16(Carbamidomethyl); K17(iTRAQ8plex)	0.496028	Y(1): 0.0; S(10): 100.0; S(12): 49.6; S(14): 49.6; S(15): 0.8	404.84	0.903125	61	7.92633	1.08596	61	6.00845	0.918126	61	6.4036	1.04184	61	7.60287	0.591075	61	14.6549	0.555858	61	16.6593	0.577179	61	16.9612	0.571365	61	18.4546	48.13	0.00157046	3	2592.21	-1.79241	0	0.581273	0.000104086	1.5843e-05
eVsSSFDR	5	2	1	F1RW21	AKAP4	A-kinase anchor protein 4	N-Term(iTRAQ8plex); S3(Phospho)	0.999813	S(3): 100.0; S(4): 0.0; S(5): 0.0	214.907	0.984976	5	2.65806	1.01827	5	4.62781	1.00518	5	5.40904	1.00688	5	1.50621	0.627474	5	13.9319	0.584362	5	12.743	0.57414	5	11.4572	0.5518	5	14.0496	22.7	0.144193	2	1310.59	-0.33064	0	0.582216	3.25701e-07	0.00074327
iAsEMAHDAVEMTSAEMR	40	2	1	F1SIE0	MTCH2	Mitochondrial carrier 2	N-Term(iTRAQ8plex); S3(Phospho)	1	S(3): 100.0; T(13): 0.0; S(14): 0.0	497.861	1.05968	38	13.1314	0.985237	38	7.85043	1.03675	38	11.365	0.933524	38	8.31602	0.592872	38	15.0788	0.594763	37	15.1941	0.575683	38	14.5852	0.577458	38	20.4937	63.95	2.49685e-05	3	2363.04	-0.945083	0	0.58298	6.34116e-06	1.73273e-05
eTQFPSSDsLtScAHQLALLQSk	16	2	1	F1RW21	AKAP4	A-kinase anchor protein 4	N-Term(iTRAQ8plex); S9(Phospho); T11(Phospho); C13(Carbamidomethyl); K23(iTRAQ8plex)	0.0999983	T(2): 0.0; S(6): 40.0; S(7): 40.0; S(9): 40.0; T(11): 40.0; S(12): 40.0; S(22): 0.0	172.27	0.999388	6	17.2847	1.07006	6	13.3646	0.938378	6	10.1173	0.963369	6	13.668	0.601813	6	13.1994	0.581811	6	22.2949	0.549026	6	15.5627	0.594265	6	11.4199	44.06	0.00662392	3	3316.58	1.78929	0	0.585948	1.11946e-05	0.00011245
sHDGGMSQNYQDSPGPEVIVNNQcSTSsLQk	3	2	1	A0A287AI93	IQCN	IQ motif containing N	S1(Phospho); N-Term(iTRAQ8plex); C24(Carbamidomethyl); S28(Phospho); K31(iTRAQ8plex)	0.0129405	S(1): 100.0; S(7): 0.0; Y(10): 0.0; S(13): 0.0; S(25): 48.7; T(26): 48.7; S(27): 1.3; S(28): 1.3	322.12	0.950219	3	7.96076	0.949068	3	5.84233	0.944587	3	1.26181	1.10003	3	15.5245	0.548069	3	6.40856	0.535785	3	17.4684	0.61796	3	4.20739	0.609893	3	5.66128	34.87	0.0552619	4	4132.83	0.329264	0	0.586148	8.2756e-05	0.000165432
sRsLsPIcPR	10	3	2	F1RW21	AKAP4	A-kinase anchor protein 4	N-Term(iTRAQ8plex); S3(Phospho); S5(Phospho); C8(Carbamidomethyl)	0.976143	S(1): 2.4; S(3): 97.6; S(5): 100.0	169.96	1.0126	7	7.06739	0.965876	7	14.8602	1.01767	7	3.19914	1.01904	7	5.03855	0.565345	7	14.8362	0.637813	7	24.3996	0.604407	7	20.2181	0.557524	7	18.1831	19.13	0.521708	3	1636.76	-0.788754	1	0.589036	1.70877e-06	0.000642718
lVYLLRPPVEScssTPTLQTGDVTTEDDk	48	2	1	F1SE68	SPATA18	Spermatogenesis associated 18	N-Term(iTRAQ8plex); C12(Carbamidomethyl); S13(Phospho); S14(Phospho); K29(iTRAQ8plex)	0.0146618	Y(3): 0.0; S(11): 95.4; S(13): 4.4; S(14): 49.2; T(15): 49.2; T(17): 1.6; T(20): 0.1; T(24): 0.0; T(25): 0.0	249.046	0.941601	19	13.3291	0.979907	19	10.2652	0.969656	19	11.4371	1.04397	19	13.7214	0.56849	18	28.7319	0.605689	19	29.1043	0.578906	19	28.124	0.581449	18	33.4325	44.35	0.0067837	4	3989.93	-0.230696	0	0.593255	2.32339e-06	5.34746e-05
sQsLsYASLk	12	2	1	F1RQD7	FAM71B	Family with sequence similarity 71, member B	N-Term(iTRAQ8plex); S3(Phospho); S5(Phospho); K10(iTRAQ8plex)	0.999554	S(1): 0.0; S(3): 100.0; S(5): 100.0; Y(6): 0.0; S(8): 0.0	205.429	1.05121	11	8.46003	0.998793	11	5.40519	0.95314	11	6.17927	0.997211	11	9.01546	0.608355	11	8.05333	0.598319	11	5.14831	0.606569	11	17.3632	0.572981	11	6.92922	35.78	0.0217338	3	1851.91	-2.07698	0	0.596503	1.54003e-06	6.5055e-05
rYtVLR	4	3	1	F1RW21	AKAP4	A-kinase anchor protein 4	N-Term(iTRAQ8plex); T3(Phospho)	0.98311	Y(2): 1.7; T(3): 98.3	98.4224	1.1891	2	26.6516	1.02883	2	5.78566	0.49778	2	0.329972	1.20814	2	26.0163	0.733064	2	52.396	0.542734	2	28.8665	0.394375	2	21.8331	0.685606	2	33.9144	29.04	0.0571925	3	1191.65	-1.8827	1	0.600374	0.0756221	5.28579e-05
aLLELIDsPEcLSk	7	3	1	P04101	PRM1	Sperm protamine P1	N-Term(iTRAQ8plex); S8(Phospho); C11(Carbamidomethyl); K14(iTRAQ8plex)	0.5	S(8): 50.0; S(13): 50.0	140.155	0.960334	7	9.14944	0.970876	7	6.42442	1.03349	7	12.8622	1.06031	7	15.407	0.610107	7	9.53865	0.529766	7	97.1001	0.713219	7	10.469	0.570541	7	18.4948	30.88	0.0905998	3	2276.2	-2.50384	0	0.602143	0.000130156	0.133658
sFLFLGcGWTVDDTtFQALFLEAVk	6	1	1	A0A287BEZ2	RANBP17	RAN binding protein 17	S1(Phospho); N-Term(iTRAQ8plex); C7(Carbamidomethyl); T15(Phospho); K25(iTRAQ8plex)	0.166667	S(1): 50.0; T(10): 50.0; T(14): 50.0; T(15): 50.0	55.2373	1.43525	1		0.705983	1		0.691119	1		1.18656	1		0.446587	1		0.597784	1		0.699403	1		0.681426	1		25.54	0.534353	3	3633.77	1.49236	0	0.603448	0.0842476	0.000870979
qsASFILVk	6	2	1	I3L632	FAM118B	Protein FAM118B	N-Term(iTRAQ8plex); S2(Phospho); K9(iTRAQ8plex)	1	S(2): 100.0; S(4): 0.0	224.159	0.912016	6	5.78797	1.05974	6	3.34174	0.904915	6	8.57257	1.12394	6	7.76838	0.65464	6	13.4389	0.534728	6	7.90685	0.674304	6	12.2036	0.557324	6	9.8962	30.88	0.0580998	3	1680.95	-1.58473	0	0.605157	0.000879519	0.14647
sHDGGMSQNYQDsPGPEVIVNNQcSTSSLQk	15	2	1	F1SIC8	TBC1D21	TBC1 domain family member 21	N-Term(iTRAQ8plex); S13(Phospho); C24(Carbamidomethyl); K31(iTRAQ8plex)	0.928537	S(1): 0.0; S(7): 0.0; Y(10): 0.0; S(13): 92.9; S(25): 3.4; T(26): 3.4; S(27): 0.1; S(28): 0.1	208.278	0.943703	6	7.25778	1.04225	6	8.85287	1.01327	6	15.0693	1.0277	6	9.75608	0.656673	6	24.9477	0.51492	6	8.59915	0.647684	6	15.4512	0.620316	6	18.6519	27.8	0.320798	4	4052.86	-0.0803851	0	0.605821	5.41939e-05	0.0036555
eFADSIsk	9	2	1	F1RW21	AKAP4	A-kinase anchor protein 4	N-Term(iTRAQ8plex); S7(Phospho); K8(iTRAQ8plex)	1	S(5): 0.0; S(7): 100.0	170.865	0.974002	9	4.55659	1.05396	9	4.32135	0.924113	9	10.5959	1.03443	9	14.8669	0.571891	9	22.4815	0.653422	9	7.28278	0.628948	9	16.475	0.572782	9	20.4014	25.32	0.222674	3	1584.81	0.270325	0	0.608815	3.65304e-05	0.000480519
sTTssGTLSk	8	1	1	F1RW21	AKAP4	A-kinase anchor protein 4	N-Term(iTRAQ8plex); S4(Phospho); S5(Phospho); K10(iTRAQ8plex)	0.91605	S(1): 2.8; T(2): 2.8; T(3): 2.8; S(4): 91.7; S(5): 99.9; T(7): 0.1; S(9): 0.0	126.524	0.933099	6	9.01154	1.0442	6	9.34475	0.953872	6	9.61304	1.04452	6	2.57924	0.635672	6	19.7004	0.577058	6	18.5052	0.616777	6	22.5892	0.594865	6	19.5704	17.9	0.885508	2	1736.83	-2.92885	0	0.609799	1.94533e-05	0.00035659
vIcFVDVsTLNVEDk	4	2	1	F1RQD7	FAM71B	Family with sequence similarity 71, member B	N-Term(iTRAQ8plex); C3(Carbamidomethyl); S8(Phospho); K15(iTRAQ8plex)	0.5	S(8): 50.0; T(9): 50.0	87.5269	1.16815	2	9.92716	0.951067	2	10.0446	1.06032	2	6.5622	0.855711	2	6.3901	0.470242	2	70.2728	0.541649	2	36.4149	0.699078	2	0.833247	0.750906	2	13.7383	22.04	0.80616	3	2426.23	-6.91149	0	0.610093	0.00586816	0.000240678
iAsEMAHDAVEMTsAEMR	20	2	1	F1RW21	AKAP4	A-kinase anchor protein 4	N-Term(iTRAQ8plex); S3(Phospho); S14(Phospho)	0.965702	S(3): 100.0; T(13): 3.4; S(14): 96.6	248.746	1.05228	13	6.77038	0.945777	13	7.56544	1.05893	13	8.5227	0.941467	13	9.53181	0.642108	13	24.065	0.574182	13	35.7138	0.616687	13	12.4248	0.617667	13	6.19239	35.89	0.00998324	3	2443	-1.27309	0	0.612898	3.42796e-05	0.0169206
lVYLLRPPVEscssTPTLQTGDVTTEDDk	39	2	1	F1RW21	AKAP4	A-kinase anchor protein 4	N-Term(iTRAQ8plex); S11(Phospho); C12(Carbamidomethyl); S13(Phospho); S14(Phospho); K29(iTRAQ8plex)	0.482982	Y(3): 0.0; S(11): 100.0; S(13): 96.6; S(14): 51.7; T(15): 51.7; T(17): 0.0; T(20): 0.0; T(24): 0.0; T(25): 0.0	215.432	0.931659	16	17.0281	1.00143	16	6.48361	1.04294	16	6.62024	1.00113	16	4.01721	0.604316	16	15.7383	0.615254	16	10.6228	0.618438	16	22.141	0.606778	16	22.7034	40.08	0.0170186	4	4069.9	0.18824	0	0.614707	3.23733e-06	0.00034409
vVHAsVcNILk	2	1	1	F1RQD7	FAM71B	Family with sequence similarity 71, member B	N-Term(iTRAQ8plex); S5(Phospho); C7(Carbamidomethyl); K11(iTRAQ8plex)	1	S(5): 100.0	227.316	0.922559	2	22.3587	0.938881	2	25.2163	1.13728	2	11.2966	0.984713	2	5.2183	0.680505	2	6.60831	0.512106	2	24.5937	0.610543	2	18.6129	0.649838	2	1.83664	28.39	0.124377	3	1928.06	-2.78149	0	0.615798	0.00077189	7.6545e-05
sTTsSGTLSk	6	1	1	F1RYK8	FSIP2	Fibrous sheath-interacting protein 2	N-Term(iTRAQ8plex); S4(Phospho); K10(iTRAQ8plex)	0.000426902	S(1): 49.3; T(2): 49.3; T(3): 1.4; S(4): 0.0; S(5): 0.0; T(7): 0.0; S(9): 0.0	118.871	0.904998	5	1.97147	1.05207	5	6.99944	0.946453	5	2.66227	1.09339	5	1.92788	0.659367	5	9.7695	0.566336	5	26.6692	0.641819	5	4.17601	0.607336	5	4.20423	23.82	0.326776	3	1656.87	-0.744018	0	0.619193	0.000230133	0.00331166
vDLYsPTGQQDQDRk	15	2	1	F1RQD7	FAM71B	Family with sequence similarity 71, member B	N-Term(iTRAQ8plex); S5(Phospho); K15(iTRAQ8plex)	0.981027	Y(4): 0.0; S(5): 98.1; T(7): 1.9	305.004	0.960023	15	6.63566	1.05624	15	5.04914	0.971583	15	7.13034	0.980143	15	5.04598	0.635267	15	13.4676	0.620392	15	12.2175	0.632015	15	25.3289	0.572633	15	17.4325	25.23	0.335006	3	2438.21	-1.48226	1	0.62004	7.04632e-06	0.00130245
cIDEFsTR	1	1	1	F1RW21	AKAP4	A-kinase anchor protein 4	N-Term(iTRAQ8plex); C1(Carbamidomethyl); S6(Phospho)	0.984255	S(6): 98.4; T(7): 1.6	140.51	1.11521	1		0.995178	1		1.04245	1		0.877751	1		0.607855	1		0.697639	1		0.588537	1		0.606217	1		10.22	2.1959	2	1411.62	-1.09714	0	0.620319	0.000463513	0.000122906
lEMTAskNTNNNQSPSTPPAk	8	2	1	Q29077	ODF1	Outer dense fiber protein 1	N-Term(iTRAQ8plex); S6(Phospho); K7(iTRAQ8plex); K21(iTRAQ8plex)	0.499987	T(4): 50.0; S(6): 50.0; T(9): 0.0; S(14): 0.0; S(16): 0.0; T(17): 0.0	192.095	0.801298	7	6.45841	1.06086	7	3.8129	0.971561	7	3.24113	1.04572	7	7.64311	0.615461	7	12.5377	0.646293	7	9.78063	0.60237	7	12.2594	0.543146	7	10.4467	26.11	0.380462	4	3222.65	-3.18798	1	0.62052	0.00113536	0.00224172
lQVQVsGEGkAPAk	3	1	1	F1RW21	AKAP4	A-kinase anchor protein 4	N-Term(iTRAQ8plex); S6(Phospho); K10(iTRAQ8plex); K14(iTRAQ8plex)	1	S(6): 100.0	136.627	0.898078	3	5.16743	1.02959	3	0.259239	0.980794	3	0.0805313	1.11993	3	9.88634	0.607907	3	8.75205	0.560345	3	6.59136	0.67242	3	11.6507	0.666924	3	1.44058	10.4	7.57881	4	2404.36	-3.61254	1	0.62248	0.000388019	0.00450756
sVGEVLQSVLR	6	2	1	I3LJA4	ACTL11	Actin-like 11	N-Term(iTRAQ8plex); S1(Phospho)	1	S(1): 100.0; S(8): 0.0	259.663	0.997997	6	18.5606	1.02621	6	6.90851	0.994081	6	6.24695	1.00058	6	8.6847	0.62568	6	18.6405	0.712254	6	9.24801	0.594959	6	3.79234	0.57031	6	17.7213	45.17	0.00204804	2	1570.85	-1.32533	0	0.622862	2.11891e-05	0.00201391
gTAHDEDEEPLISTLSQEDQmsEQDGRPQR	8	1	1	A0A286ZQX0	AKAP3	A-kinase anchor protein 3	N-Term(iTRAQ8plex); M21(Oxidation); S22(Phospho)	0.884292	T(2): 0.0; S(13): 3.9; T(14): 3.9; S(16): 3.9; S(22): 88.4	130.211	1.37249	2	17.002	0.828904	2	13.7814	1.04684	2	7.34929	0.804791	2	18.1796	0.640069	2	29.6698	0.65583	2	12.7153	0.564397	2	19.7535	0.669863	2	1.17838	3.98	54.4125	4	3798.67	0.53407	0	0.624266	0.0292114	0.000253317
fAVFGEsSSSGTEmNNk	13	1	1	F1S2W0	FAM71A	Family with sequence similarity 71, member A	N-Term(iTRAQ8plex); S7(Phospho); M14(Oxidation); K17(iTRAQ8plex)	0.908812	S(7): 90.9; S(8): 2.3; S(9): 2.3; S(10): 2.3; T(12): 2.3	214.519	1.5471	5	16.7057	0.808841	5	2.63903	0.982365	5	9.997	0.845727	5	26.017	0.678724	5	39.4991	0.619934	5	18.0472	0.674387	5	23.0136	0.653615	5	32.6585	19.16	1.08477	3	2496.15	-1.17908	0	0.627782	0.0638492	0.0600019
lIGAHPHcQPscSk	2	1	1	I3LPE2	TPPP3	Tubulin polymerization-promoting protein family member 2	N-Term(iTRAQ8plex); C8(Carbamidomethyl); S11(Phospho); C12(Carbamidomethyl); K14(iTRAQ8plex)	0.973113	S(11): 97.3; S(13): 2.7	119.871	0.8814	2	6.35103	0.96505	2	7.88891	1.0468	2	7.00479	1.08898	2	8.10823	0.532635	2	8.04484	0.641344	2	17.8093	0.599236	2	22.8242	0.728284	2	25.2868	14	4.34932	4	2280.12	-2.34607	0	0.628165	0.000951669	0.115537
lNLESRGsPGTETPIR	4	1	1	F1RYK8	FSIP2	Fibrous sheath-interacting protein 2	N-Term(iTRAQ8plex); S8(Phospho)	0.999102	S(5): 0.1; S(8): 99.9; T(11): 0.0; T(13): 0.0	213.307	1.07383	4	7.21163	1.03857	4	1.50656	0.95545	4	5.19064	0.941108	4	0.889563	0.598938	4	1.82126	0.572496	4	8.71051	0.688038	4	11.5373	0.679284	4	20.7568	14.76	3.4656	3	2111.08	1.57968	1	0.63327	0.000143596	0.00392471
vPWMPPGkSsAR	8	3	1	I3LJA4	ACTL11	Actin-like 11	N-Term(iTRAQ8plex); K8(iTRAQ8plex); S10(Phospho)	0.988304	S(9): 1.2; S(10): 98.8	281.414	0.865898	4	2.71958	1.10481	4	3.01931	0.942734	4	1.80889	1.05312	4	3.37491	0.651113	4	25.4865	0.609562	4	12.4776	0.637822	4	3.60761	0.617893	4	6.06175	18.36	1.14079	3	2001.05	-4.28447	1	0.6344	0.000566743	0.000914889
lVsTEsLR	1	2	2	F1RR82	ODF2	Outer dense fiber protein 2	N-Term(iTRAQ8plex); S3(Phospho); S6(Phospho)	0.99936	S(3): 99.9; T(4): 0.1; S(6): 100.0	168.801	1.20061	1		1.03363	1		0.886393	1		0.902312	1		0.642854	1		0.650204	1		0.672884	1		0.613805	1		21.79	0.191381	2	1368.65	-1.52249	0	0.641258	0.00275366	0.0025992
lVSTEsLR	8	2	2	F1SE68	SPATA18	Spermatogenesis associated 18	N-Term(iTRAQ8plex); S6(Phospho)	0.999638	S(3): 0.0; T(4): 0.0; S(6): 100.0	159.666	1.00638	8	2.70638	1.02031	8	5.67018	1.03146	8	4.74011	0.979985	8	2.66119	0.651174	8	7.26695	0.641419	8	6.8698	0.643755	8	4.42956	0.653712	8	4.48633	25.91	0.107965	2	1288.68	-1.22068	0	0.641401	6.7755e-08	0.00924257
nTNNNQSPstPPAksPSNQR	12	2	1	F1SE68	SPATA18	Spermatogenesis associated 18	N-Term(iTRAQ8plex); S9(Phospho); T10(Phospho); K14(iTRAQ8plex); S15(Phospho)	0.0430274	T(2): 0.0; S(7): 0.0; S(9): 100.0; T(10): 100.0; S(15): 4.3; S(17): 95.7	258.467	0.899598	12	16.7243	1.06484	12	1.95472	0.954106	12	6.15308	1.04323	12	6.63717	0.635743	12	7.27268	0.640369	12	11.0351	0.58869	12	14.7549	0.686833	12	19.1885	21.24	0.64602	3	2987.32	-1.92482	1	0.644064	0.000189673	1.02988e-05
aQsQAQLVTETAk	5	1	1	F1RW21	AKAP4	A-kinase anchor protein 4	N-Term(iTRAQ8plex); S3(Phospho); K13(iTRAQ8plex)	1	S(3): 100.0; T(9): 0.0; T(11): 0.0	296.745	1.31264	5	5.94306	0.877249	5	4.62263	1.1112	5	2.97446	0.810963	5	18.748	0.551768	5	46.4653	0.603502	5	25.1753	0.65733	5	18.1079	0.857757	5	17.952	46.64	0.00230969	3	2063.1	-1.85502	0	0.649397	0.0348983	0.00113377
iGPQQcIsTSVGPSAsQR	24	2	1	A0A287AI93	IQCN	IQ motif containing N	N-Term(iTRAQ8plex); C6(Carbamidomethyl); S8(Phospho); S16(Phospho)	0.970186	S(8): 97.1; T(9): 2.9; S(10): 0.0; S(14): 0.1; S(16): 99.9	266.585	1.01083	12	6.27116	0.935308	12	9.62624	1.16081	12	22.5603	0.922781	12	11.9485	0.641777	12	18.5735	0.646703	12	11.7078	0.695076	12	22.6275	0.634944	12	17.934	41.52	0.00445366	3	2337.06	-2.36067	0	0.649796	0.000773288	0.0691468
cTEEFsQENLSVR	9	2	1	A0A287A2L2	RAB2B	Ras-related protein Rab-2B	N-Term(iTRAQ8plex); C1(Carbamidomethyl); S6(Phospho)	1	T(2): 0.0; S(6): 100.0; S(11): 0.0	288.98	1.07932	9	2.55513	1.00085	9	4.12371	0.994551	9	2.7874	0.921381	9	9.38682	0.703588	9	11.0714	0.638085	9	5.28998	0.595081	9	11.7304	0.661367	9	8.76428	55.35	0.000155207	2	1982.88	-1.49766	0	0.650163	0.000114731	0.00330433
vAsELVNETVSTcSNNATSDkTPGSGDR	84	4	1	A0A286ZK47	LOC100626097	Fibrous sheath-interacting protein 2-like	N-Term(iTRAQ8plex); S3(Phospho); C13(Carbamidomethyl); K21(iTRAQ8plex)	1	S(3): 100.0; T(9): 0.0; S(11): 0.0; T(12): 0.0; S(14): 0.0; T(18): 0.0; S(19): 0.0; T(22): 0.0; S(25): 0.0	465.27	0.958003	48	5.99156	1.06373	48	6.2819	0.969947	48	6.80229	1.02794	48	7.54736	0.665281	48	21.1355	0.642214	48	20.5352	0.673496	48	14.184	0.638909	48	28.2382	60.16	0.00015108	4	3584.69	-1.92668	1	0.651778	1.10781e-05	0.000792685
dAAEVSsQcGcER	18	1	1	A0A286ZQX0	AKAP3	A-kinase anchor protein 3	N-Term(iTRAQ8plex); S7(Phospho); C9(Carbamidomethyl); C11(Carbamidomethyl)	0.98649	S(6): 1.4; S(7): 98.6	270.906	0.960989	13	6.4345	1.00414	13	4.86586	1.04992	13	6.45072	0.98301	13	5.85809	0.714452	13	34.6701	0.687792	13	49.836	0.587422	13	58.543	0.62673	13	46.8363	50.87	0.000143641	2	1852.75	-0.317669	0	0.654417	5.76164e-05	0.000168387
lTQsNAILR	9	13	1	I3LJA4	ACTL11	Actin-like 11	N-Term(iTRAQ8plex); S4(Phospho)	0.999997	T(2): 0.0; S(4): 100.0	253.081	0.982945	9	5.45895	1.00354	9	6.53045	0.997735	9	5.41775	1.00085	9	4.85068	0.63954	9	11.4141	0.679872	9	6.79804	0.651606	9	11.0309	0.643346	9	7.29212	25.84	0.138517	2	1399.76	-0.730743	0	0.656039	4.65329e-08	0.000494386
sMVLGYWDIR	9	1	1	F1S605	GSTM3	Glutathione S-transferase	N-Term(iTRAQ8plex); S1(Phospho)	1	S(1): 100.0; Y(6): 0.0	253.142	0.981922	8	5.31543	1.05393	9	5.61281	0.963242	9	4.60437	1.01606	9	3.35176	0.666016	7	11.0087	0.650254	7	5.84428	0.665593	7	10.0757	0.655193	8	11.4141	31.9	0.0323473	2	1623.79	-1.26766	0	0.656775	2.71701e-06	8.25184e-06
eAEkPWELLsVMRSQDWLPQEGSVR	2	1	1	F1S605	GSTM3	Glutathione S-transferase	N-Term(iTRAQ8plex); K4(iTRAQ8plex); S10(Phospho)	0.499196	S(10): 49.9; S(14): 49.9; S(23): 0.2	84.9254	0.903963	1		1.11223	1		0.849262	1		1.10063	1		0.580782	1		0.662901	1		0.697598	1		0.667654	1		5.16	55.7917	4	3658.84	-5.11034	1	0.657811	0.00324373	6.72302e-05
vIPGskTAVTHDR	4	1	1	I3L912	FAM205A	Protein FAM205A	N-Term(iTRAQ8plex); S5(Phospho); K6(iTRAQ8plex)	0.499952	S(5): 50.0; T(7): 50.0; T(10): 0.0	165.286	0.969681	4	10.4704	1.0181	4	12.8849	0.979392	4	5.85927	1.04287	4	6.32103	0.715415	4	20.3583	0.651508	4	3.77446	0.728589	4	12.7402	0.542494	4	5.19588	16.43	2.25348	4	2069.13	-2.30422	1	0.65785	0.000291784	0.0105224
vALsAEQk	3	1	1	F1RQD7	FAM71B	Family with sequence similarity 71, member B	N-Term(iTRAQ8plex); S4(Phospho); K8(iTRAQ8plex)	1	S(4): 100.0	165.647	0.918671	3	3.66484	1.02322	3	8.2323	1.04382	3	5.05818	1.03243	3	1.46372	0.739085	3	8.64372	0.706224	3	13.0569	0.683174	3	20.9847	0.516526	3	7.62428	34.63	0.0303028	3	1533.84	-4.61994	0	0.658268	0.000981941	0.00156009
vLIAAHGNsLR	3	3	2	A0A287A4D1	IQCF5	IQ domain-containing protein F5	N-Term(iTRAQ8plex); S9(Phospho)	1	S(9): 100.0	223.971	0.796878	3	11.4318	1.09043	3	18.6177	1.15035	3	0.790204	1.0044	3	21.56	0.729753	3	41.3528	0.800043	3	17.9845	0.87238	3	17.9752	0.261895	3	32.5916	36.02	0.0201528	3	1534.84	0.631158	0	0.659088	0.0720173	0.00398773
yALGFQHALsPsASSckHk	1	2	1	B5KJG2	PGAM2	Phosphoglycerate mutase 2	N-Term(iTRAQ8plex); S10(Phospho); S12(Phospho); C16(Carbamidomethyl); K17(iTRAQ8plex); K19(iTRAQ8plex)	0.166667	Y(1): 0.0; S(10): 50.0; S(12): 50.0; S(14): 50.0; S(15): 50.0	98.0412	0.984276	1		0.999728	1		1.0669	1		0.95974	1		0.701171	1		0.640165	1		0.623121	1		0.68346	1		6.44	34.8084	4	3161.56	-5.75559	1	0.660223	2.43476e-05	0.128353
aEEILtsDEDEVVLGEVVk	1	2	1	F1RW21	AKAP4	A-kinase anchor protein 4	N-Term(iTRAQ8plex); T6(Phospho); S7(Phospho); K19(iTRAQ8plex)	1	T(6): 100.0; S(7): 100.0	203.97	1.06484	1		0.962846	1		1.14932	1		0.860014	1		0.737142	1		0.66373	1		0.660836	1		0.606352	1		21.28	0.972992	3	2842.38	-2.09772	0	0.660898	0.00240489	0.000272693
mAEEPLsNTSDAVLLPIR	3	2	1	A0A286ZK47	LOC100626097	Fibrous sheath-interacting protein 2-like	N-Term(iTRAQ8plex); M1(Oxidation); S7(Phospho)	0.333333	S(7): 33.3; T(9): 33.3; S(10): 33.3	116.967	1.01781	1		0.822365	1		1.06029	1		1.10678	1		0.663167	1		0.577638	1		0.787873	1		0.622166	1		2.72	57.2786	3	2356.18	0.222096	0	0.661513	0.0045941	0.0082809
vtSPTYVMVDDSk	2	1	1	A0A288CG60	SUN5	SUN domain-containing protein 5	N-Term(iTRAQ8plex); T2(Phospho); K13(iTRAQ8plex)	0.000443409	T(2): 0.0; S(3): 0.0; T(5): 50.0; Y(6): 50.0; S(12): 0.0	130.416	0.897786	2	1.52692	1.10914	2	5.58861	0.907348	2	1.47245	1.05833	2	5.57445	0.615035	2	11.7588	0.682267	2	10.215	0.643553	2	15.3132	0.687901	2	3.00836	14.36	3.42436	3	2130.07	1.86453	0	0.66172	0.000969316	0.0138083
lHQtSRDALEQQk	2	3	1	I6R469	CABYR-3	Calcium binding tyrosine-(Y)-phosphorylation regulated transcript variant 3	N-Term(iTRAQ8plex); T4(Phospho); K13(iTRAQ8plex)	0.5	T(4): 50.0; S(5): 50.0	121.059	0.934744	1		1.00527	1		0.990962	1		1.05854	1		0.641867	1		0.775524	1		0.645914	1		0.577506	1		14.84	3.44172	4	2242.18	-1.12359	1	0.661937	0.000448812	0.00398205
lIYLLRPPVDSNsSTYAIPAGDMIcMPVPEEEDRR	5	1	1	F1SMN4	CCDC136	Coiled-coil domain-containing protein 136	N-Term(iTRAQ8plex); S13(Phospho); C25(Carbamidomethyl)	0.199765	Y(3): 0.1; S(11): 20.0; S(13): 20.0; S(14): 20.0; T(15): 20.0; Y(16): 20.0	88.3034	1.18421	1		0.978358	1		1.00312	1		0.870448	1		0.563542	1		0.553983	1		0.801959	1		0.761948	1		1.33	153.057	4	4389.13	1.27565	1	0.664357	0.0103064	0.00220062
eQFQDILAQIPLtR	7	1	1	F1S2W0	FAM71A	Family with sequence similarity 71, member A	N-Term(iTRAQ8plex); T13(Phospho)	1	T(13): 100.0	225.786	0.607719	7	34.6971	1.21835	7	4.4785	1.42674	7	15.3641	0.614969	7	7.44663	0.66186	7	28.877	0.6862	7	35.3669	0.663697	7	74.2134	0.559552	7	47.9815	37.86	0.0160981	3	2056.08	-1.48043	0	0.664803	0.176422	0.0269436
sHDGGmSQNYQDsPGPEVIVNNQcSTSSLQk	4	2	1	A0A286ZXT4	EFCAB6	EF-hand calcium-binding domain-containing protein 6	N-Term(iTRAQ8plex); M6(Oxidation); S13(Phospho); C24(Carbamidomethyl); K31(iTRAQ8plex)	0.0464482	S(1): 94.9; S(7): 0.2; Y(10): 0.2; S(13): 4.6; S(25): 0.0; T(26): 0.0; S(27): 0.0; S(28): 0.0	110.921	0.959981	1		0.740428	1		1.18499	1		1.12741	1		0.680267	1		0.486534	1		0.815445	1		0.686793	1		21.78	1.34043	4	4068.85	-1.77045	0	0.665129	0.0317725	0.272443
lEMtASkNTNNNQSPStPPAk	16	2	1	F1RW21	AKAP4	A-kinase anchor protein 4	N-Term(iTRAQ8plex); T4(Phospho); K7(iTRAQ8plex); T17(Phospho); K21(iTRAQ8plex)	0.959136	T(4): 96.0; S(6): 2.0; T(9): 2.0; S(14): 0.0; S(16): 0.0; T(17): 99.9	207.567	0.876556	10	6.99136	1.07966	10	4.26798	0.890486	10	5.43906	1.1101	10	3.4404	0.665455	10	6.50292	0.669115	10	8.23332	0.690482	10	2.84799	0.608372	10	12.8411	22.09	0.999951	4	3302.62	-2.08264	1	0.665544	0.00205199	0.0642699
lVYLLRPPVEScSsTPTLQTGDVTTEDDk	44	2	1	F1RW21	AKAP4	A-kinase anchor protein 4	N-Term(iTRAQ8plex); C12(Carbamidomethyl); S14(Phospho); K29(iTRAQ8plex)	0.494319	Y(3): 0.0; S(11): 0.0; S(13): 49.4; S(14): 49.4; T(15): 1.0; T(17): 0.0; T(20): 0.0; T(24): 0.0; T(25): 0.0	243.341	0.992631	10	4.8604	1.043	10	2.58134	0.938708	10	8.56885	1.01757	10	5.38221	0.623541	10	16.8535	0.73355	10	12.3562	0.669727	10	7.99364	0.638496	10	23.9472	30.47	0.149512	4	3909.97	1.76841	0	0.667678	5.65467e-05	0.00725354
tLkDEIAVLsAEk	2	3	2	F1RQD7	FAM71B	Family with sequence similarity 71, member B	N-Term(iTRAQ8plex); K3(iTRAQ8plex); S10(Phospho); K13(iTRAQ8plex)	1	T(1): 0.0; S(10): 100.0	160.934	1.03204	2	1.63635	1.05192	2	4.5714	0.889099	2	2.41107	1.0182	2	7.62069	0.680707	2	6.21492	0.830807	2	25.774	0.554082	2	18.2831	0.60181	2	12.79	20.21	0.777958	4	2409.36	-5.39976	1	0.668313	0.00344299	0.000493161
fFNYINLNAVsNk	3	1	1	F1SE68	SPATA18	Spermatogenesis associated 18	N-Term(iTRAQ8plex); S11(Phospho); K13(iTRAQ8plex)	1	Y(4): 0.0; S(11): 100.0	153.093	1.30528	3	10.6193	0.882389	3	6.70041	0.968104	3	10.1711	0.904315	3	3.59515	0.522498	3	8.22117	0.744718	3	6.21985	0.740683	3	7.74426	0.706487	3	2.22566	28.64	0.148877	3	2232.15	-6.20643	0	0.668553	0.023628	0.011001
qDGPVPkPHsVsLSDADTR	7	2	1	F1ST87	CCIN	Calicin	N-Term(iTRAQ8plex); K7(iTRAQ8plex); S10(Phospho); S12(Phospho)	0.498688	S(10): 99.9; S(12): 50.0; S(14): 50.0; T(18): 0.1	165.891	0.97131	3	3.73266	1.02522	3	0.922607	1.00549	3	2.802	0.983393	3	0.292722	0.667225	3	1.42438	0.668062	3	7.69253	0.674634	3	2.60671	0.675505	3	5.00577	22.58	0.75469	4	2774.33	-1.1196	0	0.673814	1.79163e-07	0.0515168
iTksQVVESQsEkELLcR	1	2	1	A0A287BBB5	VAPA	Vesicle-associated membrane protein-associated protein A	N-Term(iTRAQ8plex); K3(iTRAQ8plex); S4(Phospho); S11(Phospho); K13(iTRAQ8plex); C17(Carbamidomethyl)	0.998072	T(2): 0.1; S(4): 99.9; S(9): 0.1; S(11): 99.9	264.761	0.847313	1		1.15339	1		0.826303	1		1.12692	1		0.671153	1		0.634705	1		0.745475	1		0.612892	1		12.15	9.71907	3	3206.66	-0.941242	2	0.673818	0.0130673	1.27086e-05
eYRsQDsIck	1	1	1	F1SMN4	CCDC136	Coiled-coil domain-containing protein 136	N-Term(iTRAQ8plex); S4(Phospho); S7(Phospho); C9(Carbamidomethyl); K10(iTRAQ8plex)	0.5	Y(2): 50.0; S(4): 50.0; S(7): 100.0	197.31	0.957705	1		0.983937	1		1.01098	1		1.04334	1		0.652537	1		0.645165	1		0.65637	1		0.74104	1		4.98	16.0432	3	2053.92	-1.88329	1	0.67446	3.04306e-05	0.0321099
nLskPELNk	2	3	2	F1RYK8	FSIP2	Fibrous sheath-interacting protein 2	N-Term(iTRAQ8plex); S3(Phospho); K4(iTRAQ8plex); K9(iTRAQ8plex)	1	S(3): 100.0	166.401	0.997217	2	18.6939	1.02164	2	0.450036	0.888022	2	12.1726	1.06853	2	6.10148	0.661242	2	1.54639	0.671061	2	10.9238	0.642391	2	17.8537	0.711655	2	23.481	14.53	2.75202	4	2035.16	-6.08891	0	0.675741	0.000222938	0.000314351
vSsPSGTEEk	4	2	1	F1RYK8	FSIP2	Fibrous sheath-interacting protein 2	N-Term(iTRAQ8plex); S3(Phospho); K10(iTRAQ8plex)	0.499738	S(2): 50.0; S(3): 50.0; S(5): 0.1; T(7): 0.0	94.7989	0.946412	2	4.89985	0.998278	2	11.7125	1.01599	2	3.21048	1.02786	2	11.8522	0.680225	2	1.27209	0.728799	2	12.9876	0.646276	2	0.325108	0.640968	2	14.3097	17.05	1.24558	3	1708.86	-0.361822	0	0.676003	2.08351e-05	0.00126848
hVDPPsPR	7	3	1	A0A286ZK47	LOC100626097	Fibrous sheath-interacting protein 2-like	N-Term(iTRAQ8plex); S6(Phospho)	1	S(6): 100.0	183.667	0.97264	7	16.675	1.02461	7	10.7547	1.00043	7	12.6409	1.04602	7	4.62541	0.676929	7	10.3546	0.722991	7	4.87483	0.713192	7	3.66746	0.634055	7	12.7033	15.89	0.963544	3	1288.63	-1.26661	0	0.67937	1.49642e-05	0.000251915
lMtPPEAk	1	1	1	F1S6E2	SPATA6	Spermatogenesis-associated protein 6	N-Term(iTRAQ8plex); T3(Phospho); K8(iTRAQ8plex)	1	T(3): 100.0	121.504	0.823484	1		0.972387	1		1.45148	1		0.794496	1		0.689194	1		0.799086	1		0.633616	1		0.627544	1		15.81	1.52598	3	1574.84	-5.06888	0	0.680244	0.0855876	0.00019417
sETMETIIIETksI	9	1	1	F1RS61	EFHB	EF-hand domain-containing family member B	N-Term(iTRAQ8plex); K12(iTRAQ8plex); S13(Phospho)	0.978358	S(1): 0.0; T(3): 0.0; T(6): 0.0; T(11): 2.2; S(13): 97.8	187.943	0.952725	7	3.80742	0.944363	7	7.89209	1.08347	7	16.3389	1.01738	7	10.2935	0.667913	7	27.0855	0.673571	7	9.85262	0.715089	7	10.9834	0.667786	7	12.7774	40.59	0.00856385	3	2283.2	-1.83142	1	0.681442	8.91721e-05	0.148074
lEMTASkNTNNNQSPstPPAksPSNQR	3	2	1	F1RQD7	FAM71B	Family with sequence similarity 71, member B	N-Term(iTRAQ8plex); K7(iTRAQ8plex); S16(Phospho); T17(Phospho); K21(iTRAQ8plex); S22(Phospho)	0.0557062	T(4): 0.0; S(6): 0.0; T(9): 0.0; S(14): 11.9; S(16): 94.0; T(17): 94.0; S(22): 6.4; S(24): 93.6	185.446	0.9038	2	10.1274	1.05838	2	0.0313467	0.877346	2	12.8156	1.12397	2	1.75993	0.743382	2	0.494884	0.703565	2	0.868467	0.622787	2	2.99621	0.631983	2	13.9546	11.59	12.1107	4	4051.88	-6.97574	2	0.68165	0.00314235	0.000663491
dLSLPSATLTVsQk	3	1	1	F1RW21	AKAP4	A-kinase anchor protein 4	N-Term(iTRAQ8plex); S12(Phospho); K14(iTRAQ8plex)	1	S(3): 0.0; S(6): 0.0; T(8): 0.0; T(10): 0.0; S(12): 100.0	196.757	0.977671	3	0.809465	1.04209	3	11.1989	0.959835	3	7.12435	1.04605	3	5.17406	0.61617	3	2.79402	0.757932	3	20.4987	0.670115	3	15.8156	0.709583	3	3.58791	42.4	0.00577454	3	2148.17	-2.62374	0	0.684064	0.000142316	0.0103193
dVGsAcFNIIQSPcFELIPEDEcVER	4	2	1	I3L912	FAM205A	Protein FAM205A	N-Term(iTRAQ8plex); S4(Phospho); C6(Carbamidomethyl); C14(Carbamidomethyl); C23(Carbamidomethyl)	1	S(4): 100.0; S(12): 0.0	254.408	1.08548	4	6.2772	0.981596	4	3.40546	0.988974	4	5.80347	0.94639	4	12.7348	0.614017	4	32.9818	0.736439	4	35.9239	0.576538	4	11.7789	0.812868	4	27.5593	19.45	1.40628	3	3468.54	-1.96228	0	0.684548	0.00227896	0.000912196
eSIFSILsDcTSNsP	24	1	1	A0A287AF38	PROCA1	Protein PROCA1	N-Term(iTRAQ8plex); S8(Phospho); C10(Carbamidomethyl); S14(Phospho)	0.236076	S(2): 0.0; S(5): 26.4; S(8): 26.4; T(11): 26.4; S(12): 26.4; S(14): 94.4	86.2628	0.644035	3	5.33431	1.40159	3	43.8276	0.992227	3	38.7379	1.22323	3	4.51811	0.749769	1		0.700401	2	24.8799	0.731548	2	27.6177	0.735637	3	28.1782	32.95	0.0148802	2	2120.88	-0.945775	0	0.684651	0.0862029	0.00795022
lHSLPsDTALPTTQEVGk	6	1	1	F1STX9	TEX46	Testis-expressed protein 46	N-Term(iTRAQ8plex); S6(Phospho); K18(iTRAQ8plex)	0.493929	S(3): 49.4; S(6): 49.4; T(8): 1.2; T(12): 0.0; T(13): 0.0	227.639	1.12504	3	2.74458	0.977592	3	4.96845	0.935417	3	4.15566	0.976216	3	8.50989	0.670175	3	7.95084	0.796305	3	5.92979	0.630573	3	11.1992	0.655031	3	9.158	22.62	0.681308	3	2582.36	-2.39289	0	0.685577	0.00130315	0.148896
sPQSVLSSQGPIPPQLSTLSQTPNQPQsPk	11	1	1	F1RYK8	FSIP2	Fibrous sheath-interacting protein 2	N-Term(iTRAQ8plex); S28(Phospho); K30(iTRAQ8plex)	0.999999	S(1): 0.0; S(4): 0.0; S(7): 0.0; S(8): 0.0; S(17): 0.0; T(18): 0.0; S(20): 0.0; T(22): 0.0; S(28): 100.0	165.408	0.970998	2	2.38718	1.05269	2	2.86567	1.00082	2	4.335	0.974738	2	2.725	0.803314	2	0.643294	0.58359	2	6.6768	0.600664	2	47.1428	0.754488	2	21.9335	8.08	27.2683	4	3816.98	-5.17879	0	0.685643	0.00164582	0.00506043
kVAsLIISGVSDFPLDTVR	5	1	1	A0A287AQA6	SPEM3	SPEM family member 3	N-Term(iTRAQ8plex); K1(iTRAQ8plex); S4(Phospho)	1	S(4): 100.0; S(8): 0.0; S(11): 0.0; T(17): 0.0	172.06	0.773145	5	31.3987	0.998821	5	19.9118	1.07925	5	2.9494	1.11844	5	20.768	0.78269	5	40.5139	0.691182	5	69.1391	0.694775	5	62.1869	0.553133	4	65.9427	36.76	0.0216978	3	2705.51	0.748377	1	0.685647	0.0137518	0.00616604
dNPQtPPQPQsPR	2	1	1	F1RYK8	FSIP2	Fibrous sheath-interacting protein 2	N-Term(iTRAQ8plex); T5(Phospho); S11(Phospho)	1	T(5): 100.0; S(11): 100.0	192.349	0.930986	2	10.5759	1.07268	2	5.67909	0.969529	2	17.866	0.988707	2	28.9894	0.744979	2	5.04239	0.587486	2	21.6785	0.767669	2	13.475	0.621947	2	36.4209	22.24	0.188962	2	1925.84	-4.65122	0	0.687064	0.00117817	0.0334826
yALGFQHALsPSAssckHk	17	2	1	Q5S233	SMCP	Mitochondrial associated cysteine-rich protein	N-Term(iTRAQ8plex); S10(Phospho); S14(Phospho); S15(Phospho); C16(Carbamidomethyl); K17(iTRAQ8plex); K19(iTRAQ8plex)	0.996099	Y(1): 0.0; S(10): 100.0; S(12): 0.4; S(14): 99.8; S(15): 99.8	231.677	0.786642	9	8.28698	1.1726	9	8.31227	0.883892	9	4.91653	1.11845	9	3.45768	0.744311	9	10.8932	0.667961	9	11.8708	0.662405	9	3.64841	0.65176	9	1.92106	24.81	0.485478	4	3241.54	-1.4781	1	0.688218	0.0173048	0.00464286
iAAYMQsDR	3	1	1	F1RW21	AKAP4	A-kinase anchor protein 4	N-Term(iTRAQ8plex); S7(Phospho)	1	Y(4): 0.0; S(7): 100.0	181.677	1.02478	3	2.5763	1.06307	3	1.04648	0.983919	3	1.77456	0.959712	3	1.9875	0.704662	3	9.54277	0.671452	3	5.83175	0.689883	3	10.8824	0.710283	3	2.37116	24.68	0.109952	2	1438.67	-2.12584	0	0.688651	1.35051e-05	0.0402895
eLSRPsATR	1	1	1	F1S605	GSTM3	Glutathione S-transferase	N-Term(iTRAQ8plex); S6(Phospho)	0.5	S(3): 50.0; S(6): 50.0; T(8): 0.0	136.233	0.973282	1		0.950024	1		1.07121	1		1.01242	1		0.680297	1		0.672217	1		0.686674	1		0.731096	1		15.03	1.9534	3	1400.72	0.866906	0	0.691373	4.50969e-05	0.000186616
aVLSAcsSYFRAMFcNDHR	5	1	1	A0A287AEH4	FAM205C	Family with sequence similarity 205 member C	N-Term(iTRAQ8plex); C6(Carbamidomethyl); S7(Phospho); C15(Carbamidomethyl)	0.325727	S(4): 2.3; S(7): 32.6; S(8): 32.6; Y(9): 32.6	44.2184	1.00632	3	7.47806	0.942568	3	1.45947	1.14963	3	1.97252	0.922687	3	3.1631	0.74608	3	6.85572	0.686638	3	74.083	0.596074	3	29.3327	0.753168	3	13.344	16.71	1.48887	2	2676.17	-2.93783	1	0.691822	0.00263724	0.000410112
iSPsTDsLAk	30	2	1	F1SGA5	KLHL24	Kelch-like family member 24	N-Term(iTRAQ8plex); S4(Phospho); S7(Phospho); K10(iTRAQ8plex)	0.981496	S(2): 0.0; S(4): 100.0; T(5): 1.9; S(7): 98.2	197.545	0.93011	18	6.73918	1.06937	18	7.30252	0.959098	18	8.64606	1.02765	18	7.0195	0.701163	18	14.9579	0.661948	18	22.1251	0.682203	18	12.8943	0.717071	18	23.1451	28.47	0.100203	2	1786.88	-2.8737	0	0.692981	0.000103628	0.00890799
sAIsLLAAEEEINQLR	41	3	2	F1RW21	AKAP4	A-kinase anchor protein 4	N-Term(iTRAQ8plex); S4(Phospho)	1	S(1): 0.0; S(4): 100.0	400.52	1.09126	41	13.8565	0.974171	41	9.02648	1.01049	41	5.38897	0.955157	41	11.3822	0.70764	41	31.1021	0.719785	41	26.7774	0.685742	41	23.3209	0.689309	41	23.2758	65.22	3.21049e-05	2	2141.11	-1.12252	0	0.695217	6.27093e-05	0.000745004
iDsLMNAVGcLk	15	4	2	F1SE68	SPATA18	Spermatogenesis associated 18	N-Term(iTRAQ8plex); S3(Phospho); C10(Carbamidomethyl); K12(iTRAQ8plex)	1	S(3): 100.0	403.301	0.942895	15	16.1479	1.04334	15	8.97934	0.976679	15	5.46611	1.02836	15	8.77231	0.698256	15	14.7691	0.713191	15	13.4775	0.665713	15	23.9311	0.699841	15	18.6261	41.01	0.00775066	3	2009.04	-1.63948	0	0.695769	2.03781e-05	0.000521271
sLAQDTsAQDTSVQDTSTR	49	1	1	F1RR82	ODF2	Outer dense fiber protein 2	N-Term(iTRAQ8plex); S7(Phospho)	0.999784	S(1): 0.0; T(6): 0.0; S(7): 100.0; T(11): 0.0; S(12): 0.0; T(16): 0.0; S(17): 0.0; T(18): 0.0	298.948	0.99235	22	10.9384	0.987225	22	6.82488	0.990982	22	12.902	1.05134	22	5.47386	0.719546	22	25.2788	0.676867	22	28.7782	0.676196	22	32.3374	0.72911	22	35.0009	48.24	0.00113451	3	2395.09	-1.32711	0	0.696616	6.16265e-06	0.000249221
icSHsPkPETEk	1	4	1	I3LC15	ACE	Angiotensin-converting enzyme	N-Term(iTRAQ8plex); C2(Carbamidomethyl); S5(Phospho); K7(iTRAQ8plex); K12(iTRAQ8plex)	0.968047	S(3): 3.2; S(5): 96.8; T(10): 0.0	111.861	0.974697	1		1.08584	1		0.841928	1		1.0742	1		0.610752	1		0.763739	1		0.697337	1		0.706213	1		11.07	8.87538	4	2405.26	-1.94944	0	0.698586	0.00358684	0.000115036
qSsVQsPR	1	1	1	A0A286ZQX0	AKAP3	A-kinase anchor protein 3	N-Term(iTRAQ8plex); S3(Phospho); S6(Phospho)	0.975443	S(2): 2.5; S(3): 97.5; S(6): 100.0	133.751	0.952153	1		0.961919	1		1.01173	1		1.0682	1		0.74483	1		0.654495	1		0.634248	1		0.773482	1		20.43	0.101895	2	1352.59	-2.30585	0	0.702818	0.000464376	0.0113246
iTELALWTPtLPEk	6	3	1	I3LJA4	ACTL11	Actin-like 11	N-Term(iTRAQ8plex); T10(Phospho); K14(iTRAQ8plex)	0.5	T(2): 0.0; T(8): 50.0; T(10): 50.0	142.831	1.11852	3	11.4951	0.810885	3	6.75146	1.49933	3	11.032	0.720894	3	3.2608	0.623772	3	2.8788	0.978604	3	6.15688	0.644145	3	20.0459	0.67791	3	20.7544	13.73	4.26397	3	2300.27	-2.47721	0	0.704744	0.166625	0.00223573
gTAHDEDEEPLISTLsQEDQMsEQDGRPQR	3	1	1	A0A287A4I2	RSPH1	Radial spoke head component 1	N-Term(iTRAQ8plex); S16(Phospho); S22(Phospho)	0.94819	T(2): 0.0; S(13): 2.6; T(14): 2.6; S(16): 95.0; S(22): 99.8	170.067	0.9657	2	3.19011	1.01145	2	2.8689	0.96135	2	32.9582	1.01808	2	25.665	0.792815	2	15.7796	0.73811	2	19.2151	0.630219	2	9.8098	0.628281	2	6.00798	13.68	4.99688	4	3862.66	5.46029	0	0.705009	0.000533331	0.259195
tVAELDMATcsR	1	1	1	F1S2W0	FAM71A	Family with sequence similarity 71, member A	N-Term(iTRAQ8plex); C10(Carbamidomethyl); S11(Phospho)	0.5	T(1): 0.0; T(9): 50.0; S(11): 50.0	125.832	1.03996	1		1.00276	1		1.01359	1		0.956127	1		0.795415	1		0.685841	1		0.675295	1		0.681669	1		12.33	2.69296	2	1737.79	0.545667	0	0.707357	0.000124755	0.00249984
lkNsNVGLFR	1	1	1	F1RYK8	FSIP2	Fibrous sheath-interacting protein 2	N-Term(iTRAQ8plex); K2(iTRAQ8plex); S4(Phospho)	1	S(4): 100.0	179.516	1.00252	1		1.07251	1		0.963614	1		0.962159	1		0.735404	1		0.703358	1		0.727176	1		0.667211	1		10.37	6.07018	3	1836.03	-3.29641	1	0.708145	6.8102e-05	0.000845474
qGskPGSWGQk	1	1	1	F1RYK8	FSIP2	Fibrous sheath-interacting protein 2	N-Term(iTRAQ8plex); S3(Phospho); K4(iTRAQ8plex); K11(iTRAQ8plex)	0.978011	S(3): 97.8; S(7): 2.2	139.369	0.897654	1		1.08546	1		0.898369	1		1.09009	1		0.720028	1		0.688516	1		0.753371	1		0.673679	1		4.36	35.5994	3	2152.16	-1.74458	0	0.713972	0.00262342	0.000557389
aVIsPDGEcsMDDLSFYVNR	44	2	1	Q5S233	SMCP	Mitochondrial associated cysteine-rich protein	N-Term(iTRAQ8plex); S4(Phospho); C9(Carbamidomethyl); S10(Phospho)	0.999995	S(4): 100.0; S(10): 100.0; S(15): 0.0; Y(17): 0.0	276.273	1.00502	40	13.764	0.984826	40	9.97293	1.01623	40	10.2061	1.01175	40	8.77527	0.749439	40	22.1645	0.686718	40	21.3824	0.757432	40	22.1017	0.676891	40	29.4504	88.44	6.33027e-08	3	2739.14	-0.773055	0	0.714436	1.24238e-05	0.00888956
eVLGSLPNVFsALcLNAR	5	4	1	F1RW21	AKAP4	A-kinase anchor protein 4	N-Term(iTRAQ8plex); S11(Phospho); C14(Carbamidomethyl)	0.999158	S(5): 0.1; S(11): 99.9	153.46	2.12339	3	150.597	0.99218	2	23.8141	1.05029	2	44.3842	1.47753	3	15.6761	0.53582	1		0.801712	1		1.45175	1		1.25208	1		41.1	0.00777023	3	2344.2	-0.136907	0	0.716122	0.275803	0.000176252
nsQSFFSGLFGGSSk	2	1	1	A0A287AA97	HUWE1	HECT, UBA and WWE domain containing 1, E3 ubiquitin protein ligase	N-Term(iTRAQ8plex); S2(Phospho); K15(iTRAQ8plex)	0.499493	S(2): 49.9; S(4): 49.9; S(7): 0.1; S(13): 0.0; S(14): 0.0	65.2372	1.0385	1		0.989885	1		0.640456	1		1.28243	1		0.656616	1		0.489032	1		0.704323	1		0.980471	1		19.82	0.974567	3	2238.1	-1.14696	0	0.716337	0.144479	0.392319
lLQLsAAAVDk	5	2	1	F1RLB6	NAPA	Alpha-soluble NSF attachment protein-like protein	N-Term(iTRAQ8plex); S5(Phospho); K11(iTRAQ8plex)	1	S(5): 100.0	251.311	0.988663	5	17.2981	0.904452	5	10.4982	1.07525	5	18.9465	1.06948	5	9.69626	0.729563	5	7.02064	0.887024	5	12.3798	0.65315	5	6.76386	0.62883	5	6.45032	58.34	0.000112041	3	1817.04	-0.610391	0	0.717851	0.00691551	0.229441
gPcsPDQIAPLGIR	11	1	1	A0A286ZQX0	AKAP3	A-kinase anchor protein 3	N-Term(iTRAQ8plex); C3(Carbamidomethyl); S4(Phospho)	1	S(4): 100.0	150.761	1.03992	11	8.48753	0.961786	11	6.24594	1.06928	11	15.6255	0.922147	11	7.19327	0.72871	11	5.6605	0.712977	11	16.9334	0.664677	11	20.6045	0.761704	11	10.2514	26.35	0.16917	2	1864.93	-1.15426	0	0.718249	0.000389843	0.00249984
dNsVHVPPPk	22	1	1	I3LJA4	ACTL11	Actin-like 11	N-Term(iTRAQ8plex); S3(Phospho); K10(iTRAQ8plex)	1	S(3): 100.0	264.432	0.965326	22	8.61264	1.05913	22	5.7932	1.00527	22	11.7182	1.02755	22	5.79517	0.717061	22	25.473	0.714954	22	21.3525	0.73357	22	17.7024	0.749569	22	18.3588	20.76	0.76097	3	1777.94	-2.47022	0	0.718501	1.06982e-05	0.000845474
rsSQGAIQmPLYSAPIVk	2	7	1	I3LC15	ACE	Angiotensin-converting enzyme	N-Term(iTRAQ8plex); S2(Phospho); M9(Oxidation); K18(iTRAQ8plex)	0.5	S(2): 50.0; S(3): 50.0; Y(12): 0.0; S(13): 0.0	110.178	0.937022	1		0.904499	1		1.06489	1		1.09064	1		0.87734	1		0.640467	1		0.71418	1		0.641445	1		10.28	10.6648	4	2650.43	1.23527	1	0.718889	0.00813826	0.000557389
kLVsTESLR	5	2	2	Q7YRI9	LIPE	Hormone-sensitive lipase	N-Term(iTRAQ8plex); K1(iTRAQ8plex); S4(Phospho)	0.999821	S(4): 100.0; T(5): 0.0; S(7): 0.0	218.139	0.904212	5	7.4717	1.09874	5	2.35738	0.894988	5	8.19996	1.10947	5	2.69907	0.734125	5	9.2517	0.745529	5	6.43133	0.739012	5	2.67065	0.671892	5	12.8356	16.96	1.38544	2	1720.98	-3.70187	1	0.721304	0.00394024	0.00888956
sGLFHk	3	2	1	F1SE68	SPATA18	Spermatogenesis associated 18	N-Term(iTRAQ8plex); S1(Phospho); K6(iTRAQ8plex)	1	S(1): 100.0	127.782	0.90699	3	1.30831	1.16055	3	8.82654	0.960095	3	2.26143	1.04227	3	12.2576	0.751017	3	0.0254146	0.747226	3	2.44412	0.77936	3	13.868	0.660293	3	21.9259	22.73	0.293601	3	1376.75	-0.375319	0	0.721859	0.00352108	0.000176252
sLsPIcPR	1	3	2	F1SMN4	CCDC136	Coiled-coil domain-containing protein 136	N-Term(iTRAQ8plex); S1(Phospho); S3(Phospho); C6(Carbamidomethyl)	1	S(1): 100.0; S(3): 100.0	170.585	1.04923	1		0.962608	1		1.15754	1		0.866088	1		0.695396	1		0.653154	1		0.738492	1		0.829338	1		17.87	0.376418	2	1393.62	-1.02491	0	0.722688	0.00843951	0.0111501
ekISPsTDsLAk	12	2	1	F1SE68	SPATA18	Spermatogenesis associated 18	N-Term(iTRAQ8plex); K2(iTRAQ8plex); S6(Phospho); S9(Phospho); K12(iTRAQ8plex)	0.999565	S(4): 0.0; S(6): 100.0; T(7): 0.0; S(9): 100.0	243.893	0.895045	8	7.65921	1.05761	8	2.84991	0.973271	8	8.87805	1.08424	8	7.44292	0.805932	8	13.2615	0.688563	8	18.713	0.734756	8	16.1377	0.681898	8	13.4717	17.57	2.06219	3	2348.22	-2.0512	1	0.725943	0.00178262	0.022791
wLPYFLsGEDGSAATQGPLPPLAQNQGQGk	4	1	1	F1RW21	AKAP4	A-kinase anchor protein 4	N-Term(iTRAQ8plex); S7(Phospho); K30(iTRAQ8plex)	0.25	Y(4): 25.0; S(7): 25.0; S(12): 25.0; T(15): 25.0	81.836	0.795691	1		1.56684	1		1.12718	1		0.523122	1		0.745494	1		0.649	1					0.790864	1		6.19	42.7015	4	3815.91	-3.73612	0	0.726123	0.352802	0.00660875
sLsSSPFWEEALVSk	3	1	1	I3LJA4	ACTL11	Actin-like 11	N-Term(iTRAQ8plex); S3(Phospho); K15(iTRAQ8plex)	0.331414	S(1): 0.6; S(3): 33.1; S(4): 33.1; S(5): 33.1; S(14): 0.0	139.796	1.00723	1		0.965799	1		1.09279	1		0.951607	1		0.769956	1		0.731862	1		0.828746	1		0.586902	1		11.32	9.09098	3	2355.2	-2.1584	0	0.726204	0.00391161	0.475167
eIsNSEFQPQVEEALsSSELVLEAVk	36	1	1	A0A286ZM55	MROH1	Maestro heat-like repeat family member 5	N-Term(iTRAQ8plex); S3(Phospho); S16(Phospho); K26(iTRAQ8plex)	0.327867	S(3): 98.4; S(5): 1.6; S(16): 33.3; S(17): 33.3; S(18): 33.3	169.96	0.839037	6	13.6277	1.17213	6	16.0434	0.947539	6	9.15966	1.02752	6	21.9413	0.742596	5	43.0843	0.515447	5	52.9215	0.777397	6	23.2249	0.859598	5	31.9409	37.34	0.0318265	4	3630.76	-2.70668	0	0.72626	0.0364017	0.0120288
sAVQDLsRsIPATEDPEER	1	2	1	F1RYK8	FSIP2	Fibrous sheath-interacting protein 2	N-Term(iTRAQ8plex); S7(Phospho); S9(Phospho)	0.937349	S(1): 0.0; S(7): 99.6; S(9): 94.1; T(13): 6.3	125.877	0.866589	1		1.10575	1		0.981222	1		1.02665	1		0.656542	1		0.824388	1		0.744906	1		0.666488	1		5.54	21.4607	3	2564.15	-4.0988	1	0.726676	0.00517066	0.0715922
gVLFGVPGAFtPGcSktHLPGFVEQAEALk	6	2	1	F1S3K9	PSEN2	Presenilin	N-Term(iTRAQ8plex); T11(Phospho); C14(Carbamidomethyl); K16(iTRAQ8plex); T17(Phospho); K30(iTRAQ8plex)	0.480733	T(11): 96.1; S(15): 51.9; T(17): 51.9	91.2651	0.755891	2	61.0781	1.08315	2	19.3728	1.06656	2	11.4459	0.995371	2	26.3573	0.564884	2	41.8074	0.642006	2	60.8202	0.727612	2	36.1097	0.905662	2	2.36924	13.97	6.69648	5	4187.15	-2.52599	1	0.728067	0.0452152	0.0153247
iPsLQDTFDkER	23	3	2	F1RQP0	PRDX5	Peroxiredoxin 5	N-Term(iTRAQ8plex); S3(Phospho); K10(iTRAQ8plex)	1	S(3): 100.0; T(7): 0.0	330.691	0.971179	23	5.89276	1.01179	23	4.62029	0.94451	23	6.67512	1.05618	23	5.36955	0.776113	23	7.90026	0.712417	23	7.43183	0.73851	23	10.3682	0.683886	23	8.65391	18.59	1.38426	3	2137.11	-2.23555	1	0.730716	0.000138655	0.0862168
eEDsPQcERPVTPSPIk	1	4	1	F1SE68	SPATA18	Spermatogenesis associated 18	N-Term(iTRAQ8plex); S4(Phospho); C7(Carbamidomethyl); K17(iTRAQ8plex)	0.997681	S(4): 99.8; T(12): 0.2; S(14): 0.0	91.6136	0.932397	1		1.17159	1		0.795302	1		1.06616	1		0.700722	1		0.685869	1		0.803879	1		0.709459	1		6.12	31.2759	3	2657.31	1.21717	0	0.731298	0.0211034	0.000894116
kNIDLTAIIsDLR	20	4	2	A0A286ZQX0	AKAP3	A-kinase anchor protein 3	N-Term(iTRAQ8plex); K1(iTRAQ8plex); S10(Phospho)	1	T(6): 0.0; S(10): 100.0	299.5	0.845481	19	9.19364	1.10566	19	4.82137	0.890609	19	8.68722	1.09269	19	4.65608	0.71844	19	9.56015	0.683695	19	8.17992	0.753391	19	9.11401	0.72284	19	10.444	30.99	0.0675541	3	2160.22	-1.68717	1	0.731581	0.0086401	0.0472716
fLkEPPFFQPPtSPLPQNQcFPcAFPcPPR	15	1	1	F1RR82	ODF2	Outer dense fiber protein 2	N-Term(iTRAQ8plex); K3(iTRAQ8plex); T12(Phospho); C20(Carbamidomethyl); C23(Carbamidomethyl); C27(Carbamidomethyl)	0.5	T(12): 50.0; S(13): 50.0	249.481	0.957658	8	6.47363	1.1244	8	5.33721	0.913361	8	11.1305	1.06713	8	11.1892	0.821035	8	18.9548	0.74935	8	16.4154	0.692474	8	26.4651	0.710223	8	24.9657	18.33	3.01938	4	4290.09	-1.28008	1	0.731826	0.00289173	0.0232148
tPcGAPsVTVTk	17	2	2	A0A286ZJB1	St6galnac2	Alpha-N-acetylgalactosaminide alpha-2,6-sialyltransferase 2	N-Term(iTRAQ8plex); C3(Carbamidomethyl); S7(Phospho); K12(iTRAQ8plex)	0.499949	T(1): 0.0; S(7): 50.0; T(9): 50.0; T(11): 0.0	230.737	0.942933	15	12.4652	1.05977	15	7.42174	0.929632	15	4.8555	1.0771	15	4.7579	0.790883	15	16.5071	0.725348	15	24.0987	0.732529	15	16.2722	0.687498	15	20.1053	32.62	0.0498332	2	1906	0.742972	0	0.732336	0.000880741	0.00961499
sRPsIYsLSYTk	4	1	1	F1RR82	ODF2	Outer dense fiber protein 2	N-Term(iTRAQ8plex); S4(Phospho); S7(Phospho); K12(iTRAQ8plex)	0.0274002	S(1): 97.2; S(4): 2.8; Y(6): 2.8; S(7): 97.2; S(9): 0.0; Y(10): 0.0; T(11): 0.0	145.63	1.00396	4	7.61109	0.957016	4	2.49223	1.01136	4	7.80665	1.04427	4	4.14409	0.796488	4	10.6512	0.695384	4	1.98444	0.7104	4	9.51509	0.74014	4	5.1828	23.08	0.440867	3	2170.07	-4.89469	0	0.732562	8.39943e-05	0.00364634
lEmtASk	1	2	1	I3LTK6	OAZ3	Ornithine decarboxylase antizyme 3	N-Term(iTRAQ8plex); M3(Oxidation); T4(Phospho); K7(iTRAQ8plex)	0.5	T(4): 50.0; S(6): 50.0	99.0814	1.06166	1		1.05664	1		1.0419	1		0.863372	1		0.661246	1		0.719765	1		0.888767	1		0.678119	1		22.6	0.331098	3	1483.76	-5.49519	0	0.732655	0.00887915	0.000633829
vLQHYQEcDkVEETGsGNVQk	15	2	1	F1RW21	AKAP4	A-kinase anchor protein 4	N-Term(iTRAQ8plex); C8(Carbamidomethyl); K10(iTRAQ8plex); S16(Phospho); K21(iTRAQ8plex)	0.999847	Y(5): 0.0; T(14): 0.0; S(16): 100.0	329.371	0.940383	9	6.24251	1.07597	9	5.71273	0.917469	9	2.33206	1.03858	9	4.34436	0.731321	9	6.98076	0.768678	9	10.536	0.718176	9	5.4762	0.697068	9	9.87918	26.32	0.395754	4	3440.72	-1.22429	1	0.733874	0.000658123	0.023797
sVsPPASNMLk	3	2	1	F1SIE0	MTCH2	Mitochondrial carrier 2	N-Term(iTRAQ8plex); S3(Phospho); K11(iTRAQ8plex)	0.999691	S(1): 0.0; S(3): 100.0; S(7): 0.0	203.229	0.936257	2	7.09951	1.04158	2	2.1107	0.99925	2	8.61023	1.00854	2	14.6454	0.723317	2	3.01598	0.716891	2	3.54151	0.728157	2	1.11752	0.759859	2	13.719	25.46	0.219308	3	1818.96	-2.99772	0	0.734697	3.32451e-05	0.00289356
tQsALFQDDTDsELFLPIGk	1	4	1	B2ZGN2	CRISP2	Cysteine-rich secretory protein 2	N-Term(iTRAQ8plex); S3(Phospho); S12(Phospho); K20(iTRAQ8plex)	0.472254	T(1): 5.5; S(3): 94.5; T(10): 50.0; S(12): 50.0	105.848	1.05389	1		1.0729	1		0.955272	1		0.926875	1		0.758817	1		0.823494	1		0.708497	1		0.664915	1		18.51	2.22809	3	2993.44	1.06182	0	0.737284	0.00181112	0.000340123
tVsQLTTQk	7	1	1	A0A286ZKT4	ALMS1	Alstrom syndrome protein 1	N-Term(iTRAQ8plex); S3(Phospho); K9(iTRAQ8plex)	0.99972	T(1): 0.0; S(3): 100.0; T(6): 0.0; T(7): 0.0	167.287	0.993857	5	2.5021	1.01947	5	5.79929	0.976334	5	3.60811	1.00853	5	1.30605	0.645281	5	17.1043	0.705923	5	21.4057	0.801662	5	8.75396	0.798174	5	14.2755	19.22	1.01723	3	1693.93	-1.03183	0	0.738094	0.000538746	0.00664495
lTFDTTFsPNTGkk	7	2	1	A0A287AEH4	FAM205C	Family with sequence similarity 205 member C	N-Term(iTRAQ8plex); S8(Phospho); K13(iTRAQ8plex); K14(iTRAQ8plex)	0.495349	T(2): 0.9; T(5): 49.5; T(6): 0.0; S(8): 49.5; T(11): 0.0	150.732	0.905065	5	9.22429	1.02817	5	6.91487	0.984351	5	10.4155	1.06016	5	7.73699	0.793417	5	15.6813	0.730443	5	16.1988	0.729559	5	5.87174	0.694793	5	11.7378	7.57	20.3945	4	2549.37	-3.50402	1	0.741176	0.000612873	0.00250317
tSsGAQsPAEPTEPEAVGASEAEAAEAER	27	1	1	F1S2F6	VDAC2	Voltage-dependent anion-selective channel protein 2	N-Term(iTRAQ8plex); S3(Phospho); S7(Phospho)	0.333181	T(1): 33.3; S(2): 33.3; S(3): 33.3; S(7): 100.0; T(12): 0.0; S(20): 0.0	318.557	1.07378	5	4.17564	0.913338	5	37.4617	1.07448	5	16.8721	1.00492	5	25.3445	0.835023	5	20.7057	0.508967	5	85.5774	0.864998	5	16.8427	0.810317	5	14.5483	69.37	8.56679e-06	3	3293.4	-1.25096	0	0.742478	0.0282449	0.00272844
eSIFSILSDcTSNsP	3	1	1	I3LQX1	CCDC96	Coiled-coil domain-containing protein 96	N-Term(iTRAQ8plex); C10(Carbamidomethyl); S14(Phospho)	0.999413	S(2): 0.0; S(5): 0.0; S(8): 0.0; T(11): 0.0; S(12): 0.1; S(14): 99.9	153.24	1.04025	3	1.84174	0.921313	3	0.450927	1.08505	3	24.3188	0.965564	3	20.7972	0.835046	2	10.8523	1.07676	1		0.325283	1		0.742346	3	30.0788	56.37	0.000110378	2	2040.91	-1.03166	0	0.742599	0.159626	0.0585821
lHPHFsR	2	8	1	F1STX9	TEX46	Testis-expressed protein 46	N-Term(iTRAQ8plex); S6(Phospho)	1	S(6): 100.0	149.95	1.01747	2	2.30407	0.9254	2	19.9519	1.07631	2	2.75083	0.980849	2	17.3079	0.727096	2	13.6363	0.739181	2	12.072	0.68831	2	10.2697	0.817786	2	3.02578	18.78	0.454249	3	1277.64	-2.87156	0	0.743088	0.000843796	0.249035
lVNTLssVTTLFSNPFR	13	3	1	A0A287A1G6	HK1	Hexokinase-1	N-Term(iTRAQ8plex); S6(Phospho); S7(Phospho)	0.953592	T(4): 4.6; S(6): 97.7; S(7): 97.7; T(9): 0.0; T(10): 0.0; S(13): 0.0	207.512	1.04917	6	6.87121	1.1074	6	26.5508	0.900709	5	35.4778	0.991898	7	32.1032	0.646735	5	32.1262	0.986726	6	24.242	0.698572	5	12.7686	0.679872	5	27.606	56.4	0.000245352	2	2360.16	1.16279	0	0.743831	0.0281739	0.00353464
tVELTR	4	1	1	A0A287BF92	PLA2G6	85/88 kDa calcium-independent phospholipase A2	N-Term(iTRAQ8plex); T1(Phospho)	1	T(1): 100.0; T(5): 0.0	113.221	0.968904	4	6.27317	1.02784	4	3.15188	0.971551	4	2.59627	1.02325	4	7.30045	0.82224	4	3.82252	0.702929	4	11.2963	0.678459	4	7.18402	0.766859	4	15.4585	14.33	0.911375	2	1102.58	-2.21428	0	0.744194	0.000404708	0.0586634
dAAEVSsQcGcERAsQDVLR	12	1	1	F1S2W0	FAM71A	Family with sequence similarity 71, member A	N-Term(iTRAQ8plex); S7(Phospho); C9(Carbamidomethyl); C11(Carbamidomethyl); S15(Phospho)	0.499981	S(6): 50.0; S(7): 50.0; S(15): 100.0	200.822	0.991953	6	4.89708	0.999612	6	10.1089	0.980831	6	14.6698	1.03891	6	4.50299	0.708342	6	6.11426	0.756503	6	7.50266	0.753117	6	12.8007	0.769224	6	17.467	29.81	0.0517137	3	2702.12	-1.23451	1	0.744691	8.38615e-06	0.00205052
eAsTDPIRVLsWLR	1	3	1	I3LJA4	ACTL11	Actin-like 11	N-Term(iTRAQ8plex); S3(Phospho); S11(Phospho)	0.978156	S(3): 97.8; T(4): 2.2; S(11): 100.0	189.08	1.02238	1		0.936502	1		0.93407	1		1.10022	1		0.617741	1		0.704304	1		0.885866	1		0.772661	1		13.49	3.59514	2	2107.03	-0.526585	1	0.746417	0.0105645	0.000143917
wENPPHcLEItPPsSEkLVSVmR	18	3	1	A0A286ZQX0	AKAP3	A-kinase anchor protein 3	N-Term(iTRAQ8plex); C7(Carbamidomethyl); T11(Phospho); S14(Phospho); K17(iTRAQ8plex); M22(Oxidation)	0.483618	T(11): 99.8; S(14): 48.6; S(15): 48.6; S(20): 3.1	141.53	1.01297	7	3.27242	1.0775	7	3.31512	0.995275	7	3.21863	0.918773	7	9.39479	0.758865	7	3.16916	0.737406	7	12.651	0.732259	7	12.6947	0.762291	7	13.4412	18.34	2.41742	4	3490.68	-0.23106	1	0.746862	0.000277382	0.0270858
gLDRsLEENLcYR	5	2	1	F1RR82	ODF2	Outer dense fiber protein 2	N-Term(iTRAQ8plex); S5(Phospho); C11(Carbamidomethyl)	1	S(5): 100.0; Y(12): 0.0	228.95	1.11001	5	4.97481	0.976258	5	4.7327	0.964337	5	2.47425	0.965499	5	2.87562	0.733533	5	1.89013	0.704	5	7.76215	0.851853	5	4.18623	0.711335	5	14.138	25.39	0.215067	3	2008.95	0.835763	1	0.747173	0.00214537	0.00149058
vQEEQLsLITFTTPSVGck	4	1	1	A0A287BGJ2	TSGA10	Testis-specific protein 10 protein	N-Term(iTRAQ8plex); S7(Phospho); C18(Carbamidomethyl); K19(iTRAQ8plex)	0.999985	S(7): 100.0; T(10): 0.0; T(12): 0.0; T(13): 0.0; S(15): 0.0	132.725	1.04705	3	7.02669	0.958783	3	5.39492	0.95668	3	0.829289	0.945427	3	6.78316	0.682652	3	14.5369	0.688079	3	8.0494	0.773996	3	0.371536	0.789189	3	2.51551	30.92	0.115498	3	2825.47	2.25288	0	0.750758	0.000553768	0.00755853
sAVskIAsEMAHDAVEmTSAEMR	151	2	1	I3LJA4	ACTL11	Actin-like 11	N-Term(iTRAQ8plex); S4(Phospho); K5(iTRAQ8plex); S8(Phospho); M17(Oxidation)	0.999264	S(1): 0.1; S(4): 99.9; S(8): 100.0; T(18): 0.0; S(19): 0.0	280.617	0.930741	149	9.82285	1.04599	149	7.75731	0.954072	149	8.59758	1.05094	149	6.13259	0.780154	149	10.0406	0.709767	148	14.7302	0.745514	149	11.0734	0.764474	149	14.153	32.02	0.0729176	3	3235.46	-1.96147	1	0.753416	0.000388221	0.00256178
wENPPHcLEITPPssEkLVSVMR	46	3	1	F1RW21	AKAP4	A-kinase anchor protein 4	N-Term(iTRAQ8plex); C7(Carbamidomethyl); S14(Phospho); S15(Phospho); K17(iTRAQ8plex)	0.333333	T(11): 0.0; S(14): 66.7; S(15): 66.7; S(20): 66.7	334.04	0.993241	25	8.08795	1.04298	25	5.63588	0.957412	25	9.39453	1.00424	25	8.50991	0.763875	25	12.412	0.721779	25	9.35596	0.733387	25	9.00104	0.794264	25	8.51751	27.13	0.311183	4	3474.67	-1.8361	1	0.753727	4.99639e-05	0.00200518
sAVskIAsEMAHDAVEMTSAEMR	88	2	1	F1RR82	ODF2	Outer dense fiber protein 2	N-Term(iTRAQ8plex); S4(Phospho); K5(iTRAQ8plex); S8(Phospho)	0.5	S(1): 50.0; S(4): 50.0; S(8): 100.0; T(18): 0.0; S(19): 0.0	347.748	0.908531	63	8.96435	1.07594	63	7.30556	0.928467	62	7.8058	1.06273	63	3.61176	0.760943	63	12.5662	0.70519	63	9.9715	0.772874	63	10.0111	0.764516	63	12.5873	42.19	0.00721115	3	3219.47	-1.08611	1	0.755477	0.0019539	0.000450522
msDESLSIFk	16	2	1	F1RW21	AKAP4	A-kinase anchor protein 4	N-Term(iTRAQ8plex); S2(Phospho); K10(iTRAQ8plex)	1	S(2): 100.0; S(5): 0.0; S(7): 0.0	271.045	1.06989	16	10.7715	1.03666	16	7.28435	0.965596	16	6.91892	0.95108	16	6.83393	0.723883	16	8.15614	0.770184	16	9.77961	0.745562	16	11.7616	0.811588	16	14.66	24.01	0.348933	3	1844.93	-2.76377	0	0.758402	0.000381531	0.00702349
nNMVNLsGSGVANk	2	1	1	A0A286ZQX0	AKAP3	A-kinase anchor protein 3	N-Term(iTRAQ8plex); S7(Phospho); K14(iTRAQ8plex)	0.5	S(7): 50.0; S(9): 50.0	114.466	0.909942	1		0.8707	1		1.00369	1		1.19622	1		0.751097	1		0.768274	1		0.75502	1		0.746175	1		11.58	6.58536	3	2093.06	-5.54079	0	0.75883	0.016435	0.00198994
dNPQTPPQPQsPR	40	1	1	F1RYK8	FSIP2	Fibrous sheath-interacting protein 2	N-Term(iTRAQ8plex); S11(Phospho)	1	T(5): 0.0; S(11): 100.0	295.648	0.979498	40	11.4442	1.00101	40	9.86343	0.983581	40	10.4315	1.02913	40	8.47851	0.800308	40	25.5767	0.698967	40	27.6789	0.772738	40	22.5694	0.76083	40	20.6789	65.6	1.55752e-05	2	1845.88	-1.99692	0	0.759499	6.05921e-05	0.0386877
nIQQYNsFVSLSV	4	2	1	Q5S233	SMCP	Mitochondrial associated cysteine-rich protein	N-Term(iTRAQ8plex); S7(Phospho)	0.99999	Y(5): 0.0; S(7): 100.0; S(10): 0.0; S(12): 0.0	182.684	1.06617	4	7.20239	0.995949	4	4.40481	0.950587	4	1.53634	0.96485	4	1.26391	0.761943	4	22.7986	0.795652	4	12.0399	0.735884	4	3.82191	0.738812	4	19.5916	40.8	0.00587225	2	1882.93	2.77615	0	0.76235	0.000191072	0.000511667
kIDsLMNAVGcLk	18	4	2	A0A287AKY1	PRKAR1A	cAMP-dependent protein kinase type I-alpha regulatory subunit	N-Term(iTRAQ8plex); K1(iTRAQ8plex); S4(Phospho); C11(Carbamidomethyl); K13(iTRAQ8plex)	1	S(4): 100.0	277.912	0.83991	18	6.34332	1.11963	18	9.14745	0.863403	18	12.3895	1.14248	18	5.2442	0.772569	18	22.5643	0.755373	18	12.414	0.749498	18	11.3094	0.751289	18	14.065	25.52	0.286295	4	2441.34	-2.11987	1	0.763785	0.0277904	0.00112945
lLPMPIFsPDSNR	20	1	1	F1RR82	ODF2	Outer dense fiber protein 2	N-Term(iTRAQ8plex); S8(Phospho)	0.999991	S(8): 100.0; S(11): 0.0	231.96	0.999408	20	15.6319	1.03522	20	6.05393	0.989466	20	10.4526	0.96475	20	6.66008	0.796939	19	11.6288	0.757509	20	9.83317	0.765622	20	12.3913	0.728201	20	9.55906	34.1	0.0329327	2	1870.94	-0.138494	0	0.764199	2.51232e-05	0.0579785
eDVLLHsDDTLQDSQR	4	1	1	I3LJA4	ACTL11	Actin-like 11	N-Term(iTRAQ8plex); S7(Phospho)	0.999647	S(7): 100.0; T(10): 0.0; S(14): 0.0	152.33	1.15859	3	6.17328	1.02474	3	8.2591	1.00678	3	20.2954	0.844119	3	5.56334	0.774223	3	7.45599	0.837132	3	0.409268	0.74989	3	11.8215	0.730616	3	4.39559	18.18	1.28638	3	2255.05	1.04685	0	0.766407	0.0137886	0.000270011
iDSLMNAVGcLksEVk	8	4	2	F1S598	CCDC151	Coiled-coil domain-containing protein 151	N-Term(iTRAQ8plex); C10(Carbamidomethyl); K12(iTRAQ8plex); S13(Phospho); K16(iTRAQ8plex)	1	S(3): 0.0; S(13): 100.0	228.908	0.827962	8	24.404	1.15713	8	7.33831	0.976898	8	16.4113	1.04896	8	35.071	0.875485	8	40.0606	0.755483	8	15.9503	0.654131	8	14.774	0.792142	8	35.7239	37.69	0.02126	4	2756.48	-3.11154	1	0.76721	0.0305036	0.0334956
sTLVNVImQQDAVLDSATSDEsTLPk	20	1	1	F1RR82	ODF2	Outer dense fiber protein 2	N-Term(iTRAQ8plex); M8(Oxidation); S22(Phospho); K26(iTRAQ8plex)	0.2	S(1): 0.0; T(2): 0.0; S(16): 20.0; T(18): 20.0; S(19): 20.0; S(22): 20.0; T(23): 20.0	95.9921	1.04867	4	23.7455	0.919699	4	11.1818	1.03445	4	26.2856	0.997155	4	5.24057	0.785717	4	23.8129	0.837216	4	13.1162	0.739963	4	32.597	0.708383	4	1.74854	25.96	0.410437	4	3466.76	1.94488	0	0.767823	0.00118732	0.062057
vDVYSPGDSQAQDWkmsDESLSIFk	5	2	1	A0A287AHL5	DNAH7	Dynein heavy chain 7, axonemal	N-Term(iTRAQ8plex); K15(iTRAQ8plex); M16(Oxidation); S17(Phospho); K25(iTRAQ8plex)	0.489671	Y(4): 0.0; S(5): 0.0; S(9): 0.1; S(17): 49.0; S(20): 49.0; S(22): 2.0	124.49	0.949851	2	27.6663	0.996216	2	12.0069	0.948711	2	0.642666	1.07187	2	9.63877	0.706982	2	15.0837	0.80925	2	28.2868	0.856316	2	3.2079	0.677213	2	16.5741	22.51	1.09573	4	3840.87	-2.91334	1	0.76885	0.00418455	0.00466165
vAsELVNETVSTcSNNATSDk	51	4	1	A0A286ZQX0	AKAP3	A-kinase anchor protein 3	N-Term(iTRAQ8plex); S3(Phospho); C13(Carbamidomethyl); K21(iTRAQ8plex)	1	S(3): 100.0; T(9): 0.0; S(11): 0.0; T(12): 0.0; S(14): 0.0; T(18): 0.0; S(19): 0.0	386.101	0.954367	29	9.73105	1.04755	29	6.27221	0.984643	29	5.76122	1.00635	29	9.14922	0.752931	29	20.598	0.806308	29	16.9458	0.76737	29	16.3813	0.743778	29	21.1755	43.56	0.00582414	3	2914.38	-4.91226	0	0.768961	7.19356e-05	0.0126848
tPGSGDRAsGSsQNAPNLk	12	4	1	A0A286ZQX0	AKAP3	A-kinase anchor protein 3	N-Term(iTRAQ8plex); S9(Phospho); S12(Phospho); K19(iTRAQ8plex)	0.0309973	T(1): 87.1; S(4): 9.6; S(9): 9.6; S(11): 46.9; S(12): 46.9	53.1942	1.07743	2	8.22795	0.941773	2	6.38776	0.994471	2	14.4689	0.993513	2	0.932508	0.777275	2	17.1161	0.742761	2	14.496	0.780354	2	16.6321	0.787168	2	24.8577	19.29	1.20822	4	2612.23	-0.449888	1	0.770505	0.000246861	0.000584271
yFsGELtPk	8	1	1	A0A286ZQX0	AKAP3	A-kinase anchor protein 3	N-Term(iTRAQ8plex); S3(Phospho); T7(Phospho); K9(iTRAQ8plex)	0.999752	Y(1): 0.0; S(3): 100.0; T(7): 100.0	223.516	0.973424	8	5.65724	1.02809	8	5.56139	1.03383	8	7.98438	0.979595	8	2.63506	0.787969	8	10.5576	0.825017	8	6.12843	0.730358	8	13.1676	0.75356	8	7.1085	29.95	0.055738	3	1809.86	-1.98354	0	0.771346	0.000117747	0.00136802
nISQNsESQESVEQNITSSNDVLIDR	4	1	1	F1RYK8	FSIP2	Fibrous sheath-interacting protein 2	N-Term(iTRAQ8plex); S6(Phospho)	0.24508	S(3): 24.5; S(6): 24.5; S(8): 24.5; S(11): 24.5; T(17): 0.7; S(18): 0.7; S(19): 0.7	99.527	1.1123	1		1.06051	1		0.771998	1		1.04469	1		0.64979	1		0.769703	1		0.671441	1		0.9897	1		13.8	7.12221	3	3290.54	3.08447	0	0.772187	0.0822894	0.000808275
iFQVPsEVRNEVMR	28	2	1	F1RYK8	FSIP2	Fibrous sheath-interacting protein 2	N-Term(iTRAQ8plex); S6(Phospho)	1	S(6): 100.0	274.851	1.00813	28	8.48548	0.964247	28	6.42514	1.00626	28	6.73964	1.01806	28	6.33498	0.747163	28	17.5677	0.768025	28	12.8367	0.792738	28	14.0959	0.778636	28	12.5222	22.62	0.461408	3	2088.06	-1.15711	1	0.77228	5.84098e-06	0.143299
nTPFLQTsDIQR	8	1	1	I3LDJ2	SPATA19	Spermatogenesis associated 19	N-Term(iTRAQ8plex); S8(Phospho)	0.499994	T(2): 0.0; T(7): 50.0; S(8): 50.0	154.454	1.10828	7	10.6057	0.936299	7	8.49516	1.06743	7	8.3359	0.927224	7	7.42256	0.79438	7	17.3118	0.788899	7	13.3106	0.77236	7	12.6671	0.764098	7	10.2117	16.97	1.13413	2	1803.89	-0.381366	0	0.772359	0.00256783	0.000110979
iDDVAIVGHsDNR	3	1	1	A0A287AQA6	SPEM3	SPEM family member 3	N-Term(iTRAQ8plex); S10(Phospho)	1	S(10): 100.0	178.568	1.18349	3	32.11	0.806481	3	9.64704	1.05204	3	8.20085	0.943567	3	33.854	0.883915	3	5.94331	0.727784	3	15.5525	0.751461	3	19.7587	0.729237	3	4.97311	26.2	0.153885	3	1794.87	-0.278541	0	0.775896	0.0448502	0.00872898
mSDEsLSIFk	6	2	1	K4IWU4	PFN3	Profilin	N-Term(iTRAQ8plex); M1(Oxidation); S5(Phospho); K10(iTRAQ8plex)	0.999983	S(2): 0.0; S(5): 100.0; S(7): 0.0	148.636	0.94655	6	5.01386	0.969257	6	1.47462	1.00025	6	4.35477	1.07214	6	5.53821	0.783444	6	7.87142	0.780294	6	8.09301	0.803419	6	5.51075	0.739399	6	13.7769	15.7	2.11689	3	1860.93	-1.12264	0	0.778937	0.000353678	0.085983
lSStSPFPSPIVGAQTHLVMENR	8	1	1	A0A286ZQX0	AKAP3	A-kinase anchor protein 3	N-Term(iTRAQ8plex); T4(Phospho)	0.243863	S(2): 1.2; S(3): 24.4; T(4): 24.4; S(5): 24.4; S(9): 24.4; T(16): 1.2	78.1493	1.10917	2	9.73653	1.02625	2	6.93705	0.999452	2	19.8251	0.873329	2	16.6573	0.677656	2	16.9264	0.820891	2	38.9606	0.767608	2	26.645	0.860173	2	18.0997	3.78	57.2491	3	2852.42	-2.71095	0	0.779982	0.0126773	0.00186294
sLTQLAAk	2	1	1	I3LJA4	ACTL11	Actin-like 11	N-Term(iTRAQ8plex); S1(Phospho); K8(iTRAQ8plex)	0.999654	S(1): 100.0; T(3): 0.0	160.861	0.924596	2	0.739139	1.03464	2	5.54204	0.913811	2	13.8126	1.09913	2	4.12683	0.881039	2	23.3317	0.793119	2	4.92131	0.726778	2	7.24405	0.698681	2	14.1201	20.45	0.672572	3	1519.87	-1.77667	0	0.780332	0.0111495	0.0313689
lQHLEAPADPHNNITIYEIWGEEDsE	41	1	1	A0A287AEH4	FAM205C	Family with sequence similarity 205 member C	N-Term(iTRAQ8plex); S25(Phospho)	1	T(15): 0.0; Y(17): 0.0; S(25): 100.0	307.346	0.929034	40	16.5659	0.995827	40	13.5025	1.00527	40	19.484	0.992322	40	14.8609	0.816114	40	23.8746	0.727268	39	24.655	0.762135	40	26.1424	0.761576	39	23.4904	33.68	0.0540828	3	3404.56	-0.408242	0	0.781932	0.000149761	0.0283807
qLsFTGkPPLSQk	2	1	1	A5GFW9	C17H20orf106	Orthologue of H. sapiens chromosome 20 open reading frame 106	N-Term(iTRAQ8plex); S3(Phospho); K7(iTRAQ8plex); K13(iTRAQ8plex)	0.999986	S(3): 100.0; T(5): 0.0; S(11): 0.0	176.23	0.855585	2	13.4802	1.14724	2	3.8842	0.89538	2	3.74661	1.06451	2	2.18576	0.877096	2	5.28206	0.73676	2	5.48047	0.768897	2	23.7087	0.718266	2	1.94731	24.31	0.330647	4	2423.38	-1.79324	0	0.782549	0.0323057	0.000931847
kQQWANSEQAPEsVPsAk	2	1	1	I3LJA4	ACTL11	Actin-like 11	N-Term(iTRAQ8plex); K1(iTRAQ8plex); S13(Phospho); S16(Phospho); K18(iTRAQ8plex)	1	S(7): 0.0; S(13): 100.0; S(16): 100.0	225.141	1.14121	2	18.9361	1.04594	2	4.4846	1.01888	2	18.7534	0.812293	2	7.47024	0.762858	2	0.941506	0.862502	2	3.77099	0.77002	2	9.34657	0.75021	2	3.06446	20.24	1.39948	4	3057.5	-6.62244	1	0.782813	0.0254927	0.0652244
wENPPHcLEITPPsSEk	40	3	1	I3LJA4	ACTL11	Actin-like 11	N-Term(iTRAQ8plex); C7(Carbamidomethyl); S14(Phospho); K17(iTRAQ8plex)	0.989232	T(11): 0.0; S(14): 98.9; S(15): 1.1	419.913	0.998776	29	5.52467	1.05348	29	4.76235	0.988378	29	4.29067	1.00045	29	6.01508	0.781488	29	12.9547	0.814994	29	12.3137	0.782518	29	19.2201	0.788216	29	12.1068	29.73	0.128655	3	2709.31	-2.78149	0	0.783755	1.20002e-05	0.0546859
fNTLmHyNVRDGATLILSk	3	2	1	F1RR82	ODF2	Outer dense fiber protein 2	N-Term(iTRAQ8plex); M5(Oxidation); Y7(Phospho); K19(iTRAQ8plex)	0.0141764	T(3): 49.3; Y(7): 1.4; T(14): 49.3; S(18): 0.0	58.8884	1.24388	1		0.801438	1		0.956158	1		1.02958	1		0.779385	1		0.735615	1		0.862703	1		0.785554	1		17.7	2.52359	3	2897.52	-0.735652	1	0.784722	0.0638719	0.000172543
aVLsAcsSYFRAMFcNDHR	3	1	1	A0A287AUT1	PLXNB2	Plexin B2	N-Term(iTRAQ8plex); S4(Phospho); C6(Carbamidomethyl); S7(Phospho); C15(Carbamidomethyl)	0.322912	S(4): 96.9; S(7): 34.4; S(8): 34.4; Y(9): 34.4	60.5767	0.958452	1		0.996533	1		0.971543	1		1.0638	1		0.822999	1		0.722157	1		0.7889	1		0.798075	1		16.63	0.960334	2	2756.14	-3.21505	1	0.784931	0.000519598	0.115381
dATTETDGLAsPLFSDQk	6	1	1	F1SGA5	KLHL24	Kelch-like family member 24	N-Term(iTRAQ8plex); S11(Phospho); K18(iTRAQ8plex)	1	T(3): 0.0; T(4): 0.0; T(6): 0.0; S(11): 100.0; S(15): 0.0	215.907	1.05002	6	2.13012	1.00166	6	7.46002	1.01943	6	3.09385	0.960235	6	6.68996	0.80832	6	11.4612	0.758571	6	11.2019	0.740263	6	30.3718	0.857371	6	6.00511	46.09	0.0031382	3	2584.27	0.393342	0	0.784979	0.000535992	0.00244625
vLPGVEALsNL	3	2	1	F1RYK8	FSIP2	Fibrous sheath-interacting protein 2	N-Term(iTRAQ8plex); S9(Phospho)	1	S(9): 100.0	120.654	1.11743	3	9.6107	0.982804	3	1.95848	1.01484	3	9.95438	0.923146	3	8.72032	0.792119	3	17.1822	0.843342	3	2.02605	0.733058	3	14.0593	0.802063	3	8.64239	42.83	0.00276233	2	1495.81	-1.44193	0	0.785144	0.00348569	0.0025013
gSQPGQQPLNVcNNTcSNVPLsAYQVNSQk	6	1	1	Q6RI85	PGK2	Phosphoglycerate kinase 2	N-Term(iTRAQ8plex); C12(Carbamidomethyl); C16(Carbamidomethyl); S22(Phospho); K30(iTRAQ8plex)	0.332824	S(2): 0.0; T(15): 0.1; S(17): 0.1; S(22): 33.3; Y(24): 33.3; S(28): 33.3	118.519	1.04857	2	3.31572	0.977781	2	9.0822	1.0315	2	16.4432	0.950455	2	3.02711	0.741417	2	13.0821	0.901465	2	14.4456	0.831538	2	13.2791	0.678614	2	12.3366	19.37	2.17291	4	3977.91	-0.870223	0	0.786626	0.00754984	0.0111041
hAITIAVsSQALFNMVDGR	76	2	1	I3LJA4	ACTL11	Actin-like 11	N-Term(iTRAQ8plex); S8(Phospho)	0.981137	T(4): 0.0; S(8): 98.1; S(9): 1.9	319.802	1.11133	29	25.7049	1.04231	37	26.8319	1.03615	30	16.6522	1.04913	36	28.6954	0.75423	28	31.7393	0.867491	30	20.9084	0.762373	26	27.2692	0.964492	30	22.9131	67.76	1.99402e-05	3	2414.21	-2.53152	0	0.789962	0.00550478	0.0206505
lEMtASk	9	2	1	F1SCU0	NT5C1B	Cytosolic 5'-nucleotidase 1B	N-Term(iTRAQ8plex); T4(Phospho); K7(iTRAQ8plex)	7.13727e-07	T(4): 0.0; S(6): 100.0	109.184	0.89197	9	8.83121	1.1097	9	10.7633	0.952089	9	7.35579	0.998175	9	10.5869	0.793863	9	11.8664	0.804483	9	19.6089	0.691013	9	16.1153	0.832558	9	14.3881	20.93	0.469811	3	1467.77	-1.67999	0	0.789971	0.00959868	0.0161352
aAPDLQcAGssAMAPAR	3	2	1	F1RW21	AKAP4	A-kinase anchor protein 4	N-Term(iTRAQ8plex); C7(Carbamidomethyl); S10(Phospho); S11(Phospho)	1	S(10): 100.0; S(11): 100.0	127.008	0.917929	3	5.55898	0.966168	3	3.43826	1.07578	3	27.5396	1.05945	3	9.84005	0.651952	3	6.29709	0.846263	3	1.89824	0.794536	3	11.1214	0.885233	3	1.10562	28.69	0.0487422	3	2137.91	-1.51035	0	0.790675	0.016094	0.0255325
rLsAQPsPLtMPLDSRPSTPPEVQLPAASR	19	2	1	A0A288CFT0	TPI1	Triosephosphate isomerase 1	N-Term(iTRAQ8plex); S3(Phospho); S7(Phospho); T10(Phospho)	5.8164e-07	S(3): 100.0; S(7): 100.0; T(10): 0.0; S(15): 99.9; S(18): 0.0; T(19): 0.1; S(29): 0.0	377.756	1.02382	17	13.3876	0.972663	17	9.27017	0.963578	17	13.2185	1.04087	17	9.67758	0.839859	17	24.6586	0.70687	17	44.5956	0.743234	17	14.4421	0.880005	17	16.4858	27.4	0.333824	4	3743.79	-1.14186	1	0.792308	0.00351085	0.037969
sRsLsPIcPR	1	3	2	F1SCU0	NT5C1B	Cytosolic 5'-nucleotidase 1B	S1(Phospho); N-Term(iTRAQ8plex); S3(Phospho); S5(Phospho); C8(Carbamidomethyl)	1	S(1): 100.0; S(3): 100.0; S(5): 100.0	201.047	0.9106	1		0.992486	1		0.937092	1		1.13558	1		0.779005	1		0.860049	1		0.75231	1		0.76277	1		26.29	0.054629	3	1716.72	-0.942832	1	0.793342	0.0103526	0.0111509
cLQAQEEsR	4	3	2	F1SE68	SPATA18	Spermatogenesis associated 18	N-Term(iTRAQ8plex); C1(Carbamidomethyl); S8(Phospho)	1	S(8): 100.0	191.452	1.02109	4	3.07073	0.961836	4	10.5233	1.0534	4	4.89792	0.982005	4	9.45254	0.743359	4	9.51085	0.852701	4	5.77735	0.79297	4	0.664877	0.802305	4	0.0803	27.85	0.0488896	2	1504.67	-2.2442	0	0.794192	0.000485983	0.0269979
tkVPWMPPGksSAR	2	3	1	F1SE68	SPATA18	Spermatogenesis associated 18	N-Term(iTRAQ8plex); K2(iTRAQ8plex); K10(iTRAQ8plex); S11(Phospho)	0.5	T(1): 0.0; S(11): 50.0; S(12): 50.0	150.732	0.796807	1		1.07551	1		1.08596	1		1.02455	1		0.772118	1		0.828813	1		0.81478	1		0.753063	1		3.42	43.3831	3	2534.4	-2.10153	2	0.795609	0.0269809	0.00230842
sMsGIPNLQETLk	1	1	1	F1RR82	ODF2	Outer dense fiber protein 2	N-Term(iTRAQ8plex); S3(Phospho); K13(iTRAQ8plex)	0.96933	S(1): 3.1; S(3): 96.9; T(11): 0.0	124.258	1.13663	1		0.814386	1		1.24239	1		0.864757	1		0.875775	1		0.906751	1		0.750312	1		0.696501	1		13.15	4.6069	3	2106.11	-1.86341	0	0.795764	0.122339	0.0567346
fVLsGANIMcPGLtSPGAk	2	3	1	F1RVR2	DNAH8	Dynein heavy chain 8, axonemal	N-Term(iTRAQ8plex); S4(Phospho); C10(Carbamidomethyl); T14(Phospho); K19(iTRAQ8plex)	0.499997	S(4): 100.0; T(14): 50.0; S(15): 50.0	113.343	1.20509	1		1.00824	1		0.916056	1		0.897961	1		0.785599	1		0.928221	1		0.702694	1		0.789583	1		7.64	19.8359	3	2688.31	-2.9882	0	0.796082	0.0511151	0.19934
vDVYSPGDSQAQDWkMsDESLSIFk	3	2	1	K7GLF2	MCTS1	Malignant T-cell-amplified sequence	N-Term(iTRAQ8plex); K15(iTRAQ8plex); S17(Phospho); K25(iTRAQ8plex)	0.98115	Y(4): 0.0; S(5): 0.0; S(9): 0.0; S(17): 98.1; S(20): 1.8; S(22): 0.0	176.987	0.963463	2	3.20703	1.05755	2	10.2618	0.953627	2	9.26703	1.01249	2	0.389332	0.763556	2	16.0135	0.830323	2	50.8145	0.767901	2	28.6398	0.815002	2	49.6104	16.73	4.1743	4	3824.87	-4.95712	1	0.796757	0.000450239	0.0954149
fLNEEYQALQESNSsLTGQLAELESER	55	4	1	A0A286ZQX0	AKAP3	A-kinase anchor protein 3	N-Term(iTRAQ8plex); S15(Phospho)	0.97165	Y(6): 0.0; S(12): 0.0; S(14): 1.4; S(15): 97.2; T(17): 1.4; S(25): 0.0	381.403	1.06245	12	49.5678	1.00076	13	34.204	0.880611	12	26.4941	1.15899	12	31.1757	0.784607	12	57.1248	0.660606	10	48.1808	1.15879	12	27.9603	0.668224	13	43.0929	92.3	9.84252e-08	3	3469.64	2.63596	0	0.797555	0.163443	0.0021975
gEESFMQQsQNELQQIR	2	1	1	F1SMN4	CCDC136	Coiled-coil domain-containing protein 136	N-Term(iTRAQ8plex); S9(Phospho)	0.999003	S(4): 0.1; S(9): 99.9	158.954	0.943163	2	12.3034	0.958247	2	2.3919	1.01799	2	2.50708	1.07035	2	4.78617	0.718488	2	10.603	0.895999	2	8.05147	0.754669	2	16.42	0.815951	2	1.02854	33.91	0.0324951	3	2436.11	-1.23458	0	0.798322	0.00607998	0.254617
nFHTGsVQLQEEQR	3	1	1	F1RHM6	CCDC188	Coiled-coil domain containing 188	N-Term(iTRAQ8plex); S6(Phospho)	0.999449	T(4): 0.1; S(6): 99.9	209.264	0.953873	3	0.995898	1.00308	3	3.23686	1.02256	3	5.65326	0.937079	3	7.88408	0.657325	3	2.86669	0.749485	3	2.91713	0.840613	3	6.34647	0.880494	3	1.63268	12.88	3.45203	3	2056.97	-4.28463	0	0.798632	0.0104328	0.0173901
sLDSGPQk	6	1	1	A0A287AKD1	C1ORF185	Chromosome 1 open reading frame 185	N-Term(iTRAQ8plex); S1(Phospho); K8(iTRAQ8plex)	0.999514	S(1): 100.0; S(4): 0.0	152.157	0.995914	6	1.38821	0.985638	6	7.62531	0.97705	6	7.4579	1.05002	6	7.14977	0.808558	6	25.1392	0.819129	6	17.3497	0.782288	6	6.78496	0.791768	6	16.5712	24.74	0.202786	3	1519.8	-0.460956	0	0.798714	3.39776e-05	0.0270086
gLSPSPATLcPEVTSsR	12	2	1	A0A287AQA6	SPEM3	SPEM family member 3	N-Term(iTRAQ8plex); C10(Carbamidomethyl); S16(Phospho)	0.0192842	S(3): 0.0; S(5): 0.0; T(8): 0.0; T(14): 96.1; S(15): 1.9; S(16): 1.9	202.639	1.03129	6	14.4971	0.976017	6	4.03158	1.08725	6	4.28307	1.00209	6	5.59049	0.870209	6	3.40592	0.808668	6	9.60395	0.797264	6	11.6913	0.799147	6	17.2358	29.91	0.0957641	3	2143.04	-1.24364	0	0.799506	0.000435345	0.000344306
smVLGYWDIR	6	1	1	A0A287BMT0	CCDC116	Coiled-coil domain-containing protein 116	N-Term(iTRAQ8plex); S1(Phospho); M2(Oxidation)	1	S(1): 100.0; Y(6): 0.0	203.235	0.985764	6	10.6681	0.980897	6	3.10039	0.966603	6	8.95202	1.02259	6	2.06663	0.782495	6	20.309	0.798933	6	5.72361	0.778692	6	8.8177	0.803432	6	15.1042	32.68	0.0241701	2	1639.78	-1.13199	0	0.799714	5.96502e-06	0.00217468
nVLAAVsPLVk	3	1	1	I3LC15	ACE	Angiotensin-converting enzyme	N-Term(iTRAQ8plex); S7(Phospho); K11(iTRAQ8plex)	1	S(7): 100.0	186.825	0.989872	3	6.91291	0.978951	3	23.5458	0.976	3	11.0099	1.17675	3	14.8635	0.788197	3	26.5685	0.949326	3	7.51193	0.721375	3	19.9676	0.845681	3	11.3541	34.07	0.0232695	3	1799.06	-2.24613	0	0.801775	0.0248623	0.0446099
aHssmVGVNLPQk	3	3	1	F1ST87	CCIN	Calicin	N-Term(iTRAQ8plex); S3(Phospho); S4(Phospho); M5(Oxidation); K13(iTRAQ8plex)	1	S(3): 100.0; S(4): 100.0	254.304	1.02944	3	3.91857	0.977848	3	0.877115	1.04265	3	8.22687	0.979582	3	1.78496	0.822973	3	27.547	0.8077	3	2.78734	0.764987	3	2.32207	0.837488	3	4.0305	19.03	1.14899	3	2152.04	-2.77213	0	0.802366	0.000129372	0.0536582
sSALsLNQQSGsLQEk	1	2	1	Q6RI85	PGK2	Phosphoglycerate kinase 2	N-Term(iTRAQ8plex); S5(Phospho); S12(Phospho); K16(iTRAQ8plex)	0.955214	S(1): 0.0; S(2): 0.0; S(5): 100.0; S(10): 4.5; S(12): 95.5	125.73	1.10289	1		0.904461	1		1.09898	1		0.926769	1		0.79252	1		0.7936	1		0.802126	1		0.848467	1		22.45	0.629151	3	2445.19	-0.159851	0	0.802538	0.0113733	0.000871214
gVIssHSDNPQVk	5	1	1	A0A287AVV8	ATP8B3	Phospholipid-transporting ATPase	N-Term(iTRAQ8plex); S4(Phospho); S5(Phospho); K13(iTRAQ8plex)	0.333333	S(4): 66.7; S(5): 66.7; S(7): 66.7	120.674	0.84873	2	5.485	1.09171	2	4.81749	0.96682	2	1.00241	1.06562	2	0.372167	0.741899	2	5.86747	0.756765	2	5.42	0.790494	2	21.0026	0.900215	2	2.56301	6.04	19.9482	3	2136.03	-1.47607	0	0.802786	0.0246555	0.0286757
aFYPEEIssMVLTk	4	3	1	I3LJA4	ACTL11	Actin-like 11	N-Term(iTRAQ8plex); S8(Phospho); S9(Phospho); K14(iTRAQ8plex)	0.999993	Y(3): 0.0; S(8): 100.0; S(9): 100.0; T(13): 0.0	151.232	1.17796	4	4.21081	0.882252	4	3.17663	0.99129	4	11.3137	1.00702	4	9.0133	0.718307	4	10.2034	0.949641	4	6.34239	0.796106	4	8.26158	0.798143	4	8.33498	28.77	0.139907	3	2383.15	1.10349	0	0.80379	0.0432649	0.0534286
eTDLLLDDsLVSLFGNR	44	2	1	A5A8V7	HSPA1L	Heat shock 70 kDa protein 1-like	N-Term(iTRAQ8plex); S9(Phospho)	0.999811	T(2): 0.0; S(9): 100.0; S(12): 0.0	356.183	1.08277	41	27.2726	0.976684	40	20.3774	1.00912	40	18.06	0.997744	39	18.3167	0.879797	38	27.8589	0.801976	36	37.981	0.788177	38	44.8899	0.80065	38	27.5161	85.88	2.75011e-07	2	2291.15	0.779181	0	0.804316	0.000694355	0.0832438
lTFDTTFsPNTGk	11	2	1	F1RQP0	PRDX5	Peroxiredoxin 5	N-Term(iTRAQ8plex); S8(Phospho); K13(iTRAQ8plex)	0.999446	T(2): 0.0; T(5): 0.0; T(6): 0.0; S(8): 99.9; T(11): 0.1	210.121	0.94222	7	12.0062	0.996852	7	7.2135	0.920477	7	9.94554	1.0723	7	1.01961	0.844115	7	4.01257	0.808672	7	12.2718	0.773084	7	7.55051	0.738105	7	16.158	48.52	0.00153822	3	2117.07	-3.61909	0	0.804704	0.00331487	0.00302784
nSGLsQEsGLHk	2	1	1	F1S2F6	VDAC2	Voltage-dependent anion-selective channel protein 2	N-Term(iTRAQ8plex); S5(Phospho); S8(Phospho); K12(iTRAQ8plex)	0.99996	S(2): 0.0; S(5): 100.0; S(8): 100.0	166.627	0.905668	2	5.80872	1.1073	2	0.0889322	0.968861	2	6.21242	1.00044	2	9.24875	0.733098	2	9.09874	0.839775	2	9.88926	0.751861	2	0.359123	0.880457	2	10.0498	9.13	8.46707	3	2024.96	-1.49695	0	0.804866	0.0122229	0.0106557
aGsEPPGtPk	55	1	1	A0A287AQA6	SPEM3	SPEM family member 3	N-Term(iTRAQ8plex); S3(Phospho); T8(Phospho); K10(iTRAQ8plex)	1	S(3): 100.0; T(8): 100.0	373.888	1.00091	55	8.54311	0.988377	55	6.78421	1.01719	55	8.28638	0.991438	55	7.11542	0.779708	55	12.3109	0.791582	55	13.9976	0.812848	55	12.9626	0.837919	55	20.5822	33.55	0.0217253	3	1708.81	-2.43212	0	0.805934	1.01251e-05	0.0304569
sSDAESEEsLHk	2	1	1	I3LJA4	ACTL11	Actin-like 11	N-Term(iTRAQ8plex); S9(Phospho); K12(iTRAQ8plex)	1	S(1): 0.0; S(2): 0.0; S(6): 0.0; S(9): 100.0	314.259	1.04858	2	3.8532	0.887297	2	6.84095	1.08256	2	7.66608	0.998687	2	2.12144	0.927605	2	2.18483	0.855252	2	4.69955	0.781894	2	9.68488	0.679799	2	0.182583	45.21	0.00213321	3	2006.95	-2.60463	0	0.80768	0.0294885	0.000160793
qAsLDTSGNDIENQSVYDIDQILFk	6	1	1	F1S1R1	CYLC1	Cylicin 1	N-Term(iTRAQ8plex); S3(Phospho); K25(iTRAQ8plex)	0.982867	S(3): 98.3; T(6): 0.0; S(7): 0.0; S(15): 0.0; Y(17): 1.7	155.66	0.947837	6	42.8914	0.976683	6	11.6761	1.0253	6	22.1289	0.972522	6	16.3461	0.798733	6	39.9701	0.69898	6	73.79	0.902234	6	22.2747	0.768301	6	40.994	38.5	0.0233492	3	3501.72	-2.41327	0	0.807745	0.00589876	0.0604542
rsPPPSPTtQR	2	4	1	A0A287BGH5	TEX50	Testis-expressed protein 50	N-Term(iTRAQ8plex); S2(Phospho); T9(Phospho)	0.333333	S(2): 100.0; S(6): 33.3; T(8): 33.3; T(9): 33.3	132.766	1.05681	2	20.6576	1.06911	2	1.26681	1.12259	2	4.31575	0.772637	2	19.4226	1.12183	2	5.36547	0.648849	2	51.4736	0.688438	2	63.8597	0.789936	2	29.8886	15.02	1.45426	3	1687.78	-2.01252	1	0.807988	0.197536	0.0169629
sQVVEsQSEkELLcR	5	2	1	A0A287AF42	DNM3	Dynamin-3	S1(Phospho); N-Term(iTRAQ8plex); S6(Phospho); K10(iTRAQ8plex); C14(Carbamidomethyl)	0.5	S(1): 100.0; S(6): 50.0; S(8): 50.0	237.588	0.921691	4	7.35071	0.992098	4	0.99518	0.918971	4	4.43578	1.08953	4	5.06698	0.789656	4	1.83298	0.796251	4	12.8603	0.836801	4	15.9926	0.748088	4	3.59803	24.98	0.337861	3	2560.23	-2.89062	1	0.808405	0.00525926	0.296862
gAGEVSEAPADVILTIESDVEDLGEEtDTAPEGPPE	12	2	1	F1SMN4	CCDC136	Coiled-coil domain-containing protein 136	N-Term(iTRAQ8plex); T27(Phospho)	0.873526	S(6): 0.0; T(15): 4.2; S(18): 4.2; T(27): 87.4; T(29): 4.2	204.348	1.56004	3	17.7522	1.08078	2	33.2639	0.822848	3	37.5451	0.864634	3	9.93158	0.530496	1		1.05933	2	56.6086	1.06651	2	78.4921	0.84649	2	88.6876	41.48	0.0111269	4	4022.83	-0.0702029	0	0.809284	0.365329	0.015544
qDQskTEGsVcLFk	2	2	1	A0A287AQJ6	LOC110255209	Uncharacterized protein	N-Term(iTRAQ8plex); S4(Phospho); K5(iTRAQ8plex); S9(Phospho); C11(Carbamidomethyl); K14(iTRAQ8plex)	0.959954	S(4): 96.0; T(6): 4.0; S(9): 100.0	167.958	0.936396	2	0.138212	1.03432	2	7.64177	1.02317	2	1.76593	1.00037	2	5.89845	0.81891	2	6.18902	0.825506	2	7.20638	0.839232	2	15.5361	0.754632	2	6.32945	17.11	2.44434	4	2699.32	-1.53151	1	0.810733	0.000605986	0.48833
hVVssVVGHPk	3	1	1	F1RW21	AKAP4	A-kinase anchor protein 4	N-Term(iTRAQ8plex); S4(Phospho); S5(Phospho); K11(iTRAQ8plex)	1	S(4): 100.0; S(5): 100.0	150.12	0.914124	3	5.8627	1.14443	3	6.08885	0.951855	3	8.81574	0.975666	3	3.58838	0.857936	3	8.66629	0.778351	3	1.62295	0.779509	3	20.704	0.817478	3	4.69102	8.45	11.8455	3	1913.99	0.129001	0	0.811142	0.0133605	0.00272054
qPEHQVEkPLAcTSRPGsPk	1	1	1	F1RJB0	ACTRT2	Actin-related protein T2	N-Term(iTRAQ8plex); K8(iTRAQ8plex); C12(Carbamidomethyl); S18(Phospho); K20(iTRAQ8plex)	0.967458	T(13): 1.6; S(14): 1.6; S(18): 96.7	128.528	0.980524	1		1.14389	1		0.905918	1		0.960527	1		0.789478	1		0.891049	1		0.812292	1		0.75086	1		2.8	74.339	5	3238.71	-1.30867	0	0.812778	0.0195929	0.0327547
iGPQQcISTSVGPSAsQR	25	2	1	I3LJA4	ACTL11	Actin-like 11	N-Term(iTRAQ8plex); C6(Carbamidomethyl); S16(Phospho)	0.984476	S(8): 0.0; T(9): 0.0; S(10): 0.0; S(14): 1.6; S(16): 98.4	377.078	0.98393	18	6.46404	0.991094	18	5.71486	1.03562	18	7.47562	1.00828	18	6.99423	0.791369	18	11.7059	0.858621	18	8.32136	0.819269	18	8.2907	0.803316	18	8.88048	58.97	0.000110286	3	2257.09	-2.21805	0	0.814292	5.72837e-05	0.0445445
ecLPSSLsPEDIR	5	1	1	A0A287A2L2	RAB2B	Ras-related protein Rab-2B	N-Term(iTRAQ8plex); C2(Carbamidomethyl); S8(Phospho)	0.980227	S(5): 1.9; S(6): 0.0; S(8): 98.0	170.598	1.02538	2	4.46996	1.03374	2	7.90571	0.932495	2	10.5501	1.00236	2	4.19002	0.842495	2	4.59384	0.886516	2	17.5046	0.84608	2	18.6017	0.679532	2	1.23865	13.18	2.86821	2	1886.88	-3.1921	0	0.814881	0.0112751	0.000495527
sQVVESQsEkELLcR	7	2	1	A0A286ZXT4	EFCAB6	EF-hand calcium-binding domain-containing protein 6	N-Term(iTRAQ8plex); S8(Phospho); K10(iTRAQ8plex); C14(Carbamidomethyl)	0.978624	S(1): 0.0; S(6): 2.1; S(8): 97.9	189.256	0.897517	7	5.16968	1.03731	7	5.49011	0.999385	7	8.91688	1.06473	7	2.70462	0.779603	7	7.03059	0.875088	7	0.744144	0.810694	7	9.25869	0.79723	7	5.85721	22.49	0.662838	4	2480.26	-2.24195	1	0.81587	0.00471266	0.0285635
vSsDVEVVEsEAVSVVQHWLk	9	2	1	F1SMN4	CCDC136	Coiled-coil domain-containing protein 136	N-Term(iTRAQ8plex); S3(Phospho); S10(Phospho); K21(iTRAQ8plex)	0.960425	S(2): 4.0; S(3): 96.0; S(10): 100.0; S(14): 0.0	271.501	0.850708	3	1.37432	1.18753	3	26.8775	1.1132	3	13.6328	1.01584	3	9.99514	1.05795	3	9.47569	0.822328	3	2.61526	0.651262	3	71.2666	0.874065	3	11.1648	36.41	0.0377238	4	3094.53	-1.80547	0	0.817227	0.136806	0.0140456
eEsVALITDVPESLEVTEGQR	1	1	1	I3LDJ2	SPATA19	Spermatogenesis associated 19	N-Term(iTRAQ8plex); S3(Phospho)	1	S(3): 100.0; T(8): 0.0; S(13): 0.0; T(17): 0.0	164.094	0.996617	1		1.02023	1		1.21577	1		0.805322	1		0.794675	1		0.69928	1		0.852808	1		0.954299	1		7.92	21.3015	3	2685.31	-2.0968	0	0.817511	0.113475	0.218562
vLILADGDPsSFLSR	10	2	1	F1SEF3	SMRP1	Spermatid-specific manchette-related protein 1	N-Term(iTRAQ8plex); S10(Phospho)	0.978408	S(10): 97.8; S(11): 2.1; S(14): 0.1	142.675	1.06427	8	8.43582	0.887152	8	11.4324	0.938363	8	12.6341	1.01663	8	29.9981	0.738378	8	22.3217	0.840021	8	10.1323	0.851234	8	18.1869	0.764335	8	20.7554	21.16	0.67028	2	1974.02	-0.643858	0	0.817621	0.0102724	0.188064
eFLLPSEsSELPGFTR	13	1	1	C1JEX8	SPATA20	Spermatogenesis associated 20	N-Term(iTRAQ8plex); S8(Phospho)	0.981848	S(6): 0.0; S(8): 98.2; S(9): 1.8; T(15): 0.0	226.404	1.03508	6	6.10019	1.03142	6	2.59573	1.03995	6	6.19726	0.972719	6	6.28861	0.844492	6	9.03763	0.865504	6	11.844	0.822775	6	14.5755	0.802628	6	10.7222	53.8	0.000389148	3	2193.08	-0.807586	0	0.817667	0.000110066	0.0269209
gDFIALDLGGsSFR	10	1	1	F1SK99	TEX52	Testis expressed 52	N-Term(iTRAQ8plex); S11(Phospho)	0.999703	S(11): 100.0; S(12): 0.0	256.181	0.992228	6	27.2163	0.994368	5	7.72577	1.16446	6	31.3586	1.07539	6	9.20904	0.696207	5	13.579	1.05092	6	38.5793	0.790062	5	16.9492	0.918703	6	35.6306	38.39	0.0100907	2	1838.9	-0.517343	0	0.817682	0.0695786	0.000770465
ssSsSVTQVIIk	4	1	1	A0A287A1G6	HK1	Hexokinase-1	N-Term(iTRAQ8plex); S2(Phospho); S4(Phospho); K12(iTRAQ8plex)	0.239805	S(1): 2.1; S(2): 49.0; S(3): 49.0; S(4): 50.0; S(5): 50.0; T(7): 0.0	93.6619	0.917148	1		0.95119	1		1.02689	1		1.09426	1		0.755185	1		0.914076	1		0.807619	1		0.78613	1		12.96	4.54231	3	2004.02	-2.08215	0	0.817902	0.0135044	0.124632
lPGsVEELR	3	2	1	F1RJB2	UBQLN1	Ubiquilin-like protein	N-Term(iTRAQ8plex); S4(Phospho)	1	S(4): 100.0	230.701	1.06193	3	3.36429	0.913846	3	0.469606	1.10018	3	6.14583	0.950239	3	2.64841	0.751145	3	0.122892	0.892349	3	14.2591	0.84839	3	1.86876	0.802778	3	3.58061	32.87	0.0248138	2	1383.71	-2.91613	0	0.818305	0.014412	0.0329557
gVADsPVAVsNGDSTPLVPR	1	2	1	F1SDR5	TOMM34	Translocase of outer mitochondrial membrane 34	N-Term(iTRAQ8plex); S5(Phospho); S10(Phospho)	0.984459	S(5): 99.1; S(10): 99.1; S(14): 0.9; T(15): 0.9	68.4237	1.06734	1		1.19516	1		1.01498	1		0.749437	1		0.741091	1		0.767318	1		1.05469	1		0.732822	1		17.24	1.60196	2	2402.13	-1.69297	0	0.818471	0.183161	0.0347719
hVFGEsDELIGQk	1	5	1	A0A287A9C3	COIL	Coilin	N-Term(iTRAQ8plex); S6(Phospho); K13(iTRAQ8plex)	1	S(6): 100.0	167.718	0.907577	1		0.957511	1		1.04421	1		1.08153	1		0.752133	1		0.808756	1		0.761209	1		0.944912	1		12.46	5.38316	3	2147.09	-5.8806	0	0.81863	0.0229703	0.282031
tEQLssmRPAk	1	1	1	A0A288CFT0	TPI1	Triosephosphate isomerase 1	N-Term(iTRAQ8plex); T1(Phospho); S5(Phospho); S6(Phospho); M7(Oxidation); K11(iTRAQ8plex)	1	T(1): 100.0; S(5): 100.0; S(6): 100.0	53.1794	1.02453	1		0.972607	1		1.09383	1		0.930142	1		1.03234	1		0.660201	1		0.810537	1		0.790146	1		10.7	5.00469	3	2111.95	-0.0783171	0	0.818986	0.0757869	0.0506013
dAAEVSSQcGcERAsQDVLR	4	1	1	F1RWT7	AMOT	Angiomotin	N-Term(iTRAQ8plex); C9(Carbamidomethyl); C11(Carbamidomethyl); S15(Phospho)	0.971227	S(6): 0.1; S(7): 2.8; S(15): 97.1	216.031	1.01622	4	3.13621	0.99375	4	4.09018	0.992031	4	2.96351	1.02529	4	3.63594	0.827567	4	7.53316	0.785899	4	11.4555	0.82184	4	9.58385	0.863549	4	9.56409	19.94	0.780205	3	2622.16	-0.72825	1	0.819125	5.27038e-05	0.133727
aVLVGLVPsHPSLYAsENMLSTR	12	1	1	I3LJA4	ACTL11	Actin-like 11	N-Term(iTRAQ8plex); S9(Phospho); S16(Phospho)	0.000796065	S(9): 0.3; S(12): 92.0; Y(14): 26.9; S(16): 26.9; S(21): 26.9; T(22): 26.9	75.5372	0.975372	3	0.415824	1.02207	3	6.92922	1.07546	3	18.7838	0.985509	3	14.8516	0.942051	3	0.765124	0.860309	3	0.897717	0.858373	3	15.5243	0.666949	3	0.500372	46.09	0.00329443	3	2905.4	-6.69141	0	0.819948	0.0266598	0.000471234
eFGSLPTTPsEQR	3	1	1	I3LJA4	ACTL11	Actin-like 11	N-Term(iTRAQ8plex); S10(Phospho)	0.999743	S(4): 0.0; T(7): 0.0; T(8): 0.0; S(10): 100.0	236.654	1.19356	3	7.25642	0.967894	3	0.540754	0.962176	3	8.24795	0.898545	3	5.53917	0.831463	3	12.6302	0.857553	3	13.1336	0.799158	3	14.1783	0.810673	3	14.573	40.61	0.00572645	2	1832.87	-0.00746676	0	0.820165	0.0335054	0.0562819
sGQVLEVSGsk	6	1	1	F1S3P8	STX7	Syntaxin-2	N-Term(iTRAQ8plex); S10(Phospho); K11(iTRAQ8plex)	1	S(1): 0.0; S(8): 0.0; S(10): 100.0	261.482	0.888787	5	4.38676	1.08042	5	7.62534	0.987705	5	8.36735	1.06798	5	2.75137	0.852775	5	12.3728	0.861235	5	12.7897	0.776331	5	7.26849	0.812194	5	13.9504	30.57	0.0752028	3	1778.95	-2.61901	0	0.820527	0.00969125	0.0668851
sPPQPHSQNk	12	1	1	F1RMZ8	ATP6V1B2	V-type proton ATPase subunit B, brain isoform	N-Term(iTRAQ8plex); S1(Phospho); K10(iTRAQ8plex)	1	S(1): 100.0; S(7): 0.0	200.72	0.934786	12	11.0386	1.07505	12	5.55238	0.911288	12	5.8293	1.06823	12	3.1727	0.794104	12	10.3142	0.834486	12	10.9429	0.828181	12	5.96728	0.823924	12	20.3749	25.12	0.224709	3	1807.93	-2.1522	0	0.822362	0.00698492	0.0256505
tQEPPAGAGGsIHDLPLFTELSPVSAPWDPLPGPPPAR	3	1	1	A0A287AI93	IQCN	IQ motif containing N	N-Term(iTRAQ8plex); S11(Phospho)	0.997929	T(1): 0.1; S(11): 99.8; T(19): 0.1; S(22): 0.1; S(25): 0.1	81.7339	0.885149	2	5.56721	0.852056	2	9.44659	1.66109	2	3.94876	0.679077	2	9.10089	0.801691	2	2.21887				0.711264	2	43.9565	1.00253	2	46.6555	11.67	12.7746	4	4256.12	-4.56842	0	0.822584	0.530516	0.0196094
aGDVLTcPNAsFTDLAEIVSR	6	2	1	F1SFR0	AAAS	Aladin	N-Term(iTRAQ8plex); C7(Carbamidomethyl); S11(Phospho)	0.0121914	T(6): 98.8; S(11): 1.2; T(13): 0.0; S(20): 0.0	251.478	1.10966	6	6.45724	0.88936	6	3.70738	1.07507	6	7.53958	0.898076	6	15.4971	0.800347	6	16.0561	0.911173	6	23.156	0.769443	6	14.516	0.788464	6	17.7067	65.98	2.81368e-05	3	2620.26	-0.282787	0	0.823083	0.0374885	0.632104
eNPSQGPSAQVGNGsSVDEVSFYANR	2	4	1	A0A287B3Z0	PNPLA7	Patatin-like phospholipase domain-containing protein 7	N-Term(iTRAQ8plex); S15(Phospho)	0.499709	S(4): 0.0; S(8): 0.1; S(15): 50.0; S(16): 50.0; S(21): 0.0; Y(23): 0.0	196.499	0.978873	1		1.05522	1		0.980967	1		0.983366	1		0.98966	1		0.837497	1		0.75045	1		0.715096	1		54.27	0.000344369	3	3080.38	-1.97572	0	0.8235	0.0328429	0.0734582
fGSLLPIHPVAsc	7	5	1	A0A286ZQX0	AKAP3	A-kinase anchor protein 3	N-Term(iTRAQ8plex); S12(Phospho); C13(Carbamidomethyl)	1	S(3): 0.0; S(12): 100.0	200.106	1.01474	7	8.66997	0.964009	7	4.03312	1.03866	7	2.60582	0.945463	7	11.2705	0.767131	7	10.003	0.874779	7	17.6243	0.73557	7	3.33256	0.888438	7	16.6991	40.05	0.00713735	2	1781.9	-0.506741	0	0.824129	0.00742557	0.0659336
eAsTDPIR	3	3	1	A0A287AN99	PTPA	Serine/threonine-protein phosphatase 2A activator	N-Term(iTRAQ8plex); S3(Phospho)	0.999697	S(3): 100.0; T(4): 0.0	152.077	1.0237	3	5.9311	0.915527	3	8.01417	1.08561	3	1.69771	1.05559	3	0.688995	0.824708	3	6.80621	0.799533	3	11.0434	0.873961	3	4.99085	0.86471	3	1.49738	15.72	0.605492	2	1272.61	-1.48217	0	0.824157	0.00467166	0.0204155
rsPPQDHR	1	1	1	A0A286ZQX0	AKAP3	A-kinase anchor protein 3	N-Term(iTRAQ8plex); S2(Phospho)	1	S(2): 100.0	121.246	1.2284	1		0.848033	1		1.05883	1		0.911762	1		0.410865	1		0.875366	1		1.22438	1		0.828771	1		19.14	0.535746	3	1376.67	-2.07	1	0.825147	0.38039	0.0140018
gNHEcAsINR	10	6	1	F1SFT7	N/A	Uncharacterized protein	N-Term(iTRAQ8plex); C5(Carbamidomethyl); S7(Phospho)	1	S(7): 100.0	190.119	0.879902	10	6.75275	1.11301	10	5.3191	1.00291	10	10.9321	1.02872	10	4.92981	0.79341	10	7.4278	0.832876	10	17.5009	0.802972	10	8.91599	0.894829	10	32.8195	35.53	0.00780916	2	1541.68	-1.88027	0	0.825955	0.0167724	0.505287
vIcFVDVsTLNVEDkDSk	8	2	1	A0A287A6R4	PPP1CC	Serine/threonine-protein phosphatase	N-Term(iTRAQ8plex); C3(Carbamidomethyl); S8(Phospho); K15(iTRAQ8plex); K18(iTRAQ8plex)	0.499996	S(8): 50.0; T(9): 50.0; S(17): 0.0	142.072	0.901098	3	4.96517	0.978785	3	0.535572	1.00217	3	17.3147	1.10517	3	5.81989	0.776695	3	9.67101	0.778125	3	8.85747	0.942493	3	4.04839	0.798218	3	2.78742	18.23	2.13972	4	3060.6	-3.96645	1	0.826523	0.024516	0.039308
vDWLQsQNGVck	1	3	1	F1RW21	AKAP4	A-kinase anchor protein 4	N-Term(iTRAQ8plex); S6(Phospho); C11(Carbamidomethyl); K12(iTRAQ8plex)	1	S(6): 100.0	100.076	0.988935	1		1.05497	1		1.03925	1		0.926528	1		0.833886	1		0.732356	1		0.926107	1		0.827099	1		15.98	2.53357	3	2122.05	-5.7972	0	0.827859	0.0125329	0.0533436
tkVPWMPPGkssAR	9	3	1	A0A286ZQX0	AKAP3	A-kinase anchor protein 3	N-Term(iTRAQ8plex); K2(iTRAQ8plex); K10(iTRAQ8plex); S11(Phospho); S12(Phospho)	1	T(1): 0.0; S(11): 100.0; S(12): 100.0	313.89	0.830591	9	8.99893	1.12469	9	1.87751	0.957257	9	6.26738	1.04898	9	1.67355	0.869256	9	11.0153	0.830274	9	6.92122	0.799892	9	11.5654	0.780232	9	9.36908	13.04	5.9169	3	2614.37	-2.02247	2	0.827878	0.042093	0.0310839
vMLGEtNPADskPGTIR	2	4	1	F1RR82	ODF2	Outer dense fiber protein 2	N-Term(iTRAQ8plex); T6(Phospho); S11(Phospho); K12(iTRAQ8plex)	0.480475	T(6): 96.1; S(11): 52.0; T(15): 52.0	48.3451	1.1355	1		0.951991	1		1.06027	1		0.887368	1		0.877788	1		0.743209	1		0.647222	1		1.07249	1		7.34	22.8874	3	2554.26	-0.184307	0	0.827906	0.157351	0.0811358
vDVYsPGDSQAQDWk	23	3	1	A5X5D1	NME1	Nucleoside diphosphate kinase	N-Term(iTRAQ8plex); S5(Phospho); K15(iTRAQ8plex)	0.989416	Y(4): 1.1; S(5): 98.9; S(9): 0.0	321.513	0.924325	23	9.68144	1.04556	23	7.93597	0.981454	23	5.95838	1.02453	23	5.7738	0.876651	23	11.3048	0.787914	23	5.89991	0.820545	23	7.9466	0.808203	23	16.6131	57.18	0.000199848	3	2383.14	-2.39777	0	0.828325	0.00202056	0.24657
lDPQIsELWGL	6	1	1	A0A286ZQX0	AKAP3	A-kinase anchor protein 3	N-Term(iTRAQ8plex); S6(Phospho)	1	S(6): 100.0	176.783	0.949189	6	13.6422	1.04786	6	3.78002	1.00519	6	16.8169	1.00532	6	12.9996	0.888758	6	7.26808	0.852943	6	33.3091	0.940107	6	6.25338	0.637883	6	43.0037	53.19	0.000333655	2	1654.84	-1.25835	0	0.828358	0.0481199	0.00719024
eAsDEDLLVVHTR	4	1	1	F1RH17	FAM71E1	Family with sequence similarity 71 member E1	N-Term(iTRAQ8plex); S3(Phospho)	1	S(3): 100.0; T(12): 0.0	169.732	1.14273	4	7.55723	1.04949	4	7.60169	1.08899	4	5.92852	0.846356	4	7.11771	0.91832	4	4.75845	0.893326	4	11.6937	0.89747	4	3.73801	0.711843	4	12.4042	28.63	0.0901355	3	1867.91	-1.06583	0	0.828808	0.0710423	0.0904586
iFccHGGLsPDLQsMEQIR	1	6	1	I3LTU6	HDAC11	Histone deacetylase 11	N-Term(iTRAQ8plex); C3(Carbamidomethyl); C4(Carbamidomethyl); S9(Phospho); S14(Phospho)	1	S(9): 100.0; S(14): 100.0	295.968	1.03549	1		0.947036	1		1.02912	1		0.999795	1		0.844217	1		0.808356	1		0.781904	1		0.891805	1		34.15	0.0277291	3	2712.17	1.79152	0	0.829198	0.0015265	0.12704
aRPsTPFFDLLQHR	12	1	1	A0A287A6R4	PPP1CC	Serine/threonine-protein phosphatase	N-Term(iTRAQ8plex); S4(Phospho)	0.5	S(4): 50.0; T(5): 50.0	173.342	1.00713	4	14.0735	1.03032	4	15.9561	1.02094	5	17.9366	1.10595	6	31.3596	0.933495	5	48.852	0.81855	5	25.5645	0.778397	5	11.1154	0.926332	6	44.5688	44.1	0.00361034	4	2069.06	-2.68634	0	0.830089	0.00748368	0.00578005
vAsELVNEtVSTcSNNATSDkTPGSGDR	59	4	1	F1S0U2	CFAP77	Cilia- and flagella-associated protein 77	N-Term(iTRAQ8plex); S3(Phospho); T9(Phospho); C13(Carbamidomethyl); K21(iTRAQ8plex)	0.0210072	S(3): 100.0; T(9): 2.1; S(11): 93.7; T(12): 2.1; S(14): 2.1; T(18): 0.0; S(19): 0.0; T(22): 0.0; S(25): 0.0	410.953	0.942571	39	10.2686	1.00787	39	8.19012	1.00941	39	9.17255	1.01929	39	6.00674	0.834531	39	9.87857	0.817572	39	16.0036	0.824297	39	14.3344	0.826824	39	6.65562	33.27	0.0620277	4	3664.65	-3.75613	1	0.830135	8.12067e-05	0.0205222
lTPTDsQSILLGTLPk	7	1	1	A0A286ZQX0	AKAP3	A-kinase anchor protein 3	N-Term(iTRAQ8plex); S6(Phospho); K16(iTRAQ8plex)	0.997612	T(2): 0.1; T(4): 0.1; S(6): 99.8; S(8): 0.0; T(13): 0.0	173.589	1.13171	4	10.1939	0.89531	4	5.91074	0.97144	4	9.52531	1.00329	4	3.67535	0.799862	4	4.088	0.845211	4	8.87881	0.89799	4	2.19697	0.778985	4	2.09539	21.46	0.658051	3	2372.33	-0.559339	0	0.83015	0.0228069	0.000635323
hAITIAVSsQALFNmVDGR	25	2	1	F1RNR9	WDR66	WD repeat domain 66	N-Term(iTRAQ8plex); S9(Phospho); M15(Oxidation)	0.935392	T(4): 3.2; S(8): 3.2; S(9): 93.5	191.234	1.04958	13	9.3166	0.984624	13	3.20469	1.00921	13	7.3202	0.96678	13	12.6808	0.811557	13	16.5665	0.783675	13	26.0093	0.883562	13	14.2972	0.852685	13	7.64519	32.14	0.0684866	3	2430.21	-2.25586	0	0.830753	0.000990215	0.0503455
tASGVSEksWGSTk	5	2	1	F1SCU0	NT5C1B	Cytosolic 5'-nucleotidase 1B	N-Term(iTRAQ8plex); K8(iTRAQ8plex); S9(Phospho); K14(iTRAQ8plex)	0.999676	T(1): 0.0; S(3): 0.0; S(6): 0.0; S(9): 100.0; S(12): 0.0; T(13): 0.0	216.853	0.919216	5	4.04428	1.05693	5	8.57704	0.97127	5	9.42226	1.0481	5	2.45285	0.840983	5	10.7716	0.827597	5	8.25208	0.860025	5	2.63656	0.791901	5	2.65236	19.65	1.20912	3	2417.28	-3.04714	1	0.831059	0.00327951	0.00400604
eLLGPsNSLIAk	3	1	1	F1SBB1	CABYR-1	Calcium-binding tyrosine phosphorylation-regulated protein variant 1	N-Term(iTRAQ8plex); S6(Phospho); K12(iTRAQ8plex)	0.980898	S(6): 98.1; S(8): 1.9	146.522	0.927784	3	7.15246	1.12915	3	0.303389	1.06102	3	3.52205	1.03264	3	3.54673	0.851785	3	6.67833	0.779725	3	10.1132	0.840769	3	1.18307	0.98015	3	0.656819	30.12	0.0743179	3	1930.08	-2.1934	0	0.831793	0.0259465	0.0105739
sQVVESQsEk	1	2	1	I3LN92	NME5	NME/NM23 family member 5	N-Term(iTRAQ8plex); S8(Phospho); K10(iTRAQ8plex)	0.976562	S(1): 0.0; S(6): 2.3; S(8): 97.7	90.0584	0.956236	1		0.975506	1		0.968729	1		1.08799	1		0.956535	1		0.736309	1		0.80769	1		0.817401	1		12.98	4.54409	3	1808.92	-0.645661	0	0.831884	0.0229969	0.0553247
tPcGAPsVtVTk	5	2	2	F1SMN4	CCDC136	Coiled-coil domain-containing protein 136	N-Term(iTRAQ8plex); C3(Carbamidomethyl); S7(Phospho); T9(Phospho); K12(iTRAQ8plex)	0.975888	T(1): 0.0; S(7): 100.0; T(9): 97.6; T(11): 2.4	170.512	0.942808	4	2.12532	1.01958	4	1.36522	0.965299	4	3.83857	1.04732	4	2.68905	0.749315	4	6.08131	0.822983	4	8.54905	0.831052	4	3.06776	0.90413	4	6.23963	7.77	12.1321	3	1985.96	-3.454	0	0.832069	0.00569471	0.0505552
gGGYFcsEAELGAGLPLR	2	3	1	F1RR82	ODF2	Outer dense fiber protein 2	N-Term(iTRAQ8plex); C6(Carbamidomethyl); S7(Phospho)	0.999345	Y(4): 0.1; S(7): 99.9	114.681	1.09351	2	10.7309	1.04238	2	1.75801	0.969047	2	24.9351	0.896548	2	9.77333	0.715787	2	13.0484	0.847587	2	11.7624	0.879035	2	9.81211	0.887683	2	3.9884	10.21	8.29885	3	2238.06	-0.540255	0	0.832214	0.0287081	0.0165551
sAVGsFcEDLSk	2	1	1	C1JEX8	SPATA20	Spermatogenesis associated 20	N-Term(iTRAQ8plex); S5(Phospho); C7(Carbamidomethyl); K12(iTRAQ8plex)	0.967234	S(1): 3.3; S(5): 96.7; S(11): 0.0	100.673	1.05509	2	6.97662	1.07624	2	7.00762	0.845466	2	0.954511	1.01268	2	0.491013	0.796933	2	0.698886	0.8303	2	2.37045	0.81167	2	16.2727	0.887473	2	0.0857935	39.34	0.00845155	3	1987.97	1.08216	0	0.83379	0.0252122	0.059427
iGSsDTQVDEVk	14	1	1	F1RXT6	ODF3	Outer dense fiber protein 3	N-Term(iTRAQ8plex); S4(Phospho); K12(iTRAQ8plex)	0.981328	S(3): 1.8; S(4): 98.1; T(6): 0.0	185.408	0.92714	7	13.6143	0.997917	7	7.83874	0.986633	7	6.53039	1.09395	7	7.25949	0.841334	7	9.75291	0.827592	7	6.35065	0.884177	7	10.5449	0.79038	7	6.89724	25.27	0.233127	3	1966	-1.80303	0	0.834695	0.00580677	0.0543033
tSESQVPSPtPGsPVLPQSR	17	1	1	F1SL49	TRIM42	Tripartite motif-containing protein 42	N-Term(iTRAQ8plex); T10(Phospho); S13(Phospho)	0.00108338	T(1): 0.0; S(2): 0.0; S(4): 0.0; S(8): 99.9; T(10): 0.1; S(13): 100.0; S(19): 0.0	299.227	1.01305	16	8.3935	0.94245	16	8.38048	1.08419	16	8.64394	0.942217	16	7.65653	0.836519	15	28.4209	0.798438	16	28.9512	0.858211	15	21.6316	0.831062	16	24.8022	26.93	0.206317	3	2515.18	-0.526851	0	0.834835	0.0038849	0.0167891
vVSsTSEEEEAFTEk	2	7	1	A0A286ZQD8	CCDC27	Coiled-coil domain-containing protein 27	N-Term(iTRAQ8plex); S4(Phospho); K15(iTRAQ8plex)	0.249901	S(3): 25.0; S(4): 25.0; T(5): 25.0; S(6): 25.0; T(13): 0.0	78.1089	1.0717	1		0.899491	1		0.961022	1		1.07262	1		0.921024	1		0.927047	1		0.765527	1		0.741785	1		4.87	32.5511	3	2360.13	-2.74144	0	0.837834	0.0476886	0.0120161
iEDVGsDEEDDSGk	1	3	1	A0A287BIS4	OXR1	Oxidation resistance protein 1	N-Term(iTRAQ8plex); S6(Phospho); K14(iTRAQ8plex)	1	S(6): 100.0; S(12): 0.0	150.339	1.00364	1		0.997803	1		0.949035	1		1.0446	1		0.946975	1		0.866087	1		0.621038	1		0.913866	1		26.53	0.126506	3	2182.97	-7.93773	0	0.838023	0.0786256	0.0898064
nRsAISLLAAEEEINQLR	4	3	2	A0A287A9T4	HSP90AB1	Heat shock protein HSP 90-alpha	N-Term(iTRAQ8plex); S3(Phospho)	0.999974	S(3): 100.0; S(6): 0.0	207.593	1.07367	4	9.83813	0.89786	4	9.46477	1.08088	4	11.2288	0.949268	4	6.03955	0.837929	4	18.8855	0.853711	4	16.5618	0.778257	4	17.9653	0.892453	4	4.08816	40.17	0.0118663	3	2411.26	-1.94182	1	0.840235	0.0208936	0.138049
qPEHQVEkPLActSRPGsPk	8	1	1	F1SE68	SPATA18	Spermatogenesis associated 18	N-Term(iTRAQ8plex); K8(iTRAQ8plex); C12(Carbamidomethyl); T13(Phospho); S18(Phospho); K20(iTRAQ8plex)	0.499349	T(13): 50.1; S(14): 50.1; S(18): 99.9	140.917	0.860106	3	4.65289	1.12416	3	7.38475	0.889207	3	2.4434	1.12966	3	4.19609	0.89129	3	2.71617	0.789541	3	0.166797	0.879276	3	4.89859	0.80359	3	8.09492	8.94	21.8016	5	3318.68	-1.61494	0	0.840266	0.0848019	0.0469995
lAVTQPNSsFFAGMLEGELNk	17	1	1	I3LJA4	ACTL11	Actin-like 11	N-Term(iTRAQ8plex); S9(Phospho); K21(iTRAQ8plex)	0.983091	T(4): 0.0; S(8): 1.7; S(9): 98.3	180.421	1.10234	8	14.6517	1.00631	8	14.8316	1.1012	8	10.2463	0.97907	8	8.71498	0.854185	8	22.645	1.03399	8	24.7379	0.96688	8	24.5162	0.666745	8	33.5385	24.63	0.523412	3	2941.49	-2.71231	0	0.840741	0.101943	0.146953
aSGsSQNAPNLk	10	4	1	I3LND4	FNDC8	Fibronectin type III domain-containing protein 8	N-Term(iTRAQ8plex); S4(Phospho); K12(iTRAQ8plex)	0.97486	S(2): 2.4; S(4): 97.5; S(5): 0.1	167.77	1.03557	7	9.38577	1.03967	7	9.0913	0.900056	7	4.01032	1.07025	7	4.1045	0.874104	7	11.3591	0.88053	7	6.04019	0.870893	7	8.64429	0.781341	7	11.8131	32.86	0.0445142	3	1861.96	-2.79572	0	0.842129	0.0116703	0.172444
aWLQAHPsGALPLPPLPR	3	5	1	A0A286ZQX0	AKAP3	A-kinase anchor protein 3	N-Term(iTRAQ8plex); S8(Phospho)	1	S(8): 100.0	172.984	1.14205	3	0.612649	1.08957	3	0.784129	0.954367	3	5.34489	0.895906	3	1.21357	0.962219	3	12.8617	0.833264	3	1.12057	0.797491	3	11.5781	0.848192	3	9.96607	19.58	1.25906	3	2305.24	-3.7496	0	0.843031	0.0552521	0.0292858
kVAsLIISGVsDFPLDTVR	6	1	1	A0A286ZKT4	ALMS1	Alstrom syndrome protein 1	K1(iTRAQ8plex); N-Term(iTRAQ8plex); S4(Phospho); S11(Phospho)	0.499619	S(4): 100.0; S(8): 50.0; S(11): 50.0; T(17): 0.1	176.64	0.957036	4	5.84572	0.905982	4	4.02223	1.03228	4	2.14792	1.08263	4	9.25632	0.879643	4	2.87577	0.733446	4	4.98121	0.867318	4	17.2245	0.877455	4	16.6598	44.99	0.00451822	3	2785.46	-5.70138	1	0.844124	0.0261638	0.10224
vGDAIPsVVVFEGEPEk	8	2	1	F1RYK8	FSIP2	Fibrous sheath-interacting protein 2	N-Term(iTRAQ8plex); S7(Phospho); K17(iTRAQ8plex)	1	S(7): 100.0	245.306	0.983118	8	4.98821	1.01721	8	5.08925	1.04297	8	5.7751	0.940509	8	6.45223	0.879919	8	7.99465	0.901686	8	9.74845	0.746769	8	4.17474	0.836716	8	13.063	54.81	0.000391488	3	2460.29	2.51088	0	0.844691	0.0090819	0.0555655
lAGPAAAELLASTVSTGGQsR	3	1	1	F1RQP0	PRDX5	Peroxiredoxin 5	N-Term(iTRAQ8plex); S20(Phospho)	0.999988	S(12): 0.0; T(13): 0.0; S(15): 0.0; T(16): 0.0; S(20): 100.0	346.062	1.22461	3	5.91716	0.930105	3	9.99935	1.02082	3	0.205333	0.890501	3	1.28811	0.738933	3	9.52154	0.915417	3	27.0775	0.932553	3	16.0827	0.848052	3	4.73463	53.2	0.000565262	3	2341.21	-0.492386	0	0.844792	0.11799	0.0242792
rPAsQESFMPEER	4	1	1	F1SSA1	C1ORF56	Chromosome 1 open reading frame 56	N-Term(iTRAQ8plex); S4(Phospho)	1	S(4): 100.0; S(7): 0.0	256.035	0.98692	4	6.96535	0.999803	4	12.088	1.06268	4	14.446	0.964685	4	7.94163	0.87732	4	12.8909	0.785786	4	17.3634	0.927243	4	13.6533	0.806693	4	9.9637	41.19	0.004197	3	1947.89	0.428225	0	0.846281	0.00726462	0.193438
vGASAAQssSTHQLASWQPGSSPR	4	1	1	A0A287ABE0	C2ORF88	Small membrane A-kinase anchor protein	N-Term(iTRAQ8plex); S8(Phospho); S9(Phospho)	0.0999422	S(4): 40.0; S(8): 40.0; S(9): 40.0; S(10): 40.0; T(11): 40.0; S(16): 0.1; S(21): 0.0; S(22): 0.0	47.775	1.04438	1		0.918714	1		1.20486	1		0.872151	1		0.879785	1		0.930568	1		0.761068	1		0.847781	1		20.42	0.8706	3	2861.3	2.87175	0	0.846314	0.108946	0.0202344
qcTEVDsVVENILk	7	1	1	I3LJA4	ACTL11	Actin-like 11	N-Term(iTRAQ8plex); C2(Carbamidomethyl); S7(Phospho); K14(iTRAQ8plex)	1	T(3): 0.0; S(7): 100.0	200.584	1.072	7	6.96939	1.01804	7	3.81729	0.825521	7	12.5374	1.03273	7	18.436	0.826083	7	27.084	0.89886	7	10.7979	0.872734	7	25.5506	0.744788	7	6.57459	40.89	0.00928763	3	2322.18	-2.04852	0	0.846562	0.0574793	0.183126
sGESEsEGFFWR	34	2	1	F1RYK8	FSIP2	Fibrous sheath-interacting protein 2	N-Term(iTRAQ8plex); S1(Phospho); S6(Phospho)	0.999989	S(1): 100.0; S(4): 0.0; S(6): 100.0	283.576	1.03863	32	8.97788	0.993863	32	6.71808	0.995742	32	6.51087	0.97296	32	7.75535	0.808533	32	14.6636	0.865177	32	12.3665	0.82803	32	17.9243	0.890973	32	7.80799	35.19	0.00370797	2	1881.73	-3.66336	0	0.847925	0.000582142	0.105082
vLsASQAFAAQk	2	1	1	A0A287AQJ6	LOC110255209	Uncharacterized protein	N-Term(iTRAQ8plex); S3(Phospho); K12(iTRAQ8plex)	0.999988	S(3): 100.0; S(5): 0.0	190.239	1.11962	2	14.5641	0.914077	2	7.81985	0.965408	2	5.05076	1.00979	2	2.34739	0.827478	2	34.7952	0.870141	2	23.5485	0.943132	2	1.93295	0.758519	2	26.8375	25.31	0.236879	3	1909.03	-4.84496	0	0.847931	0.0401235	0.00263574
fGSNVVDQLVsEEQVQR	12	2	1	B8XTR3	AGPAT5	1-acylglycerol-3-phosphate O-acyltransferase 5	N-Term(iTRAQ8plex); S11(Phospho)	1	S(3): 0.0; S(11): 100.0	335.474	0.986306	12	8.7215	0.93458	12	16.0655	1.2245	12	16.8372	0.875617	12	12.0893	0.785268	12	17.2397	0.890545	12	15.4426	0.829237	12	13.6131	0.906259	12	23.9977	58.13	0.000154585	3	2318.13	-2.61545	0	0.848372	0.110498	0.0777621
iAsEMAHDAVEMtSAEmR	6	2	1	A0A286ZUD4	TEX33	Testis-expressed protein 33	N-Term(iTRAQ8plex); S3(Phospho); T13(Phospho); M17(Oxidation)	0.954631	S(3): 100.0; T(13): 95.5; S(14): 4.5	133.854	1.08718	2	11.8026	0.925965	2	5.65792	0.998665	2	11.7674	0.996449	2	5.62177	0.847086	2	11.4437	0.862557	2	16.6476	0.813751	2	17.4165	0.877837	2	17.664	25.42	0.108085	3	2459	0.778284	0	0.848555	0.00540798	0.184859
dcVGsEAEQAcANPPAGsVILLENLR	3	2	1	F1RW21	AKAP4	A-kinase anchor protein 4	N-Term(iTRAQ8plex); C2(Carbamidomethyl); S5(Phospho); C11(Carbamidomethyl); S18(Phospho)	1	S(5): 100.0; S(18): 100.0	320.552	1.29134	3	18.6988	0.720479	3	19.9806	1.18793	3	6.1574	0.873604	3	2.12985	0.855754	3	22.3614	0.840318	3	17.8087	0.965236	3	3.28955	0.798032	3	25.2877	60.68	0.000101881	3	3234.46	1.32462	0	0.849262	0.308231	0.0158953
tTFSstSFSGSGSSGFk	5	1	1	Q6RI85	PGK2	Phosphoglycerate kinase 2	N-Term(iTRAQ8plex); S5(Phospho); T6(Phospho); K17(iTRAQ8plex)	0.0090834	T(1): 0.0; T(2): 0.0; S(4): 98.1; S(5): 1.9; T(6): 49.5; S(7): 49.5; S(9): 0.9; S(11): 0.0; S(13): 0.0; S(14): 0.0	209.23	0.977772	4	3.09449	1.07819	4	7.49971	0.978219	4	10.8661	0.950847	4	6.80863	0.822552	4	4.79032	0.888477	4	14.4147	0.840594	4	24.9532	0.833446	4	9.66585	33.48	0.0329379	3	2440.1	1.42555	0	0.849447	0.00317	0.429827
gVLFGVPGAFtPGcsk	6	2	1	F1SPF8	DNAJB8	DnaJ like protein subfamily B member 8	N-Term(iTRAQ8plex); T11(Phospho); C14(Carbamidomethyl); S15(Phospho); K16(iTRAQ8plex)	1	T(11): 100.0; S(15): 100.0	217.997	0.958076	6	15.5166	1.03345	6	5.89892	0.996128	6	9.64177	0.970673	6	3.8363	0.774806	6	14.4439	0.831375	6	10.2964	0.882496	6	15.8997	0.874088	6	10.6037	38.3	0.0151461	3	2362.15	-2.26582	0	0.849543	0.00243345	0.0103463
aDSREDEIsPPPPNPVVk	3	3	1	F1RQP0	PRDX5	Peroxiredoxin 5	N-Term(iTRAQ8plex); S9(Phospho); K18(iTRAQ8plex)	0.0248873	S(3): 97.5; S(9): 2.5	197.764	1.01833	3	0.0362308	0.989499	3	2.59295	1.01452	3	8.9081	0.985606	3	10.5653	0.828778	3	7.18761	0.827395	3	9.93206	0.919904	3	2.08064	0.831689	3	9.5522	24.59	0.45979	3	2635.36	-1.30889	1	0.850249	0.000807924	0.00835223
gGGEQAsLQTQGLQTASLR	2	1	1	A0A287AKY1	PRKAR1A	cAMP-dependent protein kinase type I-alpha regulatory subunit	N-Term(iTRAQ8plex); S7(Phospho)	0.99996	S(7): 100.0; T(10): 0.0; T(15): 0.0; S(17): 0.0	177.106	1.03008	2	13.7254	1.00756	2	5.02425	1.1231	2	0.724065	0.857196	2	18.3431	0.90344	2	13.6889	0.794698	2	0.514233	0.870584	2	19.2108	0.848439	2	10.3617	32.86	0.0508549	3	2286.14	-1.1239	0	0.850476	0.0454102	0.00341123
gEESFmQQsQNELQQIR	1	1	1	F1SP29	ACTL7A	Actin-like protein 7A	N-Term(iTRAQ8plex); M6(Oxidation); S9(Phospho)	0.5	S(4): 50.0; S(9): 50.0	90.2488	1.16776	1		0.925966	1		1.05933	1		0.886613	1		0.811353	1		0.978463	1		0.738951	1		0.912588	1		6.1	16.5202	3	2452.1	-3.50872	0	0.85189	0.122978	0.0864337
lLYFtGQRGARPPAGmQVVSHGDERPAWLMsEtLR	3	1	1	F1RHM6	CCDC188	Coiled-coil domain containing 188	N-Term(iTRAQ8plex); T5(Phospho); M16(Oxidation); S31(Phospho); T33(Phospho)	0.677588	Y(3): 9.9; T(5): 83.1; S(20): 24.5; S(31): 91.3; T(33): 91.3	41.2888	1.3114	1		0.666813	1		0.836867	1		1.20268	1		1.09088	1		0.855186	1		0.622447	1					6.64	37.6313	4	4487.09	-0.32039	1	0.852384	0.515537	0.199769
dSAPGLPsPVYESR	2	2	1	F1SSM9	CHPF2	Hexosyltransferase	N-Term(iTRAQ8plex); S8(Phospho)	0.499842	S(2): 0.0; S(8): 50.0; Y(11): 50.0; S(13): 0.0	137.765	1.10252	2	20.8287	0.966144	2	3.86953	0.920451	2	30.3113	0.992068	2	8.06885	0.794053	2	7.10747	0.891196	2	14.077	0.793118	2	6.6521	0.915311	2	5.50328	11.71	4.2529	2	1858.89	0.701541	0	0.852429	0.0264922	0.617021
hGEsAWNLENR	1	2	1	A0A287B3T4	THEG	Testicular haploid expressed gene protein	N-Term(iTRAQ8plex); S4(Phospho)	1	S(4): 100.0	242.306	1.06106	1		0.922107	1		0.962382	1		1.05863	1		1.06118	1		0.709644	1		0.767466	1		0.876555	1		42.46	0.00209708	3	1696.77	-2.91426	0	0.85282	0.133184	0.0560391
iSEGSsIMDIENVILAk	4	2	1	A0A287AJQ2	PGAM1	Phosphoglycerate mutase 1	N-Term(iTRAQ8plex); S6(Phospho); K17(iTRAQ8plex)	0.958095	S(2): 0.2; S(5): 4.0; S(6): 95.8	102.984	1.05615	2	32.6412	1.09635	2	23.1118	0.997476	2	33.6713	0.786567	2	40.9769	0.895875	2	4.89309	0.881234	2	9.16093	0.848763	2	114.221	0.733248	2	82.4463	22.95	0.596982	3	2507.32	-1.97205	0	0.853317	0.114229	0.213737
sAEGAAAAGTTEGLGLAVAGSR	4	1	1	A0A287BEV6	WDR78	WD repeat-containing protein 78	N-Term(iTRAQ8plex); S1(Phospho)	1	S(1): 100.0; T(10): 0.0; T(11): 0.0; S(21): 0.0	273.721	1.22294	4	5.53345	0.860722	4	9.12532	1.09694	4	9.27977	0.88162	4	5.29843	0.841403	4	11.0316	0.898972	4	2.62081	0.889122	4	6.94675	0.838917	4	11.0166	43.83	0.00488106	3	2301.13	-3.61208	0	0.853823	0.145382	0.18902
yLNQVsHHPPAk	1	1	1	F1RQD7	FAM71B	Family with sequence similarity 71, member B	N-Term(iTRAQ8plex); Y1(Phospho); S6(Phospho); K12(iTRAQ8plex)	1	Y(1): 100.0; S(6): 100.0	52.9581	1.07506	1		1.02858	1		0.99596	1		0.917685	1		0.795548	1		0.964915	1		0.722617	1		0.95045	1		20.03	0.936508	3	2159.05	-9.10748	0	0.85469	0.0752782	0.229846
fVLsGANImcPGLTSPGAk	2	3	1	A0A287BGH5	TEX50	Testis-expressed protein 50	N-Term(iTRAQ8plex); S4(Phospho); M9(Oxidation); C10(Carbamidomethyl); K19(iTRAQ8plex)	1	S(4): 100.0; T(14): 0.0; S(15): 0.0	136.932	1.04304	2	7.74705	0.975821	2	0.197033	1.02855	2	0.454091	0.964335	2	7.43225	0.864819	2	11.0071	0.975568	2	3.72107	0.822701	2	2.00106	0.766501	2	5.11523	11.3	10.1078	3	2624.33	-5.27795	0	0.854886	0.0235698	0.133271
aAsGPLVNNISEAk	3	1	1	K7GLF2	MCTS1	Malignant T-cell-amplified sequence	N-Term(iTRAQ8plex); S3(Phospho); K14(iTRAQ8plex)	1	S(3): 100.0; S(11): 0.0	235.458	0.96716	3	14.7018	1.09102	3	4.33911	0.995146	3	5.23399	0.914101	3	2.26591	0.815158	3	4.23411	0.868	3	3.80547	0.864834	3	7.83108	0.848876	3	6.88238	23.59	0.433584	3	2059.1	-1.54912	0	0.856189	0.0106183	0.0514954
ksNQIPTEVk	3	1	1	F1RQ71	CXHXORF66	Chromosome X CXorf66 homolog	N-Term(iTRAQ8plex); K1(iTRAQ8plex); S2(Phospho); K10(iTRAQ8plex)	1	S(2): 100.0; T(7): 0.0	203.102	0.944176	3	8.41143	0.952095	3	5.46929	0.967993	3	10.2463	1.1337	3	2.57193	0.829638	3	17.7593	0.869662	3	10.1704	0.863868	3	8.74181	0.863456	3	3.80894	19.94	0.755364	3	2136.21	-3.99997	1	0.857091	0.0208426	0.0271584
gTAHDEDEEPLISTLsQEDQMSEQDGRPQR	13	1	1	Q864V5	FUNDC2	FUN14 domain-containing protein 2	N-Term(iTRAQ8plex); S16(Phospho)	0.25	T(2): 0.0; S(13): 25.0; T(14): 25.0; S(16): 25.0; S(22): 25.0	232.386	0.999379	4	4.32435	1.03272	4	11.4066	1.08627	4	7.96962	0.886905	4	4.25021	0.830181	4	10.2839	0.88165	4	18.8965	0.896841	4	19.9503	0.827461	4	5.04878	13.76	6.252	4	3782.69	2.54821	0	0.857903	0.0207656	0.0469842
tEEEAsQDIkEk	1	2	1	F1S2W0	FAM71A	Family with sequence similarity 71, member A	N-Term(iTRAQ8plex); S6(Phospho); K10(iTRAQ8plex); K12(iTRAQ8plex)	0.999976	T(1): 0.0; S(6): 100.0	133.899	1.0705	1		0.967781	1		0.922615	1		1.04079	1		0.961569	1		0.939469	1		0.7088	1		0.824234	1		14.06	4.87076	4	2399.24	-1.75211	1	0.858157	0.0796898	0.0470097
aSDsFSAPFSYMPWSk	3	4	1	I3LDJ2	SPATA19	Spermatogenesis associated 19	N-Term(iTRAQ8plex); S4(Phospho); K16(iTRAQ8plex)	0.97598	S(2): 2.3; S(4): 97.6; S(6): 0.1; S(10): 0.0; Y(11): 0.0; S(15): 0.0	149.482	1.06992	2	0.896205	0.956985	2	2.32849	0.99228	2	7.41059	0.990072	2	9.16754	0.775163	2	33.8327	0.912256	2	17.0616	0.840496	2	26.6108	0.914126	2	0.532855	25.97	0.244583	3	2496.17	-4.42228	0	0.858523	0.0134065	0.139457
vLRtPcGAPsVTVTk	7	2	2	A0A286ZKT4	ALMS1	Alstrom syndrome protein 1	N-Term(iTRAQ8plex); T4(Phospho); C6(Carbamidomethyl); S10(Phospho); K15(iTRAQ8plex)	0.998949	T(4): 100.0; S(10): 99.9; T(12): 0.1; T(14): 0.0	228.828	0.951309	4	4.1412	1.01645	4	0.580509	0.96085	4	4.67707	1.02287	4	4.83077	0.936168	4	6.7819	0.829962	4	4.59708	0.82179	4	8.49002	0.804976	4	3.43854	17.4	2.46842	3	2354.22	-0.0915757	1	0.858639	0.00725233	0.0327919
qPLGELPAEAsPPEDAGAEAAPSR	5	2	1	F1RR82	ODF2	Outer dense fiber protein 2	N-Term(iTRAQ8plex); S11(Phospho)	1	S(11): 100.0; S(23): 0.0	191.163	1.0758	5	14.3685	0.944138	5	15.9489	1.06209	5	13.6159	0.941644	5	7.54119	0.85907	5	26.4087	0.832791	5	5.52448	0.797239	5	6.51278	0.966077	5	18.5422	45.34	0.00340371	3	2744.3	-3.90328	0	0.858713	0.0329332	0.0202532
lIYLLRPPVDSNssTYAIPAGDMIcMPVPEEEDRR	42	1	1	F1SF79	SLFNL1	Schlafen-like protein 1	N-Term(iTRAQ8plex); S13(Phospho); S14(Phospho); C25(Carbamidomethyl)	0.1	Y(3): 0.0; S(11): 40.0; S(13): 40.0; S(14): 40.0; T(15): 40.0; Y(16): 40.0	181.382	0.884454	8	20.5938	1.07144	8	39.0162	0.933663	7	41.581	1.09236	8	33.0697	0.727167	8	28.0008	0.848908	8	84.0395	0.847865	8	99.8125	0.998035	8	67.1612	11.22	15.2642	4	4469.1	1.02929	1	0.859379	0.112692	0.0659904
hGEsTWNQENR	1	1	1	F1S2W0	FAM71A	Family with sequence similarity 71, member A	N-Term(iTRAQ8plex); S4(Phospho)	0.954779	S(4): 95.5; T(5): 4.5	79.0456	1.08093	1		0.816555	1		1.13342	1		0.999507	1		1.00065	1		0.792844	1		0.815	1		0.856166	1		3.16	15.482	3	1741.76	0.686725	0	0.859632	0.141797	0.187059
gmVALQVLSQTsVR	136	2	1	B5KJG2	PGAM2	Phosphoglycerate mutase 2	N-Term(iTRAQ8plex); M2(Oxidation); S12(Phospho)	0.99963	S(9): 0.0; T(11): 0.0; S(12): 100.0	328.445	1.00344	72	13.4923	1.02768	72	16.961	0.984443	72	15.4422	0.996025	72	14.5768	0.846867	72	23.5964	0.88451	72	32.2123	0.841889	71	27.1574	0.876937	70	26.9674	55.05	0.000253369	3	1888.99	-0.0565072	0	0.860059	5.79773e-05	0.225857
gQSsVtSNDIIIPSGASTk	2	2	1	F1SBB1	CABYR-1	Calcium-binding tyrosine phosphorylation-regulated protein variant 1	N-Term(iTRAQ8plex); S4(Phospho); T6(Phospho); K19(iTRAQ8plex)	0.0433979	S(3): 87.0; S(4): 87.0; T(6): 13.0; S(7): 13.0; S(14): 0.0; S(17): 0.0; T(18): 0.0	96.0533	0.964959	2	9.70384	0.981496	2	12.8801	1.11488	2	0.508776	0.946875	2	5.12435	0.859392	2	12.1251	0.910689	2	24.1661	0.844996	2	11.97	0.834158	2	10.0736	16.81	2.393	3	2630.28	-6.01387	0	0.860542	0.0156247	0.000493503
lPsTScVPDPTk	3	1	1	I3LJP1	QRICH2	Glutamine-rich protein 2	N-Term(iTRAQ8plex); S3(Phospho); C6(Carbamidomethyl); K12(iTRAQ8plex)	0.496925	S(3): 49.7; T(4): 49.7; S(5): 0.6; T(11): 0.0	110.231	0.985615	1		0.96103	1		1.20964	1		0.875806	1		0.920924	1		0.806546	1		0.919185	1		0.823258	1		11.35	6.68702	3	1990.02	-0.466586	0	0.860574	0.119623	0.0370259
eRPPLPPcEPLLPsPR	8	1	1	A0A287BF02	DNALI1	Dynein axonemal light intermediate chain 1	N-Term(iTRAQ8plex); C8(Carbamidomethyl); S14(Phospho)	1	S(14): 100.0	278.859	1.12431	8	5.29021	0.993942	8	7.74823	0.987342	8	11.2586	0.947521	8	10.674	0.923239	8	11.816	0.838251	8	10.9517	0.839052	8	10.0929	0.89001	8	3.37241	25.77	0.258361	3	2239.16	-1.0757	0	0.861203	0.0181033	0.195213
vPsGSTTLQQWDDFSQFNk	20	1	1	F1S1R1	CYLC1	Cylicin 1	N-Term(iTRAQ8plex); S3(Phospho); K19(iTRAQ8plex)	0.966191	S(3): 96.6; S(5): 1.7; T(6): 1.7; T(7): 0.0; S(15): 0.0	179.647	0.963815	5	4.86187	1.06279	5	4.68654	0.927375	5	3.3324	1.05086	5	1.58829	0.867241	5	19.2324	0.945136	5	10.52	0.838251	5	2.66951	0.798665	5	11.703	37.62	0.0242347	3	2873.39	-2.72227	0	0.861281	0.0220501	0.0417829
rLsAQPsPLtmPLDSRPSTPPEVQLPAASR	7	2	1	F1SV60	TEKT2	Tektin-2	N-Term(iTRAQ8plex); S3(Phospho); S7(Phospho); T10(Phospho); M11(Oxidation)	0.000218689	S(3): 100.0; S(7): 100.0; T(10): 0.0; S(15): 3.6; S(18): 48.2; T(19): 48.2; S(29): 0.0	210.267	1.11552	7	9.17497	1.03305	7	6.73516	0.906036	7	10.3229	0.943152	7	9.08703	0.865236	7	13.6753	0.785645	7	5.76944	0.843045	7	15.9993	0.951437	7	12.2605	32.83	0.0931636	4	3759.78	-1.92738	1	0.861824	0.0554113	0.0489798
qLHsPAAGR	1	3	1	F1SCU0	NT5C1B	Cytosolic 5'-nucleotidase 1B	N-Term(iTRAQ8plex); S4(Phospho)	1	S(4): 100.0	140.15	1.12271	1		0.922497	1		1.16023	1		0.842063	1		0.95575	1		0.675842	1		0.942957	1		0.915668	1		21.09	0.247027	3	1320.67	-1.05475	0	0.862312	0.21884	0.102357
lLsEDFVSVk	3	3	1	F1SCW8	CFAP46	Cilia- and flagella-associated protein 46	N-Term(iTRAQ8plex); S3(Phospho); K10(iTRAQ8plex)	1	S(3): 100.0; S(8): 0.0	154.649	0.988031	3	4.59815	0.907956	3	11.7607	1.16788	3	4.12865	0.979159	3	7.36946	0.885708	3	1.45476	0.968491	3	4.61218	0.779994	3	19.1493	0.85984	3	2.61132	29.53	0.0881407	3	1825	-0.441334	0	0.864213	0.0887066	0.325659
iIYGGsVTGATck	2	5	1	C1JEX8	SPATA20	Spermatogenesis associated 20	N-Term(iTRAQ8plex); S6(Phospho); C12(Carbamidomethyl); K13(iTRAQ8plex)	0.999983	Y(3): 0.0; S(6): 100.0; T(8): 0.0; T(11): 0.0	214.988	1.01088	2	6.73591	0.986963	2	7.40865	1.08627	2	1.90016	0.93185	2	0.350395	0.798567	2	0.594871	0.957116	2	12.2855	0.894147	2	7.964	0.82489	2	6.36465	40.38	0.00848878	3	2015.05	-2.10328	0	0.865228	0.0303274	0.151987
vAkPNLENsEGcFEAGk	1	2	1	A0A288CFT0	TPI1	Triosephosphate isomerase 1	N-Term(iTRAQ8plex); K3(iTRAQ8plex); S9(Phospho); C12(Carbamidomethyl); K17(iTRAQ8plex)	1	S(9): 100.0	197.795	0.865627	1		1.03972	1		0.966843	1		1.10236	1		0.845592	1		0.871373	1		0.926175	1		0.805724	1		18.34	2.00853	4	2842.46	1.12427	0	0.867738	0.0599007	0.0619355
sLNLPVGSsQVLVPR	30	5	1	F1SMN4	CCDC136	Coiled-coil domain-containing protein 136	N-Term(iTRAQ8plex); S9(Phospho)	0.980021	S(1): 0.0; S(8): 2.0; S(9): 98.0	229.086	1.01118	16	16.587	0.986387	16	12.2156	1.05909	16	10.69	0.973863	16	8.53354	0.848731	16	14.9319	0.862152	16	13.7774	0.911811	16	10.8611	0.875776	16	13.4501	42.87	0.00408227	3	1950.07	-0.972973	0	0.867994	0.00122457	0.108762
tSLGsPcMPEHcAGPk	8	1	1	A0A287A2U5	PSME4	26S proteasome non-ATPase regulatory subunit 4	N-Term(iTRAQ8plex); S5(Phospho); C7(Carbamidomethyl); C12(Carbamidomethyl); K16(iTRAQ8plex)	0.999509	T(1): 0.0; S(2): 0.0; S(5): 100.0	215.422	0.97254	7	6.0033	0.986844	7	5.97479	0.970788	7	3.63326	1.00933	7	6.60621	0.922508	7	15.4666	0.86323	7	6.9399	0.850337	7	12.2775	0.788012	7	16.6013	39.68	0.0100703	3	2417.12	-1.46738	0	0.869169	0.00435103	0.00479024
tGNIsPPAEVSLIDFSTDVAk	2	1	1	I3LIQ4	CFAP126	Cilia and flagella associated protein 126	N-Term(iTRAQ8plex); S5(Phospho); K21(iTRAQ8plex)	0.99989	T(1): 0.0; S(5): 100.0; S(11): 0.0; S(16): 0.0; T(17): 0.0	129.223	1.12267	2	12.5057	0.796736	2	9.2811	1.29005	2	10.6704	0.838643	2	19.0937	0.819034	2	2.05759	0.812507	2	8.29716	0.991773	2	10.4932	0.896933	2	6.05255	18.69	1.9071	3	2849.48	-0.855737	0	0.869605	0.331157	0.0131147
yVPPGsTk	2	2	1	A0A287ARG0	CABS1	Calcium-binding and spermatid-specific protein 1	N-Term(iTRAQ8plex); S6(Phospho); K8(iTRAQ8plex)	0.980892	Y(1): 0.0; S(6): 98.1; T(7): 1.9	155.46	0.996609	1		1.01116	1		1.01686	1		0.980746	1		0.834314	1		0.787546	1		0.97005	1		0.891296	1		16.55	1.50933	3	1536.83	-1.65505	0	0.869633	0.0173861	0.453477
gDIQEENsGPDINTk	7	2	1	Q865E4	MUC1	Epithelial mucin	N-Term(iTRAQ8plex); S8(Phospho); K15(iTRAQ8plex)	1	S(8): 100.0; T(14): 0.0	188.433	1.05	6	4.62639	1.01531	6	3.08197	1.00615	6	8.06562	0.964996	6	11.947	0.910253	6	6.95318	0.865041	6	23.0771	0.906095	6	14.5586	0.836318	6	19.3501	38.31	0.0135027	3	2305.11	-1.37026	0	0.871484	0.0019662	0.0403905
nSLsLSEIEk	1	1	1	A0A286ZZH0	SSMEM1	Serine-rich single-pass membrane protein 1	N-Term(iTRAQ8plex); S4(Phospho); K10(iTRAQ8plex)	0.977651	S(2): 2.2; S(4): 97.8; S(6): 0.0	115.075	1.18714	1		0.967976	1		1.14507	1		0.758917	1		0.828291	1		0.89118	1		0.939197	1		0.88141	1		11.1	6.15564	3	1807.97	-0.57976	0	0.872133	0.243034	0.0070439
sMNFEQPHEk	1	1	1	Q4ZJK1	ARL4A	ADP-ribosylation factor-like protein 4A	N-Term(iTRAQ8plex); S1(Phospho); K10(iTRAQ8plex)	1	S(1): 100.0	198.747	0.958616	1		0.962507	1		0.999771	1		1.0724	1		0.895652	1		0.811411	1		0.86818	1		0.911485	1		18.45	1.07953	3	1934.92	-3.26452	0	0.873147	0.0102369	0.355204
wIDDESTDtPRVtPR	3	2	1	A0A287AZQ6	AK9	Adenylate kinase 9	N-Term(iTRAQ8plex); T9(Phospho); T13(Phospho)	0.951626	S(6): 2.4; T(7): 2.4; T(9): 95.2; T(13): 100.0	158.6	0.838075	1		1.09935	1		1.07535	1		0.977089	1		0.703186	1		0.8634	1		0.962673	1		0.955249	1		10.38	4.25126	3	2251.99	-3.65072	1	0.873341	0.18618	0.0268939
gQcsAtASLTVLPLVEEPPR	9	1	1	A0A287A563	AMZ2	Archaemetzincin-2	N-Term(iTRAQ8plex); C3(Carbamidomethyl); S4(Phospho); T6(Phospho)	0.994097	S(4): 99.7; T(6): 99.7; S(8): 0.6; T(10): 0.0	153.553	1.15592	5	8.59137	0.801463	5	10.6327	1.18799	5	17.3674	0.959591	5	19.1436	1.08932	5	2.237	0.721516	5	11.4149	0.877414	5	12.2386	0.902339	5	10.2682	43.77	0.00436759	3	2589.23	-1.95129	0	0.874692	0.31636	0.285029
lVHsNEAQQAIISALDDANk	6	2	1	A0A286ZIE2	TTN	Titin	N-Term(iTRAQ8plex); S4(Phospho); K20(iTRAQ8plex)	1	S(4): 100.0; S(13): 0.0	235.287	1.11534	6	10.6557	0.937386	6	9.39474	1.04972	6	7.79682	0.982605	6	15.1515	0.830951	6	36.8221	0.830227	6	4.46467	0.985192	6	12.4573	0.929013	6	20.3	28.62	0.192228	4	2825.45	-3.9951	0	0.875235	0.0583485	0.44001
lQsLAGDPAHLLQAPEIR	5	1	1	A0A286ZKB3	TTC25	Tetratricopeptide repeat protein 25	N-Term(iTRAQ8plex); S3(Phospho)	1	S(3): 100.0	270.031	1.07113	5	11.4884	0.99113	5	1.65449	0.998934	5	10.4754	0.951375	5	4.36043	0.875289	5	6.61071	0.864358	5	17.5692	0.898292	5	9.91812	0.878326	5	8.78208	40.92	0.00896478	3	2313.23	-0.395088	0	0.876313	0.00304384	0.106306
lPFQGYEsAcSGR	2	1	1	F1RJB2	UBQLN1	Ubiquilin-like protein	N-Term(iTRAQ8plex); S8(Phospho); C10(Carbamidomethyl)	0.975551	Y(6): 0.1; S(8): 97.6; S(11): 2.4	124.92	1.0306	2	0.421623	1.00182	2	9.85521	1.04026	2	12.0205	0.937328	2	0.76799	0.832726	2	3.19337	0.88876	2	2.691	0.874146	2	3.54244	0.919463	2	8.46935	27.06	0.0807817	2	1855.83	-1.60865	0	0.876581	0.00561803	0.0100579
iLPEEHAVLVSDPPLsPSSNR	9	1	1	F1SEB3	SMRP1	Spermatid-specific manchette-related protein 1	N-Term(iTRAQ8plex); S16(Phospho)	0.930495	S(11): 0.0; S(16): 93.0; S(18): 3.5; S(19): 3.5	186.048	1.25808	5	3.10377	0.99115	5	3.79487	1.01747	5	2.53318	0.868019	5	15.5783	0.836848	5	6.58763	0.919262	5	13.7778	0.928676	5	23.7259	0.940433	5	19.7092	18.02	2.23705	3	2641.35	-0.224717	0	0.876776	0.184279	0.0163769
vAsELVNEtVSTcSNNATSDk	46	4	1	F1SP30	ACTL7B	Actin-like protein 7B	N-Term(iTRAQ8plex); S3(Phospho); T9(Phospho); C13(Carbamidomethyl); K21(iTRAQ8plex)	0.0197209	S(3): 100.0; T(9): 2.0; S(11): 0.0; T(12): 0.0; S(14): 95.9; T(18): 2.0; S(19): 0.0	348.188	1.02791	34	12.7839	0.978325	34	9.00344	1.00938	34	4.75536	0.98249	34	7.74577	0.871923	34	13.3487	0.871036	34	12.933	0.872399	34	10.9315	0.892192	34	17.5201	56.49	0.000247388	3	2994.36	-2.26101	0	0.877303	7.27691e-05	0.282933
dIsQDSLQDIk	1	1	1	A0A286ZQX0	AKAP3	A-kinase anchor protein 3	N-Term(iTRAQ8plex); S3(Phospho); K11(iTRAQ8plex)	0.999999	S(3): 100.0; S(6): 0.0	119.581	0.965079	1		0.966129	1		1.09555	1		0.983362	1		0.948223	1		0.823643	1		0.84887	1		0.897492	1		21.73	0.559972	3	1949.99	-6.92699	0	0.877336	0.0256138	0.000586563
qsAsFILVk	12	2	1	I3LD12	ARIH1	RBR-type E3 ubiquitin transferase	N-Term(iTRAQ8plex); S2(Phospho); S4(Phospho); K9(iTRAQ8plex)	1	S(2): 100.0; S(4): 100.0	216.29	0.953028	12	9.63368	1.03921	12	4.30547	0.979707	12	6.29031	1.02258	12	4.36175	0.89114	12	15.6179	0.886035	12	12.7201	0.87022	12	10.5098	0.857937	12	10.0012	30.16	0.0724318	3	1760.92	-0.866927	0	0.877534	0.00115813	0.0548352
lEMtASkNTNNNQSPstPPAk	4	2	1	F1SIC8	TBC1D21	TBC1 domain family member 21	N-Term(iTRAQ8plex); T4(Phospho); K7(iTRAQ8plex); S16(Phospho); T17(Phospho); K21(iTRAQ8plex)	0.0286836	T(4): 6.0; S(6): 94.0; T(9): 3.1; S(14): 48.6; S(16): 48.6; T(17): 99.8	129.731	0.964062	3	15.7098	1.02757	3	1.63548	0.993677	3	3.85767	0.955882	3	2.5211	0.837826	3	8.84745	0.928883	3	8.21544	0.894774	3	6.92566	0.797236	3	3.25075	21.73	1.01084	4	3382.58	-2.11221	1	0.877581	0.0113664	0.00458085
nPPHcLEITPPssEkLVSVMR	20	1	1	F1RW21	AKAP4	A-kinase anchor protein 4	N-Term(iTRAQ8plex); C5(Carbamidomethyl); S12(Phospho); S13(Phospho); K15(iTRAQ8plex)	0.999997	T(9): 0.0; S(12): 100.0; S(13): 100.0; S(18): 0.0	306.512	0.97488	11	6.29867	0.962989	11	6.79419	1.03315	11	10.6388	1.01933	11	7.6188	0.904294	11	12.4261	0.816864	11	11.9145	0.878623	11	15.1101	0.903229	11	9.43436	20.04	1.61456	4	3159.56	-0.753194	1	0.877872	0.00377485	0.0287266
fLNEEYQALQESNssLTGQLAELESER	35	4	1	F1RR82	ODF2	Outer dense fiber protein 2	N-Term(iTRAQ8plex); S14(Phospho); S15(Phospho)	0.489157	Y(6): 0.0; S(12): 51.0; S(14): 51.0; S(15): 97.8; T(17): 0.2; S(25): 0.0	311.899	0.9809	9	4.35131	0.94903	10	14.4353	1.0047	10	17.3796	1.02621	9	29.5721	0.971057	8	16.5065	0.873449	9	31.252	0.813498	9	47.8802	0.822259	9	22.1208	107.69	2.26557e-09	3	3549.59	-1.07506	0	0.878668	0.0233788	0.011744
vPtPDVSVVDLTcR	2	1	1	F1SMN4	CCDC136	Coiled-coil domain-containing protein 136	N-Term(iTRAQ8plex); T3(Phospho); C13(Carbamidomethyl)	0.499954	T(3): 50.0; S(7): 50.0; T(12): 0.0	53.6903	1.07606	1		1.10958	1		1.24486	1		0.631054	1		0.938892	1		1.162	1		0.470187	1		0.998295	1		9.96	8.43231	3	1941.96	-1.80788	0	0.878819	0.559903	0.0512888
lHSGIDLSDtSVTDLP	158	2	1	F1RM74	GAPDHS	Glyceraldehyde-3-phosphate dehydrogenase, testis specific	N-Term(iTRAQ8plex); T10(Phospho)	0.499999	S(3): 0.0; S(8): 0.0; T(10): 50.0; S(11): 50.0; T(13): 0.0	417.406	1.09136	68	10.7373	0.940363	68	9.21106	1.0286	67	11.9171	0.941508	68	10.2423	0.876687	67	16.9578	0.90655	68	14.6462	0.872862	68	14.1574	0.861185	67	21.1065	49.76	0.000796312	2	2054	-0.535319	0	0.878919	0.0187419	0.657546
aGSEPPGtPk	11	1	1	A0A286ZT02	ASRGL1	Asparaginase like 1	N-Term(iTRAQ8plex); T8(Phospho); K10(iTRAQ8plex)	1	S(3): 0.0; T(8): 100.0	167.125	1.04645	11	8.55995	1.00417	11	8.24395	1.01426	11	8.16713	0.934017	11	11.5507	0.793716	11	13.7368	0.918215	11	10.7688	0.886159	11	12.0016	0.920406	11	22.9108	24.74	0.234345	3	1628.84	-4.71112	0	0.879869	0.0195055	0.0430699
eLQQGsVDR	2	3	1	I3LJA4	ACTL11	Actin-like 11	N-Term(iTRAQ8plex); S6(Phospho)	1	S(6): 100.0	108.139	0.9819	2	4.68964	0.990235	2	1.47572	1.02092	2	5.60079	1.00808	2	2.40835	0.959188	2	1.45939	0.820398	2	3.84763	0.898878	2	20.8852	0.850142	2	11.4118	14.89	1.29736	2	1415.68	-2.5551	0	0.881902	0.00963308	0.0445362
tDVsPFQAMDR	4	1	1	F1SCW8	CFAP46	Cilia- and flagella-associated protein 46	N-Term(iTRAQ8plex); S4(Phospho)	1	T(1): 0.0; S(4): 100.0	251.311	1.10286	4	6.26983	0.933044	4	10.0279	1.02645	4	6.71634	0.965922	4	4.94101	0.8485	4	12.0014	0.94832	4	7.99046	0.915261	4	9.2951	0.841485	4	7.9634	28.21	0.0517957	2	1650.75	-1.27209	0	0.882156	0.040172	0.0255601
lSAQPsPLTMPLDSRPSTPPEVQLPAASR	4	2	1	A0A287B4A9	MLF1	Myeloid leukemia factor 1	N-Term(iTRAQ8plex); S6(Phospho)	0.990987	S(2): 0.5; S(6): 99.1; T(9): 0.5; S(14): 0.0; S(17): 0.0; T(18): 0.0; S(28): 0.0	138.869	1.12859	3	8.73946	0.908611	3	4.1838	1.01098	3	2.28126	0.934546	3	2.69681	0.850463	3	8.80874	0.855362	3	5.60425	0.864624	3	1.36234	0.9461	3	0.347854	18	2.68085	4	3427.74	-6.13524	0	0.88295	0.0752282	0.0777146
qGFQGPDVPWDAGVLssSSVEEPR	36	1	1	F1SCU0	NT5C1B	Cytosolic 5'-nucleotidase 1B	N-Term(iTRAQ8plex); S16(Phospho); S17(Phospho)	0.939923	S(16): 97.9; S(17): 94.1; S(18): 4.0; S(19): 4.0	244.109	1.08795	10	9.90782	0.996808	10	3.95241	1.00542	10	12.2529	0.953486	10	12.8622	0.990474	10	4.38293	0.842797	10	14.8054	0.891634	10	17.27	0.846496	10	23.8091	53.99	0.000369697	3	3008.34	1.08118	0	0.883208	0.0375422	0.133405
vSNcALETIsPk	2	2	1	A0A287AEH4	FAM205C	Family with sequence similarity 205 member C	N-Term(iTRAQ8plex); C4(Carbamidomethyl); S10(Phospho); K12(iTRAQ8plex)	1	S(2): 0.0; T(8): 0.0; S(10): 100.0	222.749	1.02853	2	14.2536	0.85234	2	6.47355	1.14542	2	17.2837	0.987058	2	0.66258	0.852597	2	8.94483	0.881993	2	3.64024	0.917266	2	2.55612	0.899075	2	15.9692	30.27	0.0822258	3	2007.04	-0.979461	0	0.88478	0.111599	0.0734281
aSEGGAEWWQDLGcDssHSDPAVGAR	3	2	1	F1RYK8	FSIP2	Fibrous sheath-interacting protein 2	N-Term(iTRAQ8plex); C14(Carbamidomethyl); S16(Phospho); S17(Phospho)	0.333	S(2): 0.1; S(16): 66.6; S(17): 66.6; S(19): 66.6	54.3675	1.04248	1		1.03491	1		0.834167	1		1.07389	1		1.06643	1		0.903561	1		0.739084	1		0.819536	1		16.93	0.864807	3	3209.3	-0.335087	0	0.885373	0.246036	0.185824
rDPVPEEESENSQSDsQTR	5	1	1	A0A287B9A9	N/A	Uncharacterized protein	N-Term(iTRAQ8plex); S16(Phospho)	0.0202783	S(9): 0.0; S(12): 0.0; S(14): 0.0; S(16): 2.0; T(18): 97.9	248.671	1.04927	4	3.30425	1.08058	4	12.27	1.04324	4	9.70181	0.864144	4	14.0652	0.920337	4	12.4641	0.853063	4	15.3759	0.870772	4	28.8715	0.936686	4	27.148	61.98	3.64158e-05	3	2574.12	-3.6883	1	0.886959	0.0745552	0.358115
tPSVGSMLGsLAVEGTLDASGGTEGEGTEGGEETEGGEEED	2	1	1	F1SEF3	SMRP1	Spermatid-specific manchette-related protein 1	N-Term(iTRAQ8plex); S10(Phospho)	0.905918	T(1): 3.0; S(3): 3.0; S(6): 3.0; S(10): 90.6; T(16): 0.1; S(20): 0.1; T(23): 0.1; T(28): 0.1; T(34): 0.1	93.1563	1.09622	1		1.11922	1		0.800804	1		0.97775	1		1.0426	1		0.755286	1		1.01669	1		0.7319	1		6.73	21.2537	3	4311.83	0.259475	0	0.887952	0.349694	0.132432
sRsPsPAScSR	3	3	2	A0A287B7U4	TMEM190	Transmembrane protein 190	S1(Phospho); N-Term(iTRAQ8plex); S3(Phospho); S5(Phospho); C9(Carbamidomethyl)	0.998895	S(1): 100.0; S(3): 100.0; S(5): 99.9; S(8): 0.1; S(10): 0.0	125.499	1.17851	3	19.0191	0.847448	3	6.32432	0.956651	3	8.7138	0.987694	3	40.9817	0.933219	3	7.01681	0.865374	3	2.67503	0.666026	3	35.7797	1.06246	3	12.4889	20.85	0.0567347	2	1735.65	-2.25854	1	0.888365	0.343016	0.472176
gSMIAsPDPEk	2	3	1	F1SE68	SPATA18	Spermatogenesis associated 18	N-Term(iTRAQ8plex); S6(Phospho); K11(iTRAQ8plex)	0.999994	S(2): 0.0; S(6): 100.0	154.161	0.961964	2	0.879896	0.978467	2	0.725198	1.10726	2	0.827587	0.964194	2	2.21389	0.87005	2	10.348	0.957371	2	7.01575	0.924509	2	1.23151	0.813299	2	5.33086	21.73	0.480743	3	1819.92	5.11539	0	0.888667	0.0556136	0.466116
asSLTPSPHIQPR	13	1	1	A0A287A829	MAN2C1	Alpha-mannosidase 2C1	N-Term(iTRAQ8plex); S2(Phospho)	0.976267	S(2): 97.6; S(3): 2.4; T(5): 0.0; S(7): 0.0	203.235	0.957681	6	5.3103	0.98441	6	7.73164	1.01001	6	8.09683	1.03685	6	1.35686	0.871383	6	16.9719	0.920592	6	11.0793	0.865337	6	7.939	0.890201	6	5.67092	27.83	0.135397	3	1774.91	-0.746297	0	0.889335	0.00193001	0.102553
aATPGQQsPPGcPR	3	2	1	A0A286ZJB1	St6galnac2	Alpha-N-acetylgalactosaminide alpha-2,6-sialyltransferase 2	N-Term(iTRAQ8plex); S8(Phospho); C12(Carbamidomethyl)	0.999999	T(3): 0.0; S(8): 100.0	154.086	0.981759	3	5.46126	1.0214	3	5.85892	1.09863	3	20.1482	1.03052	3	6.16764	0.959885	3	22.8019	0.948974	3	6.76614	0.88205	3	2.82736	0.885831	3	11.59	27.15	0.0944487	3	1807.84	-1.63583	0	0.889755	0.0115689	0.00698481
qPPsTGQPPStEQcLHTR	8	1	1	F1SF79	SLFNL1	Schlafen-like protein 1	N-Term(iTRAQ8plex); S4(Phospho); T11(Phospho); C14(Carbamidomethyl)	0.249978	S(4): 50.0; T(5): 50.0; S(10): 50.0; T(11): 50.0; T(17): 0.0	105.232	1.13391	2	3.22367	1.02847	2	4.50869	0.960977	2	16.7947	0.889636	2	13.5713	0.786802	2	16.5815	0.952817	2	20.0756	0.815252	2	34.7122	1.0161	2	14.5911	13.3	2.37376	3	2485.08	-2.31318	0	0.889853	0.193779	0.0290999
tSDPSNSLsLsDFSEMQEELQQLR	26	4	1	I3LJA4	ACTL11	Actin-like 11	N-Term(iTRAQ8plex); S9(Phospho); S11(Phospho)	0.235254	T(1): 0.6; S(2): 25.6; S(5): 25.7; S(7): 25.7; S(9): 25.7; S(11): 94.6; S(14): 2.1	166.494	1.16995	6	61.2238	0.907196	6	54.7181	0.895103	6	60.2967	1.07419	6	15.5001	0.760419	5	15.0701	1.04165	5	45.536	1.22605	5	25.5375	0.576765	6	53.7588	57.9	0.000130799	3	3205.39	-2.38253	0	0.890878	0.513767	0.292455
vSsDVEVVESEAVSVVQHWLk	2	2	1	F1SMN4	CCDC136	Coiled-coil domain-containing protein 136	N-Term(iTRAQ8plex); S3(Phospho); K21(iTRAQ8plex)	0.972725	S(2): 2.7; S(3): 97.3; S(10): 0.0; S(14): 0.0	302.04	0.922452	1		1.05935	1		0.950784	1		1.05077	1		0.905283	1		0.995293	1		0.834823	1		0.815627	1		25.18	0.476473	3	3014.56	-2.67159	0	0.891466	0.0898546	0.616984
sRsPTILEmsPQLIR	3	3	1	I3LDJ2	SPATA19	Spermatogenesis associated 19	N-Term(iTRAQ8plex); S3(Phospho); M9(Oxidation); S10(Phospho)	0.499341	S(1): 50.0; S(3): 50.0; T(5): 0.1; S(10): 99.9	142.038	1.01174	3	3.49307	1.03279	3	6.63193	1.0298	3	3.93949	0.926364	3	1.88592	0.957371	3	2.48353	0.939624	3	24.1556	0.899614	3	2.75917	0.770374	3	12.6642	35.48	0.0266151	3	2208.08	-1.37888	1	0.89159	0.0692509	0.15346
nSSQTPPVPGARsPsHSPASSISYIGPIR	3	1	1	F1S749	ADGB	Androglobin	N-Term(iTRAQ8plex); S13(Phospho); S15(Phospho)	0.332743	S(2): 0.0; S(3): 0.0; T(5): 0.0; S(13): 66.6; S(15): 66.6; S(17): 66.6; S(20): 0.1; S(21): 0.0; S(23): 0.0; Y(24): 0.0	275.93	1.21701	2	9.80634	0.926961	2	16.2946	1.12789	2	3.30528	0.767494	2	27.5983	0.850723	2	5.2781	0.737574	2	56.9336	0.964858	2	9.27912	1.04963	2	11.4619	30.51	0.1573	4	3411.63	-3.48124	1	0.891923	0.404529	0.124255
tATLAsDPSLGLQAYGR	1	2	1	A0A286ZJB1	St6galnac2	Alpha-N-acetylgalactosaminide alpha-2,6-sialyltransferase 2	N-Term(iTRAQ8plex); S6(Phospho)	0.333281	T(1): 0.0; T(3): 33.3; S(6): 33.3; S(9): 33.3; Y(15): 0.0	204.673	1.1259	1		0.890185	1		1.13462	1		0.891705	1		0.914944	1		0.810749	1		0.969298	1		0.910948	1		20.88	0.800251	3	2105.05	-2.40733	0	0.892027	0.204177	0.526829
hSPsPVLNR	1	3	1	F1S0P1	RGS22	Regulator of G-protein signaling 22	N-Term(iTRAQ8plex); S4(Phospho)	0.968906	S(2): 3.1; S(4): 96.9	91.5286	0.820773	1		1.01699	1		1.0475	1		1.09296	1		0.822995	1		0.935978	1		0.856056	1		0.934609	1		3.4	19.6091	3	1390.71	-1.52101	0	0.892267	0.157735	0.305118
lQADLQLcLEEMQLLQAQsPSLk	7	2	1	F1S6E2	SPATA6	Spermatogenesis-associated protein 6	N-Term(iTRAQ8plex); C8(Carbamidomethyl); S19(Phospho); K23(iTRAQ8plex)	0.969971	S(19): 97.0; S(21): 3.0	211.124	1.00946	5	49.2441	1.25871	6	21.4331	1.64388	5	46.9323	1.23516	4	18.4662	1.29445	4	16.4772	1.12972	5	2.33304	1.16021	4	43.476	1.00936	5	32.22	44.39	0.00525129	3	3344.74	-0.379227	0	0.892472	0.373891	0.24681
gILAADEStGsIAk	5	3	1	F1SMN4	CCDC136	Coiled-coil domain-containing protein 136	N-Term(iTRAQ8plex); T9(Phospho); S11(Phospho); K14(iTRAQ8plex)	0.499693	S(8): 50.0; T(9): 50.0; S(11): 99.9	143.162	1.10452	3	15.7597	0.881033	3	8.99672	1.08215	3	8.28405	0.910731	3	7.33966	0.954845	3	14.3432	0.970917	3	6.33364	0.804234	3	10.496	0.826796	3	9.03684	26.48	0.189483	3	2101.03	-4.59649	0	0.894017	0.192191	0.497276
rPGTEGLVDscSQGLDR	1	3	1	A0A286ZYX8	ALDOC	Fructose-bisphosphate aldolase	N-Term(iTRAQ8plex); S10(Phospho); C11(Carbamidomethyl)	0.964411	T(4): 0.0; S(10): 96.4; S(12): 3.6	127.876	1.15519	1		1.0055	1		1.05349	1		0.826043	1		0.702324	1		0.80015	1		0.989851	1		1.12033	1		11.74	5.02748	3	2231.04	-0.211416	0	0.894171	0.393689	0.291298
nNPsPMPMGTAQGDPGEAGTLPGPDAGIR	3	1	1	F1RXT3	PPP6R2	Protein phosphatase 6 regulatory subunit 2	N-Term(iTRAQ8plex); S4(Phospho)	0.942998	S(4): 94.3; T(10): 5.7; T(20): 0.0	72.446	1.1074	2	16.3016	0.819809	2	28.4244	1.10679	2	11.4208	0.974905	2	3.43789	1.00395	2	18.0702	0.883627	2	14.6001	0.757389	2	7.98552	0.94346	2	14.5747	9.49	12.9611	3	3189.44	-7.76426	0	0.895113	0.268699	0.519064
tTEVAAGsESPQkPLVVR	2	2	1	F1SP30	ACTL7B	Actin-like protein 7B	N-Term(iTRAQ8plex); S8(Phospho); K13(iTRAQ8plex)	0.499924	T(1): 0.0; T(2): 0.0; S(8): 50.0; S(10): 50.0	74.1772	1.07841	1		1.06853	1		1.01807	1		0.858369	1		0.844886	1		0.888413	1		0.796528	1		1.07174	1		6.63	26.0616	4	2557.38	-3.76148	0	0.895157	0.229159	0.384268
aTWGDGGDNsPSNVVSk	2	2	1	A0A287ARI4	THEGL	Testicular haploid expressed gene protein-like	N-Term(iTRAQ8plex); S10(Phospho); K17(iTRAQ8plex)	0.495368	T(2): 0.9; S(10): 49.5; S(12): 49.5; S(16): 0.0	124.167	1.10077	1		0.973385	1		1.03325	1		0.917992	1		0.940329	1		1.03742	1		0.818367	1		0.809808	1		12.94	4.89866	3	2379.14	-2.21439	0	0.895794	0.168458	0.338176
lEmTASkNTNNNQsPstPPAk	2	2	1	A0A287B2U6	SNAP23	Synaptosomal-associated protein	N-Term(iTRAQ8plex); M3(Oxidation); K7(iTRAQ8plex); S14(Phospho); S16(Phospho); T17(Phospho); K21(iTRAQ8plex)	0.814894	T(4): 6.6; S(6): 6.6; T(9): 6.6; S(14): 82.8; S(16): 97.6; T(17): 99.7	93.4587	0.914352	1		1.0083	1		1.12956	1		0.956084	1		0.740076	1		0.860023	1		0.878376	1		1.11901	1		26.48	0.312731	4	3398.57	-5.41909	1	0.897509	0.307272	0.261281
aAEMLsQLDLFSR	7	1	1	F1RW21	AKAP4	A-kinase anchor protein 4	N-Term(iTRAQ8plex); S6(Phospho)	1	S(6): 100.0; S(12): 0.0	244.154	0.937944	7	9.84729	1.01122	7	9.88061	1.03172	7	9.72016	1.07465	7	5.26472	0.847737	7	9.21887	0.966783	7	7.64142	0.82697	7	19.3138	0.998602	7	18.1377	46.78	0.00140524	2	1864.91	-1.74148	0	0.897563	0.0895326	0.429052
gPASSLSDYLNLVSsDER	27	1	1	K7GQ35	IGBP1	Immunoglobulin binding protein 1	N-Term(iTRAQ8plex); S15(Phospho)	0.986951	S(4): 0.0; S(5): 0.0; S(7): 0.0; Y(9): 0.0; S(14): 1.3; S(15): 98.7	411.107	0.966277	19	17.3449	1.03217	19	10.2055	0.911697	19	8.82832	0.997778	19	6.30783	0.881418	19	11.8428	0.892584	19	11.2269	0.88437	19	10.2255	0.853893	19	8.62016	74.39	3.31527e-06	2	2294.08	-0.339091	0	0.898755	0.0104131	0.153156
qIPVLQtNSGPSLTGLTTIAAHLVk	2	1	1	F1RVR2	DNAH8	Dynein heavy chain 8, axonemal	N-Term(iTRAQ8plex); T7(Phospho); K25(iTRAQ8plex)	0.329544	T(7): 33.0; S(9): 33.0; S(12): 33.0; T(14): 1.1; T(17): 0.0; T(18): 0.0	142.732	0.867204	1		1.12138	1		0.815638	1		1.15011	1		1.17972	1		0.449236	1		1.05917	1		0.86699	1		33.05	0.0386203	4	3247.82	-1.44703	0	0.899045	0.602444	0.0270233
rNsQEYNQFYR	4	1	1	A0A286ZWJ2	EEF1E1	Eukaryotic translation elongation factor 1 epsilon-1	N-Term(iTRAQ8plex); S3(Phospho)	1	S(3): 100.0; Y(6): 0.0; Y(10): 0.0	195.021	1.09723	4	6.78066	0.930615	4	3.80817	1.01282	4	9.70841	0.981806	4	8.00436	0.895924	4	3.72017	0.890211	4	10.9654	0.919769	4	1.8878	0.913836	4	3.38021	36.07	0.0152876	3	1888.86	-1.91031	1	0.899879	0.0301241	0.697498
aSIPSsAEk	11	1	1	F1SPA2	C13H30RF30	Chromosome 13 open reading frame 30	N-Term(iTRAQ8plex); S6(Phospho); K9(iTRAQ8plex)	0.983764	S(2): 0.0; S(5): 1.6; S(6): 98.4	165.101	0.961879	11	3.54466	1.02822	11	4.5867	0.98087	11	6.03673	1.03616	11	6.4133	0.889226	11	18.6782	0.838263	11	21.3442	0.99442	11	6.00526	0.884449	11	15.4708	21.21	0.625144	3	1577.84	-1.66243	0	0.899986	0.0373667	0.0616385
aDGDVEsLTSR	2	1	1	F1RQ71	CXHXORF66	Chromosome X CXorf66 homolog	N-Term(iTRAQ8plex); S7(Phospho)	0.999993	S(7): 100.0; T(9): 0.0; S(10): 0.0	189.772	1.03178	2	2.24122	0.910445	2	6.7575	1.26338	2	12.7286	0.833924	2	11.3928	0.825946	2	20.9942	0.956486	2	25.3514	0.813689	2	25.126	1.03997	2	17.9181	21.58	0.194954	2	1533.71	-2.76208	0	0.900127	0.388006	0.0733546
rLsAQPsPLTMPLDSRPSTPPEVQLPAASR	13	2	1	I3LQX1	CCDC96	Coiled-coil domain-containing protein 96	N-Term(iTRAQ8plex); S3(Phospho); S7(Phospho)	1	S(3): 100.0; S(7): 100.0; T(10): 0.0; S(15): 0.0; S(18): 0.0; T(19): 0.0; S(29): 0.0	387.252	1.06305	13	9.9553	0.944459	13	8.75902	1.00879	13	9.99425	0.99226	13	8.92743	0.894407	13	17.0058	0.938762	13	18.4669	0.87772	13	14.9761	0.89767	13	12.7936	36.02	0.0455813	4	3663.83	-0.161134	1	0.900214	0.0111989	0.513481
lSDLSTEDEDsGHck	6	4	2	F1SCU0	NT5C1B	Cytosolic 5'-nucleotidase 1B	N-Term(iTRAQ8plex); S11(Phospho); C14(Carbamidomethyl); K15(iTRAQ8plex)	1	S(2): 0.0; S(5): 0.0; T(6): 0.0; S(11): 100.0	290.639	0.893031	6	4.20197	1.08452	6	2.19508	0.92874	6	1.12119	1.0848	6	4.23154	0.944246	6	3.05604	0.87061	6	3.55076	0.884004	6	7.9458	0.896062	6	4.60301	47.47	0.00140025	3	2381.07	-3.26627	0	0.900738	0.111786	0.0284383
dDtSMSSGDDEDGVLDkR	1	1	1	F1RR82	ODF2	Outer dense fiber protein 2	N-Term(iTRAQ8plex); T3(Phospho); K17(iTRAQ8plex)	0.478631	T(3): 47.9; S(4): 2.1; S(6): 2.1; S(7): 47.9	100.336	0.97542	1		0.997146	1		1.0127	1		1.01486	1		0.927304	1		0.882493	1		0.926675	1		0.867016	1		11.98	4.70648	3	2630.18	0.734451	1	0.900842	0.00145811	0.185845
gsESSPGmVSVGPLPk	6	1	1	I3LN27	PDZD9	PDZ domain-containing protein 9	N-Term(iTRAQ8plex); S2(Phospho); M8(Oxidation); K16(iTRAQ8plex)	0.25	S(2): 25.0; S(4): 25.0; S(5): 25.0; S(10): 25.0	58.1526	0.906411	2	12.5442	1.08016	2	1.83506	0.989297	2	0.434666	1.0077	2	7.67355	0.989874	2	8.77873	0.852987	2	15.6159	0.804942	2	0.970925	0.945358	2	2.12034	3.26	51.8325	3	2233.14	-0.986509	0	0.901996	0.127862	0.00562112
iFccHGGLsPDLQSMEQIR	1	6	1	F1SR78	PTPRN	Receptor-type tyrosine-protein phosphatase-like N	N-Term(iTRAQ8plex); C3(Carbamidomethyl); C4(Carbamidomethyl); S9(Phospho)	1	S(9): 100.0; S(14): 0.0	161.962	0.945643	1		0.97791	1		1.14255	1		0.948598	1		0.966282	1		1.0108	1		0.753443	1		0.892708	1		10.77	7.14831	3	2632.19	-4.42947	0	0.902491	0.230064	0.206128
iPsLQDtFDkER	16	3	2	A0A287A6R4	PPP1CC	Serine/threonine-protein phosphatase	N-Term(iTRAQ8plex); S3(Phospho); T7(Phospho); K10(iTRAQ8plex)	1	S(3): 100.0; T(7): 100.0	312.411	0.942023	16	9.59936	1.02833	16	7.18957	0.976613	16	5.27513	1.04158	16	1.83222	0.922526	16	7.82105	0.919419	16	4.95637	0.907929	16	11.2552	0.849801	16	5.28984	19.9	0.980315	3	2217.08	-2.55044	1	0.902504	0.0146919	0.339042
lEmTASkNTNNNQsPSTPPAk	6	2	1	F1SE68	SPATA18	Spermatogenesis associated 18	N-Term(iTRAQ8plex); M3(Oxidation); K7(iTRAQ8plex); S14(Phospho); K21(iTRAQ8plex)	0.243109	T(4): 1.4; S(6): 1.4; T(9): 24.3; S(14): 24.3; S(16): 24.3; T(17): 24.3	90.7214	1.04768	1		0.951432	1		0.845388	1		1.13972	1		0.912759	1		0.909906	1		0.99271	1		0.781709	1		15.37	4.71904	4	3238.66	0.960904	1	0.902832	0.254579	0.0352871
lskSGLLTNQsQEVLEER	7	2	1	F1RW21	AKAP4	A-kinase anchor protein 4	N-Term(iTRAQ8plex); S2(Phospho); K3(iTRAQ8plex); S11(Phospho)	0.999557	S(2): 100.0; S(4): 0.0; T(8): 0.0; S(11): 100.0	280.629	0.986415	5	1.69833	1.08756	5	7.34818	1.07443	5	7.75607	0.944679	5	4.47966	0.944164	5	7.18273	0.855919	5	11.1939	1.01006	5	12.2988	0.885312	5	6.79281	48.01	0.0023608	3	2799.41	-2.37975	1	0.902854	0.0863017	0.366539
tSDPSNSLsLSDFSEMQEELQQLR	39	4	1	I3LDJ2	SPATA19	Spermatogenesis associated 19	N-Term(iTRAQ8plex); S9(Phospho)	0.97089	T(1): 0.0; S(2): 0.0; S(5): 0.0; S(7): 1.5; S(9): 97.1; S(11): 1.5; S(14): 0.0	323.225	1.00299	14	14.8233	0.986737	14	9.37827	1.01748	14	12.9921	0.991467	14	11.0406	0.946774	14	17.5953	0.901755	14	14.1745	0.860287	14	23.3793	0.905115	14	12.8426	64.16	4.28985e-05	3	3125.43	0.649197	0	0.903783	0.002274	0.148825
iQNWQTSGQQsQNWR	2	1	1	F1SMN4	CCDC136	Coiled-coil domain-containing protein 136	N-Term(iTRAQ8plex); S11(Phospho)	0.999484	T(6): 0.0; S(7): 0.1; S(11): 99.9	155.192	1.07634	2	3.14202	0.990794	2	1.76376	1.04652	2	15.2783	0.900083	2	16.1233	0.89121	2	2.69758	0.851972	2	2.46094	0.893801	2	29.0496	0.992878	2	11.8042	25.35	0.22012	3	2245.03	-5.3059	0	0.904358	0.0980145	0.00795901
yLLsQGE	1	1	1	I3LD34	MS4A14	Membrane spanning 4-domains A14	N-Term(iTRAQ8plex); S4(Phospho)	0.999996	Y(1): 0.0; S(4): 100.0	62.081	0.936481	1		1.06053	1		1.26494	1		0.774794	1		0.784313	1		0.930486	1		0.872338	1		1.06902	1		20.81	0.223645	2	1193.57	-2.20066	0	0.90572	0.455962	0.166593
cssNQSSVQEPQSMGIQk	29	1	1	F1S1I7	CFAP97D1	CFAP97 domain containing 1	N-Term(iTRAQ8plex); C1(Carbamidomethyl); S2(Phospho); S3(Phospho); K18(iTRAQ8plex)	0.999948	S(2): 100.0; S(3): 100.0; S(6): 0.0; S(7): 0.0; S(13): 0.0	184.584	1.00278	6	6.45157	0.977002	6	1.33379	1.06119	6	5.78946	1.02145	6	4.10292	0.871766	6	17.7144	0.940836	6	14.0349	0.94589	6	12.9791	0.921024	6	10.5887	18.95	0.831598	3	2763.22	-4.47429	0	0.905745	0.00790779	0.572778
vPIIITSAPVDADscR	5	1	1	I3LD34	MS4A14	Membrane spanning 4-domains A14	N-Term(iTRAQ8plex); S14(Phospho); C15(Carbamidomethyl)	1	T(6): 0.0; S(7): 0.0; S(14): 100.0	253.905	1.06789	5	6.1457	0.998439	5	7.36785	0.873811	5	8.08803	1.08092	5	1.99182	0.877538	5	6.36959	0.929602	5	10.7952	0.866477	5	14.6387	0.971999	5	18.7697	35.96	0.0263146	3	2098.06	0.253695	0	0.90663	0.128947	0.0215189
lLAVsPPPAPNLDFWSR	9	1	1	V5PZZ6	ARRDC2	Arrestin domain-containing 5	N-Term(iTRAQ8plex); S5(Phospho)	1	S(5): 100.0; S(16): 0.0	270.058	1.27963	9	46.0869	0.847742	9	17.0168	0.896766	9	31.7396	0.816302	9	12.6154	0.916336	7	24.1858	0.870951	9	38.3609	0.799864	7	36.4329	0.899207	8	25.3081	42.7	0.00576235	3	2264.17	-3.51566	0	0.907801	0.454794	0.207563
gILAADEsTGSIAk	27	3	1	I3L601	KIAA1257	KIAA1257 homolog	N-Term(iTRAQ8plex); S8(Phospho); K14(iTRAQ8plex)	0.999695	S(8): 100.0; T(9): 0.0; S(11): 0.0	267.344	0.982404	12	7.11679	1.01092	12	8.16044	0.973928	12	4.28377	1.01505	12	5.6506	0.97006	12	6.91555	0.870102	12	7.42337	0.953023	12	10.5704	0.822359	12	6.93171	55.92	0.000253428	3	2021.07	-2.26071	0	0.907904	0.0450562	0.571987
lVSDWDPRtPPR	3	1	1	A0A286ZYX8	ALDOC	Fructose-bisphosphate aldolase	N-Term(iTRAQ8plex); T9(Phospho)	1	S(3): 0.0; T(9): 100.0	137.795	0.987727	3	1.11692	0.953365	3	4.68492	1.14719	3	2.69802	0.971286	3	5.85019	0.837742	3	24.3393	0.991509	3	7.88526	0.860949	3	13.0347	1.00205	3	3.48981	22.92	0.382623	3	1822.92	1.27131	1	0.909516	0.188501	0.0860678
sDSEAESIIsQGk	5	1	1	F1SAN2	CCDC105	Coiled-coil domain-containing protein 105	N-Term(iTRAQ8plex); S10(Phospho); K13(iTRAQ8plex)	0.999837	S(1): 0.0; S(3): 0.0; S(7): 0.0; S(10): 100.0	197.492	1.13512	4	2.45066	0.950008	4	5.61629	0.986627	4	6.232	1.01495	4	1.29013	0.882905	4	1.75931	0.939317	4	3.48342	0.947826	4	5.49525	0.953999	4	3.79212	30.74	0.0735388	3	2039.01	-4.59325	0	0.91126	0.0810324	0.286931
qTPsDPIsVLNWLLNDLQk	3	2	1	I3LC61	CYCL2	Cylicin-2	N-Term(iTRAQ8plex); S4(Phospho); S8(Phospho); K19(iTRAQ8plex)	0.954222	T(2): 4.6; S(4): 95.4; S(8): 100.0	79.9418	0.783064	3	4.67564	1.04016	3	20.6174	1.21039	3	15.4745	1.09259	3	7.81257	0.860286	2	42.5992	1.22459	1		0.834787	2	88.6328	0.842432	1		22.65	0.81569	3	2949.48	-5.86849	0	0.911758	0.512673	0.141574
fVQLEsAkDDssVESyVEADGATk	4	2	1	F1RW21	AKAP4	A-kinase anchor protein 4	N-Term(iTRAQ8plex); S6(Phospho); K8(iTRAQ8plex); S11(Phospho); S12(Phospho); Y16(Phospho); K24(iTRAQ8plex)	0.49599	S(6): 100.0; S(11): 99.6; S(12): 99.6; S(15): 50.4; Y(16): 50.4; T(23): 0.0	101.229	0.933991	1		1.08935	1		0.974178	1		0.993184	1		0.895066	1		0.775336	1		0.909855	1		1.06011	1		22.56	0.747913	4	3807.7	3.22233	1	0.912213	0.239208	0.616366
mLFGWQQQFsScEk	2	1	1	F1SBB1	CABYR-1	Calcium-binding tyrosine phosphorylation-regulated protein variant 1	N-Term(iTRAQ8plex); S10(Phospho); C12(Carbamidomethyl); K14(iTRAQ8plex)	0.5	S(10): 50.0; S(11): 50.0	76.1779	1.03548	1		0.960174	1		1.23963	1		0.810785	1		0.893415	1		1.12673	1		0.682609	1		0.988166	1		9.5	12.129	3	2464.17	0.205437	0	0.912223	0.517256	0.351543
gVEFPTADLDALsPIHtPQR	2	5	1	A0A286ZVK0	TMEM38B	Trimeric intracellular cation channel type B	N-Term(iTRAQ8plex); S13(Phospho); T17(Phospho)	0.999999	T(6): 0.0; S(13): 100.0; T(17): 100.0	195.677	1.03725	2	8.30691	0.983697	2	5.43669	1.01172	2	3.61172	0.975259	2	5.12432	0.978631	2	3.81349	0.864476	2	20.2951	1.00633	2	2.54593	0.807921	2	11.4685	15.02	3.02656	3	2628.24	-0.675404	0	0.912531	0.12379	0.617688
rsGEsESEGFFWR	10	2	1	A0A287BPM9	TOM1L2	TOM1-like protein 2	N-Term(iTRAQ8plex); S2(Phospho); S5(Phospho)	0.999986	S(2): 100.0; S(5): 100.0; S(7): 0.0	257.263	1.07064	10	8.68081	0.991213	10	5.35219	1.0383	10	7.30135	0.951134	10	4.16051	0.872883	10	6.07442	0.940147	10	13.1283	0.92234	10	7.06612	0.961842	10	11.1553	51.11	0.00016496	3	2037.84	-1.7645	1	0.9126	0.0339727	0.200476
dkEYQSQIALQEkEsEIQLLk	1	2	1	A0A287AQJ6	LOC110255209	Uncharacterized protein	N-Term(iTRAQ8plex); K2(iTRAQ8plex); K13(iTRAQ8plex); S15(Phospho); K21(iTRAQ8plex)	0.999995	Y(4): 0.0; S(6): 0.0; S(15): 100.0	123.335	0.841548	1		1.26111	1		0.949088	1		0.926109	1		0.85937	1		0.982861	1		1.06231	1		0.734134	1		20.71	0.747279	5	3817.1	-1.83344	2	0.914732	0.494548	0.0675644
aAAAASAGSSASSGNPQPQEPGLGELLEEFsR	1	8	1	A0A287BGJ2	TSGA10	Testis-specific protein 10 protein	N-Term(iTRAQ8plex); S31(Phospho)	0.995533	S(6): 0.1; S(9): 0.1; S(10): 0.1; S(12): 0.1; S(13): 0.1; S(31): 99.6	36.4667	1.28141	1		0.869385	1		0.784077	1		1.07855	1		1.20839	1		0.861227	1		0.827734	1		0.775077	1		16.73	3.40356	3	3470.65	2.2661	0	0.915036	0.587125	0.602748
qQENLWGVPsVVQR	6	1	1	A0A287BIN6	MTMR14	Myotubularin-related protein 14	N-Term(iTRAQ8plex); S10(Phospho)	1	S(10): 100.0	256.014	1.03911	6	2.71268	0.900475	6	18.0201	1.1457	6	13.1201	0.971446	6	3.97205	0.986641	6	9.50189	0.864053	6	14.7822	0.909737	6	6.14176	0.955007	6	10.4069	25.08	0.277858	3	2024.03	0.958193	0	0.91587	0.195887	0.682734
dSPLLLQQIsAMR	1	3	1	A0A287BJP9	SPATA31D1	spermatogenesis-associated protein 31D1-like	N-Term(iTRAQ8plex); S10(Phospho)	1	S(2): 0.0; S(10): 100.0	125.909	1.43237	1		0.95523	1		0.71329	1		0.933013	1		1.05288	1		0.625096	1		1.01409	1		1.00316	1		26.69	0.181503	3	1855.96	-5.26396	0	0.916042	0.657465	0.294801
nPPHcLEITPPsSEk	22	1	1	A0A286ZRC7	DCTN1	Dynactin subunit 1	N-Term(iTRAQ8plex); C5(Carbamidomethyl); S12(Phospho); K15(iTRAQ8plex)	0.984097	T(9): 0.0; S(12): 98.4; S(13): 1.6	345.326	0.966315	20	6.60649	1.03482	20	4.7167	0.968455	20	11.0558	1.02318	20	10.8648	0.893314	20	9.80227	0.941519	20	13.3119	0.964671	20	10.1913	0.858862	20	8.69257	28.81	0.149475	3	2394.19	-1.78276	0	0.916247	0.0309511	0.739475
wENPPHcLEItPPssEkLVSVMR	11	3	1	F1RR82	ODF2	Outer dense fiber protein 2	N-Term(iTRAQ8plex); C7(Carbamidomethyl); T11(Phospho); S14(Phospho); S15(Phospho); K17(iTRAQ8plex)	0.999884	T(11): 100.0; S(14): 100.0; S(15): 100.0; S(20): 0.0	248.759	0.960455	9	14.9392	1.01734	9	7.95528	0.992593	9	12.3566	0.997375	9	10.1944	0.815692	9	12.8155	0.903608	9	15.873	0.977103	9	10.755	0.940809	9	22.0592	17.88	2.55637	4	3554.65	1.90774	1	0.916691	0.0645919	0.0628473
iTEsEEVVSR	3	3	1	F1RR82	ODF2	Outer dense fiber protein 2	N-Term(iTRAQ8plex); S4(Phospho)	0.999582	T(2): 0.0; S(4): 100.0; S(9): 0.0	157.817	1.119	3	1.21788	0.888846	3	14.3037	1.20218	3	14.2197	0.885724	3	6.90222	0.964681	3	24.8823	0.926571	3	28.4751	0.932337	3	25.753	0.931828	3	29.6934	27.43	0.0813228	2	1532.74	-6.42233	0	0.916907	0.334942	0.116484
iGPQQcISTSVGPSAsQRsTR	12	2	1	A0A287B1C7	LMNA	Prelamin-A/C	N-Term(iTRAQ8plex); C6(Carbamidomethyl); S16(Phospho); S19(Phospho)	0.963863	S(8): 0.0; T(9): 0.0; S(10): 0.0; S(14): 0.0; S(16): 100.0; S(19): 96.4; T(20): 3.6	328.865	0.941294	9	4.47461	1.00849	9	3.30421	1.03626	9	5.5941	0.967572	9	9.0833	0.916578	9	29.5313	0.855541	9	14.9928	0.947043	9	19.0171	0.909345	9	16.3368	38.14	0.0149318	3	2681.24	-2.00571	1	0.917769	0.0288257	0.456895
lQNIQsQEHk	12	1	1	A0A287A2L2	RAB2B	Ras-related protein Rab-2B	N-Term(iTRAQ8plex); S6(Phospho); K10(iTRAQ8plex)	1	S(6): 100.0	288.967	0.921293	12	7.9703	1.03166	12	4.79223	0.951873	12	4.03144	1.079	12	5.06144	0.94193	12	6.82645	0.956069	12	12.3426	0.91316	12	12.8783	0.849534	12	11.4331	30	0.0901	3	1913	-2.73617	0	0.918889	0.110649	0.0595544
kDVMSTDADsESEADPk	5	1	1	I3LD34	MS4A14	Membrane spanning 4-domains A14	N-Term(iTRAQ8plex); K1(iTRAQ8plex); S10(Phospho); K17(iTRAQ8plex)	0.998593	S(5): 0.0; T(6): 0.0; S(10): 99.9; S(12): 0.1	170.488	0.96179	4	3.18658	1.00859	4	6.03189	0.988762	4	3.49682	1.0181	4	3.88451	0.917104	4	3.3393	0.957751	4	14.3811	0.886731	4	9.88451	0.893194	4	19.6107	28.81	0.174793	3	2817.34	-9.49036	1	0.918923	0.00740077	0.18482
hAITIAVssQALFNMVDGR	16	2	1	F1S1R1	CYLC1	Cylicin 1	N-Term(iTRAQ8plex); S8(Phospho); S9(Phospho)	1	T(4): 0.0; S(8): 100.0; S(9): 100.0	318.593	1.01132	10	17.6409	0.862716	10	11.4003	1.11169	10	17.0222	1.05907	10	11.0107	0.869262	10	26.4893	0.83534	10	10.698	0.976203	10	21.176	1.03812	10	15.3165	74.57	3.34302e-06	3	2494.19	0.0611707	0	0.919437	0.296417	0.0204001
iYRPVSQIGsQGSSR	15	1	1	F1SCU0	NT5C1B	Cytosolic 5'-nucleotidase 1B	N-Term(iTRAQ8plex); S10(Phospho)	1	Y(2): 0.0; S(6): 0.0; S(10): 100.0; S(13): 0.0; S(14): 0.0	234.806	1.09492	14	5.34169	0.94025	14	11.1703	1.08504	14	10.9678	0.898685	14	8.84029	0.899659	14	13.9807	0.992981	14	12.2629	0.914989	14	9.99483	0.892119	14	10.4497	29.69	0.102834	3	2019.03	-1.48888	0	0.920587	0.197766	0.416079
tkNPPHcLEITPPsSEk	3	1	1	A0A286ZNM0	SAXO1	Stabilizer of axonemal microtubules 1	N-Term(iTRAQ8plex); K2(iTRAQ8plex); C7(Carbamidomethyl); S14(Phospho); K17(iTRAQ8plex)	0.983187	T(1): 0.0; T(11): 0.0; S(14): 98.3; S(15): 1.7	192.854	0.935541	3	5.99181	1.09677	3	5.56742	0.972618	3	3.72684	0.974951	3	4.43409	1.00101	3	7.63098	0.982412	3	6.95399	0.875146	3	8.74892	0.807957	3	6.14406	17.43	2.37282	4	2927.55	-0.41588	1	0.921267	0.222499	0.296788
eLcLLcPGDsPAVAAAPER	1	1	1	F1RR82	ODF2	Outer dense fiber protein 2	N-Term(iTRAQ8plex); C3(Carbamidomethyl); C6(Carbamidomethyl); S10(Phospho)	1	S(10): 100.0	115.079	0.880222	1		0.814931	1		1.05779	1		1.22821	1		0.734234	1		0.856556	1		1.04554	1		1.03249	1		11.74	5.95192	3	2410.15	2.16226	0	0.921547	0.53711	0.330181
vVNVsSTESVR	2	3	1	F1SP30	ACTL7B	Actin-like protein 7B	N-Term(iTRAQ8plex); S5(Phospho)	0.485519	S(5): 48.6; S(6): 48.6; T(7): 1.4; S(9): 1.4	115.788	1.03665	1		0.779205	1		1.14533	1		1.0612	1		0.851048	1		1.02426	1		0.908589	1		0.925146	1		6.81	11.2041	2	1560.8	3.43766	0	0.9221	0.401554	0.63569
sETGtPQGQGSQVk	27	1	1	A0A287AE80	CBR3	Arbonyl reductase 3	N-Term(iTRAQ8plex); T5(Phospho); K14(iTRAQ8plex)	0.981386	S(1): 0.0; T(3): 1.9; T(5): 98.1; S(11): 0.0	280.61	0.9141	22	8.6914	1.03216	22	8.35817	0.995119	22	7.31992	1.04583	22	7.89851	0.94756	22	16.3449	0.90583	22	13.5526	0.9091	22	14.249	0.916073	22	13.9292	45.13	0.00282043	3	2092.05	-1.1505	0	0.92259	0.0476238	0.524882
nAQsPPFPHk	2	1	1	F1RQ56	TSBP1	Testis expressed basic protein 1	N-Term(iTRAQ8plex); S4(Phospho); K10(iTRAQ8plex)	1	S(4): 100.0	181.011	0.960255	2	3.95177	1.03173	2	4.65393	1.01367	2	12.8004	0.98936	2	3.21859	0.936004	2	16.0625	0.925508	2	6.28312	0.922387	2	6.79197	0.90339	2	4.16317	3.31	35.0928	3	1810.93	-6.44966	0	0.922973	0.00390451	0.0898435
aLDVTGsDDEMAR	15	3	1	F1RQ71	CXHXORF66	Chromosome X CXorf66 homolog	N-Term(iTRAQ8plex); S7(Phospho)	0.999995	T(5): 0.0; S(7): 100.0	295.733	1.04755	12	6.40739	0.972773	12	8.81857	0.949702	12	4.4825	0.997851	12	2.34662	0.90741	12	13.9969	0.897455	12	11.6345	0.953832	12	6.99909	0.907125	12	11.1247	42.9	0.00146422	2	1763.78	-1.86525	0	0.923876	0.0216179	0.0120417
smMSAESQTsEADFLEPDPEMHLLR	6	4	1	F1SPS7	APEH	Acylamino-acid-releasing enzyme	N-Term(iTRAQ8plex); M2(Oxidation); S10(Phospho)	0.484385	S(1): 0.2; S(4): 0.2; S(7): 2.8; T(9): 48.4; S(10): 48.4	106.996	1.20433	1		0.947122	1		1.03762	1		0.854842	1		0.786647	1		0.972455	1		0.959721	1		1.01746	1		7.46	15.7667	3	3251.42	-2.3792	0	0.923929	0.425998	0.048221
sPSHsPASSISYIGPIR	7	1	1	F1SMN4	CCDC136	Coiled-coil domain-containing protein 136	N-Term(iTRAQ8plex); S1(Phospho); S5(Phospho)	0.958492	S(1): 96.0; S(3): 4.2; S(5): 99.8; S(8): 0.0; S(9): 0.0; S(11): 0.0; Y(12): 0.0	196.776	1.01332	4	4.49375	1.00365	4	4.14917	0.945922	4	5.0255	1.01288	4	1.70672	0.879758	4	8.39773	0.9641	4	6.03085	0.890516	4	13.2741	0.939838	4	10.8238	32.38	0.0367669	3	2220.03	-6.46213	0	0.924149	0.0263389	0.546099
gNIPLEGQTTYTISFtPk	4	1	1	A0A286ZJB1	St6galnac2	Alpha-N-acetylgalactosaminide alpha-2,6-sialyltransferase 2	N-Term(iTRAQ8plex); T16(Phospho); K18(iTRAQ8plex)	0.832272	T(9): 3.4; T(10): 3.4; Y(11): 3.4; T(12): 3.4; S(14): 3.4; T(16): 83.2	104.609	1.02627	2	9.29499	0.897369	2	21.258	1.03138	2	21.5895	1.03199	2	8.02333	1.02986	2	9.4196	0.850892	2	15.3244	0.882103	2	10.7758	0.923761	2	0.479614	6.36	28.6812	3	2655.38	-2.44362	0	0.924659	0.192914	0.0558259
dAAGsDSEGDLHLENLEEkEIIVIk	13	2	1	A0A286ZNM0	SAXO1	Stabilizer of axonemal microtubules 1	N-Term(iTRAQ8plex); S5(Phospho); K19(iTRAQ8plex); K25(iTRAQ8plex)	0.00109597	S(5): 0.1; S(7): 99.9	229.263	0.850689	8	4.09667	1.11748	8	2.61733	0.867679	8	7.38517	1.11103	8	6.29626	0.936602	8	2.55547	0.807135	8	12.0066	0.898671	8	9.92798	1.00741	8	13.8728	25.31	0.444755	4	3716.93	-2.26613	1	0.924736	0.414372	0.291978
scVTsPNDDLPGNk	7	1	1	F1RW21	AKAP4	A-kinase anchor protein 4	N-Term(iTRAQ8plex); C2(Carbamidomethyl); S5(Phospho); K14(iTRAQ8plex)	0.499926	S(1): 0.0; T(4): 50.0; S(5): 50.0	155.484	0.988126	5	2.15652	1.03046	5	2.39264	1.02767	5	7.74353	1.01637	5	2.44702	0.939479	5	8.95134	0.881226	5	3.20687	0.96559	5	10.0799	0.971942	5	7.74797	20.14	0.800766	3	2192.05	-2.85354	0	0.925076	0.0157246	0.536365
eGtSSLPR	2	2	1	F1RFN1	LOC100516852	Uncharacterized protein	N-Term(iTRAQ8plex); T3(Phospho)	0.491646	T(3): 49.2; S(4): 49.2; S(5): 1.7	48.2095	1.09691	1		0.860173	1		1.1902	1		0.897328	1		1.19382	1		0.737141	1		0.681556	1		1.13233	1		24.38	0.11508	2	1230.61	1.79915	0	0.925887	0.643723	0.03718
tPSGEFLER	2	3	1	F1RG65	TTC28	Tetratricopeptide repeat protein 28	N-Term(iTRAQ8plex); T1(Phospho)	0.000376746	T(1): 0.0; S(3): 100.0	113.576	1.04114	1		1.00281	1		1.06263	1		0.913983	1		0.814103	1		0.901272	1		1.06798	1		0.944403	1		13.71	1.27041	2	1419.68	-2.05921	0	0.927171	0.283695	0.729415
sEEsTETESDWESk	4	1	1	F1S6E6	FAF1	FAS-associated factor 1	N-Term(iTRAQ8plex); S4(Phospho); K14(iTRAQ8plex)	0.971815	S(1): 0.0; S(4): 97.2; T(5): 2.8; T(7): 0.0; S(9): 0.0; S(13): 0.0	128.746	1.03347	2	5.82212	0.970555	2	10.7802	1.08155	2	8.21631	0.929289	2	7.97745	0.840174	2	7.67643	0.934743	2	2.09591	1.05043	2	15.486	0.899293	2	11.7329	25.81	0.128193	3	2332.02	-4.60011	0	0.927713	0.239815	0.401932
skGELGDLDEGLEFGsQEWTEEVQk	1	1	1	F1S1R1	CYLC1	Cylicin 1	N-Term(iTRAQ8plex); K2(iTRAQ8plex); S16(Phospho); K25(iTRAQ8plex)	0.996755	S(1): 0.0; S(16): 99.7; T(20): 0.3	125.79	1.13071	1		1.0261	1		0.876073	1		0.975158	1		0.900515	1		1.05556	1		0.886454	1		0.876378	1		14.14	6.62252	4	3802.88	-1.57527	1	0.927861	0.327252	0.351948
aESDIctLDDAAEccSLDENAVVcSk	2	4	1	I3LQX1	CCDC96	Coiled-coil domain-containing protein 96	N-Term(iTRAQ8plex); C6(Carbamidomethyl); T7(Phospho); C14(Carbamidomethyl); C15(Carbamidomethyl); C24(Carbamidomethyl); K26(iTRAQ8plex)	0.49997	S(3): 0.0; T(7): 50.0; S(16): 50.0; S(25): 0.0	110.362	1.2375	1		1.00808	1		0.789718	1		0.977595	1		0.867834	1		1.11331	1		0.764896	1		0.977805	1		28.52	0.151923	3	3620.59	4.02666	0	0.927969	0.563959	0.450448
lVNTLSsVTTLFSNPFR	17	3	1	A0A286ZKT4	ALMS1	Alstrom syndrome protein 1	N-Term(iTRAQ8plex); S7(Phospho)	0.0121389	T(4): 97.6; S(6): 1.2; S(7): 1.2; T(9): 0.0; T(10): 0.0; S(13): 0.0	207.05	1.24662	5	27.1401	0.985982	5	101.456	1.59554	5	94.7624	0.955059	4	19.7396	1.69754	3	128.48	1.23451	2	32.9727	0.881872	1		0.630179	2	25.5027	57.13	0.00022172	3	2280.19	-1.62986	0	0.929107	0.768277	0.660124
iLGscTSLMQAIQVLIVASk	1	2	1	A0A287BF92	PLA2G6	85/88 kDa calcium-independent phospholipase A2	N-Term(iTRAQ8plex); S4(Phospho); C5(Carbamidomethyl); K20(iTRAQ8plex)	0.0153797	S(4): 1.5; T(6): 49.2; S(7): 49.2; S(19): 0.0	121.733	0.68355	1		1.78493	1		0.715707	1		0.751984	1		0.701377	1		0.654679	1		1.73174	1		0.569913	1		27.36	0.191551	3	2820.55	-2.17963	0	0.929256	0.861631	0.824039
nNLPISVssNVSVSR	3	1	1	F1RKC0	HIP1	Huntingtin-interacting protein 1	N-Term(iTRAQ8plex); S8(Phospho); S9(Phospho)	0.000756881	S(6): 0.1; S(8): 2.7; S(9): 2.7; S(12): 94.7; S(14): 99.8	113.246	1.12607	1		0.817288	1		1.11026	1		0.981397	1		0.905393	1		1.0978	1		0.761502	1		0.988723	1		13.84	2.92231	2	2036.96	-3.53563	0	0.930212	0.510856	0.901451
fGsNINLEADES	2	1	1	A0A286ZIE2	TTN	Titin	N-Term(iTRAQ8plex); S3(Phospho)	1	S(3): 100.0; S(12): 0.0	345.281	1.05797	2	22.1976	1.05867	2	3.94447	0.969518	2	4.84997	0.911839	2	12.1862	0.860018	2	1.65241	1.02331	2	0.0483759	0.973521	2	13.3927	0.862354	2	9.9786	37.74	0.00487975	2	1679.74	-3.48862	0	0.930266	0.247778	0.616271
qGFQGPDVPWDAGVLSSSsVEEPR	28	1	1	A5GHK3	PFDN4	Prefoldin subunit 4	N-Term(iTRAQ8plex); S19(Phospho)	0.982281	S(16): 0.0; S(17): 0.0; S(18): 1.8; S(19): 98.2	354.509	1.07564	16	14.9308	0.932503	16	12.3387	1.04593	16	16.2889	0.942873	16	16.107	0.860539	16	16.8286	0.907741	16	17.8883	0.986913	16	14.6647	0.967021	16	21.4867	80.27	1.1084e-06	3	2928.37	-0.778331	0	0.931264	0.18739	0.359177
vPVFGTStHTLDISQLGDLGTR	10	5	1	A0A287AEH4	FAM205C	Family with sequence similarity 205 member C	N-Term(iTRAQ8plex); T8(Phospho)	0.886988	T(6): 3.8; S(7): 3.8; T(8): 88.7; T(10): 3.8; S(14): 0.0; T(21): 0.0	121.58	0.923009	3	8.85775	1.00648	3	1.64332	0.945765	3	5.40469	1.05751	3	5.40156	0.934124	3	14.5502	0.856934	3	9.07018	0.954667	3	2.38699	0.917177	3	4.39129	37.28	0.0261428	3	2698.37	-1.65857	0	0.931383	0.117827	0.286059
tSESQVPsPTPGSPVLPQSR	3	1	1	A0A286ZKF3	EFR3B	Protein EFR3 homolog A	N-Term(iTRAQ8plex); S8(Phospho)	0.998894	T(1): 0.0; S(2): 0.0; S(4): 0.0; S(8): 99.9; T(10): 0.1; S(13): 0.0; S(19): 0.0	188.213	1.0997	2	9.06377	0.807388	2	9.39767	1.12261	2	14.3482	0.994321	2	1.88648	1.01034	2	23.28	0.971709	2	3.57019	0.829909	2	10.7704	0.936373	2	13.6076	21.65	0.834714	3	2435.21	-2.21422	0	0.931489	0.430997	0.193469
dLEksTAGFQDVR	5	4	1	A0A286ZQD8	CCDC27	Coiled-coil domain-containing protein 27	N-Term(iTRAQ8plex); K4(iTRAQ8plex); S5(Phospho)	0.999726	S(5): 100.0; T(6): 0.0	270.721	0.980622	5	2.1044	1.03927	5	5.87985	0.953477	5	3.53438	1.03814	5	2.16876	0.884049	5	11.6672	0.913399	5	11.0947	0.919203	5	6.30058	1.02044	5	2.74961	15.44	2.70614	3	2154.1	-1.19633	1	0.931592	0.110354	0.547232
qkELLLQkLsTFEETNR	5	4	2	A0A286ZQX0	AKAP3	A-kinase anchor protein 3	N-Term(iTRAQ8plex); K2(iTRAQ8plex); K8(iTRAQ8plex); S10(Phospho)	0.962769	S(10): 96.3; T(11): 3.7; T(15): 0.0	144.567	0.794371	3	0.308065	1.06022	3	4.25083	0.989395	3	0.182525	1.09304	3	5.84728	0.980886	3	1.90158	0.849806	3	3.99624	0.884892	3	20.1616	0.95348	3	3.90657	12.38	5.31559	4	3069.7	-2.29597	2	0.931938	0.396581	0.184908
fFDEEEsEEEDNEVVTR	2	1	1	F1RR82	ODF2	Outer dense fiber protein 2	N-Term(iTRAQ8plex); S7(Phospho)	1	S(7): 100.0; T(16): 0.0	157.013	1.01786	2	3.98707	1.00815	2	0.329588	1.0113	2	8.69839	0.966666	2	10.7384	0.995869	2	26.0744	0.93315	2	9.29115	0.918617	2	22.1405	0.884686	2	41.2478	32.68	0.0241971	3	2487.04	0.328828	0	0.932156	0.0400285	0.520941
fAVFGESsSSGTEMNNk	21	1	1	F1S598	CCDC151	Coiled-coil domain-containing protein 151	N-Term(iTRAQ8plex); S8(Phospho); K17(iTRAQ8plex)	0.249098	S(7): 0.4; S(8): 24.9; S(9): 24.9; S(10): 24.9; T(12): 24.9	189.158	1.09259	11	9.56088	0.972769	11	10.9811	0.887455	11	10.5601	1.04321	11	7.95422	0.956279	11	6.79598	0.990879	11	18.2859	0.861751	11	11.4713	0.918478	11	4.36643	52.47	0.000604744	3	2480.16	-0.628363	0	0.932774	0.247699	0.0777196
qLEGcsPDGSGFR	9	1	1	I3LPE2	TPPP3	Tubulin polymerization-promoting protein family member 2	N-Term(iTRAQ8plex); C5(Carbamidomethyl); S6(Phospho)	0.999991	S(6): 100.0; S(10): 0.0	197.545	0.980112	9	10.2391	0.946522	9	3.8976	1.12107	9	9.27323	0.960664	9	4.48971	0.937084	9	10.6173	0.916582	9	9.26745	0.948559	9	8.33627	0.942731	9	13.4611	35.81	0.00792514	2	1793.78	-1.51813	0	0.934284	0.15807	0.359551
nSGLASQDkDStTSESAEER	4	2	1	F1S0Q1	HSPB9	Heat shock protein beta-9	N-Term(iTRAQ8plex); K9(iTRAQ8plex); T12(Phospho)	0.245664	S(2): 0.0; S(6): 0.9; S(11): 24.6; T(12): 24.6; T(13): 24.6; S(14): 24.6; S(16): 0.9	100.173	1.25247	1		0.862594	1		0.871655	1		1.0352	1		0.979227	1		0.904905	1		0.882749	1		0.991429	1		17.96	1.85869	3	2800.3	-2.13597	1	0.934457	0.514941	0.24697
sVTVSSSVPMPAGGkGsR	4	3	1	A0A287AVV8	ATP8B3	Phospholipid-transporting ATPase	N-Term(iTRAQ8plex); K15(iTRAQ8plex); S17(Phospho)	1	S(1): 0.0; T(3): 0.0; S(5): 0.0; S(6): 0.0; S(7): 0.0; S(17): 100.0	297.516	0.99803	3	2.42504	0.955574	3	7.32138	1.02688	3	1.71906	1.04442	3	2.5648	0.866218	3	0.311931	0.928899	3	2.06548	1.01383	3	8.84287	0.956886	3	5.0013	20.64	0.950571	3	2392.24	-3.27464	1	0.935634	0.124659	0.617001
aAHsEGNTTAGLDMk	5	1	1	C1JEX8	SPATA20	Spermatogenesis associated 20	N-Term(iTRAQ8plex); S4(Phospho); K15(iTRAQ8plex)	1	S(4): 100.0; T(8): 0.0; T(9): 0.0	255.653	0.957836	5	9.17405	1.02749	5	0.729574	0.979532	5	6.32385	1.02813	5	5.17068	0.991216	5	9.07985	0.903344	5	21.5114	0.93872	5	11.5452	0.902801	5	2.05312	33.65	0.0406491	3	2191.06	-2.68987	0	0.93566	0.0568247	0.201576
tHLsETDVR	2	2	1	D0G0C8	CCT2	Chaperonin containing TCP1, subunit 2	N-Term(iTRAQ8plex); S4(Phospho)	0.979282	T(1): 0.0; S(4): 97.9; T(6): 2.1	117.577	1.06141	1		0.920555	1		0.950888	1		1.06945	1		0.797687	1		0.859552	1		1.00941	1		1.08239	1		12.79	2.07251	3	1441.7	-1.06814	0	0.936718	0.436013	0.104064
eIFLsQPILLELEAPLk	3	6	1	A0A287A2F2	C2ORF73	Chromosome 2 open reading frame 73	N-Term(iTRAQ8plex); S5(Phospho); K17(iTRAQ8plex)	1	S(5): 100.0	123.411	0.546901	1		1.1589	3	40.9339	1.49741	3	9.29536	0.915533	3	0.12127	0.844498	3	18.9878	0.897399	3	3.91476	1.01906	2	38.1768	1.09725	3	5.20866	30.8	0.0668322	3	2641.5	-1.59268	0	0.936746	0.765195	0.552284
sSALsLNQQSGSLQEk	2	2	1	A0A287A6R4	PPP1CC	Serine/threonine-protein phosphatase	N-Term(iTRAQ8plex); S5(Phospho); K16(iTRAQ8plex)	0.333333	S(1): 33.3; S(2): 33.3; S(5): 33.3; S(10): 0.0; S(12): 0.0	228.987	0.901406	2	26.0632	0.95383	2	14.7611	1.20967	2	6.60961	0.934821	2	1.18299	0.886734	2	9.3445	0.988579	2	4.01005	0.961859	2	6.57348	0.910615	2	19.7849	29.52	0.131902	3	2365.21	-3.1234	0	0.93701	0.430156	0.824891
gVNQATAAVVASTVsGk	1	2	1	A0A287AVV8	ATP8B3	Phospholipid-transporting ATPase	N-Term(iTRAQ8plex); S15(Phospho); K17(iTRAQ8plex)	0.999997	T(6): 0.0; S(12): 0.0; T(13): 0.0; S(15): 100.0	131.913	1.20422	1		0.906308	1		0.936274	1		0.978767	1		0.959387	1		0.804725	1		1.068	1		0.940193	1		13.03	5.51493	3	2248.21	-2.976	0	0.937088	0.491936	0.547471
sMHEFSAk	1	2	1	F1RKC0	HIP1	Huntingtin-interacting protein 1	N-Term(iTRAQ8plex); S1(Phospho); K8(iTRAQ8plex)	1	S(1): 100.0; S(6): 0.0	155.117	0.925496	1		0.999088	1		1.12977	1		0.95559	1		0.783808	1		1.18204	1		0.820959	1		0.9709	1		20.35	0.511566	3	1624.79	-4.3486	0	0.937098	0.555432	0.600941
sTGLISAFEEDGSVSLQDTPsQALLR	9	3	1	I3LCC7	GPX4	Glutathione peroxidase	N-Term(iTRAQ8plex); S21(Phospho)	0.999996	S(1): 0.0; T(2): 0.0; S(6): 0.0; S(13): 0.0; S(15): 0.0; T(19): 0.0; S(21): 100.0	309.594	1.02681	9	14.4213	1.00514	9	4.72293	1.04038	9	5.76472	0.951961	9	5.33361	0.973452	9	20.7754	0.950666	9	11.6133	0.911756	9	18.6498	0.935473	9	7.90884	72.49	9.2662e-06	3	3105.53	-0.487199	0	0.937147	0.0353095	0.653738
lVSVMRLsDLsTEDEDSGHck	3	4	2	F1S0P1	RGS22	Regulator of G-protein signaling 22	N-Term(iTRAQ8plex); S8(Phospho); S11(Phospho); C20(Carbamidomethyl); K21(iTRAQ8plex)	0.882356	S(3): 6.1; S(8): 93.9; S(11): 93.9; T(12): 6.1; S(17): 0.0	161.976	0.878237	2	3.1078	1.01098	2	1.21004	0.976675	2	3.49586	1.11046	2	3.53438	1.01349	2	5.79144	1.01433	2	1.62241	0.851729	2	10.9336	0.850434	2	9.24085	11.93	7.54704	4	3146.42	-4.78129	1	0.938043	0.394233	0.0697018
lGTAPPGTALAATPLSTTTSTVAAPASYStksEPR	5	1	1	F1RR82	ODF2	Outer dense fiber protein 2	N-Term(iTRAQ8plex); T30(Phospho); K31(iTRAQ8plex); S32(Phospho)	0.238252	T(3): 0.0; T(8): 0.0; T(13): 0.0; S(16): 0.0; T(17): 0.0; T(18): 0.0; T(19): 0.0; S(20): 0.0; T(21): 0.0; S(27): 26.1; Y(28): 26.1; S(29): 26.1; T(30): 26.1; S(32): 95.4	179.557	0.981244	3	0.436318	0.984033	3	15.4137	0.97198	3	4.40458	1.07822	3	2.05102	0.966977	3	16.0076	0.86211	3	5.20298	0.924236	3	23.322	1.01671	3	7.21041	5.13	57.8818	4	4142.1	1.96932	1	0.938875	0.186831	0.519139
gDLALcPQsk	1	1	1	A0A287BBB5	VAPA	Vesicle-associated membrane protein-associated protein A	N-Term(iTRAQ8plex); C6(Carbamidomethyl); S9(Phospho); K10(iTRAQ8plex)	1	S(9): 100.0	186.921	1.10584	1		1.20284	1		0.88952	1		0.815908	1		1.03573	1		0.8268	1		1.09805	1		0.81239	1		28.43	0.110389	3	1776.91	-5.49622	0	0.939928	0.622019	0.285616
sAATSGAGsTTSGVVSGSLGSR	11	4	1	I3LND4	FNDC8	Fibronectin type III domain-containing protein 8	N-Term(iTRAQ8plex); S9(Phospho)	0.842723	S(1): 0.3; T(4): 0.3; S(5): 4.9; S(9): 84.3; T(10): 4.9; T(11): 4.9; S(12): 0.3; S(16): 0.0; S(18): 0.0; S(21): 0.0	137.365	0.965658	3	8.05066	1.15356	3	12.0818	0.87682	3	27.095	1.09348	3	8.9692	1.02562	3	13.0941	0.990837	3	3.05545	0.86356	3	5.05828	0.967618	3	26.0006	33.29	0.0430839	3	2281.09	-1.69227	0	0.940853	0.429853	0.713177
sSFWStAPMVSSPVPSSLSSGSYR	4	1	1	A0A287AA97	HUWE1	HECT, UBA and WWE domain containing 1, E3 ubiquitin protein ligase	N-Term(iTRAQ8plex); T6(Phospho)	0.230423	S(1): 0.0; S(2): 0.2; S(5): 23.0; T(6): 23.0; S(11): 23.0; S(12): 23.0; S(16): 0.2; S(17): 0.2; S(19): 1.8; S(20): 1.8; S(22): 1.8; Y(23): 1.8	49.0449	1.02936	1		0.771542	1		1.19827	1		1.03005	1		0.818088	1		0.934276	1		1.05453	1		0.991532	1		1.93	70.5651	3	2888.34	-2.05209	0	0.942718	0.589931	0.547741
hRLsksGLLTNQSQEVLEER	17	2	1	I3LJA4	ACTL11	Actin-like 11	N-Term(iTRAQ8plex); S4(Phospho); K5(iTRAQ8plex); S6(Phospho)	0.998924	S(4): 100.0; S(6): 99.9; T(10): 0.1; S(13): 0.0	190.517	1.11643	6	5.47466	0.949403	6	3.92424	1.04803	6	6.99045	0.926286	6	7.66677	0.989702	6	14.7026	0.940228	6	6.42045	0.935133	6	14.3525	0.943651	6	6.54598	29.78	0.169366	4	3092.58	1.94794	2	0.942718	0.254998	0.685248
yEETAsEk	12	2	2	I3LDJ2	SPATA19	Spermatogenesis associated 19	N-Term(iTRAQ8plex); S6(Phospho); K8(iTRAQ8plex)	0.999998	Y(1): 0.0; T(4): 0.0; S(6): 100.0	215.482	0.953434	12	3.47398	1.0269	12	3.26551	0.984703	12	5.92899	1.0247	12	6.88138	0.913465	12	4.99115	0.94186	12	13.682	0.935927	12	11.2117	0.970455	12	15.7429	21.97	0.334819	2	1644.79	-3.36114	0	0.942845	0.0357088	0.366645
nIDLTAIIsDLR	20	4	2	F1S498	ADAM20	Disintegrin and metalloproteinase domain-containing protein 20-like	N-Term(iTRAQ8plex); S9(Phospho)	1	T(5): 0.0; S(9): 100.0	317.301	1.13771	15	8.27423	0.936247	17	5.08775	0.982109	16	3.5632	0.99102	16	7.14118	0.948095	17	10.6887	0.961017	17	13.1423	0.94037	15	9.55447	0.967995	17	20.9038	54.33	0.000284113	2	1727.92	-1.65619	0	0.943265	0.240806	0.0703595
iFVSEHPESQPAVNsNEEIR	3	1	1	F1RR82	ODF2	Outer dense fiber protein 2	N-Term(iTRAQ8plex); S15(Phospho)	0.999366	S(4): 0.0; S(9): 0.1; S(15): 99.9	184.377	1.20374	3	0.546989	0.934766	3	6.46712	0.964898	3	2.04758	0.93553	3	0.345699	0.955034	3	11.1796	0.966973	3	18.2457	0.999751	3	0.439016	0.889521	3	1.53591	33.15	0.0586817	3	2666.29	3.76625	0	0.943636	0.441236	0.352431
nADMsEEMQQDsVEcATQALEk	4	1	1	F1SIP5	FSCB	Fibrous sheath CABYR-binding protein	N-Term(iTRAQ8plex); S5(Phospho); S12(Phospho); C15(Carbamidomethyl); K22(iTRAQ8plex)	0.954348	S(5): 100.0; S(12): 95.4; T(17): 4.6	107.246	1.06004	3	11.2947	1.0354	3	0.847922	1.11041	3	3.55304	1.01224	3	9.8523	1.018	3	7.66437	0.818949	3	7.19521	1.09828	3	12.2543	1.04578	3	7.75548	27.79	0.129414	3	3282.37	-4.04136	0	0.943795	0.394261	0.558235
rPLsPEINAFk	7	3	1	D9U8D1	LC8	Dynein light chain	N-Term(iTRAQ8plex); S4(Phospho); K11(iTRAQ8plex)	1	S(4): 100.0	267.628	0.934827	7	3.25465	1.03736	7	4.34114	0.976355	7	2.79727	1.08053	7	4.15108	1.02564	7	9.72208	0.902924	7	6.11014	1.00361	7	9.20894	0.876646	7	5.72321	28.63	0.116182	3	1960.08	-5.21076	0	0.945335	0.302826	0.518533
aEsHEDNLEQGNVSFEEEDGR	6	3	1	F1STS5	CCDC81	Coiled-coil domain-containing protein 81	N-Term(iTRAQ8plex); S3(Phospho)	1	S(3): 100.0; S(14): 0.0	399.513	1.07172	6	2.71563	1.0071	6	5.65711	1.03146	6	3.728	0.919492	6	2.81	0.966141	6	13.1187	0.969131	6	9.20155	0.909407	6	8.16152	0.965211	6	10.7284	76.39	1.14807e-06	3	2775.16	-1.29043	0	0.945436	0.17008	0.423956
qMtcTDINTLTR	2	4	2	A0A287A4I2	RSPH1	Radial spoke head component 1	N-Term(iTRAQ8plex); T3(Phospho); C4(Carbamidomethyl)	0.999793	T(3): 100.0; T(5): 0.0; T(9): 0.0; T(11): 0.0	163.417	1.14771	2	2.92089	1.00339	2	3.41844	1.02977	2	9.48535	0.84982	2	10.265	0.911885	2	8.35429	1.03848	2	2.62745	0.859292	2	0.0490722	1.00113	2	3.71101	18.31	0.799095	3	1837.85	-2.17612	0	0.945441	0.483718	0.263413
aGSEPPGtPksQR	1	1	1	F1RR82	ODF2	Outer dense fiber protein 2	N-Term(iTRAQ8plex); T8(Phospho); K10(iTRAQ8plex); S11(Phospho)	1	S(3): 0.0; T(8): 100.0; S(11): 100.0	147.34	1.1467	1		0.869356	1		1.04916	1		0.966225	1		1.00134	1		0.865053	1		1.17178	1		0.773378	1		10.54	7.29424	3	2080	-3.12209	1	0.945458	0.61911	0.59638
eVLEGPENSRsPk	23	2	1	I3LJA4	ACTL11	Actin-like 11	N-Term(iTRAQ8plex); S11(Phospho); K13(iTRAQ8plex)	0.979323	S(9): 2.1; S(11): 97.9	235.928	0.967386	14	4.55339	1.03446	14	4.19089	0.931012	14	3.37688	1.03522	14	2.12478	0.942727	14	11.3908	0.928399	14	6.40335	0.971463	14	12.3393	0.909801	14	3.78515	9.33	11.3064	3	2130.1	-2.92903	1	0.945644	0.111369	0.710608
dsLNSIALk	1	6	1	F1SMN4	CCDC136	Coiled-coil domain-containing protein 136	N-Term(iTRAQ8plex); S2(Phospho); K9(iTRAQ8plex)	1	S(2): 100.0; S(5): 0.0	108.638	0.9636	1		1.32389	1		0.767781	1		0.918781	1		0.957572	1		0.891768	1		0.777552	1		1.13317	1		18.48	1.29986	3	1648.91	-1.93221	0	0.946153	0.714227	0.185732
dSSDsPAFR	2	1	1	A0A287BIS4	OXR1	Oxidation resistance protein 1	N-Term(iTRAQ8plex); S5(Phospho)	0.999223	S(2): 0.0; S(3): 0.0; S(5): 99.9	182.058	1.04221	2	0.377349	1.01157	2	3.44275	0.928086	2	6.52837	1.01648	2	2.04869	0.975371	2	7.16141	0.937438	2	14.9201	0.960019	2	18.0686	0.91111	2	0.193239	20.53	0.175253	2	1365.59	-3.23835	0	0.946377	0.108471	0.781828
gEPNVSyIcsR	3	8	1	F1SFT7	N/A	Uncharacterized protein	N-Term(iTRAQ8plex); Y7(Phospho); C9(Carbamidomethyl); S10(Phospho)	0.966558	S(6): 3.3; Y(7): 96.7; S(10): 100.0	130.461	1.03954	3	1.26297	1.20757	3	0.540545	0.961157	3	0.516545	0.879405	3	13.0823	1.00317	3	18.3717	0.947726	3	12.2744	0.912044	3	5.44573	1.00649	3	12.0762	22.67	0.108421	3	1745.73	-1.12411	0	0.946609	0.486602	0.182615
dcVGsEAEQAcANPPAGSVILLENLR	7	2	1	B2LUN4	GSK3B	Glycogen synthase kinase 3 beta	N-Term(iTRAQ8plex); C2(Carbamidomethyl); S5(Phospho); C11(Carbamidomethyl)	1	S(5): 100.0; S(18): 0.0	390.431	1.1805	7	14.8577	0.976141	7	10.3359	0.997024	7	19.0485	0.84582	7	10.3908	0.921007	7	4.59271	1.0024	7	11.1165	0.884785	7	14.5215	0.979035	7	15.0245	67.37	2.69533e-05	3	3154.49	0.707451	0	0.94693	0.499836	0.599241
kSSEITTDTEQLsDEDLQAVTAQFTR	6	1	1	Q6RI85	PGK2	Phosphoglycerate kinase 2	N-Term(iTRAQ8plex); K1(iTRAQ8plex); S13(Phospho)	0.995005	S(2): 0.0; S(3): 0.0; T(6): 0.0; T(7): 0.0; T(9): 0.4; S(13): 99.5; T(21): 0.0; T(25): 0.0	151.258	0.989989	6	2.96703	0.8373	6	8.47685	1.10893	6	4.5485	1.01187	6	5.9522	0.929601	6	30.809	1.01845	6	22.7616	0.992635	6	9.68302	0.799709	6	8.82762	24.1	0.688026	4	3601.78	0.864441	1	0.947396	0.511688	0.607106
dAAGSDsEGDLHLENLEEk	47	2	1	I3LD34	MS4A14	Membrane spanning 4-domains A14	N-Term(iTRAQ8plex); S7(Phospho); K19(iTRAQ8plex)	0.999595	S(5): 0.0; S(7): 100.0	419.373	0.898775	34	9.27461	1.0501	34	4.87842	0.910598	34	7.82668	1.06647	34	7.15397	0.959102	34	12.1966	0.924651	34	9.79679	0.957699	34	15.2778	0.878973	34	14.6859	51.38	0.000868605	3	2717.27	-2.65086	0	0.947651	0.328743	0.616576
qPsQPMIDk	3	1	1	F1RW21	AKAP4	A-kinase anchor protein 4	N-Term(iTRAQ8plex); S3(Phospho); K9(iTRAQ8plex)	1	S(3): 100.0	126.38	0.929615	3	2.76269	1.05633	3	8.69669	0.96673	3	6.50351	0.987795	3	0.0506559	1.023	3	20.3513	0.86768	3	17.4826	0.845228	3	2.54985	0.999151	3	24.9973	23.24	0.32367	3	1731.89	-1.49229	0	0.947873	0.364891	0.451333
eDSVNTGtSR	1	1	1	F1SIP5	FSCB	Fibrous sheath CABYR-binding protein	N-Term(iTRAQ8plex); T8(Phospho)	0.495529	S(3): 0.0; T(6): 49.6; T(8): 49.6; S(9): 0.9	136.7	1.00239	1		1.02306	1		1.00004	1		0.97881	1		0.950441	1		0.851971	1		0.942178	1		1.05125	1		20.61	0.182047	2	1449.65	-4.07708	0	0.947943	0.258285	0.488358
iQAAAsTPSNATAASDTNAGDR	1	4	1	F1RST3	TEX26	Testis-expressed protein 26	N-Term(iTRAQ8plex); S6(Phospho)	0.474627	S(6): 47.5; T(7): 2.4; S(9): 0.1; T(12): 0.1; S(15): 47.5; T(17): 2.4	104.183	1.10523	1		0.991907	1		0.964391	1		0.954451	1		0.937953	1		0.740455	1		1.11347	1		1.01862	1		28.82	0.11134	3	2474.14	-3.23083	0	0.948835	0.574476	0.370871
sMcHLTDEsSQELR	20	1	1	B2LUN4	GSK3B	Glycogen synthase kinase 3 beta	N-Term(iTRAQ8plex); S1(Phospho); C3(Carbamidomethyl); S9(Phospho)	0.999757	S(1): 100.0; T(6): 0.0; S(9): 100.0; S(10): 0.0	280.236	1.00323	13	12.0329	1.01283	13	7.76957	0.960083	13	10.308	1.01622	13	7.74311	0.950706	13	14.0382	0.88659	13	14.3152	1.01938	13	21.258	0.931465	13	12.7548	48.48	0.000302259	2	2156.87	-1.4765	0	0.948846	0.145125	0.670958
dAAGsDsEGDLHLENLEEkEIIVIk	1	2	1	I3LDJ2	SPATA19	Spermatogenesis associated 19	N-Term(iTRAQ8plex); S5(Phospho); S7(Phospho); K19(iTRAQ8plex); K25(iTRAQ8plex)	1	S(5): 100.0; S(7): 100.0	158.608	0.917796	1		1.01106	1		0.947846	1		1.10301	1		0.978735	1		0.95086	1		0.938328	1		0.910928	1		23.87	0.737137	4	3796.91	1.63369	1	0.949529	0.290108	0.230123
qESLGAAGsLk	7	1	1	F1RW21	AKAP4	A-kinase anchor protein 4	N-Term(iTRAQ8plex); S9(Phospho); K11(iTRAQ8plex)	1	S(3): 0.0; S(9): 100.0	251.311	0.902254	7	15.8081	1.0826	7	2.9554	1.01319	7	13.8058	0.972045	7	2.89959	0.999094	7	17.3897	0.942511	7	9.90541	0.952172	7	25.727	0.880844	7	11.3045	44.99	0.00297939	3	1748.93	-4.58285	0	0.950766	0.318301	0.4083
eIcGQGDLTSEctELAGLk	1	3	1	F1SFT7	N/A	Uncharacterized protein	N-Term(iTRAQ8plex); C3(Carbamidomethyl); C12(Carbamidomethyl); T13(Phospho); K19(iTRAQ8plex)	0.928279	T(9): 3.6; S(10): 3.6; T(13): 92.8	116.246	1.01747	1		0.998753	1		0.927149	1		1.05076	1		0.939088	1		0.987346	1		1.03863	1		0.832901	1		15.74	3.08289	3	2769.32	-2.496	0	0.950886	0.373743	0.441554
lLWGNQDPIRPVsR	4	2	1	A0A286ZKT4	ALMS1	Alstrom syndrome protein 1	N-Term(iTRAQ8plex); S13(Phospho)	1	S(13): 100.0	186.158	1.04795	4	8.86015	0.899047	4	4.56671	1.03994	4	9.04182	1.0813	4	1.81497	0.926294	4	5.03112	1.04681	4	11.9726	1.00546	4	12.0792	0.891619	4	6.03276	9.87	10.4481	3	2035.08	-0.372453	0	0.951321	0.392847	0.497701
sQsQVSATPVTEk	2	1	1	A0A287ARI4	THEGL	Testicular haploid expressed gene protein-like	N-Term(iTRAQ8plex); S3(Phospho); K13(iTRAQ8plex)	0.0325612	S(1): 96.7; S(3): 3.3; S(6): 0.0; T(8): 0.0; T(11): 0.0	96.5846	0.997489	2	0.0420547	1.00928	2	14.4423	1.19267	2	3.08305	0.826486	2	13.0811	0.923224	2	1.62578	0.900886	2	20.0857	1.02107	2	12.044	0.985838	2	0.192117	16.59	2.33314	3	2050.06	-1.40863	0	0.951587	0.563756	0.518597
msAScPPTHGQDVHVTR	2	2	1	F1SFT7	N/A	Uncharacterized protein	N-Term(iTRAQ8plex); S2(Phospho); C5(Carbamidomethyl)	0.997368	S(2): 99.7; S(4): 0.3; T(8): 0.0; T(16): 0.0	122.3	0.937636	1		1.0592	1		0.914307	1		1.06911	1		0.989843	1		0.902998	1		1.05438	1		0.840412	1		3.41	27.3622	4	2264.03	0.209972	0	0.951605	0.466606	0.660613
vSsDVEVVEsEAVsVVQHWLk	2	2	1	I3LDJ2	SPATA19	Spermatogenesis associated 19	N-Term(iTRAQ8plex); S3(Phospho); S10(Phospho); S14(Phospho); K21(iTRAQ8plex)	0.5	S(2): 50.0; S(3): 50.0; S(10): 100.0; S(14): 100.0	210.9	0.845545	1		0.872877	1		0.862714	1		1.36489	1		1.56978	1		0.502718	1		0.516748	1		1.16626	1		23.69	0.634076	4	3174.51	0.847782	0	0.951716	0.874944	0.582026
gPEGPPLWQPPsAASPPGPFASSTsPLR	13	2	1	I3LDJ2	SPATA19	Spermatogenesis associated 19	N-Term(iTRAQ8plex); S12(Phospho); S25(Phospho)	0.220279	S(12): 89.2; S(15): 5.4; S(22): 26.4; S(23): 26.4; T(24): 26.4; S(25): 26.4	133.09	0.967161	3	12.3105	1.0108	3	13.6115	1.22802	3	0.6131	0.894497	3	1.34084	0.954456	3	19.6363	1.02555	3	1.36143	0.968811	3	31.7249	0.95604	3	0.957035	18.74	1.94341	3	3249.53	-0.603328	0	0.952294	0.531576	0.910901
tEsPVISSVSEscIFDDGVHPR	16	3	1	A0A287B399	CCDC166	Coiled-coil domain-containing protein 166	N-Term(iTRAQ8plex); S3(Phospho); S12(Phospho); C13(Carbamidomethyl)	0.238988	T(1): 4.4; S(3): 95.6; S(7): 25.0; S(8): 25.0; S(10): 25.0; S(12): 25.0	180.908	1.16039	3	6.65777	0.931261	3	4.31447	0.934222	3	9.35391	1.06186	3	12.4421	0.987097	3	19.6007	0.937637	3	13.575	1.05812	3	0.135174	0.911196	3	6.16045	26.94	0.150715	3	2882.26	-2.43702	0	0.952618	0.47812	0.631952
lkDQPDkEEGIPEILsPk	3	1	1	F1S0P1	RGS22	Regulator of G-protein signaling 22	N-Term(iTRAQ8plex); K2(iTRAQ8plex); K7(iTRAQ8plex); S16(Phospho); K18(iTRAQ8plex)	1	S(16): 100.0	170.869	0.951781	3	0.776013	1.03123	3	1.39847	1.02486	3	3.31007	1.05946	3	3.07827	1.03426	3	15.3937	1.01007	3	8.80596	1.01481	3	9.05116	0.817297	3	5.26072	11.95	4.37849	5	3332.87	-1.29386	2	0.953068	0.425338	0.591535
aPAQGVQPSPsLSk	1	1	1	F1STS5	CCDC81	Coiled-coil domain-containing protein 81	N-Term(iTRAQ8plex); S11(Phospho); K14(iTRAQ8plex)	0.997812	S(9): 0.1; S(11): 99.8; S(13): 0.1	145.183	0.908452	1		0.829345	1		1.10769	1		1.14961	1		0.922298	1		0.920239	1		1.01181	1		0.960807	1		23.07	0.503777	3	2055.1	-5.24171	0	0.954959	0.594762	0.545911
wENPPHcLEItPPsSEk	54	3	1	I3L788	TRAPPC12	Trafficking protein particle complex subunit 12	N-Term(iTRAQ8plex); C7(Carbamidomethyl); T11(Phospho); S14(Phospho); K17(iTRAQ8plex)	0.5	T(11): 100.0; S(14): 50.0; S(15): 50.0	418.757	1.00297	33	5.94551	1.02913	33	7.07065	0.981189	33	9.18769	0.986475	33	4.79308	0.93714	33	11.8466	0.938697	33	8.04902	0.982946	33	8.05496	0.964771	33	10.0497	27.92	0.157723	3	2789.28	-4.13212	0	0.955944	0.0288992	0.690105
ePPFFQPPTsPLPQNQcFPcAFPcPPR	32	1	1	F1RR82	ODF2	Outer dense fiber protein 2	N-Term(iTRAQ8plex); S10(Phospho); C17(Carbamidomethyl); C20(Carbamidomethyl); C24(Carbamidomethyl)	0.974126	T(9): 2.6; S(10): 97.4	257.462	0.930628	16	19.3591	1.06983	16	8.11631	0.8978	16	9.82755	0.997442	16	11.9722	1.01032	16	12.1135	0.876789	16	5.54044	0.95849	16	13.7443	0.879104	16	6.3256	72.82	7.33967e-06	3	3597.65	1.47265	0	0.956104	0.426083	0.0595907
tESSLGLWGITSGssTAAIk	7	1	1	A0A286ZJB1	St6galnac2	Alpha-N-acetylgalactosaminide alpha-2,6-sialyltransferase 2	N-Term(iTRAQ8plex); S14(Phospho); S15(Phospho); K20(iTRAQ8plex)	0.164275	T(1): 0.0; S(3): 0.0; S(4): 0.0; T(11): 49.6; S(12): 49.6; S(14): 49.6; S(15): 49.6; T(16): 1.4	143.435	1.2191	2	4.1704	0.905999	2	7.55242	1.00742	2	3.38875	0.905525	2	0.552685	1.00757	2	5.28687	0.892985	2	9.28918	1.03278	2	0.052703	0.928729	2	3.66149	17.6	2.12707	3	2734.36	0.201634	0	0.956419	0.605783	0.54555
fkPGEssFGGEMVNWTDPHk	3	4	1	F1SU68	CFAP70	Cilia and flagella associated protein 70	N-Term(iTRAQ8plex); K2(iTRAQ8plex); S6(Phospho); S7(Phospho); K20(iTRAQ8plex)	0.998974	S(6): 99.9; S(7): 99.9; T(16): 0.1	156.172	0.818365	2	13.7948	1.21824	2	19.927	0.915981	2	14.7276	0.996552	2	2.51534	0.984809	2	19.7253	0.986193	2	3.74719	0.938838	2	18.4411	0.868032	2	17.5563	8.05	26.1491	4	3322.56	-4.55336	0	0.956633	0.649578	0.69984
lTLSGsDSVILR	31	2	1	A0A286ZQX0	AKAP3	A-kinase anchor protein 3	N-Term(iTRAQ8plex); S6(Phospho)	0.99999	T(2): 0.0; S(4): 0.0; S(6): 100.0; S(8): 0.0	291.878	1.05044	24	9.74653	0.98954	24	8.15892	0.98589	24	5.83898	0.955417	24	6.79946	0.928409	24	12.1719	0.949931	24	10.2344	0.970024	24	6.2996	0.961772	24	6.50474	30.3	0.0624814	2	1644.88	-1.95598	0	0.957011	0.0980263	0.733706
tWtLcGTPEYLAPEIILSk	34	14	1	A0A286ZZ16	SERINC3	Serine incorporator 3	N-Term(iTRAQ8plex); T3(Phospho); C5(Carbamidomethyl); K19(iTRAQ8plex)	0.981517	T(1): 1.8; T(3): 98.2; T(7): 0.0; Y(10): 0.0; S(18): 0.0	310.058	0.98266	18	8.54316	1.05744	18	4.70695	0.912967	18	10.7184	1.03413	18	6.81761	0.892599	18	17.4325	0.961982	18	20.2253	0.987845	18	12.5445	0.973441	18	7.68611	35.26	0.0447373	3	2880.5	-1.01659	0	0.957029	0.306849	0.166348
sLsGcsDVAQFQNQLLk	3	1	1	A0A287ACC3	PRKACA	cAMP-dependent protein kinase catalytic subunit alpha	N-Term(iTRAQ8plex); S3(Phospho); C5(Carbamidomethyl); S6(Phospho); K17(iTRAQ8plex)	0.998499	S(1): 0.2; S(3): 99.8; S(6): 100.0	195.533	0.974354	3	3.71751	0.982331	3	7.32501	0.915827	3	0.206111	1.08397	3	6.40987	0.978444	3	20.172	1.03627	3	4.6468	0.9497	3	1.50719	0.826604	3	4.62413	38.92	0.0140736	3	2663.27	-1.5276	0	0.95818	0.490508	0.429024
sDSEAEsIIsQGk	4	1	1	F1RYK8	FSIP2	Fibrous sheath-interacting protein 2	N-Term(iTRAQ8plex); S7(Phospho); S10(Phospho); K13(iTRAQ8plex)	0.999519	S(1): 0.0; S(3): 0.0; S(7): 100.0; S(10): 100.0	169.343	0.977776	4	7.23298	0.949608	4	6.38727	1.09619	4	8.68867	1.04195	4	4.98278	1.01819	4	5.07914	0.956881	4	2.19324	0.969745	4	2.85434	0.952963	4	5.82099	18.12	1.03679	3	2118.98	-0.426708	0	0.958741	0.290054	0.600576
sMMsAEsQTsEADFLEPDPEMHLLR	12	4	1	I3LC61	CYCL2	Cylicin-2	N-Term(iTRAQ8plex); S4(Phospho); S7(Phospho); S10(Phospho)	0.912653	S(1): 0.2; S(4): 99.8; S(7): 95.7; T(9): 8.5; S(10): 95.7	252.272	1.19039	6	15.5874	0.902352	6	15.3145	1.06295	6	15.2319	0.973615	6	17.5205	0.930922	6	22.8497	1.0376	6	37.5817	1.01604	6	25.1124	0.977119	6	19.2453	52.09	0.000304682	3	3395.36	-0.0142	0	0.959404	0.551052	0.408765
vIVSLQcPQDVGVRPScPPsHScFNPGE	61	1	1	F1SMN4	CCDC136	Coiled-coil domain-containing protein 136	N-Term(iTRAQ8plex); C7(Carbamidomethyl); C17(Carbamidomethyl); S20(Phospho); C23(Carbamidomethyl)	0.921641	S(4): 0.0; S(16): 3.9; S(20): 92.2; S(22): 3.9	177.907	0.962099	23	5.55059	1.03867	23	8.04924	0.941151	23	10.8545	1.04981	23	5.98297	0.961621	23	9.28004	0.958551	23	13.1076	0.958395	23	14.6702	0.951359	23	11.317	25.42	0.402483	3	3507.61	-1.25519	0	0.959466	0.188329	0.650021
tESGtVASVDANEDPAANLFPPPLPQPR	36	2	1	F1RYX9	ARMC12	Armadillo repeat-containing protein 12	N-Term(iTRAQ8plex); T1(Phospho); T5(Phospho)	0.462462	T(1): 96.0; S(3): 50.0; T(5): 50.0; S(8): 4.0	94.4023	0.997651	6	22.5221	0.982181	6	16.1364	1.09058	6	25.6828	0.868083	6	10.0297	1.00419	6	11.1037	0.959394	6	22.0096	1.01136	6	33.8808	0.804077	6	48.4705	19.12	1.62262	3	3354.55	-2.7303	0	0.959507	0.570355	0.287081
tcVADEsAENcDk	5	8	1	A0A287BSB5	CCDC189	Coiled-coil domain-containing protein 189	N-Term(iTRAQ8plex); C2(Carbamidomethyl); S7(Phospho); C11(Carbamidomethyl); K13(iTRAQ8plex)	0.999999	T(1): 0.0; S(7): 100.0	147.542	0.955244	5	3.6104	0.973264	5	1.39451	0.986829	5	1.23558	1.08564	5	2.12846	1.06298	5	3.38047	0.890483	5	16.7502	0.952884	5	9.11174	0.932707	5	7.75923	26.05	0.101064	3	2186.95	-2.05141	0	0.95953	0.421754	0.666876
ssEItTDTEQLSDEDLQAVTAQFTR	13	1	1	A0A287BPE8	ALB	Serum albumin	N-Term(iTRAQ8plex); S2(Phospho); T5(Phospho)	0.499978	S(1): 50.0; S(2): 50.0; T(5): 100.0; T(6): 0.0; T(8): 0.0; S(12): 0.0; T(20): 0.0; T(24): 0.0	308	1.017	8	12.7108	1.02603	8	9.57802	0.993908	8	8.13132	0.972733	8	4.03441	1.07804	8	8.74268	0.926805	8	25.0729	0.976363	8	10.3929	0.866874	8	27.7185	72.49	6.41138e-06	3	3249.44	-0.141403	0	0.959702	0.416145	0.541964
gIVsLSDILQALVLTGGEkP	1	3	1	I3LD34	MS4A14	Membrane spanning 4-domains A14	N-Term(iTRAQ8plex); S4(Phospho); K19(iTRAQ8plex)	0.999998	S(4): 100.0; S(6): 0.0; T(15): 0.0	285.639	0.618504	1		1.52466	1		0.992197	1		0.82102	1		1.05574	1		0.642365	1		1.01706	1		1.08248	1		30.64	0.0766325	3	2698.52	-1.91867	0	0.959879	0.862732	0.537353
rVsVcAETYNPDEEEEDTDPR	9	2	1	A0A286ZR28	PRKAG1	5'-AMP-activated protein kinase subunit gamma-1	N-Term(iTRAQ8plex); S3(Phospho); C5(Carbamidomethyl)	1	S(3): 100.0; T(8): 0.0; Y(9): 0.0; T(18): 0.0	435.081	1.00696	9	6.86291	1.12139	9	16.8123	0.936688	9	14.3374	1.00673	9	7.86595	0.895178	9	17.6668	0.955888	9	37.6576	1.07438	9	33.1711	0.983716	9	25.4421	50.35	0.000547085	3	2895.22	-2.53392	1	0.960064	0.475342	0.901716
nLSVGLsQPGsIHER	13	1	1	C1PIG4	PRKAR2A	cAMP-dependent protein kinase regulatory subunit type II alpha	N-Term(iTRAQ8plex); S7(Phospho); S11(Phospho)	0.999473	S(3): 0.1; S(7): 99.9; S(11): 100.0	293.106	1.03016	11	8.5945	0.970071	11	8.50369	1.06539	11	8.65338	0.978896	11	7.78315	0.898419	11	13.7573	1.01901	11	19.5487	0.99718	11	12.0899	0.969957	11	14.0484	55.7	0.000194598	3	2057.97	0.0359562	0	0.960452	0.290586	0.590156
sGLLtNQsQEVLEER	7	2	1	A0A287BJP9	SPATA31D1	spermatogenesis-associated protein 31D1-like	N-Term(iTRAQ8plex); T5(Phospho); S8(Phospho)	1	S(1): 0.0; T(5): 100.0; S(8): 100.0	255.757	1.00794	7	14.6645	0.92034	7	8.38584	1.07907	7	6.39276	0.920794	7	13.3616	0.923413	7	8.43619	0.907751	7	12.5464	0.933402	7	13.2361	1.00971	7	18.1559	50.23	0.000612204	2	2166.99	-3.55281	0	0.96083	0.420999	0.408432
eyTGAPYFAAISALk	2	1	1	I3LDJ2	SPATA19	Spermatogenesis associated 19	N-Term(iTRAQ8plex); Y2(Phospho); K15(iTRAQ8plex)	0.499841	Y(2): 50.0; T(3): 50.0; Y(7): 0.0; S(12): 0.0	126.455	1.20178	1		0.924003	1		1.08965	1		0.835301	1		0.836858	1		1.01299	1		1.1023	1		0.941457	1		26.67	0.241434	3	2290.19	-4.90333	0	0.961209	0.706704	0.541648
sIEDVHGEIR	6	1	1	I3LS60	CARKD	ATP-dependent (S)-NAD(P)H-hydrate dehydratase	N-Term(iTRAQ8plex); S1(Phospho)	1	S(1): 100.0	232.35	0.999289	6	11.8777	1.00398	6	10.0766	0.940217	6	15.0115	1.03625	6	10.4689	1.01494	6	6.19421	1.00054	6	14.6416	0.921254	6	8.75145	0.893813	6	15.5261	45.2	0.00139371	3	1538.75	-0.891591	0	0.962512	0.336817	0.777593
sQGsLPVISDAk	1	4	1	A0A287BR54	DTYMK	Thymidylate kinase	N-Term(iTRAQ8plex); S4(Phospho); K12(iTRAQ8plex)	0.969663	S(1): 3.0; S(4): 97.0; S(9): 0.0	134.652	0.95646	1		1.03549	1		0.926899	1		1.06577	1		0.831916	1		1.0458	1		0.95209	1		1.00886	1		16.21	2.09295	3	1890.01	-4.9515	0	0.96337	0.545692	0.458278
lLQsPAIEHGR	5	1	1	A0A286ZKT4	ALMS1	Alstrom syndrome protein 1	N-Term(iTRAQ8plex); S4(Phospho)	1	S(4): 100.0	202.376	0.92718	5	5.88944	1.02669	5	13.6845	0.97402	5	9.51025	1.02652	5	5.77401	0.961263	5	21.1638	1.01011	5	2.79686	0.889357	5	5.09683	0.949047	5	8.57727	51.9	0.000432588	3	1604.84	-1.70811	0	0.963426	0.334747	0.64513
nEDLEEIAStDLk	6	1	1	A0A287B4A9	MLF1	Myeloid leukemia factor 1	N-Term(iTRAQ8plex); T10(Phospho); K13(iTRAQ8plex)	0.987393	S(9): 1.3; T(10): 98.7	194.794	1.17135	3	13.5538	0.971904	3	0.093569	0.959454	3	0.944979	0.949793	3	4.04195	1.03609	3	5.34048	0.956869	3	18.6649	0.882612	3	3.49955	1.02964	3	2.75081	32.74	0.0515879	3	2165.08	-2.62269	0	0.963653	0.586129	0.457215
eGVsPRNsLEVLTPEVPGER	1	3	1	K7GQ35	IGBP1	Immunoglobulin binding protein 1	N-Term(iTRAQ8plex); S4(Phospho); S8(Phospho)	0.942447	S(4): 100.0; S(8): 94.2; T(13): 5.8	111.842	1.06613	1		0.961681	1		0.916555	1		1.05524	1		0.974244	1		1.04544	1		0.866808	1		0.967895	1		8.22	17.0774	3	2629.26	-0.66432	1	0.963692	0.508723	0.683068
dTSsATQLk	19	1	1	A0A287AST7	DCAF10	DDB1- and CUL4-associated factor 10	N-Term(iTRAQ8plex); S4(Phospho); K9(iTRAQ8plex)	0.999847	T(2): 0.0; S(3): 0.0; S(4): 100.0; T(6): 0.0	223.625	0.915505	11	12.11	1.09581	11	8.68542	0.940456	11	10.5638	1.09591	11	4.13119	1.00266	11	8.44285	0.975944	11	12.4253	0.997729	11	8.61187	0.924731	11	4.17402	19.3	0.828303	2	1638.85	-1.4138	0	0.963776	0.506385	0.615093
vHQQmPLPPGLDPAAMTccLTPsGQLcVR	26	1	1	F1SP30	ACTL7B	Actin-like protein 7B	N-Term(iTRAQ8plex); M5(Oxidation); C18(Carbamidomethyl); C19(Carbamidomethyl); S23(Phospho); C27(Carbamidomethyl)	1	T(17): 0.0; T(21): 0.0; S(23): 100.0	346.482	1.00593	26	15.0419	0.94433	26	19.4806	1.04247	26	13.8412	1.01289	26	21.4793	0.909623	26	19.4808	1.03754	26	20.3424	0.941128	26	26.4608	0.972512	25	27.834	23.39	0.781819	4	3634.68	-5.60549	0	0.963848	0.330786	0.61366
dLNSQMPSLsEENLR	2	1	1	F1S0Q1	HSPB9	Heat shock protein beta-9	N-Term(iTRAQ8plex); S10(Phospho)	0.986862	S(4): 0.0; S(8): 1.3; S(10): 98.7	301.846	0.996553	2	7.33601	1.00003	2	20.4952	1.06928	2	13.7784	0.933658	2	1.18014	1.00311	2	1.3598	1.01042	2	25.8803	0.881197	2	0.600146	0.96063	2	6.47152	56.1	0.000152315	2	2116.99	-1.38161	0	0.963955	0.408692	0.453553
tVDscFQDLk	4	1	1	A0A287BJP9	SPATA31D1	spermatogenesis-associated protein 31D1-like	N-Term(iTRAQ8plex); S4(Phospho); C5(Carbamidomethyl); K10(iTRAQ8plex)	0.999992	T(1): 0.0; S(4): 100.0	125.508	1.01458	4	9.74583	0.954258	4	14.0706	0.970635	4	4.5064	1.0457	4	7.09921	0.928426	4	19.106	1.0377	4	7.00867	0.917364	4	7.59571	0.958287	4	36.8504	20.51	0.603323	3	1900.93	-2.81941	0	0.964017	0.335232	0.530303
dSEPLFESLLTSPsSEk	9	1	1	F1SNZ1	LZTFL1	Leucine zipper transcription factor-like protein 1	N-Term(iTRAQ8plex); S14(Phospho); K17(iTRAQ8plex)	0.980969	S(2): 0.0; S(8): 0.0; T(11): 0.0; S(12): 0.0; S(14): 98.1; S(15): 1.9	293.517	0.993936	9	11.5819	1.01777	9	3.70471	0.914145	9	8.52803	1.00451	9	10.2368	0.953739	9	9.27435	0.941163	9	12.2328	0.973031	9	10.6534	0.921755	9	17.2571	50.83	0.00106476	3	2554.28	-0.435476	0	0.96421	0.2202	0.456705
iYRPVSQIGsQGSSRLsLGDPk	3	1	1	F1SA43	FAM71D	Family with sequence similarity 71 member D	N-Term(iTRAQ8plex); S10(Phospho); S17(Phospho); K22(iTRAQ8plex)	0.166662	Y(2): 0.0; S(6): 0.0; S(10): 50.0; S(13): 50.0; S(14): 50.0; S(17): 50.0	119.232	0.852228	1		1.04986	1		1.01702	1		1.06156	1		0.901578	1		0.92008	1		1.0258	1		0.990761	1		4.13	60.7369	4	3113.6	-0.763102	1	0.964213	0.553127	0.327225
akNPsREcLPSSLsPEDIR	3	1	1	A0A286ZNM0	SAXO1	Stabilizer of axonemal microtubules 1	N-Term(iTRAQ8plex); K2(iTRAQ8plex); S5(Phospho); C8(Carbamidomethyl); S14(Phospho)	0.946453	S(5): 100.0; S(11): 0.0; S(12): 5.3; S(14): 94.6	148.437	0.905658	1		1.07691	1		1.04011	1		0.972859	1		1.02991	1		0.910474	1		1.07921	1		0.833654	1		16.68	3.13154	4	2924.42	0.464384	2	0.964389	0.616957	0.651746
gILAADEstGSIAkR	2	3	1	A0A286ZXT4	EFCAB6	EF-hand calcium-binding domain-containing protein 6	N-Term(iTRAQ8plex); S8(Phospho); T9(Phospho); K14(iTRAQ8plex)	0.499211	S(8): 99.8; T(9): 50.1; S(11): 50.1	125.904	0.981539	1		0.991431	1		0.957092	1		1.06194	1		0.837967	1		1.01069	1		0.973644	1		1.02858	1		9.76	11.2287	3	2257.15	2.75879	1	0.964648	0.49559	0.7089
vDVYsPGDSQAQDWkmsDEsLSIFk	3	2	1	A0A286ZYX8	ALDOC	Fructose-bisphosphate aldolase	N-Term(iTRAQ8plex); S5(Phospho); K15(iTRAQ8plex); M16(Oxidation); S17(Phospho); S20(Phospho); K25(iTRAQ8plex)	0.075858	Y(4): 10.0; S(5): 89.0; S(9): 89.2; S(17): 89.2; S(20): 19.2; S(22): 3.4	56.0279	1.03111	1		0.846525	1		1.11512	1		1.02696	1		1.18297	1		1.02092	1		0.731255	1		0.944186	1		19.73	1.68454	4	4000.81	-1.83171	1	0.965078	0.759572	0.603327
gTEVTNFPsLEEGILTk	2	4	1	A0A286ZQX0	AKAP3	A-kinase anchor protein 3	N-Term(iTRAQ8plex); S9(Phospho); K17(iTRAQ8plex)	0.999945	T(2): 0.0; T(5): 0.0; S(9): 100.0; T(16): 0.0	152.365	0.97034	2	14.8354	1.02071	2	17.7695	1.12669	2	9.6484	0.882744	2	16.5893	0.892477	2	36.473	0.953706	2	1.03855	1.07721	2	13.1848	0.939316	2	4.19477	29.25	0.147077	3	2523.31	-3.19867	0	0.965561	0.611907	0.821326
aGSIsTLDsLDFAR	2	6	1	A0A286ZKT4	ALMS1	Alstrom syndrome protein 1	N-Term(iTRAQ8plex); S5(Phospho); S9(Phospho)	0.498849	S(3): 0.1; S(5): 50.0; T(6): 50.0; S(9): 99.9	90.8799	1.04961	1		0.909542	1		1.20955	1		0.872697	1		1.00098	1		0.986175	1		0.947061	1		0.968466	1		18.16	0.711082	2	1916.86	-4.06212	0	0.965677	0.669981	0.703858
sMmSAEsQtSEADFLEPDPEMHLLR	5	4	1	A0A286ZLE0	RELCH	RAB11 binding and LisH domain, coiled-coil and HEAT repeat containing	N-Term(iTRAQ8plex); M3(Oxidation); S7(Phospho); T9(Phospho)	0.493666	S(1): 0.0; S(4): 0.0; S(7): 98.7; T(9): 50.6; S(10): 50.6	216.748	0.968424	3	11.5168	0.980414	3	9.84802	0.97023	3	6.74922	1.07211	3	5.06221	1.02158	3	5.13898	1.15808	3	2.42333	0.83743	3	3.8011	0.839227	3	14.1006	27.51	0.118605	3	3331.39	0.162872	0	0.966211	0.694055	0.748802
tESPVISSVsEScIFDDGVHPR	15	3	1	F1SMN4	CCDC136	Coiled-coil domain-containing protein 136	N-Term(iTRAQ8plex); S10(Phospho); C13(Carbamidomethyl)	0.983411	T(1): 0.0; S(3): 0.0; S(7): 0.0; S(8): 0.0; S(10): 98.3; S(12): 1.7	272.617	1.0935	6	10.9782	0.988737	6	2.31833	0.979827	6	5.11608	0.989962	6	5.74553	1.0213	6	13.0171	1.01853	6	16.3269	1.01788	6	12.8078	0.86101	6	10.6979	60.17	9.89499e-05	3	2802.29	-2.52035	0	0.967101	0.512244	0.769244
lSGScsLNSLESk	2	1	1	F1S0P1	RGS22	Regulator of G-protein signaling 22	N-Term(iTRAQ8plex); C5(Carbamidomethyl); S6(Phospho); K13(iTRAQ8plex)	0.941783	S(2): 0.1; S(4): 2.8; S(6): 94.2; S(9): 2.8; S(12): 0.1	105.643	1.03888	2	6.87106	0.937912	2	10.7707	1.02594	2	10.2208	1.00254	2	4.9861	1.01033	2	13.6392	0.889553	2	10.8223	0.99795	2	1.71537	0.979103	2	6.55352	17.97	1.2799	3	2070.02	-7.33515	0	0.96796	0.399138	0.616547
aLPsRAPsPAPEAPIQSDMRPAPPATR	3	1	1	F1RHK8	LRRC71	Leucine rich repeat containing 71	N-Term(iTRAQ8plex); S4(Phospho); S8(Phospho)	1	S(4): 100.0; S(8): 100.0; S(17): 0.0; T(26): 0.0	144.764	0.941445	3	9.10709	0.901072	3	4.76784	1.32779	3	0.881946	0.880867	3	1.99374	0.9096	3	16.156	1.00065	3	15.403	0.99516	3	8.94321	1.01836	3	3.17624	10.22	15.2762	4	3245.58	-1.28737	1	0.968551	0.778991	0.523008
tGIPTVPAGSYsPEEk	4	5	1	I3LE65	ATP6V1FNB	Protein ATP6V1FNB	N-Term(iTRAQ8plex); S12(Phospho); K16(iTRAQ8plex)	0.999525	T(1): 0.0; T(5): 0.0; S(10): 0.0; Y(11): 0.0; S(12): 100.0	227.37	1.11291	4	5.3316	0.966143	4	6.38028	1.00651	4	4.05572	0.958312	4	2.11583	1.00363	4	12.0544	0.91407	4	3.28016	0.987568	4	11.9801	1.01402	4	10.2751	28.2	0.174287	3	2321.18	-2.85256	0	0.969192	0.487767	0.833012
hsPsPVLNR	3	3	1	A0A286ZKT4	ALMS1	Alstrom syndrome protein 1	N-Term(iTRAQ8plex); S2(Phospho); S4(Phospho)	1	S(2): 100.0; S(4): 100.0	194.617	1.03858	3	12.7704	1.02519	3	12.7973	1.04131	3	2.48358	0.940868	3	6.93934	0.958498	3	7.86178	1.0086	3	17.5912	1.02023	3	9.59105	0.934648	3	11.6224	29.54	0.0287939	3	1470.68	-1.78555	0	0.969357	0.360232	0.599981
iLMPSLSPtMEEGNIVk	5	1	1	F1S6E2	SPATA6	Spermatogenesis-associated protein 6	N-Term(iTRAQ8plex); T9(Phospho); K17(iTRAQ8plex)	0.495351	S(5): 0.9; S(7): 49.5; T(9): 49.5	124.028	1.07853	2	32.2957	0.987999	2	8.33617	1.01557	2	10.9105	0.910408	2	11.9157	0.988334	2	26.1222	1.06239	2	5.54774	0.808699	2	32.5846	1.0118	2	23.9305	17.99	2.05558	3	2547.34	0.0475591	0	0.96962	0.658805	0.483338
yEEtASEks	6	1	1	F1SGT3	PDHX	Dihydrolipoamide acetyltransferase component of pyruvate dehydrogenase complex	N-Term(iTRAQ8plex); T4(Phospho); K8(iTRAQ8plex); S9(Phospho)	6.09704e-09	Y(1): 0.0; T(4): 0.0; S(6): 100.0; S(9): 100.0	114.3	0.959659	6	8.92375	1.03148	6	10.7038	0.927721	6	6.16931	1.07558	6	1.74267	1.02095	6	3.32651	0.971602	6	3.18236	0.917946	6	10.3767	0.963238	6	12.4134	33.3	0.0162304	3	1811.79	-2.62575	1	0.969781	0.475744	0.740199
qSsAEQGPHR	6	2	1	F1S498	ADAM20	Disintegrin and metalloproteinase domain-containing protein 20-like	N-Term(iTRAQ8plex); S3(Phospho)	0.980093	S(2): 2.0; S(3): 98.0	107.37	1.0394	4	2.33448	1.01528	4	9.5144	0.993098	4	5.80797	0.94699	4	1.073	0.899578	4	26.6149	0.993127	4	3.01969	1.01622	4	16.7741	0.965451	4	11.5851	33.6	0.0136629	2	1480.68	-2.14506	0	0.969863	0.383098	0.58928
nQPLPQItPR	6	1	1	F1RN73	EFCAB5	EF-hand calcium-binding domain-containing protein 5	N-Term(iTRAQ8plex); T8(Phospho)	1	T(8): 100.0	178.514	1.00471	6	6.5842	1.05246	6	4.19291	1.11473	6	12.0544	0.8582	6	10.8166	1.02198	6	17.2489	0.952775	6	18.6973	0.861589	6	4.43852	1.07251	6	13.1387	24.92	0.197935	2	1547.83	1.58015	0	0.969916	0.685256	0.50825
lDELQDksEsLsDNATAFSNR	1	2	1	F1SEB3	SMRP1	Spermatid-specific manchette-related protein 1	N-Term(iTRAQ8plex); K7(iTRAQ8plex); S8(Phospho); S10(Phospho); S12(Phospho)	0.844402	S(8): 99.6; S(10): 99.6; S(12): 84.9; T(16): 7.9; S(19): 7.9	59.9348	0.952759	1		1.02615	1		0.99288	1		1.02236	1		0.92704	1		0.980132	1		0.977133	1		0.990507	1		8.2	13.2361	3	3188.41	0.253564	1	0.970123	0.226067	0.761873
qMPMEDSEcssDDTSISPmSSTLLNPIk	10	1	1	F1S7S9	VAMP4	Vesicle-associated membrane protein 4	N-Term(iTRAQ8plex); C9(Carbamidomethyl); S10(Phospho); S11(Phospho); M19(Oxidation); K28(iTRAQ8plex)	0.0277778	S(7): 22.2; S(10): 22.2; S(11): 22.2; T(14): 22.2; S(15): 22.2; S(17): 22.2; S(20): 22.2; S(21): 22.2; T(22): 22.2	72.3007	1.17564	1		1.08201	1		0.539467	1		1.1675	1		0.518535	1		1.07639	1		0.986792	1		1.26509	1		21.18	0.914495	3	3884.68	-2.34405	0	0.970282	0.897767	0.334542
dDTSMssGDDEDGVLDkR	7	1	1	I3LND4	FNDC8	Fibronectin type III domain-containing protein 8	N-Term(iTRAQ8plex); S6(Phospho); S7(Phospho); K17(iTRAQ8plex)	0.952776	T(3): 4.6; S(4): 0.2; S(6): 97.6; S(7): 97.6	288.768	0.91903	5	4.90722	1.07943	5	4.48938	1.01222	5	7.19881	0.982929	5	9.08295	0.953948	5	7.97117	0.895651	5	15.2313	1.02356	5	12.0432	1.00505	5	21.0963	35.71	0.0121243	3	2710.14	-2.17818	1	0.971103	0.535868	0.929206
tLLPVPEHLGSLDGTLEsMER	21	1	1	I3LN27	PDZD9	PDZ domain-containing protein 9	N-Term(iTRAQ8plex); S18(Phospho)	0.999527	T(1): 0.0; S(11): 0.0; T(15): 0.0; S(18): 100.0	322.385	1.04138	11	11.0941	0.984661	11	6.00954	0.971123	11	11.8723	1.02011	11	5.55053	0.8982	11	15.9837	0.975075	11	11.265	1.0614	11	13.2561	0.969649	11	10.8493	42.64	0.00652586	3	2678.35	1.38356	0	0.971884	0.475187	0.634926
lNSNSsEENLYk	6	1	1	A0A287AFU3	DNAH17	Dynein heavy chain 17, axonemal	N-Term(iTRAQ8plex); S6(Phospho); K12(iTRAQ8plex)	0.493652	S(3): 0.0; S(5): 49.4; S(6): 49.4; Y(11): 1.3	122.432	0.94633	3	0.703182	1.03459	3	0.125617	0.995387	3	7.41208	0.970953	3	1.11052	0.939806	3	4.615	0.933678	3	16.6285	0.98089	3	2.89995	0.981999	3	4.95103	20.17	0.796215	3	2086.03	-2.19255	0	0.971907	0.270597	0.590653
sGLLTNQsQEVLEER	33	2	1	A0A287AN77	TEX43	Testis-expressed protein 43	N-Term(iTRAQ8plex); S8(Phospho)	1	S(1): 0.0; T(5): 0.0; S(8): 100.0	359.949	1.06041	31	8.08869	0.975408	31	8.36889	0.99893	31	4.58024	0.983503	31	6.79588	0.948574	31	11.8113	0.986446	31	13.1976	0.999285	31	13.5368	0.971265	31	14.869	64.8	2.99839e-05	2	2087.03	-1.10463	0	0.971959	0.24987	0.385945
sAIsLLAAEEEINQLR	22	3	2	I3LDJ2	SPATA19	Spermatogenesis associated 19	N-Term(iTRAQ8plex); S1(Phospho); S4(Phospho)	1	S(1): 100.0; S(4): 100.0	445.678	1.03593	22	14.5153	0.98402	22	10.8329	1.02981	22	12.1502	0.965895	22	14.7521	1.00521	22	21.0541	0.914599	22	26.5046	1.02905	22	13.7942	0.954826	21	20.5634	64.6	3.02355e-05	2	2221.08	-0.762438	0	0.972116	0.399218	0.361225
tVsQIcPPPR	22	1	1	F1SE68	SPATA18	Spermatogenesis associated 18	N-Term(iTRAQ8plex); S3(Phospho); C6(Carbamidomethyl)	0.999647	T(1): 0.0; S(3): 100.0	174.218	1.02449	20	6.54418	0.975263	20	5.6548	0.977092	20	8.46762	1.0387	20	9.76043	0.971378	20	17.4375	1.0045	20	14.3102	0.989798	20	9.83129	0.942362	20	7.06648	48.4	0.000725611	3	1538.77	-3.47519	0	0.973227	0.249158	0.52247
ekPGQESsETDLEIEDTEk	5	1	1	F1S0U2	CFAP77	Cilia- and flagella-associated protein 77	N-Term(iTRAQ8plex); K2(iTRAQ8plex); S8(Phospho); K19(iTRAQ8plex)	0.333333	S(7): 33.3; S(8): 33.3; T(10): 33.3; T(17): 0.0	119.236	0.960998	3	14.1303	1.02139	3	3.24338	1.07034	3	4.90545	0.954534	3	7.59861	1.01334	3	0.0636761	0.865884	3	8.19173	0.905247	3	8.0766	1.11555	3	6.72237	10.91	12.7402	4	3156.55	-3.67163	0	0.973239	0.683254	0.360686
tFFSsPNQQsSSILGNNLGLTPk	3	1	1	F1S2N5	LRRC74A	Leucine-rich repeat-containing protein 74A	N-Term(iTRAQ8plex); S5(Phospho); S10(Phospho); K23(iTRAQ8plex)	0.149622	T(1): 0.0; S(4): 5.2; S(5): 47.4; S(10): 47.4; S(11): 47.4; S(12): 47.4; T(21): 5.2	54.52	0.78811	1		1.08737	1		1.12804	1		0.985071	1		0.902349	1		0.870454	1		1.0335	1		1.07727	1		10.5	13.6584	3	3205.57	-2.34056	0	0.973668	0.782392	0.760442
nPPHcLEItPPsSEkLVsVMR	9	1	1	F1RYK8	FSIP2	Fibrous sheath-interacting protein 2	N-Term(iTRAQ8plex); C5(Carbamidomethyl); T9(Phospho); S12(Phospho); K15(iTRAQ8plex); S18(Phospho)	6.53544e-07	T(9): 0.0; S(12): 100.0; S(13): 100.0; S(18): 100.0	110.509	0.959129	6	8.39041	0.982635	6	14.3776	0.943853	6	9.01443	1.06798	6	1.64437	0.936183	6	17.5133	0.910427	6	18.2084	1.01658	6	7.96499	0.988951	6	17.5149	9.01	17.6975	4	3239.52	-3.15315	1	0.974338	0.516222	0.83497
nNPGsDEESTTDQESNWAHQEk	1	3	1	F1RR82	ODF2	Outer dense fiber protein 2	N-Term(iTRAQ8plex); S5(Phospho); K22(iTRAQ8plex)	0.832133	S(5): 83.2; S(9): 4.2; T(10): 4.2; T(11): 4.2; S(15): 4.2	78.0397	1.00613	1		1.08545	1		1.14938	1		0.791137	1		1.11621	1		0.895885	1		0.954383	1		0.964141	1		14.75	2.80199	3	3191.4	-0.782585	0	0.974832	0.789923	0.617146
iNYQAQLPEQSRsFETPR	8	2	1	A0A287AUP0	STK33	Serine/threonine-protein kinase 33	N-Term(iTRAQ8plex); S13(Phospho)	0.976414	Y(3): 0.0; S(11): 2.4; S(13): 97.6; T(16): 0.0	294.664	1.08262	6	8.50827	0.9356	6	4.66881	1.07362	6	6.09721	0.882009	6	5.73084	0.954019	6	6.62681	0.965004	6	3.74157	1.00041	6	15.3844	0.955611	6	10.4548	22.34	0.656959	3	2548.25	-0.890227	1	0.975136	0.647062	0.842162
aAQQAAssSGQGQQAQTPTGk	22	1	1	I3LJP1	QRICH2	Glutamine-rich protein 2	N-Term(iTRAQ8plex); S7(Phospho); S8(Phospho); K21(iTRAQ8plex)	0.4728	S(7): 97.1; S(8): 50.0; S(9): 50.0; T(17): 2.9; T(19): 0.0	151.345	0.962827	7	8.20746	1.1027	7	7.53903	0.960342	7	24.7812	1.07765	7	8.91045	0.941501	7	9.46162	1.01505	7	18.5474	0.943964	7	24.3054	1.10212	7	17.5197	36.16	0.0242103	3	2770.29	-2.662	0	0.975412	0.652651	0.73242
vLLFNNAAsLGDVSk	1	2	1	F2Z4Z4	CSNK1A1	Casein kinase I isoform alpha	N-Term(iTRAQ8plex); S9(Phospho); K15(iTRAQ8plex)	0.999999	S(9): 100.0; S(14): 0.0	141.874	0.96234	1		0.918783	1		1.05138	1		1.06771	1		1.01397	1		0.949094	1		0.9963	1		0.943487	1		26.54	0.201523	2	2236.22	1.90338	0	0.97566	0.5619	0.736395
tQGLktPPPDPVGTYTPEcATALYEAk	1	1	1	F1SLF0	SPR	Sepiapterin reductase	N-Term(iTRAQ8plex); K5(iTRAQ8plex); T6(Phospho); C19(Carbamidomethyl); K27(iTRAQ8plex)	0.999963	T(1): 0.0; T(6): 100.0; T(14): 0.0; Y(15): 0.0; T(16): 0.0; T(21): 0.0; Y(24): 0.0	175.014	1.05475	1		0.933598	1		1.21587	1		0.840291	1		1.11341	1		0.930163	1		1.00769	1		0.895985	1		14.78	5.60698	4	3897.98	-7.1907	1	0.975953	0.805346	0.659164
wETSIAVkEPTsETk	2	1	1	F1SAN2	CCDC105	Coiled-coil domain-containing protein 105	N-Term(iTRAQ8plex); K8(iTRAQ8plex); S12(Phospho); K15(iTRAQ8plex)	0.967563	T(3): 0.0; S(4): 0.0; T(11): 0.1; S(12): 96.8; T(14): 3.1	164.327	0.912853	2	0.517982	0.979457	2	2.03253	1.05729	2	0.109726	1.04515	2	2.27572	1.05039	2	3.57309	0.91728	2	1.12949	1.0108	2	2.77978	0.9205	2	14.1907	10.79	10.2126	4	2698.44	-4.024	1	0.976025	0.629209	0.854326
qAAEDSATDHEsDIASLQEDIcR	4	4	1	I3LHD4	CFAP57	Cilia and flagella associated protein 57	N-Term(iTRAQ8plex); S12(Phospho); C22(Carbamidomethyl)	0.999999	S(6): 0.0; T(8): 0.0; S(12): 100.0; S(16): 0.0	226.126	1.03183	4	3.34287	0.941279	4	8.49405	1.13194	4	4.69821	0.945469	4	10.6241	0.948983	4	20.5349	1.10127	4	8.24443	0.967768	4	14.5467	0.937203	4	2.60032	48.84	0.000963954	3	2945.27	-1.429	0	0.976471	0.699572	0.719096
lSDLstEDEDSGHck	10	4	2	F1SMN4	CCDC136	Coiled-coil domain-containing protein 136	N-Term(iTRAQ8plex); S5(Phospho); T6(Phospho); C14(Carbamidomethyl); K15(iTRAQ8plex)	0.999999	S(2): 0.0; S(5): 100.0; T(6): 100.0; S(11): 0.0	260.328	0.939137	9	5.36695	1.00731	9	5.49836	1.00293	9	10.2279	1.03428	9	8.66165	0.992962	9	3.16788	1.00312	9	4.92512	0.981567	9	4.30824	0.914102	9	12.3144	32.19	0.0349384	3	2461.04	-1.58201	0	0.97693	0.450375	0.773747
tVQGVAVAWETDsGFEPVSR	2	1	1	F1RR82	ODF2	Outer dense fiber protein 2	N-Term(iTRAQ8plex); S13(Phospho)	0.97726	T(1): 0.0; T(11): 2.2; S(13): 97.7; S(19): 0.1	141.076	1.05074	2	5.19437	0.94307	2	0.541367	0.988721	2	0.917801	1.02407	2	4.07904	1.00276	2	14.0476	1.09447	2	30.6277	0.875169	2	19.1701	0.944828	2	29.638	13.85	4.51659	3	2519.22	1.41318	0	0.977692	0.681995	0.567771
sNHVNPQPYASSGGSGPSPSPtR	5	1	1	F1SEJ6	FAM170B	Protein FAM170B	N-Term(iTRAQ8plex); S1(Phospho); T22(Phospho)	0.0221299	S(1): 100.0; Y(9): 0.0; S(11): 0.0; S(12): 0.0; S(15): 0.0; S(18): 0.1; S(20): 97.7; T(22): 2.2	538.536	0.935613	5	8.4227	0.98161	5	3.52802	1.03331	5	5.41658	1.04964	5	11.4175	0.964694	5	6.62352	1.00471	5	12.9085	0.963185	5	32.9396	0.983367	5	9.73034	70.56	6.34654e-06	3	2745.19	-1.1166	0	0.978946	0.475652	0.759836
gDQDQVsIR	10	1	1	A0A286ZJB1	St6galnac2	Alpha-N-acetylgalactosaminide alpha-2,6-sialyltransferase 2	N-Term(iTRAQ8plex); S7(Phospho)	1	S(7): 100.0	215.511	0.963993	10	1.86448	1.02274	10	3.9677	0.954436	10	5.23948	1.04393	10	7.73313	0.977062	10	7.16	0.977022	10	17.044	0.991371	10	8.66071	0.956492	10	2.76974	25.86	0.0700428	2	1401.66	-2.6499	0	0.979134	0.402094	0.589853
asVLAyASEDSVLVGYVDyGNFEILSLTRLcPITPk	3	1	1	F1S2W0	FAM71A	Family with sequence similarity 71, member A	N-Term(iTRAQ8plex); S2(Phospho); Y6(Phospho); Y19(Phospho); C31(Carbamidomethyl); K36(iTRAQ8plex)	0.0158512	S(2): 19.0; Y(6): 19.0; S(8): 19.0; S(11): 33.2; Y(16): 33.2; Y(19): 33.2; S(26): 71.6; T(28): 71.6; T(34): 0.1	50.7259	0.903949	1		1.05503	1		1.01533	1		1.01586	1		0.837643	1		0.943606	1		0.964369	1		1.16151	1		7.89	33.4944	5	4809.31	-6.18929	1	0.979187	0.791137	0.524298
dVMSTDADsESEADPk	4	1	1	I3LKM6	TDRD1	Tudor domain-containing protein 1	N-Term(iTRAQ8plex); S9(Phospho); K16(iTRAQ8plex)	0.0262222	S(4): 94.7; T(5): 2.6; S(9): 2.6; S(11): 0.1	126.573	0.971081	2	14.7134	1.05501	2	7.49835	1.04476	2	5.29144	0.928871	2	9.40426	0.907517	2	0.126815	1.04768	2	8.32924	0.904467	2	0.728478	1.05989	2	1.61391	25.62	0.169155	3	2385.06	-0.523614	0	0.979956	0.714865	0.842613
nFFAQHQEsDSk	2	1	1	F1S1R1	CYLC1	Cylicin 1	N-Term(iTRAQ8plex); S9(Phospho); K12(iTRAQ8plex)	0.975119	S(9): 97.5; S(11): 2.5	133.899	1.10311	1		0.918151	1		0.995879	1		1.00001	1		1.01354	1		0.91014	1		1.0642	1		0.948798	1		21.03	0.597956	3	2126.01	-1.25363	0	0.979971	0.70718	0.781722
lEGNsPQGsNQGVk	3	1	1	F1SPB5	MAATS1	MYCBP-associated, testis expressed 1	N-Term(iTRAQ8plex); S5(Phospho); S9(Phospho); K14(iTRAQ8plex)	1	S(5): 100.0; S(9): 100.0	157.572	1.02647	3	5.44087	0.926222	3	10.4421	1.07144	3	6.0134	1.00029	3	6.98188	0.911882	3	2.62808	1.00776	3	0.500893	1.03791	3	5.34973	0.988991	3	1.66785	22.54	0.456614	3	2183.03	-1.92307	0	0.980647	0.648399	0.777314
aLIIDLGsQYck	2	1	1	F2Z5I8	RAB8A	Ras-related protein rab-8a	N-Term(iTRAQ8plex); S8(Phospho); C11(Carbamidomethyl); K12(iTRAQ8plex)	0.976896	S(8): 97.7; Y(10): 2.3	114.349	0.886105	2	4.51637	0.911564	2	10.0997	1.04069	2	9.12271	1.14164	2	2.15757	1.02487	2	18.0805	1.0739	2	9.05754	0.992756	2	3.20449	0.812921	2	11.3686	19.86	1.06684	3	2069.09	-1.64211	0	0.981017	0.826079	0.733152
sETGtPQGQGsQVk	15	1	1	F1SP30	ACTL7B	Actin-like protein 7B	N-Term(iTRAQ8plex); T5(Phospho); S11(Phospho); K14(iTRAQ8plex)	0.999727	S(1): 0.0; T(3): 0.0; T(5): 100.0; S(11): 100.0	262.526	0.939783	13	10.1784	1.05533	13	6.88283	0.960183	13	8.98003	1.03495	13	5.18685	0.997383	13	25.1069	0.936008	13	9.24134	1.00429	13	6.5324	0.979039	13	14.5182	37.82	0.0121254	3	2172.01	-2.52349	0	0.981572	0.586654	0.871108
gILtPERAQsPVDAYLTEEDLFHHR	2	3	1	F1RQ56	TSBP1	Testis expressed basic protein 1	N-Term(iTRAQ8plex); T4(Phospho); S10(Phospho)	0.999985	T(4): 100.0; S(10): 100.0; Y(15): 0.0; T(17): 0.0	150.761	1.12996	2	10.7914	0.950305	2	7.10284	1.05927	2	1.98923	0.890706	2	1.95473	1.05978	2	21.933	0.837976	2	13.0728	0.986054	2	17.0855	1.073	2	15.3387	18.58	2.28745	4	3358.58	0.337901	1	0.981778	0.817363	0.682933
fVQLESAkDDssVEsYVEADGATk	2	2	1	A0A286ZS58	MYCBPAP	MYCBP-associated protein	N-Term(iTRAQ8plex); K8(iTRAQ8plex); S11(Phospho); S12(Phospho); S15(Phospho); K24(iTRAQ8plex)	0.809479	S(6): 13.0; S(11): 93.5; S(12): 93.5; S(15): 93.0; Y(16): 7.0; T(23): 0.0	158.768	0.867888	2	8.37344	1.01071	2	5.37339	1.00035	2	2.58365	1.09798	2	2.66025	0.947684	2	43.4217	0.984442	2	20.7615	0.978755	2	27.5911	0.994002	2	8.44948	13.34	7.41283	4	3727.71	-1.94199	1	0.981886	0.723207	0.865347
sLDLQIQDQQAPR	5	1	1	F1SBB1	CABYR-1	Calcium-binding tyrosine phosphorylation-regulated protein variant 1	N-Term(iTRAQ8plex); S1(Phospho)	1	S(1): 100.0	278.692	1.0521	5	7.17017	0.933704	5	9.19404	0.956759	5	2.41207	0.981661	5	7.58351	0.982747	5	15.2452	0.952799	5	2.7846	0.912144	5	2.70998	1.01034	5	2.65229	46.17	0.00181763	2	1895.96	1.37751	0	0.983131	0.635478	0.788414
fHPsQDLFVWTLPQGPPtAsVk	1	1	1	I3LD34	MS4A14	Membrane spanning 4-domains A14	N-Term(iTRAQ8plex); S4(Phospho); T18(Phospho); S20(Phospho); K22(iTRAQ8plex)	0.990758	S(4): 100.0; T(11): 0.9; T(18): 99.2; S(20): 99.9	99.4424	0.571868	1		0.718599	1		1.44358	1		1.24802	1		0.799743	1		0.762509	1		1.5926	1		0.761778	1		16.77	3.05995	3	3300.56	-4.91761	0	0.983567	0.957144	0.723153
lEGNSPQGsNQGVk	2	1	1	F1RST3	TEX26	Testis-expressed protein 26	N-Term(iTRAQ8plex); S9(Phospho); K14(iTRAQ8plex)	0.999847	S(5): 0.0; S(9): 100.0	113.763	0.988833	2	7.43151	0.974912	2	8.74954	0.980171	2	1.05205	1.04953	2	2.84494	1.01304	2	13.3663	0.946356	2	0.84893	0.979384	2	11.0975	0.989982	2	4.74859	10.09	9.58431	3	2103.06	-2.10162	0	0.983803	0.493095	0.973615
sHIQQIcETVLTsGENLAR	8	3	1	F2Z5I8	RAB8A	Ras-related protein rab-8a	N-Term(iTRAQ8plex); C7(Carbamidomethyl); S13(Phospho)	0.971862	S(1): 0.0; T(9): 0.0; T(12): 2.8; S(13): 97.2	246.162	1.1208	7	13.1984	0.969493	7	4.312	0.997524	7	11.3515	0.894959	7	5.15054	0.993353	7	14.2933	0.921344	7	7.06923	0.988279	7	13.5597	1.01616	7	12.97	44	0.00455036	3	2540.25	-1.11045	0	0.984022	0.76661	0.601666
aGVLPLLTGAIsR	4	3	1	F1SSS1	LANCL1	lanC-like protein 1	N-Term(iTRAQ8plex); S12(Phospho)	0.999721	T(8): 0.0; S(12): 100.0	195.322				2.0779	3	1.5924	1.93223	2	0.977424	2.19309	1		2.35571	2	34.5287	2.07389	1		1.67572	2	9.08287				47.17	0.00120205	3	1651.94	-1.49719	0	0.984216	0.884673	0.824746
qALNEIEsR	3	3	1	A0A286ZLT4	ARMC6	Armadillo repeat-containing protein 6	N-Term(iTRAQ8plex); S8(Phospho)	1	S(8): 100.0	242.706	1.01074	3	0.367337	1.00067	3	0.670905	1.02128	3	3.8656	0.921158	3	6.38442	0.960292	3	15.5354	0.961359	3	6.28195	0.926624	3	5.38556	1.04485	3	5.26685	28.65	0.0629755	2	1443.71	-1.52548	0	0.984642	0.670793	0.917438
yPNVFGIGDcTNLPTsk	1	3	1	K7GMA7	STX2	Syntaxin-2	N-Term(iTRAQ8plex); C10(Carbamidomethyl); S16(Phospho); K17(iTRAQ8plex)	0.961451	Y(1): 0.0; T(11): 0.0; T(15): 3.8; S(16): 96.1	85.4931	1.02821	1		1.06078	1		0.917745	1		0.990829	1		0.963987	1		0.831009	1		1.08078	1		1.06089	1		20.41	1.02047	3	2571.28	0.523648	0	0.984765	0.822108	0.748924
iIGVHQEDELLEcLSPATsR	35	3	1	A0A287BF08	SQOR	Sulfide:quinone oxidoreductase	N-Term(iTRAQ8plex); C13(Carbamidomethyl); S19(Phospho)	0.945877	S(15): 2.7; T(18): 2.7; S(19): 94.6	268.4	1.00396	22	9.35686	0.947843	22	9.7996	1.06369	22	17.509	0.976388	22	13.1409	1.00574	22	14.2796	0.873237	22	14.4238	1.04151	22	14.9567	1.01242	22	11.9001	37.17	0.0250194	3	2651.3	-3.30076	0	0.985227	0.753777	0.868642
tVSAsSTGDLPk	3	7	1	A0A287B970	USP7	Ubiquitin carboxyl-terminal hydrolase 7	N-Term(iTRAQ8plex); S5(Phospho); K12(iTRAQ8plex)	0.330755	T(1): 0.0; S(3): 0.8; S(5): 33.1; S(6): 33.1; T(7): 33.1	91.1963	0.800217	1		0.972559	1		1.12395	1		1.08794	1		0.939424	1		0.838521	1		1.08084	1		1.06703	1		10.17	8.21698	3	1850.97	0.312324	0	0.985232	0.879105	0.817552
gIPsYIAPYVPR	19	1	1	A0A287AKZ4	SRPK2	SRSF protein kinase 2	N-Term(iTRAQ8plex); S4(Phospho)	0.999596	S(4): 100.0; Y(5): 0.0; Y(9): 0.0	218.737	0.97606	19	10.2188	1.02706	19	9.08526	0.97429	18	9.9439	1.00799	19	4.57176	0.929551	19	22.0176	1.01736	19	14.3066	0.966458	18	20.6124	1.01385	19	14.7032	37.44	0.0117827	2	1716.9	1.19427	0	0.985401	0.575202	0.914338
iMNTFSVVPsPk	2	7	1	A0A286ZJB1	St6galnac2	Alpha-N-acetylgalactosaminide alpha-2,6-sialyltransferase 2	N-Term(iTRAQ8plex); S10(Phospho); K12(iTRAQ8plex)	1	T(4): 0.0; S(6): 0.0; S(10): 100.0	204.525	1.1208	1		0.945661	1		1.52485	1		0.515855	1		1.06404	1		1.04959	1		0.941592	1		0.992427	1		24.91	0.290403	3	2008.08	1.10759	0	0.985511	0.946067	0.671069
sRsPTILEMsPQLIR	17	3	1	A0A287A275	TUBB4B	Tubulin beta chain	N-Term(iTRAQ8plex); S3(Phospho); S10(Phospho)	0.999367	S(1): 0.1; S(3): 99.9; T(5): 0.0; S(10): 100.0	283.835	1.08796	11	5.95057	1.02745	11	6.17096	0.950495	11	6.99193	0.934853	11	7.30639	0.996007	11	20.9539	0.973032	11	11.0345	0.959528	11	9.91477	1.01485	11	8.11089	57.59	0.000165123	3	2192.08	-1.42549	1	0.985669	0.716356	0.966969
lLGPSAAADILQLSSsLPLQSR	4	4	1	F1S749	ADGB	Androglobin	N-Term(iTRAQ8plex); S16(Phospho)	0.488988	S(5): 0.0; S(14): 2.1; S(15): 48.9; S(16): 48.9; S(21): 0.1	92.9883	0.876994	2	3.95777	1.276	2	39.9917	0.934472	2	48.7834	0.810432	2	16.5649	0.494945	2	46.0626	1.28873	2	95.0129	0.720318	2	95.0204	1.33849	2	62.798	20.55	0.925542	3	2621.42	-0.436743	0	0.985783	0.954602	0.782549
rVsVcAEtYNPDEEEEDTDPR	4	2	1	A0A287AA97	HUWE1	HECT, UBA and WWE domain containing 1, E3 ubiquitin protein ligase	N-Term(iTRAQ8plex); S3(Phospho); C5(Carbamidomethyl); T8(Phospho)	0.333333	S(3): 100.0; T(8): 33.3; Y(9): 33.3; T(18): 33.3	184.324	0.981642	4	7.80585	0.972039	4	7.16314	1.02471	4	7.41407	0.973831	4	9.92154	1.03771	4	10.1281	0.939622	4	17.8355	1.01877	4	18.1717	0.905619	4	10.1545	34.27	0.0156565	3	2975.19	-1.28349	1	0.987222	0.722062	0.971959
eVVTSSALPGsRPMsPEEQMDVMLQQEMEIESk	3	1	1	C1PIG4	PRKAR2A	cAMP-dependent protein kinase regulatory subunit type II alpha	N-Term(iTRAQ8plex); S11(Phospho); S15(Phospho); K33(iTRAQ8plex)	0.959492	T(4): 2.0; S(5): 2.0; S(6): 2.0; S(11): 96.1; S(15): 97.9; S(32): 0.0	92.507	1.14771	3	9.9873	0.853231	3	37.6199	0.83812	3	91.0843	1.35293	3	5.73251	0.916585	3	9.95763	0.973391	3	88.2719	1.21421	3	22.6025	1.03572	3	14.5739	29.11	0.23843	4	4461.05	-3.08495	0	0.987577	0.928881	0.787974
tDsQEAGQk	3	3	1	A0A287A5Y7	DNAH3	Dynein heavy chain 3, axonemal	N-Term(iTRAQ8plex); S3(Phospho); K9(iTRAQ8plex)	0.976288	T(1): 2.4; S(3): 97.6	134.533	1.16601	3	3.10479	0.857994	3	9.9195	0.936683	3	7.48144	1.07406	3	4.65932	1.17569	3	2.34042	0.931411	3	13.3826	0.83584	3	5.45782	1.04266	3	1.60751	20.96	0.458159	3	1651.81	-2.74572	0	0.98782	0.906694	0.954907
vtSGLNPSIQk	8	2	1	A0A287AUQ9	AKAP12	A-kinase anchor protein12	N-Term(iTRAQ8plex); T2(Phospho); K11(iTRAQ8plex)	0.99943	T(2): 99.9; S(3): 0.1; S(8): 0.0	183.716	1.06121	4	8.47351	0.981149	4	2.73185	1.01259	4	8.22493	0.959933	4	7.82638	1.10675	4	5.42686	0.983596	4	10.9039	0.9381	4	5.88484	0.944785	4	4.63204	22.77	0.466353	3	1832.01	-2.47803	0	0.989626	0.82427	0.935715
vDVYSPGDSQAQDWkMsDEsLSIFk	32	2	1	A0A287A6R4	PPP1CC	Serine/threonine-protein phosphatase	N-Term(iTRAQ8plex); K15(iTRAQ8plex); S17(Phospho); S20(Phospho); K25(iTRAQ8plex)	0.998836	Y(4): 0.0; S(5): 0.0; S(9): 0.0; S(17): 100.0; S(20): 99.9; S(22): 0.1	297.889	0.859724	12	8.57943	1.0661	12	5.04481	0.88873	12	8.13209	1.0946	12	7.68619	0.966688	12	11.1663	0.96091	12	18.2961	0.965362	12	15.0972	0.976504	12	24.5897	61.74	0.000128785	4	3904.84	-2.42295	1	0.989846	0.874417	0.870063
eEARPDTNPEEEVLQMQVsR	5	1	1	A0A286ZQX0	AKAP3	A-kinase anchor protein 3	N-Term(iTRAQ8plex); S19(Phospho)	1	T(7): 0.0; S(19): 100.0	344.866	1.02517	5	4.54948	0.970066	5	3.64281	1.04272	5	14.7021	1.0058	5	12.3841	0.997652	5	10.4061	0.990548	5	6.1708	0.978663	5	8.35245	1.04164	5	11.153	36.66	0.0207251	3	2741.27	-2.46576	0	0.991281	0.686057	0.911244
gDIIDtLLGPksNQSIIHHQ	2	2	1	F1RK80	TSSK1B	Testis-specific serine kinase 1	N-Term(iTRAQ8plex); T6(Phospho); K11(iTRAQ8plex); S12(Phospho)	0.333333	T(6): 66.7; S(12): 66.7; S(15): 66.7	131.472	0.859424	1		1.03187	1		1.21937	1		0.90315	1		1.17749	1		1.02462	1		0.933998	1		0.844356	1		18.39	2.00438	4	2954.5	-0.569859	1	0.99169	0.940728	0.761968
tEsWHcLPQEMDsSHTLDTTQTR	3	4	1	A0A287BEV6	WDR78	WD repeat-containing protein 78	N-Term(iTRAQ8plex); S3(Phospho); C6(Carbamidomethyl); S13(Phospho)	0.000808301	T(1): 99.9; S(3): 0.1; S(13): 99.9; S(14): 0.1; T(16): 0.0; T(19): 0.0; T(20): 0.0; T(22): 0.0	255.626	1.07895	3	0.560172	1.01569	3	2.23054	1.0153	3	10.9365	0.895912	3	12.4763	0.962025	3	12.8395	1.07811	3	4.87429	0.994537	3	1.06312	0.940968	3	5.09265	31.66	0.0463308	3	3224.34	-0.507712	0	0.99246	0.881838	0.963363
tSDPSNsLSLSDFSEmQEELQQLR	2	4	1	A0A286ZKT4	ALMS1	Alstrom syndrome protein 1	N-Term(iTRAQ8plex); S7(Phospho); M16(Oxidation)	0.949481	T(1): 0.0; S(2): 0.0; S(5): 0.0; S(7): 94.9; S(9): 5.0; S(11): 0.0; S(14): 0.0	152.739	1.04943	1		0.869423	1		1.19311	1		0.924821	1		0.928255	1		1.01745	1		1.22127	1		0.839811	1		19.55	1.20845	3	3141.41	-3.05901	0	0.99257	0.947313	0.915391
nSGLASQDkDSTtsESAEER	3	2	1	F1SMN4	CCDC136	Coiled-coil domain-containing protein 136	N-Term(iTRAQ8plex); K9(iTRAQ8plex); T13(Phospho); S14(Phospho)	0.0366603	S(2): 0.0; S(6): 0.2; S(11): 92.3; T(12): 7.5; T(13): 7.5; S(14): 92.5; S(16): 0.0	180.987	1.04714	3	1.21577	1.04835	3	4.67749	0.967658	3	0.291514	1.05398	3	2.72169	1.00043	3	16.4688	0.93829	3	6.11857	1.04561	3	7.78462	1.10696	3	19.4979	27.57	0.151712	3	2880.27	-2.1904	1	0.993722	0.880415	0.967314
sGESESEGFFWR	39	2	1	A0A287AVV8	ATP8B3	Phospholipid-transporting ATPase	N-Term(iTRAQ8plex); S1(Phospho)	1	S(1): 100.0; S(4): 0.0; S(6): 0.0	311.578	1.04953	38	11.606	0.9853	38	5.8315	1.02493	38	8.4448	0.964363	38	8.12515	0.98559	38	11.4516	1.02051	38	12.3028	0.984818	38	10.0849	1.00878	38	12.8158	41.13	0.00220864	2	1801.77	-2.66176	0	0.993932	0.782263	0.914807
vVIsEQNVEELLR	2	1	1	A0A287AQJ6	LOC110255209	Uncharacterized protein	N-Term(iTRAQ8plex); S4(Phospho)	1	S(4): 100.0	173.113	1.05753	2	2.54443	0.877003	2	10.2589	0.934305	2	4.12252	1.12372	2	8.5394	1.03941	2	1.51384	0.916857	2	21.239	1.07185	2	13.2347	0.941292	2	1.46681	10.31	8.37066	2	1912.01	2.86498	0	0.994202	0.934592	0.835671
vFRPDEENQFFsPVDk	1	1	1	F1ST87	CCIN	Calicin	N-Term(iTRAQ8plex); S12(Phospho); K16(iTRAQ8plex)	1	S(12): 100.0	96.5072	0.959143	1		0.942615	1		0.996819	1		1.09338	1		0.826733	1		1.10486	1		0.785109	1		1.2524	1		8.38	19.9448	4	2642.31	-1.78747	0	0.994274	0.962637	0.958925
fHPsQDLFVWTLPQGPPTASVk	1	1	1	F1RYK8	FSIP2	Fibrous sheath-interacting protein 2	N-Term(iTRAQ8plex); S4(Phospho); K22(iTRAQ8plex)	0.996466	S(4): 99.6; T(11): 0.3; T(18): 0.0; S(20): 0.0	83.2218	0.67875	1		1.10484	1		1.24869	1		0.9565	1		0.697754	1		0.668659	1		1.23346	1		1.36983	1		13.28	6.70774	4	3140.64	0.341791	0	0.995218	0.983254	0.977334
dLSELVVDsDTQVTPVPSR	10	5	1	F1RST3	TEX26	Testis-expressed protein 26	N-Term(iTRAQ8plex); S9(Phospho)	0.99973	S(3): 0.0; S(9): 100.0; T(11): 0.0; T(14): 0.0; S(18): 0.0	340.254	1.02112	8	15.442	0.954874	8	8.69111	0.980487	8	6.50828	1.0443	8	4.70421	0.918995	8	10.8389	1.08994	8	8.10969	1	8	11.0219	0.976779	8	26.98	78.08	1.7139e-06	2	2441.21	0.192266	0	0.996234	0.929425	0.992583
vDVYsPGDsQAQDWk	12	3	1	A0A286ZU29	UBXN11	UBX domain protein 11	N-Term(iTRAQ8plex); S5(Phospho); S9(Phospho); K15(iTRAQ8plex)	0.973841	Y(4): 2.6; S(5): 97.4; S(9): 100.0	253.421	0.989395	12	4.87173	1.02214	12	5.89327	0.96218	12	8.72432	1.02422	12	4.79428	1.00045	12	13.3543	0.982506	12	9.42207	1.00265	12	4.67014	0.998143	12	9.94846	54.74	0.000253482	3	2463.1	-2.00689	0	0.996451	0.826198	0.954544
lHsSPNPAEk	8	1	1	A0A286ZQX0	AKAP3	A-kinase anchor protein 3	N-Term(iTRAQ8plex); S3(Phospho); K10(iTRAQ8plex)	0.5	S(3): 50.0; S(4): 50.0	163.244	1.11545	4	1.63227	1.04027	4	4.87019	0.940128	4	5.78034	0.934971	4	5.62993	0.943507	4	5.40426	1.04722	4	3.51731	1.02588	4	2.55044	1.00526	4	11.7939	12.04	4.81696	3	1767.92	-3.04336	0	0.997779	0.964872	0.870371
kSETGTPQGQGsQVk	6	1	1	F1SUB4	TBATA	Thymus, brain and testes-associated protein	N-Term(iTRAQ8plex); K1(iTRAQ8plex); S12(Phospho); K15(iTRAQ8plex)	1	S(2): 0.0; T(4): 0.0; T(6): 0.0; S(12): 100.0	301.614	0.851243	6	5.20485	1.13895	6	2.4502	0.851519	6	2.88855	1.1131	6	7.56394	0.972284	6	3.54825	0.976029	6	11.0433	1.04247	6	3.79204	0.955526	6	6.29194	23.19	0.573521	3	2524.34	-4.37733	1	0.99785	0.980094	0.978669
tHLPISQsSAPk	3	1	1	F1RQ56	TSBP1	Testis expressed basic protein 1	N-Term(iTRAQ8plex); S8(Phospho); K12(iTRAQ8plex)	0.499822	T(1): 0.0; S(6): 0.0; S(8): 50.0; S(9): 50.0	177.444	1.02895	2	1.40024	0.99489	2	1.17495	1.11971	2	10.5538	0.878624	2	11.3518	0.891591	2	3.6278	0.81902	2	12.5852	1.0094	2	9.61079	1.29448	2	15.3801	12.14	6.32936	3	1954.05	-4.18474	0	0.998091	0.987314	0.990332
kSETGTPQGQGsQk	3	1	1	F1SIP5	FSCB	Fibrous sheath CABYR-binding protein	N-Term(iTRAQ8plex); K1(iTRAQ8plex); S12(Phospho); K14(iTRAQ8plex)	1	S(2): 0.0; T(4): 0.0; T(6): 0.0; S(12): 100.0	200.584	0.965275	3	2.60378	1.05711	3	9.12111	0.935989	3	3.51418	1.01642	3	3.15821	1.10474	3	0.731088	1.05884	3	3.25324	0.96526	3	1.13747	0.838899	3	5.44137	25.9	0.301122	4	2425.28	-0.635908	1	0.998225	0.979083	0.994794
qAsEGPLk	5	9	1	F1RQ56	TSBP1	Testis expressed basic protein 1	N-Term(iTRAQ8plex); S3(Phospho); K8(iTRAQ8plex)	1	S(3): 100.0	202.67	1.0433	5	10.2355	1.02582	5	0.325421	0.967479	5	5.25207	0.958474	5	8.04047	1.03849	5	15.3178	0.967141	5	20.8592	0.855512	5	6.70245	1.13248	5	11.9538	27.07	0.114464	3	1517.81	-4.39452	0	0.999636	0.995524	0.990251
lsDLstEDEDSGHck	9	4	2	Q71UN0	GAPDH	Glyceraldehyde-3-phosphate dehydrogenase	N-Term(iTRAQ8plex); S2(Phospho); S5(Phospho); T6(Phospho); C14(Carbamidomethyl); K15(iTRAQ8plex)	1	S(2): 100.0; S(5): 100.0; T(6): 100.0; S(11): 0.0	222.399	1.00549	9	9.87733	0.955243	9	6.03787	1.0009	9	10.0079	1.01111	9	5.97659	0.921575	9	17.1298	1.03994	9	17.9756	1.00922	9	11.9087	1.00309	9	14.4426	20.4	0.322852	3	2541.01	-0.724355	0	1.00027	0.992648	0.999281
vYQFPDcDsDEDEDFk	1	3	1	F1RR82	ODF2	Outer dense fiber protein 2	N-Term(iTRAQ8plex); C7(Carbamidomethyl); S9(Phospho); K16(iTRAQ8plex)	0.99802	Y(2): 0.2; S(9): 99.8	84.2074	0.891363	1		1.03681	1		0.974637	1		1.07759	1		0.938635	1		0.997481	1		0.935327	1		1.11138	1		13.07	2.60149	3	2697.14	-2.75612	0	1.00061	0.991995	0.997334
eVPTEIPLSSkPsAk	5	1	1	A0A173G6G4	SEPT4	Septin 4	N-Term(iTRAQ8plex); K11(iTRAQ8plex); S13(Phospho); K15(iTRAQ8plex)	0.99859	T(4): 0.0; S(9): 0.1; S(10): 0.1; S(13): 99.9	168.549	0.885236	3	3.78984	1.08473	3	2.46735	0.93648	3	4.41761	1.06926	3	3.60549	1.07571	3	1.64518	0.95263	3	0.45364	0.951007	3	10.3249	0.998944	3	4.51624	16.38	1.9194	4	2575.44	-2.40165	0	1.00065	0.991335	0.997621
kAEEILtsDEDEVVLGEVVk	2	2	1	I3LLF8	TEX29	Testis-expressed sequence 29 protein	N-Term(iTRAQ8plex); K1(iTRAQ8plex); T7(Phospho); S8(Phospho); K20(iTRAQ8plex)	1	T(7): 100.0; S(8): 100.0	358.035	0.953108	2	8.88132	0.93742	2	6.68292	0.922098	2	1.0883	1.16352	2	1.52838	1.11755	2	0.805767	0.997595	2	2.36319	1.05635	2	14.0558	0.811272	2	1.01385	33.8	0.0618634	4	3274.7	2.46927	1	1.00166	0.985479	0.9979
vDsYQPLIN	8	1	1	F1RYK8	FSIP2	Fibrous sheath-interacting protein 2	N-Term(iTRAQ8plex); S3(Phospho)	0.99983	S(3): 100.0; Y(4): 0.0	232.751	0.995275	8	9.05086	1.0411	8	8.64762	1.03653	8	6.8423	0.941927	8	4.6991	1.0206	8	1.56865	0.968273	8	7.92433	1.02474	8	13.7206	1.00837	8	14.6299	42.64	0.00237948	2	1432.7	-1.44006	0	1.00178	0.948148	0.993886
aSQVVSEsSTGLPk	4	1	1	C1JEX7	SPAG6	Sperm associated antigen 6	N-Term(iTRAQ8plex); S8(Phospho); K14(iTRAQ8plex)	0.249996	S(2): 0.0; S(6): 25.0; S(8): 25.0; S(9): 25.0; T(10): 25.0	98.4394	1.05497	1		1.00357	1		1.08912	1		0.879772	1		1.01548	1		0.933169	1		1.05326	1		1.03453	1		16.31	2.37626	3	2078.09	-2.38773	0	1.00224	0.967466	0.967239
sLNLPVGssQVLVPR	3	5	1	I3LJP1	QRICH2	Glutamine-rich protein 2	N-Term(iTRAQ8plex); S8(Phospho); S9(Phospho)	1	S(1): 0.0; S(8): 100.0; S(9): 100.0	195.457	0.934178	3	16.8223	1.07311	3	4.21596	0.958383	3	4.86034	1.07372	3	3.50472	1.04903	3	5.26843	1.17929	3	15.5335	0.886587	3	8.15609	0.937777	3	3.54645	45.72	0.00237374	3	2030.05	4.13545	0	1.00329	0.965975	0.979433
vPWMPPGkssAR	1	3	1	A0A287A2U5	PSME4	26S proteasome non-ATPase regulatory subunit 4	N-Term(iTRAQ8plex); K8(iTRAQ8plex); S9(Phospho); S10(Phospho)	1	S(9): 100.0; S(10): 100.0	312.592	0.820884	1		1.10563	1		0.977893	1		1.06684	1		0.947018	1		0.967419	1		1.06716	1		1.00467	1		18.08	1.26656	3	2081.02	-1.37362	1	1.00378	0.95809	0.978855
nLLEDDsDEEEDFFLR	19	2	1	F1RR82	ODF2	Outer dense fiber protein 2	N-Term(iTRAQ8plex); S7(Phospho)	1	S(7): 100.0	379.536	0.987153	19	6.43578	0.969412	19	8.09527	1.08186	19	8.52157	0.959152	19	14.0307	0.96359	19	12.8638	1.01653	19	12.6841	1.04925	19	6.77221	0.98384	19	18.4165	67.93	8.02102e-06	2	2370.03	-1.17526	0	1.00391	0.911686	0.973646
nFsEPFGR	5	1	1	F1S7S9	VAMP4	Vesicle-associated membrane protein 4	N-Term(iTRAQ8plex); S3(Phospho)	1	S(3): 100.0	155.29	1.07172	5	4.29893	1.01313	5	2.17663	1.05801	5	4.54142	0.945764	5	2.18884	1.08309	5	3.4617	0.971948	5	8.62738	1.02177	5	9.00971	1.02798	5	5.97677	10.98	2.17055	2	1337.62	-1.53796	0	1.00395	0.915093	0.939956
vPsDFAFANNVDk	2	2	1	A0A287B4A9	MLF1	Myeloid leukemia factor 1	N-Term(iTRAQ8plex); S3(Phospho); K13(iTRAQ8plex)	1	S(3): 100.0	211.935	0.955818	2	4.33349	1.08017	2	8.68457	0.916078	2	8.82795	1.02935	2	1.19527	1.15415	2	6.69137	0.967613	2	25.239	1.01757	2	10.9742	0.859436	2	10.5918	26.72	0.182275	3	2112.06	-2.04765	0	1.00436	0.953464	0.942555
sSEITTDTEQLsDEDLQAVTAQFTR	14	1	1	F1SEI9	LRRC72	Leucine-rich repeat-containing protein 72	N-Term(iTRAQ8plex); S12(Phospho)	1	S(1): 0.0; S(2): 0.0; T(5): 0.0; T(6): 0.0; T(8): 0.0; S(12): 100.0; T(20): 0.0; T(24): 0.0	390.899	1.0575	10	13.0299	1.02855	10	10.3331	1.00935	10	9.55999	0.932505	10	12.8868	1.05351	10	8.90093	0.92808	10	26.4063	1.04999	10	16.4795	1.01718	10	18.6712	110.58	1.23985e-09	3	3169.47	-0.21493	0	1.00518	0.899548	0.971729
dLQsPQEPSEk	14	1	1	I3LD34	MS4A14	Membrane spanning 4-domains A14	N-Term(iTRAQ8plex); S4(Phospho); K11(iTRAQ8plex)	1	S(4): 100.0; S(9): 0.0	242.493	0.969902	14	8.62637	1.02035	14	8.33631	0.956413	14	10.9972	0.999743	14	1.57672	1.0293	14	17.7929	0.997501	14	5.46019	1.03263	14	16.6625	0.913219	14	13.643	44.78	0.00264298	3	1945.96	-4.28097	0	1.00665	0.840994	0.929242
sNQIPTEVk	22	1	1	F1RNL3	CCDC63	Coiled-coil domain-containing protein 63	N-Term(iTRAQ8plex); S1(Phospho); K9(iTRAQ8plex)	1	S(1): 100.0; T(6): 0.0	188.24	0.988943	22	13.0532	1.03376	22	8.70492	0.936728	22	6.17675	0.98901	22	9.84268	0.998824	22	20.8977	0.973727	22	11.3984	0.991751	22	16.7372	1.01049	22	11.8799	24.34	0.269839	3	1703.91	-5.208	0	1.00667	0.767389	0.884207
gMVALQVLsQTSVR	237	2	1	Q864V5	FUNDC2	FUN14 domain-containing protein 2	N-Term(iTRAQ8plex); S9(Phospho)	1	S(9): 100.0; T(11): 0.0; S(12): 0.0	407.6	0.98716	113	12.7663	1.03932	114	12.7851	0.969446	112	14.155	1.00309	116	12.4123	1.0253	110	34.6252	0.996452	111	33.6427	1.00159	109	26.3118	1.0026	109	26.8922	56.49	0.000194545	2	1872.99	-1.91746	0	1.00673	0.692123	0.824749
tGTPQGQGsQVkk	1	1	1	F1SBB1	CABYR-1	Calcium-binding tyrosine phosphorylation-regulated protein variant 1	N-Term(iTRAQ8plex); S9(Phospho); K12(iTRAQ8plex); K13(iTRAQ8plex)	0.959735	T(1): 3.9; T(3): 0.2; S(9): 96.0	94.4993	0.978513	1		0.919767	1		1.16092	1		0.961734	1		0.884769	1		0.985369	1		1.05328	1		1.12686	1		1.56	71.115	4	2308.28	-0.833546	1	1.0073	0.924405	0.767903
qPsPPADEQPPPPGSLQALVR	5	3	1	F1RQ56	TSBP1	Testis expressed basic protein 1	N-Term(iTRAQ8plex); S3(Phospho)	1	S(3): 100.0; S(15): 0.0	131.869	0.979062	5	3.21183	0.961729	5	17.4497	1.0693	5	8.06899	0.958252	5	0.841507	0.981618	5	10.3785	1.01354	5	18.9896	1.00629	5	15.6402	0.996742	5	2.75615	26.97	0.255557	3	2565.3	-2.54285	0	1.00752	0.791807	0.951225
aTESTDAEsVDAk	5	1	1	I3LT08	EEF1D	Elongation factor 1-delta	N-Term(iTRAQ8plex); S9(Phospho); K13(iTRAQ8plex)	1	T(2): 0.0; S(4): 0.0; T(5): 0.0; S(9): 100.0	195.689	1.00761	5	5.46235	0.971732	5	8.81993	0.959732	5	3.16819	1.01041	5	10.0691	0.951566	5	12.2141	0.972407	5	18.2016	1.04245	5	19.3883	1.01415	5	23.1801	39.25	0.00770744	3	2011.96	-4.18068	0	1.00787	0.757893	0.842483
lSDsEGEETDPAPRPPLQDR	4	3	1	F1S1R1	CYLC1	Cylicin 1	N-Term(iTRAQ8plex); S4(Phospho)	0.499413	S(2): 49.9; S(4): 49.9; T(9): 0.1	134.524	1.098	3	1.23745	1.03783	3	6.2841	1.1083	3	1.09608	0.955579	3	0.0329154	1.07108	3	0.410721	0.969193	3	10.6322	1.05704	3	14.4864	1.13716	3	2.02717	6.83	19.4938	3	2593.21	-0.879357	0	1.00828	0.865704	0.820344
vAsELVNEtVsTcSNNATSDkTPGSGDR	15	4	1	A0A0B8RTU2	CLN3	Battenin	N-Term(iTRAQ8plex); S3(Phospho); T9(Phospho); S11(Phospho); C13(Carbamidomethyl); K21(iTRAQ8plex)	2.3333e-07	S(3): 100.0; T(9): 2.1; S(11): 97.9; T(12): 2.1; S(14): 97.9; T(18): 0.0; S(19): 0.0; T(22): 0.0; S(25): 0.0	419.887	0.964725	15	8.13882	0.998096	15	5.24923	1.05531	15	9.66762	1.02921	15	10.0054	0.95786	15	25.518	1.03964	15	20.1123	1.04361	15	18.9628	1.04027	15	11.5852	38.16	0.0156117	4	3744.63	-1.33478	1	1.00841	0.776085	0.903935
iIQASLNPsDHkLDEELcQTLTQR	6	1	1	A0A286ZQX0	AKAP3	A-kinase anchor protein 3	N-Term(iTRAQ8plex); S9(Phospho); K12(iTRAQ8plex); C18(Carbamidomethyl)	0.988074	S(5): 1.2; S(9): 98.8; T(20): 0.0; T(22): 0.0	344.546	0.927654	4	3.28026	1.02032	4	6.61899	1.02303	4	14.5371	0.990306	4	6.63501	0.897346	4	6.4436	1.06457	4	12.6356	0.987468	4	9.70096	1.04647	4	6.5523	50.35	0.00162649	4	3497.79	-0.463241	1	1.00872	0.849916	0.830738
aSSsTPQLPVSk	11	2	1	F1RSL2	SPATC1	Testicular tissue protein Li 181	N-Term(iTRAQ8plex); S4(Phospho); K12(iTRAQ8plex)	0.25	S(2): 25.0; S(3): 25.0; S(4): 25.0; T(5): 25.0; S(11): 0.0	209.504	0.990659	6	13.8768	1.01077	6	4.59776	1.00313	6	6.89661	0.963429	6	3.02102	1.02583	6	18.7114	1.01158	6	19.7603	0.996845	6	19.3054	0.968422	6	11.151	35.54	0.0246163	3	1890.01	-4.26804	0	1.00874	0.608956	0.891825
sTDTEEDNITLPQFsNk	4	3	2	I3LJP1	QRICH2	Glutamine-rich protein 2	N-Term(iTRAQ8plex); S15(Phospho); K17(iTRAQ8plex)	1	S(1): 0.0; T(2): 0.0; T(4): 0.0; T(10): 0.0; S(15): 100.0	224.672	1.03365	2	8.72963	0.964437	2	3.37283	0.962929	2	7.86838	1.03494	2	10.2624	0.953156	2	12.9693	1.05037	2	0.986731	1.02055	2	2.21802	1.00802	2	0.239499	36.98	0.0237931	3	2627.26	-5.46807	0	1.00904	0.764275	0.701982
sVTSNQSDGtQESSESPDVLDR	3	4	1	I6R469	CABYR-3	Calcium binding tyrosine-(Y)-phosphorylation regulated transcript variant 3	N-Term(iTRAQ8plex); T10(Phospho)	0.327186	S(1): 0.0; T(3): 0.0; S(4): 0.0; S(7): 0.9; T(10): 32.7; S(13): 32.7; S(14): 32.7; S(16): 0.9	120.756	0.914826	1		0.983469	1		1.27796	1		0.85491	1		0.989813	1		0.906461	1		1.27096	1		0.900844	1		7.05	12.7813	3	2722.19	-3.35779	0	1.00916	0.944855	0.824735
iDsLMNAVGcLksEVk	13	4	2	A0A287BGC9	NDRG3	Protein NDRG3	N-Term(iTRAQ8plex); S3(Phospho); C10(Carbamidomethyl); K12(iTRAQ8plex); S13(Phospho); K16(iTRAQ8plex)	1	S(3): 100.0; S(13): 100.0	369.156	0.949225	13	5.00551	1.01068	13	5.00866	0.938603	13	3.9077	1.07762	13	6.22838	1.01595	13	14.2434	1.00693	13	9.68112	1.04491	13	8.83767	0.94487	13	8.86268	32.59	0.0786829	3	2836.45	-1.95106	1	1.00919	0.819778	0.96666
vASAAGPAPsPPGsPGHDR	2	2	1	F1RR82	ODF2	Outer dense fiber protein 2	N-Term(iTRAQ8plex); S10(Phospho); S14(Phospho)	1	S(3): 0.0; S(10): 100.0; S(14): 100.0	175.182	1.04438	2	18.1514	0.967497	2	0.743696	0.952258	2	0.223287	1.02563	2	15.5532	0.929102	2	21.1726	1.03452	2	12.9347	0.970616	2	1.78195	1.09273	2	0.546522	16.85	1.14732	3	2191.98	-3.00237	0	1.00932	0.833123	0.867042
tSEsQVPsPtPGSPVLPQSR	1	1	1	A0A287AVH6	PI4K2A	Phosphatidylinositol 4-kinase type 2-alpha	N-Term(iTRAQ8plex); S4(Phospho); S8(Phospho); T10(Phospho)	3.71196e-10	T(1): 0.0; S(2): 0.3; S(4): 99.7; S(8): 0.3; T(10): 99.7; S(13): 100.0; S(19): 0.0	91.5788	1.03989	1		1.00542	1		1.07854	1		0.899184	1		0.968657	1		0.868614	1		1.08246	1		1.14176	1		10.9	5.7711	3	2595.14	-3.38858	0	1.00956	0.897995	0.876798
eLIIPTkDPSGESLIMsPEEFER	1	2	1	A0A286ZQD8	CCDC27	Coiled-coil domain-containing protein 27	N-Term(iTRAQ8plex); K7(iTRAQ8plex); S17(Phospho)	0.92091	T(6): 2.6; S(10): 2.6; S(13): 2.6; S(17): 92.1	108.331	1.31284	1		0.91754	1		0.89694	1		0.912434	1		0.910716	1		0.780731	1		1.23604	1		1.16251	1		4.08	67.7327	4	3305.68	-1.925	1	1.01244	0.934615	0.92854
qYPSISGsTNk	1	2	1	F1RJW3	CFAP45	Cilia- and flagella-associated protein 45	N-Term(iTRAQ8plex); S8(Phospho); K11(iTRAQ8plex)	0.943419	Y(2): 0.0; S(4): 0.1; S(6): 2.8; S(8): 94.3; T(9): 2.8	94.9873	0.959357	1		1.04312	1		0.862247	1		1.11035	1		1.06608	1		0.963713	1		1.10347	1		0.897726	1		15.28	2.36445	3	1869.95	-2.29125	0	1.01406	0.851189	0.958026
eQNsIQDVLNLISAEEAHPITQPPGSSR	16	1	1	F1S0P1	RGS22	Regulator of G-protein signaling 22	N-Term(iTRAQ8plex); S4(Phospho)	1	S(4): 100.0; S(13): 0.0; T(21): 0.0; S(26): 0.0; S(27): 0.0	317.167	1.1226	15	30.4994	0.987758	15	17.7759	1.00258	15	36.1096	1.04624	14	13.9219	1.13367	14	36.6307	1.21436	15	25.288	0.906808	15	43.773	0.966814	15	41.2614	56.22	0.000377274	3	3414.7	3.5154	0	1.01502	0.84717	0.892281
tLFsPFSGkLSSDAVTQITTESPGk	4	5	1	F1SF92	ZMYND12	Zinc finger MYND domain-containing protein 12	N-Term(iTRAQ8plex); S4(Phospho); K9(iTRAQ8plex); K25(iTRAQ8plex)	0.0528905	T(1): 93.7; S(4): 5.3; S(7): 0.3; S(11): 0.3; S(12): 0.3; T(16): 0.0; T(19): 0.0; T(20): 0.0; S(22): 0.0	95.2406	0.963458	1		0.956777	1		1.01941	1		1.05743	1		1.01128	1		0.898909	1		1.07335	1		1.07425	1		13.6	5.57867	4	3590.91	0.541081	1	1.01519	0.761029	0.889821
aDGSAsEQLTk	4	2	1	A0A286ZKT4	ALMS1	Alstrom syndrome protein 1	N-Term(iTRAQ8plex); S6(Phospho); K11(iTRAQ8plex)	0.981226	S(4): 1.9; S(6): 98.1; T(10): 0.0	146.914	0.91981	4	8.7363	1.02567	4	9.20027	1.07618	4	17.4959	1.00093	4	6.74222	1.04062	4	11.62	1.01675	4	10.4764	1.01686	4	13.4338	1.00996	4	17.3359	25.6	0.215656	3	1794.9	-3.1927	0	1.01531	0.660059	0.822066
qQSHPcsPVGAALPLQNcELIENk	5	1	1	K7GM53	PPEF1	Serine/threonine-protein phosphatase with EF-hands 1	N-Term(iTRAQ8plex); C6(Carbamidomethyl); S7(Phospho); C18(Carbamidomethyl); K24(iTRAQ8plex)	0.974446	S(3): 2.6; S(7): 97.4	202.475	1.00257	5	3.25978	0.975407	5	3.0116	0.901056	5	3.62693	0.998626	5	8.92263	0.968781	5	10.8944	0.948732	5	22.3645	0.968853	5	9.26951	1.05082	5	5.62736	36.25	0.0398391	3	3378.69	2.70981	0	1.01535	0.665033	0.740826
nPsREcLPSSLsPEDIR	3	1	1	F1SJU0	EFCAB6	EF-hand calcium-binding domain-containing protein 6	N-Term(iTRAQ8plex); S3(Phospho); C6(Carbamidomethyl); S12(Phospho)	0.999147	S(3): 100.0; S(9): 0.0; S(10): 0.1; S(12): 99.9	271.889	0.920576	3	11.267	1.0617	3	5.36688	0.943272	3	7.73087	1.06889	3	0.572131	1.00814	3	1.89982	0.929482	3	2.06562	1.09794	3	1.29721	1.0231	3	1.79482	24.27	0.232323	3	2421.08	-1.1029	1	1.01608	0.76769	0.744054
sMMSAESQTsEADFLEPDPEMHLLR	6	4	1	A0A286ZXT4	EFCAB6	EF-hand calcium-binding domain-containing protein 6	N-Term(iTRAQ8plex); S10(Phospho)	0.491398	S(1): 0.0; S(4): 0.0; S(7): 1.7; T(9): 49.1; S(10): 49.1	172.003	1.09322	3	2.89775	0.894239	3	7.55084	1.09717	3	7.79602	0.804983	3	2.4161	1.02602	3	10.3684	1.02204	3	7.03255	0.871267	3	30.4828	1.03388	3	11.9488	40.19	0.00864825	3	3235.42	-4.22674	0	1.01635	0.854392	0.82424
tPsADVIQk	1	1	1	F1SMN4	CCDC136	Coiled-coil domain-containing protein 136	N-Term(iTRAQ8plex); S3(Phospho); K9(iTRAQ8plex)	0.999991	T(1): 0.0; S(3): 100.0	124.179	0.924639	1		0.990545	1		0.993157	1		1.07897	1		1.05748	1		0.936161	1		0.955717	1		1.10426	1		17.24	1.23097	2	1646.89	-3.98664	0	1.01663	0.757244	0.894757
dSsSTNLESMDTS	7	3	1	A0A287AFH7	DNAH6	Dynein heavy chain 6	N-Term(iTRAQ8plex); S3(Phospho)	0.953728	S(2): 2.3; S(3): 95.4; S(4): 2.3; T(5): 0.1; S(9): 0.0; T(12): 0.0; S(13): 0.0	182.299	1.08888	6	7.04545	0.914165	6	9.9048	1.08897	6	5.91888	0.925583	6	14.4406	1.07025	6	25.7393	0.983825	6	10.7964	1.00541	6	6.23675	1.03006	6	5.44408	28.18	0.0198431	2	1757.71	-1.74209	0	1.01791	0.742453	0.820476
asLTTDALLGPAAWDNSR	9	1	1	F1RYI3	CAND1	Cullin-associated NEDD8-dissociated protein 1-like	N-Term(iTRAQ8plex); S2(Phospho)	0.999082	S(2): 99.9; T(4): 0.1; T(5): 0.0; S(17): 0.0	245.349	1.07156	9	7.7587	0.959084	9	7.43046	1.05412	9	5.16193	0.951153	9	3.68526	1.05813	9	16.4635	0.921036	9	17.2003	0.982192	9	11.0886	1.14701	9	7.53504	23.18	0.459202	3	2243.1	-1.08078	0	1.01795	0.76547	0.806916
gVAsQDTDSk	2	1	1	A0A287AI93	IQCN	IQ motif containing N	N-Term(iTRAQ8plex); S4(Phospho); K10(iTRAQ8plex)	0.492853	S(4): 49.3; T(7): 49.3; S(9): 1.4	73.4601	1.12019	2	5.60688	0.786758	2	2.88646	1.32575	2	3.35225	0.83019	2	13.3012	0.99653	2	20.4232	1.05978	2	9.97113	1.11947	2	23.6683	0.965416	2	8.73923	16.3	1.614	3	1695.84	-3.1995	0	1.01927	0.886646	0.824352
nNLPISVSsNVSVSR	7	1	1	D5K8A4	SPATA3	Spermatogenesis associated 3	N-Term(iTRAQ8plex); S9(Phospho)	0.980031	S(6): 0.0; S(8): 2.0; S(9): 98.0; S(12): 0.0; S(14): 0.0	240.854	1.0268	5	6.07979	0.922498	5	7.20752	0.989755	5	3.58872	1.0064	5	7.78073	0.919079	5	12.1265	1.07419	5	2.56273	1.00405	5	4.2556	1.0252	5	4.89453	42.86	0.00464293	3	1957	-1.86661	0	1.01953	0.64284	0.91859
mLYPSHLDQDcsSNIAR	8	2	1	A0A286ZIE2	TTN	Titin	M1(Oxidation); N-Term(iTRAQ8plex); C11(Carbamidomethyl); S12(Phospho)	0.5	Y(3): 0.0; S(5): 0.0; S(12): 50.0; S(13): 50.0	169.611	1.01874	4	6.39476	1.01103	4	3.20387	1.01349	4	4.21692	0.985675	4	2.69115	1.06654	4	21.4736	1.04135	4	9.86203	1.08522	4	13.2954	0.91609	4	5.78783	24.77	0.217227	3	2407.07	-0.05378	0	1.01992	0.623952	0.72997
kSETGtPQGQGsQEk	1	1	1	F1SCU0	NT5C1B	Cytosolic 5'-nucleotidase 1B	N-Term(iTRAQ8plex); K1(iTRAQ8plex); T6(Phospho); S12(Phospho); K15(iTRAQ8plex)	0.998758	S(2): 0.0; T(4): 0.1; T(6): 99.9; S(12): 100.0	182.754	0.999017	1		1.04937	1		0.9	1		1.04038	1		1.2013	1		0.885463	1		0.93761	1		1.04397	1		19.66	1.29177	3	2634.28	-4.17917	1	1.01995	0.806333	0.714623
lSNESNsESk	5	3	1	F1RQ56	TSBP1	Testis expressed basic protein 1	N-Term(iTRAQ8plex); S7(Phospho); K10(iTRAQ8plex)	0.986591	S(2): 0.0; S(5): 0.0; S(7): 98.7; S(9): 1.3	215.595	1.00768	5	8.80576	0.926947	5	7.86862	1.0381	5	2.75082	0.968354	5	5.03705	0.973851	5	7.39404	0.989877	5	13.2327	1.01955	5	14.4504	1.03943	5	4.77861	29.56	0.0611963	3	1782.87	-1.48961	0	1.02072	0.497136	0.85452
vFsVHEAQVPEVPsEDEAPGPk	4	2	1	F1S749	ADGB	Androglobin	N-Term(iTRAQ8plex); S3(Phospho); S14(Phospho); K22(iTRAQ8plex)	1	S(3): 100.0; S(14): 100.0	285.296	0.968032	4	14.3081	1.13819	4	4.58824	0.987941	4	8.6972	0.969012	4	4.95643	0.944605	4	8.89537	1.05289	4	13.7046	1.08958	4	10.5621	1.06088	4	2.53885	23.23	0.650021	4	3116.48	-0.220193	0	1.02087	0.697281	0.604518
nPPHcLEItPPSsEk	21	1	1	A0A287ADG7	SH3D21	SH3 domain-containing protein 21	N-Term(iTRAQ8plex); C5(Carbamidomethyl); T9(Phospho); S13(Phospho); K15(iTRAQ8plex)	0.979925	T(9): 100.0; S(12): 2.0; S(13): 98.0	381.781	0.929692	17	9.22632	1.02488	17	10.2654	1.03631	17	3.07037	1.02667	17	4.6204	1.05222	17	9.02804	1.01074	17	7.89815	1.01383	17	9.40184	1.02462	17	11.3763	32.03	0.0578365	3	2474.16	-2.00556	0	1.02088	0.462867	0.772016
sAVsDEGLk	24	1	1	F1RR82	ODF2	Outer dense fiber protein 2	N-Term(iTRAQ8plex); S4(Phospho); K9(iTRAQ8plex)	1	S(1): 0.0; S(4): 100.0	224.456	0.930679	23	7.03131	1.03022	23	7.25038	1.01742	23	10.7812	1.01455	23	9.80191	1.04461	23	15.6972	1.03579	23	7.45349	1.00713	23	5.31531	0.992484	23	7.71969	35.38	0.0205422	2	1593.83	-4.46229	0	1.02182	0.431146	0.578041
csSNQSSVQEPQSmGIQk	16	1	1	A5A8V7	HSPA1L	Heat shock 70 kDa protein 1-like	N-Term(iTRAQ8plex); C1(Carbamidomethyl); S2(Phospho); M14(Oxidation); K18(iTRAQ8plex)	0.5	S(2): 50.0; S(3): 50.0; S(6): 0.0; S(7): 0.0; S(13): 0.0	167.315	0.930491	5	22.8414	0.963883	5	7.70999	0.984938	5	15.9149	1.06637	5	6.43771	1.07491	5	11.27	0.968632	5	7.0324	0.963429	5	17.9281	1.02618	5	4.99682	25.51	0.284283	3	2699.25	-2.9369	0	1.02217	0.596479	0.54677
asSLTPsPHIQPR	21	1	1	I3LD34	MS4A14	Membrane spanning 4-domains A14	N-Term(iTRAQ8plex); S2(Phospho); S7(Phospho)	0.972532	S(2): 97.3; S(3): 2.7; T(5): 0.0; S(7): 100.0	246.978	1.03091	11	11.7265	1.02492	11	7.16242	1.02382	11	6.0945	0.96786	11	8.33946	0.948032	11	48.1346	1.06975	11	54.7685	1.0289	11	55.364	1.09393	11	39.0628	47.38	0.00114713	3	1854.88	-1.38431	0	1.023	0.533319	0.691344
gPQFGsEVELRHs	1	5	1	A0A286ZJB1	St6galnac2	Alpha-N-acetylgalactosaminide alpha-2,6-sialyltransferase 2	N-Term(iTRAQ8plex); S6(Phospho); S13(Phospho)	1	S(6): 100.0; S(13): 100.0	150.895	1.09976	1		0.991608	1		1.08554	1		0.857615	1		1.19461	1		1.07519	1		0.906547	1		0.952095	1		14.19	1.49568	3	1906.83	-2.87402	1	1.02328	0.792874	0.632611
aAtPPATDDsAkAQR	6	1	1	I3LC15	LOC100515049	Angiotensin-converting enzyme-like	N-Term(iTRAQ8plex); T3(Phospho); S10(Phospho); K12(iTRAQ8plex)	1	T(3): 100.0; T(7): 0.0; S(10): 100.0	331.374	1.00577	6	2.82151	0.965524	6	2.93806	1.04307	6	6.44862	1.0058	6	6.92991	1.07847	6	9.60224	1.05627	6	6.29118	1.02045	6	8.62654	0.96008	6	5.00039	45.57	0.0022034	3	2268.08	-2.70529	1	1.02366	0.462582	0.842776
iGPQQcISTsVGPsAsQRSTR	1	2	1	F1SJU0	EFCAB6	EF-hand calcium-binding domain-containing protein 6	N-Term(iTRAQ8plex); C6(Carbamidomethyl); S10(Phospho); S14(Phospho); S16(Phospho)	1.73068e-10	S(8): 94.8; T(9): 4.9; S(10): 0.3; S(14): 0.0; S(16): 100.0; S(19): 95.1; T(20): 4.9	141.888	0.967542	1		0.933343	1		1.05089	1		1.05001	1		1.13419	1		0.978613	1		1.0011	1		0.983556	1		36.55	0.0154917	3	2761.21	0.85154	1	1.02391	0.63178	0.578364
aAQQAAsssGQGQQAQTPTGk	5	1	1	A0A287A2L2	RAB2B	Ras-related protein Rab-2B	N-Term(iTRAQ8plex); S7(Phospho); S8(Phospho); S9(Phospho); K21(iTRAQ8plex)	0.902854	S(7): 99.7; S(8): 95.3; S(9): 95.3; T(17): 9.7; T(19): 0.1	120.935	1.1501	5	10.4472	1.06157	5	9.49614	0.928808	5	12.6743	0.913954	5	12.0719	1.00714	5	17.4393	0.913397	5	25.29	1.19539	5	14.89	1.03777	5	7.40513	51.22	0.000585196	3	2850.26	-2.50952	0	1.02448	0.77048	0.721259
kATESTDAEsVDAk	3	1	1	F2Z4Z4	CSNK1A1	Casein kinase I isoform alpha	N-Term(iTRAQ8plex); K1(iTRAQ8plex); S10(Phospho); K14(iTRAQ8plex)	1	T(3): 0.0; S(5): 0.0; T(6): 0.0; S(10): 100.0	190.669	0.880819	3	2.39026	1.06754	3	4.60003	0.932027	3	10.4414	1.03083	3	12.1064	1.088	3	1.30753	1.01643	3	3.11428	0.965221	3	12.7014	0.940388	3	7.4378	31.32	0.0828666	3	2444.26	-1.43378	1	1.02527	0.663946	0.825569
vLGsQEALHPVHYEEk	4	1	1	F1S1R1	CYLC1	Cylicin 1	N-Term(iTRAQ8plex); S4(Phospho); K16(iTRAQ8plex)	1	S(4): 100.0; Y(13): 0.0	174.954	1.0345	4	2.5313	1.00027	4	4.82355	1.01609	4	10.1815	1.01025	4	2.68154	1.06609	4	5.5571	0.978506	4	9.20362	1.06287	4	4.86957	1.06026	4	5.55594	20.19	1.19601	4	2524.3	-0.655407	0	1.02625	0.278307	0.743619
tAsGVSEk	5	2	1	F1RX00	MAOA	Amine oxidase	N-Term(iTRAQ8plex); S3(Phospho); K8(iTRAQ8plex)	0.0193439	T(1): 98.1; S(3): 1.9; S(6): 0.0	126.247	0.965552	5	6.31288	1.01695	5	1.68407	0.972652	5	4.59329	1.04573	5	1.47888	1.02411	5	5.69975	1.10033	5	19.1765	1.09558	5	12.2028	0.886725	5	9.19233	26.06	0.15744	3	1466.77	-2.8289	0	1.02646	0.63716	0.394824
eSSTsQQPMEVEPSPAER	13	2	1	F1SBB1	CABYR-1	Calcium-binding tyrosine phosphorylation-regulated protein variant 1	N-Term(iTRAQ8plex); S5(Phospho)	0.0127879	S(2): 0.0; S(3): 49.3; T(4): 49.3; S(5): 1.3; S(14): 0.0	239.773	1.09367	5	11.1158	0.986139	5	7.16524	1.0857	5	11.3534	0.972012	5	6.25941	0.970544	5	13.3294	1.01725	5	9.19372	1.02029	5	20.9727	1.23922	5	14.2782	46.66	0.0012256	3	2373.05	-2.15144	0	1.02653	0.701486	0.724292
lEktESEEIGETENTEEMR	3	2	1	A0A287AVV8	ATP8B3	Phospholipid-transporting ATPase	N-Term(iTRAQ8plex); K3(iTRAQ8plex); T4(Phospho)	0.000448518	T(4): 0.0; S(6): 100.0; T(12): 0.0; T(15): 0.0	209.252	0.984958	3	7.00928	1.03049	3	5.1158	0.979971	3	8.06519	1.0115	3	6.46979	1.01017	3	12.1795	1.07115	3	1.01731	1.05263	3	0.00612095	0.982647	3	1.02578	27.43	0.211439	3	2942.38	0.589199	1	1.02737	0.283897	0.773452
qTGtPQGQGSQVk	12	1	1	A0A286ZKB3	TTC25	Tetratricopeptide repeat protein 25	N-Term(iTRAQ8plex); T4(Phospho); K13(iTRAQ8plex)	0.999645	T(2): 0.0; T(4): 100.0; S(10): 0.0	247.981	0.94903	12	9.48052	1.11658	12	7.61681	0.872212	12	5.80605	1.02255	12	4.12603	0.964409	12	13.8388	0.976269	12	14.587	0.971271	12	9.00279	1.15788	12	15.9246	50.62	0.000837052	3	2004.03	-3.48636	0	1.02764	0.709816	0.401684
nsFQNIR	2	1	1	F1RQ56	TSBP1	Testis expressed basic protein 1	N-Term(iTRAQ8plex); S2(Phospho)	1	S(2): 100.0	222.793	1.08395	2	6.96193	0.990092	2	0.378619	1.04711	2	0.00842681	0.902368	2	6.418	0.992785	2	11.2104	1.052	2	7.244	1.03994	2	14.9954	1.05181	2	1.3064	16.02	0.545075	2	1262.62	-2.07612	0	1.02809	0.525863	0.779405
sNsPHsPPk	3	1	1	F1RYK8	FSIP2	Fibrous sheath-interacting protein 2	N-Term(iTRAQ8plex); S3(Phospho); S6(Phospho); K9(iTRAQ8plex)	0.976474	S(1): 2.4; S(3): 97.6; S(6): 100.0	158.892	0.853251	3	3.25055	1.07554	3	0.273915	1.04022	3	2.95246	0.99967	3	2.42786	1.08945	3	0.902673	1.0669	3	15.0727	0.952642	3	3.4823	0.978537	3	1.89872	16.93	1.02804	3	1718.81	-2.53357	0	1.02995	0.632925	0.627263
aPLDTDNsLPSMQk	1	1	1	F1RYK8	FSIP2	Fibrous sheath-interacting protein 2	N-Term(iTRAQ8plex); S8(Phospho); K14(iTRAQ8plex)	0.976697	T(5): 2.3; S(8): 97.7; S(11): 0.0	126.091	0.804473	1		1.12749	1		1.01899	1		1.02496	1		1.06847	1		1.05338	1		0.92524	1		1.05107	1		25.6	0.270603	3	2205.1	-3.7098	0	1.03075	0.700178	0.721793
sQVNVsVTsMPkEEEAQVEk	1	1	1	F1RQ56	TSBP1	Testis expressed basic protein 1	N-Term(iTRAQ8plex); S6(Phospho); S9(Phospho); K12(iTRAQ8plex); K20(iTRAQ8plex)	0.499839	S(1): 0.0; S(6): 100.0; T(8): 50.0; S(9): 50.0	101.615	0.862341	1		1.02988	1		1.06373	1		1.03317	1		1.13752	1		0.912422	1		0.909497	1		1.15641	1		11.1	13.6348	4	3291.64	2.0935	1	1.03177	0.712827	0.773614
sNsPNEDAVPAQR	2	1	1	F1RQ56	TSBP1	Testis expressed basic protein 1	N-Term(iTRAQ8plex); S3(Phospho)	0.999503	S(1): 0.0; S(3): 100.0	119.36	1.2285	2	12.3494	0.883482	2	0.299614	0.941412	2	13.6774	0.969511	2	1.89345	1.11135	2	21.314	0.918864	2	10.6545	1.15871	2	2.04535	0.962021	2	6.2614	14.68	1.66289	2	1768.81	-1.56477	0	1.03183	0.749449	0.7811
tGPEFEDDsEDEQFAk	5	1	1	A0A287AGN3	HSPA4L	Heat shock 70 kDa protein 4L	N-Term(iTRAQ8plex); S9(Phospho); K16(iTRAQ8plex)	1	T(1): 0.0; S(9): 100.0	104.149	1.10216	5	13.7208	0.957842	5	9.10305	0.98286	5	6.28792	0.901263	5	6.12763	1.04065	5	3.11033	1.01365	5	5.52266	0.975161	5	20.0671	1.0409	5	3.21192	23.84	0.260633	3	2532.12	-1.9543	0	1.032	0.509966	0.813688
tEIsPSSSLSITGMTAEYQAFLETLEk	1	2	1	A0A287AZQ6	AK9	Adenylate kinase 9	N-Term(iTRAQ8plex); S4(Phospho); K27(iTRAQ8plex)	0.937766	T(1): 2.8; S(4): 93.8; S(6): 2.8; S(7): 0.1; S(8): 0.1; S(10): 0.1; T(12): 0.1; T(15): 0.1; Y(18): 0.1; T(24): 0.0	106.599				1.43615	1					2.24182	1					2.02372	1		1.62038	1		2.05418	1		35.98	0.0441483	3	3621.81	-0.409467	0	1.03287	0.873995	0.615896
lDELQDkSEsLsDNATAFSNR	5	2	1	A0A287A597	LRRD1	Leucine-rich repeat and death domain-containing protein 1	N-Term(iTRAQ8plex); K7(iTRAQ8plex); S10(Phospho); S12(Phospho)	0.472857	S(8): 50.1; S(10): 50.1; S(12): 94.6; T(16): 5.2; S(19): 0.0	108.854	1.05577	2	1.49676	1.05642	2	0.137273	0.989437	2	7.68879	0.909812	2	8.27888	0.986214	2	9.94623	1.00449	2	6.26957	1.07851	2	11.3721	1.07603	2	34.4996	9.9	12.1158	3	3108.44	1.48468	1	1.03336	0.458309	0.911697
aEEVIASAsLSELTTR	24	2	1	F1S7S9	VAMP4	Vesicle-associated membrane protein 4	N-Term(iTRAQ8plex); S9(Phospho)	0.999738	S(7): 0.0; S(9): 100.0; S(11): 0.0; T(14): 0.0; T(15): 0.0	301.489	1.02249	10	10.9427	0.994897	10	5.33504	0.985202	10	14.9489	0.996387	10	3.99478	1.11907	10	14.9242	1.02187	10	16.021	1.0064	10	19.1839	0.986674	10	4.67706	69.4	9.81097e-06	2	2061.04	-0.639171	0	1.03377	0.31045	0.575048
tESGTVASVDANEDPAANLFPPPLPQPR	1	2	1	F1SNC1	SPEF2	Sperm flagellar protein 2	N-Term(iTRAQ8plex); T1(Phospho)	0.25	T(1): 25.0; S(3): 25.0; T(5): 25.0; S(8): 25.0	91.1224	1.11194	1		0.922702	1		0.96931	1		1.01075	1		1.05793	1		1.15111	1		1.11916	1		0.822092	1		3.78	65.6878	3	3274.59	0.0430029	0	1.03378	0.702532	0.432354
rPNsVLAFPR	4	2	1	A0A287BSB5	CCDC189	Coiled-coil domain-containing protein 189	N-Term(iTRAQ8plex); S4(Phospho)	1	S(4): 100.0	200.72	0.983158	4	20.3011	1.05728	4	9.69346	0.97758	4	10.55	0.92964	4	10.3575	0.862871	4	19.3015	0.984065	4	27.4702	1.16017	4	5.92785	1.07927	4	5.10303	27.09	0.150973	3	1540.83	-3.09422	0	1.03514	0.634132	0.773803
sLsRNsSQTPPVPGAR	40	1	1	F1STS5	CCDC81	Coiled-coil domain-containing protein 81	N-Term(iTRAQ8plex); S3(Phospho); S6(Phospho)	0.972931	S(1): 0.1; S(3): 99.9; S(6): 97.4; S(7): 2.6; T(9): 0.1	190.453	1.09185	17	9.94465	1.01042	17	9.60923	0.971725	17	7.07605	0.946882	17	12.8648	1.01344	17	15.2279	1.069	17	13.5862	1.04553	17	12.7342	1.03505	17	9.36117	32.46	0.0413172	2	2118	-2.01483	1	1.03535	0.332695	0.722394
qsQIQVFEDGADTTSPETPDSSASk	3	5	1	A0A286ZJB1	St6galnac2	Alpha-N-acetylgalactosaminide alpha-2,6-sialyltransferase 2	N-Term(iTRAQ8plex); S2(Phospho); K25(iTRAQ8plex)	1	S(2): 100.0; T(13): 0.0; T(14): 0.0; S(15): 0.0; T(18): 0.0; S(21): 0.0; S(22): 0.0; S(24): 0.0	221.833	0.957063	3	3.47864	1.19145	3	0.275783	1.00902	3	1.19747	0.866043	3	10.4777	0.89803	3	16.6436	1.19738	3	31.1104	1.01869	3	25.6565	1.05246	3	4.89991	57.41	0.000285853	3	3313.57	3.34565	0	1.03554	0.711459	0.454997
aAAASAAEAGIATTGTEDsDDALLk	12	2	1	A0A286ZRC7	DCTN1	Dynactin subunit 1	N-Term(iTRAQ8plex); S19(Phospho); K25(iTRAQ8plex)	0.955985	S(5): 0.0; T(13): 1.5; T(14): 1.5; T(16): 1.5; S(19): 95.6	281.565	1.11841	3	1.007	1.03249	3	0.303048	0.964438	3	0.45657	1.04192	3	18.161	1.00376	3	1.2051	1.17068	3	0.708106	1.09452	3	2.58759	1.03697	3	3.80181	38.7	0.0198837	4	3008.48	-3.78484	0	1.03576	0.470609	0.780404
qNsFTYDVk	1	1	1	A0A287ADL8	PSMD4	26S proteasome non-ATPase regulatory subunit 4	N-Term(iTRAQ8plex); S3(Phospho); K9(iTRAQ8plex)	0.999995	S(3): 100.0; T(5): 0.0; Y(6): 0.0	169.359	1.06247	1		0.937192	1		1.00707	1		1.00564	1		1.03341	1		1.09865	1		1.00595	1		1.01803	1		16.21	1.73037	3	1789.89	-5.40222	0	1.03581	0.31726	0.585646
lQDsEEDLLAGTSYAMTPEELAER	10	1	1	F1RYX6	SLC26A8	Testis anion transporter 1	N-Term(iTRAQ8plex); S4(Phospho)	1	S(4): 100.0; T(12): 0.0; S(13): 0.0; Y(14): 0.0; T(17): 0.0	537.745	1.07254	10	11.0501	1.00539	10	11.7267	1.10277	10	9.30088	0.922703	10	4.7217	1.09637	10	13.2647	1.06469	10	25.5764	1.06609	10	11.7526	1.02429	10	16.8402	80.38	1.01746e-06	3	3052.39	-2.87057	0	1.03608	0.418363	0.440685
vGtADYGGATDQSDQQLDcALDLMR	2	1	1	F1SFT7	N/A	Uncharacterized protein	N-Term(iTRAQ8plex); T3(Phospho); C19(Carbamidomethyl)	0.997358	T(3): 99.7; Y(6): 0.3; T(10): 0.0; S(13): 0.0	131.764	1.13846	2	14.1773	0.871666	2	17.9676	1.05693	2	7.17534	0.952469	2	4.88085	1.09735	2	7.08109	1.10422	2	16.7672	1.01301	2	6.93511	0.955493	2	12.452	28.45	0.118955	3	3084.34	-6.82619	0	1.03746	0.602504	0.539561
vFDkDGNGYIsAAELR	1	6	1	A0A287AP52	CAPZB	F-actin-capping protein subunit beta	N-Term(iTRAQ8plex); K4(iTRAQ8plex); S11(Phospho)	0.974706	Y(9): 2.5; S(11): 97.5	167.721	0.969184	1		1.10917	1		0.940157	1		0.974118	1		1.01823	1		1.01611	1		1.00097	1		1.11008	1		11.04	8.58667	3	2443.22	-11.1267	1	1.03826	0.430717	0.696809
tEDGGWEWsDDEFDEESEEGk	1	1	1	B4DCU2	CALM1	Calmodulin 1	N-Term(iTRAQ8plex); S9(Phospho); K21(iTRAQ8plex)	0.999885	T(1): 0.0; S(9): 100.0; S(17): 0.0	137.025	1.12492	1		1.03329	1		1.08275	1		0.799755	1		0.869903	1		1.16806	1		1.08864	1		1.06928	1		24.45	0.177846	3	3164.29	-3.82768	0	1.0384	0.701279	0.547531
vsSRDQLAEMAAAsQGNFEGNFEsLDLAELAk	16	1	1	Q863I2	OXSR1	Serine/threonine-protein kinase OSR1	N-Term(iTRAQ8plex); S2(Phospho); S14(Phospho); S24(Phospho); K32(iTRAQ8plex)	0.5	S(2): 50.0; S(3): 50.0; S(14): 100.0; S(24): 100.0	164.991	1.07626	5	1.13931	0.981013	5	16.9095	1.0545	4	7.93526	0.931204	5	12.9979	1.15549	5	26.651	1.09722	5	42.3717	1.00656	5	17.278	0.939006	5	13.4212	25.81	0.42906	4	4246.92	-0.892402	1	1.03841	0.531155	0.774026
sMMSAEsQTsEADFLEPDPEMHLLR	27	4	1	Q864V5	FUNDC2	FUN14 domain-containing protein 2	N-Term(iTRAQ8plex); S7(Phospho); S10(Phospho)	0.98244	S(1): 0.0; S(4): 0.0; S(7): 100.0; T(9): 1.7; S(10): 98.3	335.999	1.03289	10	7.94563	1.01013	10	14.7896	1.02368	10	16.1901	0.960883	10	17.9482	1.00005	10	13.4021	1.13893	10	5.64824	1.05035	10	22.6271	0.995635	10	28.5787	53.46	0.000341043	3	3315.4	1.57544	0	1.03908	0.327981	0.632157
kIDLEAEMVsTVAGIGIQGTDk	1	1	1	F1SMN4	CCDC136	Coiled-coil domain-containing protein 136	N-Term(iTRAQ8plex); K1(iTRAQ8plex); S10(Phospho); K22(iTRAQ8plex)	0.971696	S(10): 97.2; T(11): 2.8; T(20): 0.0	129.653	0.799756	1		1.18917	1		0.816643	1		1.13975	1		1.04292	1		0.890896	1		1.07852	1		1.08872	1		6.8	26.7848	5	3267.74	-8.14608	1	1.03947	0.742426	0.450868
rsSPsPDVIQGQQPR	9	3	1	F1S5H7	NHLRC2	NHL repeat-containing protein 2	N-Term(iTRAQ8plex); S2(Phospho); S5(Phospho)	0.499985	S(2): 50.0; S(3): 50.0; S(5): 100.0	149.267	1.13627	4	5.9413	0.962306	4	6.4138	0.965458	4	3.23835	0.961696	4	5.82146	1.08426	4	14.4763	1.02399	4	12.4275	0.962863	4	7.50724	1.11671	4	12.4446	21.69	0.469606	3	2115.99	-1.31902	1	1.04026	0.48928	0.807711
nSSVAmGAsLSSSEYSLk	1	3	1	F1S0C9	UBE2J2	Ubiquitin-conjugating enzyme E2 J1	N-Term(iTRAQ8plex); M6(Oxidation); S9(Phospho); K18(iTRAQ8plex)	0.892829	S(2): 0.0; S(3): 0.0; S(9): 89.3; S(11): 3.5; S(12): 3.5; S(13): 3.5; Y(15): 0.2; S(16): 0.0	143.71	1.15945	1		0.920077	1		1.10659	1		0.859374	1		1.10961	1		1.08108	1		0.806724	1		1.21444	1		22.93	0.580383	3	2522.22	-2.48548	0	1.04112	0.725393	0.599762
aQEQLRPRtPEPVEGR	1	4	1	A0A287BK42	CUTC	copper homeostasis protein cutC homolog	N-Term(iTRAQ8plex); T9(Phospho)	1	T(9): 100.0	63.4749	0.897064	1		1.06306	1		1.03759	1		0.995171	1		1.30132	1		0.94686	1		0.91582	1		0.997434	1		10.68	8.29415	4	2247.15	-2.49632	1	1.04221	0.675526	0.789987
qAAEDSATDHEsDIAsLQEDIcR	10	4	1	A0A287ASX5	RSPH3	Radial spoke head protein 3	N-Term(iTRAQ8plex); S12(Phospho); S16(Phospho); C22(Carbamidomethyl)	1	S(6): 0.0; T(8): 0.0; S(12): 100.0; S(16): 100.0	359.803	1.01955	10	9.38985	0.938914	10	15.5812	1.0203	10	5.45454	1.01948	10	6.56569	1.11421	10	9.81159	1.04934	10	14.5266	1.02107	10	9.60149	0.983313	10	15.129	72.26	2.87043e-06	3	3025.24	-1.43898	0	1.04244	0.261418	0.753417
nQLNQVQDDLAEtEktLEETk	6	3	2	F1SMN4	CCDC136	Coiled-coil domain-containing protein 136	N-Term(iTRAQ8plex); T13(Phospho); K15(iTRAQ8plex); T16(Phospho); K21(iTRAQ8plex)	0.998948	T(13): 99.9; T(16): 99.9; T(20): 0.1	143.581	0.941671	2	9.01825	0.939713	2	16.3775	1.15953	2	29.5844	0.938238	2	22.2228	0.991952	2	8.46559	1.03994	2	4.15392	1.13562	2	7.52976	0.983828	2	22.2479	17.4	3.2145	4	3518.72	-7.67498	1	1.04327	0.532728	0.374359
rPsDLDQNLSEELSTR	7	2	1	F1SE68	SPATA18	Spermatogenesis associated 18	N-Term(iTRAQ8plex); S3(Phospho)	1	S(3): 100.0; S(10): 0.0; S(14): 0.0; T(15): 0.0	362.47	1.06456	7	3.5587	1.00642	7	5.07885	1.02153	7	7.73358	0.969038	7	6.15098	1.05336	7	13.7176	1.05454	7	6.44399	1.03679	7	18.3278	1.0941	7	15.606	62.31	4.98485e-05	3	2244.08	-2.712	0	1.04364	0.104713	0.632614
hQsLEIST	6	2	1	A0A286ZKB3	TTC25	Tetratricopeptide repeat protein 25	N-Term(iTRAQ8plex); S3(Phospho)	1	S(3): 100.0; S(7): 0.0; T(8): 0.0	217.941	0.958932	6	5.72991	1.00069	6	3.22189	1.0093	6	6.16173	0.996347	6	5.15934	1.01028	6	7.21359	1.05074	6	11.1821	1.0989	6	3.60589	0.979398	6	5.67193	40.43	0.00234132	2	1298.63	-1.08033	0	1.04389	0.173329	0.176569
sSEITtDtEQLsDEDLQAVTAQFTR	9	1	1	V5PZU4	TSSK4	Testis-specific serine kinase 4 isoform 1	N-Term(iTRAQ8plex); T6(Phospho); T8(Phospho); S12(Phospho)	0.724691	S(1): 0.4; S(2): 0.4; T(5): 16.4; T(6): 88.8; T(8): 88.8; S(12): 94.0; T(20): 11.3; T(24): 0.0	96.5741	1.11011	4	15.5642	0.908103	4	2.9572	1.03361	4	10.6544	0.926215	4	8.3879	0.973744	4	14.2378	0.979089	4	18.6251	1.09062	4	25.7424	1.10927	4	17.7691	31.48	0.0554391	3	3329.4	-2.60125	0	1.04391	0.490581	0.268055
qLRPHAHQPPsLSDsGQR	12	2	1	I3LD34	MS4A14	Membrane spanning 4-domains A14	N-Term(iTRAQ8plex); S11(Phospho); S15(Phospho)	0.493387	S(11): 50.7; S(13): 50.7; S(15): 98.7	189.753	0.982877	8	14.1633	1.05034	8	17.631	0.996779	8	7.53919	0.937791	8	12.1301	0.94574	8	20.8655	1.12087	8	18.5775	1.09454	8	10.4192	0.986433	8	22.0501	18.07	1.36227	3	2475.15	-2.11266	0	1.04531	0.385444	0.599975
gQTALPAsTSAR	6	1	1	I3LJP1	QRICH2	Glutamine-rich protein 2	N-Term(iTRAQ8plex); S8(Phospho)	0.946669	T(3): 0.0; S(8): 94.7; T(9): 2.7; S(10): 2.7	107.703	0.945697	2	7.91827	1.05157	2	1.74226	0.999647	2	13.0073	0.993672	2	3.04331	0.993736	2	29.8154	1.03666	2	7.42199	0.988088	2	7.56783	1.15367	2	7.11711	14.21	2.47124	2	1543.77	-2.65892	0	1.0455	0.34319	0.510725
nsTIPTk	2	4	1	A0A286ZWP6	DNAJB6	DnaJ homolog subfamily B member 6	N-Term(iTRAQ8plex); S2(Phospho); K7(iTRAQ8plex)	0.981654	S(2): 98.2; T(3): 1.8; T(6): 0.0	108.852	1.08136	1		0.939772	1		1.02798	1		0.970247	1		1.08892	1		0.987305	1		1.1571	1		0.9699	1		13.72	3.80459	3	1448.79	-2.10025	0	1.04574	0.428294	0.465757
lVSVMRLsDLstEDEDSGHck	7	4	2	A5A8V7	HSPA1L	Heat shock 70 kDa protein 1-like	N-Term(iTRAQ8plex); S8(Phospho); S11(Phospho); T12(Phospho); C20(Carbamidomethyl); K21(iTRAQ8plex)	0.99988	S(3): 0.0; S(8): 100.0; S(11): 100.0; T(12): 100.0; S(17): 0.0	274.853	0.868883	7	6.14889	1.05358	7	3.95093	0.963405	7	11.0524	1.11662	7	2.65927	1.02617	7	4.85395	1.13647	7	4.60143	1.03222	7	4.25684	0.991863	7	8.95278	31.84	0.0582299	3	3226.4	-2.90624	1	1.04603	0.488208	0.546409
qFEEPTLFScAGsADHLLck	7	2	1	F1RR82	ODF2	Outer dense fiber protein 2	N-Term(iTRAQ8plex); C10(Carbamidomethyl); S13(Phospho); C19(Carbamidomethyl); K20(iTRAQ8plex)	0.998683	T(6): 0.0; S(9): 0.1; S(13): 99.9	170.997	1.05932	4	4.98339	0.990067	4	4.01802	1.02639	4	9.41565	0.951892	4	9.21498	0.971369	4	12.075	1.15068	4	17.5834	0.998511	4	7.7023	1.09611	4	1.36332	29.14	0.165295	4	2998.43	-0.246231	0	1.04693	0.361433	0.599139
dSkDAAGsDsEGDLHLENLEEk	1	2	1	F1RKC0	HIP1	Huntingtin-interacting protein 1	N-Term(iTRAQ8plex); K3(iTRAQ8plex); S8(Phospho); S10(Phospho); K22(iTRAQ8plex)	0.945412	S(2): 5.5; S(8): 94.8; S(10): 99.7	109.744	0.940777	1		0.975926	1		0.892999	1		1.1637	1		1.1531	1		1.09694	1		0.863382	1		1.04648	1		22.45	0.889117	4	3431.6	-0.383083	1	1.04694	0.608562	0.484339
ckPPLcsAsPIcIAR	3	1	1	F1RW21	AKAP4	A-kinase anchor protein 4	N-Term(iTRAQ8plex); C1(Carbamidomethyl); K2(iTRAQ8plex); C6(Carbamidomethyl); S7(Phospho); S9(Phospho); C12(Carbamidomethyl)	1	S(7): 100.0; S(9): 100.0	168.894	0.994739	3	3.5099	0.973831	3	7.68811	0.994621	3	12.6459	1.03646	3	5.3843	0.987464	3	6.13341	1.08611	3	7.27802	1.08416	3	19.6919	1.03464	3	11.7059	14.55	3.40229	3	2498.19	-4.30082	0	1.04818	0.123301	0.702289
aPPEPADsLTEAck	9	2	1	A0A287AAW4	ARMC12	Armadillo repeat-containing protein 12	N-Term(iTRAQ8plex); S8(Phospho); C13(Carbamidomethyl); K14(iTRAQ8plex)	0.999551	S(8): 100.0; T(10): 0.0	228.143	0.962729	8	10.7219	1.06845	8	6.05604	0.894841	8	8.25557	1.07196	8	3.60081	1.06963	8	32.02	1.02201	8	30.177	1.09819	8	45.2037	1.00337	8	44.2029	22.92	0.453584	3	2174.06	-4.20244	0	1.04883	0.351045	0.199988
lGTAPPGTALAATPLSttTSTVAAPASYSTk	5	1	1	F1RKC0	HIP1	Huntingtin-interacting protein 1	N-Term(iTRAQ8plex); T17(Phospho); T18(Phospho); K31(iTRAQ8plex)	0.0369577	T(3): 0.1; T(8): 1.6; T(13): 1.6; S(16): 19.8; T(17): 19.8; T(18): 19.8; T(19): 19.8; S(20): 19.8; T(21): 33.7; S(27): 15.9; Y(28): 15.9; S(29): 15.9; T(30): 15.9	47.5962	0.931785	1		1.22226	1		0.524675	1		1.24534	1		0.960446	1		0.943184	1		1.04032	1		1.17268	1		12.54	9.38301	3	3672.86	0.381188	0	1.04908	0.79357	0.473399
sDIAPDPVVGGsR	1	1	1	A0A287BBB5	VAPA	Vesicle-associated membrane protein-associated protein A	N-Term(iTRAQ8plex); S12(Phospho)	1	S(1): 0.0; S(12): 100.0	190.951	0.971581	1		1.12095	1		0.997823	1		0.912603	1		1.10478	1		0.959322	1		0.977238	1		1.15932	1		17.32	1.00647	2	1653.82	0.436081	0	1.04939	0.479305	0.842673
qNsQELLETk	3	2	1	A0A287AQJ3	TTC28	Tetratricopeptide repeat protein 25	N-Term(iTRAQ8plex); S3(Phospho); K10(iTRAQ8plex)	1	S(3): 100.0; T(9): 0.0	229.726	0.930355	3	3.30139	0.971426	3	2.47472	1.10031	3	4.18654	0.985573	3	13.2801	1.0846	3	3.06387	0.882033	3	6.63409	1.11723	3	6.11578	1.10316	3	5.8737	29.84	0.0911469	3	1877.98	-3.05342	0	1.04999	0.480107	0.592312
tQPQDVTEkVsGEDLPGIPPTMR	2	1	1	A0A287A2F2	C2ORF73	Chromosome 2 open reading frame 73	N-Term(iTRAQ8plex); K9(iTRAQ8plex); S11(Phospho)	0.99866	T(1): 0.0; T(7): 0.1; S(11): 99.9; T(21): 0.0	180.882	1.04526	2	3.32501	0.919338	2	5.0637	1.07187	2	4.66553	0.981028	2	2.64679	1.1144	2	2.20185	1.16011	2	5.93674	0.913858	2	24.9054	1.03106	2	14.4038	23.54	0.716329	4	3183.62	0.202577	1	1.05026	0.459921	0.592615
gQSSVtSNDIIIPSGASTk	4	2	1	I3LHD4	CFAP57	Cilia and flagella associated protein 57	N-Term(iTRAQ8plex); T6(Phospho); K19(iTRAQ8plex)	0.319829	S(3): 1.3; S(4): 1.3; T(6): 32.0; S(7): 32.0; S(14): 32.0; S(17): 1.3; T(18): 0.1	103.421	1.08401	2	6.776	0.962605	2	15.6077	1.0194	2	7.01732	0.941746	2	15.1907	1.02364	2	5.08539	1.3408	2	30.8349	0.941176	2	20.6632	0.90524	2	15.9593	17.95	1.90466	3	2550.33	-0.617393	0	1.05067	0.643297	0.576391
rEsPLFSYQk	2	5	1	I3LJP1	QRICH2	Glutamine-rich protein 2	N-Term(iTRAQ8plex); S3(Phospho); K10(iTRAQ8plex)	1	S(3): 100.0; S(7): 0.0; Y(8): 0.0	133.715	0.952459	2	0.989263	0.998487	2	11.5679	1.14349	2	1.63266	0.916277	2	12.8801	1.08534	2	3.85801	1.07488	2	12.4924	0.983422	2	10.038	1.07113	2	22.9265	18.87	1.20184	3	1943.01	-5.58521	1	1.05088	0.390794	0.72971
aAQQAASsSGQGQQAQTPTGk	5	1	1	A0A286ZKT4	ALMS1	Alstrom syndrome protein 1	N-Term(iTRAQ8plex); S8(Phospho); K21(iTRAQ8plex)	0.493372	S(7): 0.7; S(8): 49.3; S(9): 49.3; T(17): 0.7; T(19): 0.0	166.188	1.02788	2	3.12348	0.886801	2	18.6527	1.13039	2	29.8845	0.912302	2	46.4649	1.04845	2	35.6844	0.959134	2	21.2302	1.06537	2	2.72921	1.0859	2	12.8678	42.59	0.00641416	3	2690.33	-3.57221	0	1.05091	0.452505	0.516528
lAPIAPGIsQVDWPR	4	2	1	F2Z4Z4	CSNK1A1	Casein kinase I isoform alpha	N-Term(iTRAQ8plex); S9(Phospho)	1	S(9): 100.0	218.902	0.988359	4	10.3414	1.02474	4	3.48599	1.03297	4	8.31566	0.90876	4	13.6655	0.990535	4	1.29871	1.18809	4	16.4455	0.970002	4	32.6426	1.01024	4	32.9955	31.64	0.0661839	3	2004.06	-2.07816	0	1.05159	0.409917	0.569781
eGTDSSQGIPQLVSNIsAcQVIAEAVR	5	1	1	F1RFS5	TEPP	Testis, prostate and placenta-expressed protein	N-Term(iTRAQ8plex); S17(Phospho); C19(Carbamidomethyl)	0.999975	T(3): 0.0; S(5): 0.0; S(6): 0.0; S(14): 0.0; S(17): 100.0	254.181	1.09859	5	31.9587	1.04907	5	7.63187	0.98373	5	19.261	0.971919	5	25.6876	0.942838	5	23.5402	0.934441	5	11.1417	1.03519	5	13.2905	1.40669	5	8.37852	56.07	0.000382129	3	3213.58	0.637949	0	1.0526	0.656021	0.531244
gmVALQVLsQTsVR	26	2	1	D0G0C9	CCT7	T-complex protein 1 subunit eta	N-Term(iTRAQ8plex); M2(Oxidation); S9(Phospho); S12(Phospho)	0.983939	S(9): 98.4; T(11): 1.6; S(12): 100.0	287.862	0.998317	13	8.76295	1.00906	13	6.56383	0.981563	13	9.27811	1.00958	13	14.3109	1.10706	13	7.987	0.978999	13	9.85684	1.07677	13	12.071	1.04696	13	18.126	31.78	0.0481214	3	1968.96	1.08136	0	1.05284	0.109809	0.738631
sAGTLLTEFk	8	1	1	F1SBB1	CABYR-1	Calcium-binding tyrosine phosphorylation-regulated protein variant 1	N-Term(iTRAQ8plex); S1(Phospho); K10(iTRAQ8plex)	0.99999	S(1): 100.0; T(4): 0.0; T(7): 0.0	158.892	0.941101	8	11.2541	1.01709	8	10.3412	0.928129	8	23.3503	1.06491	8	11.9819	1.00354	8	11.5998	1.00885	8	21.0181	1.10483	8	12.6999	1.04406	8	16.7814	28.3	0.112116	3	1754.95	-4.1108	0	1.05316	0.235757	0.184284
nSssINLIR	4	2	1	F1SDN7	C2ORF70	Chromosome 2 open reading frame 70	N-Term(iTRAQ8plex); S3(Phospho); S4(Phospho)	0.999559	S(2): 0.0; S(3): 100.0; S(4): 100.0	192.449	1.05733	4	1.57445	0.996393	4	6.78005	1.01588	4	6.06806	0.932054	4	1.80389	1.03846	4	3.26554	1.03105	4	5.81347	1.03768	4	5.78693	1.10776	4	2.2192	20.75	0.274295	2	1467.69	-1.53502	0	1.0533	0.143989	0.34695
rLsAQPsPLtMPLDsRPSTPPEVQLPAASR	10	2	1	F1RYX6	SLC26A8	Testis anion transporter 1	N-Term(iTRAQ8plex); S3(Phospho); S7(Phospho); T10(Phospho); S15(Phospho)	3.26679e-05	S(3): 100.0; S(7): 100.0; T(10): 0.0; S(15): 1.1; S(18): 99.5; T(19): 99.5; S(29): 0.0	258.852	1.08939	10	16.318	0.963943	10	13.9852	1.0803	10	16.2835	0.907177	10	18.2681	1.02227	10	16.1644	0.995841	10	16.9149	1.10918	10	18.9408	1.13445	10	6.3022	25.1	0.521333	4	3823.76	-0.0384174	1	1.05468	0.360213	0.229005
aDALQAGASQFETsAAk	8	3	1	F1SCU0	NT5C1B	Cytosolic 5'-nucleotidase 1B	N-Term(iTRAQ8plex); S14(Phospho); K17(iTRAQ8plex)	0.999582	S(9): 0.0; T(13): 0.0; S(14): 100.0	302.691	1.03972	7	9.77257	0.959077	7	2.38444	1.08095	7	2.52866	0.989786	7	4.24398	1.02678	7	4.22791	1.20246	7	15.8911	1.05655	7	7.28464	1.00721	7	8.63444	57.15	0.000229086	3	2354.18	-2.10922	0	1.05491	0.322212	0.483923
sVSEAALAQPEGPLGTDsLk	8	7	1	A0A287A9H6	VAMP2	Vesicle-associated membrane protein 2	N-Term(iTRAQ8plex); S18(Phospho); K20(iTRAQ8plex)	0.999847	S(1): 0.0; S(3): 0.0; T(16): 0.0; S(18): 100.0	286.884	1.13838	7	16.1099	1.01289	7	12.3687	0.992677	7	4.2952	0.898763	7	9.26136	1.09793	7	3.08089	1.02992	7	5.50941	1.01971	7	22.8709	1.12194	7	1.96372	45.96	0.00327665	3	2658.38	-1.16021	0	1.0561	0.345082	0.446398
iIGVHQEDELLEcLsPATsR	13	3	1	Q7YRI9	LIPE	Hormone-sensitive lipase	N-Term(iTRAQ8plex); C13(Carbamidomethyl); S15(Phospho); S19(Phospho)	0.499964	S(15): 100.0; T(18): 50.0; S(19): 50.0	166.628	1.13864	6	9.79263	0.934869	6	6.09066	0.992147	6	2.93574	0.927049	6	7.23382	0.981688	6	8.82448	1.06987	6	10.659	1.09963	6	10.254	1.06684	6	3.26967	22.44	0.680206	3	2731.27	-0.776512	0	1.05644	0.346836	0.467729
tGHsIEELR	3	1	1	A0A287B970	USP7	Ubiquitin carboxyl-terminal hydrolase 7	N-Term(iTRAQ8plex); S4(Phospho)	0.979282	T(1): 2.1; S(4): 97.9	117.577	1.00027	3	25.2838	1.09352	3	0.676191	1.05939	3	14.8981	0.866441	3	0.471069	1.14624	3	0.294904	0.800807	3	13.8361	1.23721	3	5.86969	1.06486	3	7.51223	31.13	0.0347292	3	1425.7	-1.58934	0	1.05709	0.609387	0.469508
vPtPDVsVVDLTcR	17	1	1	F1RYK8	FSIP2	Fibrous sheath-interacting protein 2	N-Term(iTRAQ8plex); T3(Phospho); S7(Phospho); C13(Carbamidomethyl)	1	T(3): 100.0; S(7): 100.0; T(12): 0.0	284.682	1.03284	17	8.25788	0.985031	17	6.95648	1.0062	17	5.58021	0.990204	17	10.3756	1.04953	17	11.3347	1.02933	17	9.94796	1.08009	17	7.62141	1.08866	17	7.82846	84.7	2.00426e-07	2	2021.93	-1.10689	0	1.05813	0.0154892	0.701718
tQSALFQDDTDsELFLPIGk	2	4	1	F1RM74	GAPDHS	Glyceraldehyde-3-phosphate dehydrogenase, testis specific	N-Term(iTRAQ8plex); S12(Phospho); K20(iTRAQ8plex)	0.970522	T(1): 0.0; S(3): 0.0; T(10): 2.9; S(12): 97.1	170.009	0.914836	1		0.813612	1		1.0731	1		1.18838	1		0.969441	1		1.15556	1		1.12277	1		0.981287	1		38.73	0.0222989	3	2913.47	-2.81886	0	1.05993	0.555774	0.036787
sLskVAsELVNETVSTcSNNATSDkTPGSGDR	13	4	1	A0A286ZKT4	ALMS1	Alstrom syndrome protein 1	N-Term(iTRAQ8plex); S3(Phospho); K4(iTRAQ8plex); S7(Phospho); C17(Carbamidomethyl); K25(iTRAQ8plex)	0.974758	S(1): 2.5; S(3): 97.5; S(7): 100.0; T(13): 0.0; S(15): 0.0; T(16): 0.0; S(18): 0.0; T(22): 0.0; S(23): 0.0; T(26): 0.0; S(29): 0.0	318.88	0.964436	13	6.01843	1.00066	13	5.51033	0.961568	13	7.17915	1.06663	13	6.83457	1.05455	13	11.9582	1.07374	13	7.2569	1.09044	13	5.43171	1.01435	13	16.4666	29.42	0.260919	5	4384.1	-2.42678	2	1.06004	0.0877725	0.653418
sTLNPQWNEsFTFk	4	2	1	A0A286ZQX0	AKAP3	A-kinase anchor protein 3	N-Term(iTRAQ8plex); S10(Phospho); K14(iTRAQ8plex)	0.959382	S(1): 0.0; T(2): 0.0; S(10): 95.9; T(12): 4.1	120.233	0.973726	2	12.2681	0.940747	2	10.4821	1.0082	2	4.13014	1.06825	2	2.94003	1.0226	2	10.719	1.13034	2	3.66966	1.11702	2	6.57006	0.972258	2	5.57286	16.16	2.63892	3	2387.19	1.24523	0	1.06297	0.227391	0.150629
rLsLPGLLSQVsPR	3	5	1	Q8MIR7	PRKCA	Protein kinase C alpha	N-Term(iTRAQ8plex); S3(Phospho); S12(Phospho)	0.999266	S(3): 100.0; S(9): 0.1; S(12): 99.9	211.862	0.907538	3	3.63013	0.885276	3	8.10727	1.18412	3	5.43752	1.04074	3	1.44382	0.919813	3	137.234	1.03608	3	19.3926	1.16147	3	14.5757	1.15467	3	21.7649	40.68	0.00702437	3	1987.05	0.514353	1	1.06331	0.504692	0.336033
eLLLQkLsTFEETNR	58	4	2	A0A286ZNG4	ALS2	Alsin	N-Term(iTRAQ8plex); K6(iTRAQ8plex); S8(Phospho)	0.98346	S(8): 98.3; T(9): 1.7; T(13): 0.0	256.267	0.900735	37	10.9616	1.03509	37	10.0356	0.954589	37	4.72334	1.06414	37	5.13067	1.07663	37	11.3094	1.03256	37	10.8658	1.05362	37	13.8083	1.04487	37	14.042	23.66	0.55624	3	2509.35	-1.96706	1	1.06401	0.151299	0.612306
sLAQDTsAQDtsVQDTSTR	8	1	1	F1RR82	ODF2	Outer dense fiber protein 2	N-Term(iTRAQ8plex); S7(Phospho); T11(Phospho); S12(Phospho)	0.0694305	S(1): 0.0; T(6): 6.0; S(7): 52.4; T(11): 52.4; S(12): 32.2; T(16): 52.4; S(17): 52.4; T(18): 52.4	64.6023	1.03024	6	11.2491	0.980051	6	7.11939	1.07342	6	17.6335	0.941298	6	6.92338	1.02754	6	12.2694	1.13874	6	15.3673	1.0751	6	8.24345	1.04426	6	19.6782	19	0.43307	3	2555.02	-3.93708	0	1.06475	0.136063	0.238139
mLYPSHLDQDcsSNIAR	16	2	1	I3LC15	ACE	Angiotensin-converting enzyme	N-Term(iTRAQ8plex); C11(Carbamidomethyl); S12(Phospho)	0.972755	Y(3): 0.0; S(5): 0.0; S(12): 97.3; S(13): 2.7	237.393	1.06722	9	11.2094	0.960147	9	5.23719	1.08006	9	2.97859	0.960145	9	9.91529	1.08824	9	10.1458	1.0777	9	12.0814	1.10138	9	14.902	1.0672	9	11.7249	44.19	0.00251122	3	2391.07	-1.15975	0	1.06563	0.0947543	0.217701
sLskVAsELVNETVSTcSNNATSDk	16	4	1	F1SCU0	NT5C1B	Cytosolic 5'-nucleotidase 1B	N-Term(iTRAQ8plex); S3(Phospho); K4(iTRAQ8plex); S7(Phospho); C17(Carbamidomethyl); K25(iTRAQ8plex)	0.999597	S(1): 0.0; S(3): 100.0; S(7): 100.0; T(13): 0.0; S(15): 0.0; T(16): 0.0; S(18): 0.0; T(22): 0.0; S(23): 0.0	311.909	0.925691	11	6.78298	1.00134	11	8.47865	0.856026	11	15.3081	1.15185	11	6.87257	1.04292	11	14.8323	1.0446	11	9.21065	1.08387	11	16.8237	1.02557	11	3.64013	30.57	0.159526	4	3713.79	-4.94213	1	1.0666	0.349638	0.161568
lQIWDTAGQEsFR	26	4	1	A0A286ZQX0	AKAP3	A-kinase anchor protein 3	N-Term(iTRAQ8plex); S11(Phospho)	1	T(6): 0.0; S(11): 100.0	325.854	0.961335	26	9.41831	1.03555	26	9.89137	1.01701	26	8.45119	0.989252	26	7.66796	1.09479	26	11.3936	1.07057	26	15.4976	1.07611	26	11.2133	1.03327	26	11.8107	51.87	0.000495074	2	1934.93	-0.997076	0	1.06784	0.0169145	0.4727
ekEPPQDEsEANSETEAR	2	2	1	A0A287A2L2	RAB2B	Ras-related protein Rab-2B	N-Term(iTRAQ8plex); K2(iTRAQ8plex); S9(Phospho)	0.496614	S(9): 49.7; S(13): 49.7; T(15): 0.7	164.753	0.997652	1		1.11249	1		0.810798	1		1.0562	1		0.975244	1		1.15698	1		1.16749	1		0.947598	1		9.92	9.36595	3	2734.25	-7.65208	1	1.06793	0.470316	0.0395539
msDEsLSIFk	13	2	1	F1SAE4	NME8	Thioredoxin domain-containing protein 3	N-Term(iTRAQ8plex); S2(Phospho); S5(Phospho); K10(iTRAQ8plex)	0.999996	S(2): 100.0; S(5): 100.0; S(7): 0.0	228.442	0.998615	13	8.43119	1.04153	13	7.61212	0.989665	13	3.62259	0.969448	13	8.08755	1.02525	13	9.19302	1.07617	13	6.386	1.09453	13	9.93107	1.07678	13	9.80092	37.24	0.0120171	2	1924.89	-3.3829	0	1.06838	0.0183593	0.585968
kSETGIPQGQGsQEk	4	1	1	A0A286ZQX0	AKAP3	A-kinase anchor protein 3	N-Term(iTRAQ8plex); K1(iTRAQ8plex); S12(Phospho); K15(iTRAQ8plex)	1	S(2): 0.0; T(4): 0.0; S(12): 100.0	187.017	0.889466	4	5.38786	1.0803	4	7.20526	0.926687	4	11.8988	1.12322	4	4.53139	1.07498	4	23.4213	1.08193	4	15.3912	1.17176	4	8.57273	0.967189	4	6.08999	22.31	0.704106	3	2566.35	-5.28503	1	1.06871	0.367135	0.0422821
fHPsQDLFVWTLPQGPPtASVk	9	1	1	F1RQ56	TSBP1	Testis expressed basic protein 1	N-Term(iTRAQ8plex); S4(Phospho); T18(Phospho); K22(iTRAQ8plex)	0.999702	S(4): 100.0; T(11): 0.0; T(18): 100.0; S(20): 0.0	402.295	0.959563	9	9.0808	0.986314	9	12.4553	0.969875	9	9.14535	1.04693	9	5.44191	1.19805	9	14.629	1.07744	9	16.4112	1.01243	9	17.9853	0.949005	9	15.6396	23.2	0.756714	3	3220.6	-2.03841	0	1.06921	0.271783	0.490128
lSSTQEsIcQLAk	1	2	1	F1RST3	TEX26	Testis-expressed protein 26	N-Term(iTRAQ8plex); S7(Phospho); C9(Carbamidomethyl); K13(iTRAQ8plex)	0.931991	S(2): 0.1; S(3): 3.3; T(4): 3.3; S(7): 93.2	108.763	1.02167	1		1.05291	1		0.877004	1		1.03782	1		1.04683	1		1.00171	1		1.10887	1		1.11055	1		14.57	3.4111	3	2153.1	-5.61275	0	1.06982	0.200309	0.387117
kDAEsTDAESGESk	2	1	1	F1RKC0	HIP1	Huntingtin-interacting protein 1	N-Term(iTRAQ8plex); K1(iTRAQ8plex); S5(Phospho); K14(iTRAQ8plex)	0.975439	S(5): 97.5; T(6): 2.5; S(10): 0.0; S(13): 0.0	146.429	0.988972	2	13.6951	1.0152	2	3.03479	0.943407	2	5.43753	1.04026	2	3.63687	1.05111	2	4.46261	1.03253	2	7.20196	1.06158	2	5.07851	1.12168	2	0.159288	17.92	1.8775	3	2446.2	-2.98324	1	1.06998	0.0486759	0.300181
sQTsVEDTPALk	40	1	1	F1S1R1	CYLC1	Cylicin 1	N-Term(iTRAQ8plex); S4(Phospho); K12(iTRAQ8plex)	0.999996	S(1): 0.0; T(3): 0.0; S(4): 100.0; T(8): 0.0	241.912	0.992076	22	11.3124	1.02587	22	9.04823	0.937022	22	7.76995	1.05056	22	7.49748	1.07334	22	19.6005	1.04896	22	10.5302	1.08567	22	17.0587	1.07939	22	16.3388	36.73	0.0204999	2	1964.01	-3.65143	0	1.07036	0.0344038	0.0911816
sVsEAALAQPEGPLGTDsLk	5	7	1	F1S7B1	SPA17	Sperm surface protein Sp17	N-Term(iTRAQ8plex); S3(Phospho); S18(Phospho); K20(iTRAQ8plex)	0.48182	S(1): 3.6; S(3): 96.4; T(16): 50.0; S(18): 50.0	196.199	1.00171	3	15.8344	0.948376	3	0.33212	1.06919	3	11.3323	1.00381	3	2.89191	1.14847	3	5.80535	1.10066	3	5.40926	1.04659	3	39.9758	1.01329	3	27.4524	29.28	0.15716	3	2738.36	2.49859	0	1.07108	0.114367	0.0682942
cssNQSSVQEPQSmGIQk	35	1	1	Q7YRI9	LIPE	Hormone-sensitive lipase	N-Term(iTRAQ8plex); C1(Carbamidomethyl); S2(Phospho); S3(Phospho); M14(Oxidation); K18(iTRAQ8plex)	0.872628	S(2): 92.4; S(3): 92.4; S(6): 7.6; S(7): 7.6; S(13): 0.0	118.687	1.06076	6	3.10559	1.05025	6	7.91277	0.90967	6	16.4376	1.01295	6	9.49786	1.00284	6	21.8124	1.08977	6	19.9049	1.15824	6	9.19655	1.07295	6	12.3426	22.76	0.366792	3	2779.22	-4.09029	0	1.07194	0.173454	0.188953
eFLNDENkGLDVLVDYLsFAQcSVmYSTLPGR	1	1	1	I3LR14	FMNL3	Formin-like protein 3	N-Term(iTRAQ8plex); K8(iTRAQ8plex); S18(Phospho); C22(Carbamidomethyl); M25(Oxidation)	0.489068	Y(16): 48.9; S(18): 48.9; S(23): 1.9; Y(26): 0.1; S(27): 0.1; T(28): 0.1	86.6346	0.831746	1		1.0038	1		1.06119	1		1.08509	1		0.93917	1		1.14097	1		1.17521	1		1.01297	1		8.03	33.0379	4	4385.13	0.382451	1	1.07195	0.401823	0.524588
tGtPQGQGsQVk	2	1	1	F1RQ56	TSBP1	Testis expressed basic protein 1	N-Term(iTRAQ8plex); T3(Phospho); S9(Phospho); K12(iTRAQ8plex)	0.980823	T(1): 1.9; T(3): 98.1; S(9): 100.0	244.619	1.07997	2	11.9633	1.02206	2	12.2143	0.977672	2	3.93279	0.928709	2	2.0277	0.947544	2	9.58178	1.17223	2	2.49294	1.09175	2	15.5118	1.08561	2	13.2782	41.04	0.00508825	3	1955.94	-3.87142	0	1.07203	0.249879	0.360748
hRLsksGLLTNQsQEVLEER	11	2	1	I3LDJ2	SPATA19	Spermatogenesis associated 19	N-Term(iTRAQ8plex); S4(Phospho); K5(iTRAQ8plex); S6(Phospho); S13(Phospho)	0.947545	S(4): 100.0; S(6): 94.8; T(10): 5.2; S(13): 100.0	192.044	0.919541	6	2.3777	1.03229	6	6.1009	0.979277	6	10.3744	1.02901	6	6.34259	1.01508	6	5.17252	1.08606	6	6.41063	1.13079	6	3.83591	1.01438	6	6.87281	23.81	0.667744	3	3172.54	-0.624232	2	1.07227	0.115588	0.19038
tQsTVELLSk	7	1	1	K7GMX6	GK	Glycerol kinase	N-Term(iTRAQ8plex); S3(Phospho); K10(iTRAQ8plex)	0.000111126	T(1): 100.0; S(3): 0.0; T(4): 0.0; S(9): 0.0	223.362	0.932462	7	4.92286	1.02131	7	4.55791	0.959099	7	9.29642	1.03322	7	8.19135	1.09454	7	6.63268	1.0396	7	8.1105	1.09954	7	5.74546	1.00035	7	15.6744	37.84	0.0132865	3	1793.98	-2.88555	0	1.07297	0.0778902	0.137211
iHVsDQELQSANASVDDSR	5	1	1	K7GRY0	UBA1	Ubiquitin-like modifier activating enzyme 1	N-Term(iTRAQ8plex); S4(Phospho)	1	S(4): 100.0; S(10): 0.0; S(14): 0.0; S(18): 0.0	280.555	1.07773	5	4.8863	0.950863	5	7.83728	1.04703	5	5.66245	0.984474	5	3.66944	1.11825	5	1.89548	1.08157	5	10.8883	1.06889	5	13.4756	1.08945	5	4.40654	76.16	2.17045e-06	3	2455.14	-1.30384	0	1.07341	0.0514443	0.0958612
nsmQELQR	2	1	1	A0A287B4A9	MLF1	Myeloid leukemia factor 1	N-Term(iTRAQ8plex); S2(Phospho); M3(Oxidation)	1	S(2): 100.0	120.554	1.0812	2	6.30776	0.930386	2	8.17275	0.945783	2	13.0367	1.04142	2	8.30355	1.05316	2	3.28259	1.15724	2	2.08777	0.997274	2	11.6489	1.08509	2	12.4951	12.3	1.3985	2	1405.64	-2.45602	0	1.07352	0.188558	0.286608
rPSAFPLSSLPTGPYDsPGR	21	1	1	A0A286ZJB1	St6galnac2	Alpha-N-acetylgalactosaminide alpha-2,6-sialyltransferase 2	N-Term(iTRAQ8plex); S17(Phospho)	0.99977	S(3): 0.0; S(8): 0.0; S(9): 0.0; T(12): 0.0; Y(15): 0.0; S(17): 100.0	322.631	1.03844	21	7.28114	0.914601	21	9.77593	1.02123	21	6.63563	0.990762	21	9.06813	1.00287	21	16.7001	1.09604	21	15.2074	1.09948	21	10.8854	1.06217	21	15.1386	39.26	0.0143359	3	2486.24	0.418584	0	1.07453	0.0818066	0.142692
eksQTsVEDTPALk	5	1	1	F1S7B1	SPA17	Sperm surface protein Sp17	N-Term(iTRAQ8plex); K2(iTRAQ8plex); S3(Phospho); S6(Phospho); K14(iTRAQ8plex)	0.495805	S(3): 99.2; T(5): 50.4; S(6): 50.4; T(10): 0.0	167.77	0.984609	3	2.61873	0.883857	3	15.669	1.11726	3	14.6804	0.997161	3	6.47326	1.02437	3	4.9331	1.03367	3	7.05654	1.1707	3	22.8169	1.05724	3	2.73438	18.18	1.99496	4	2605.33	1.29153	1	1.0761	0.243045	0.354732
eSAtESEGEkGDAk	1	1	1	I3LC61	CYCL2	Cylicin-2	N-Term(iTRAQ8plex); T4(Phospho); K10(iTRAQ8plex); K14(iTRAQ8plex)	0.491397	S(2): 1.7; T(4): 49.1; S(6): 49.1	99.8158	0.962226	1		0.861921	1		0.996075	1		1.16831	1		1.25324	1		1.05066	1		1.04452	1		0.958413	1		12.67	6.05104	4	2430.21	-2.41555	1	1.07981	0.407137	0.528931
dAAGsDsEGDLHLENLEEk	19	2	1	F1RW21	AKAP4	A-kinase anchor protein 4	N-Term(iTRAQ8plex); S5(Phospho); S7(Phospho); K19(iTRAQ8plex)	1	S(5): 100.0; S(7): 100.0	347.462	0.922283	19	9.26969	1.02083	19	8.07439	0.962032	19	9.76705	1.0416	19	14.8015	1.08055	19	7.02035	1.10052	19	9.87036	1.04964	19	6.80773	1.03156	19	7.52583	39.51	0.00980068	3	2797.24	-2.56127	0	1.07994	0.0455243	0.0864961
vIVSLQcPQDVGVRPscPPSHscFNPGE	49	1	1	F1RYX9	ARMC12	Armadillo repeat-containing protein 12	N-Term(iTRAQ8plex); C7(Carbamidomethyl); S16(Phospho); C17(Carbamidomethyl); S22(Phospho); C23(Carbamidomethyl)	0.49948	S(4): 0.0; S(16): 99.9; S(20): 50.1; S(22): 50.1	166.938	0.975185	17	15.1834	1.01781	17	15.3606	0.963063	17	12.4844	0.995509	17	8.98203	1.10404	17	14.7268	1.13251	17	13.7616	1.013	17	13.2586	1.01828	17	9.70078	20.58	1.02548	3	3587.58	0.263682	0	1.08003	0.0510387	0.0954396
iPAAAssQLLLPk	3	3	1	F1SCW8	CFAP46	Cilia- and flagella-associated protein 46	N-Term(iTRAQ8plex); S6(Phospho); S7(Phospho); K13(iTRAQ8plex)	1	S(6): 100.0; S(7): 100.0	223.054	0.948184	3	2.91088	0.918024	3	10.1405	1.14398	3	3.1998	0.887798	3	1.64289	1.03861	3	0.359709	1.00571	3	3.77012	1.20987	3	3.11593	0.96098	3	0.263516	28.7	0.124172	3	2077.12	-5.24062	0	1.08137	0.35648	0.479513
vAsELVNEtVsTcSNNATSDk	6	4	1	A0A286ZQX0	AKAP3	A-kinase anchor protein 3	N-Term(iTRAQ8plex); S3(Phospho); T9(Phospho); S11(Phospho); C13(Carbamidomethyl); K21(iTRAQ8plex)	0.326674	S(3): 100.0; T(9): 98.0; S(11): 34.0; T(12): 34.0; S(14): 34.0; T(18): 0.0; S(19): 0.0	272.141	0.982999	6	7.42154	0.955101	6	7.02333	1.03413	6	7.09207	0.999213	6	11.7545	1.1845	6	15.8847	0.985464	6	5.05202	1.08466	6	6.50255	1.04411	6	12.1365	60.72	6.01108e-05	3	3074.31	-4.81027	0	1.08241	0.119028	0.194541
lHDkEsSDEEEIFHk	5	2	1	A0A287AQJ6	LOC110255209	Uncharacterized protein	N-Term(iTRAQ8plex); K4(iTRAQ8plex); S6(Phospho); K15(iTRAQ8plex)	0.5	S(6): 50.0; S(7): 50.0	113.46	0.900758	3	16.4416	1.03979	3	0.091303	0.871547	3	7.89731	1.0556	3	6.61727	1.15437	3	7.55819	1.15472	3	27.7153	0.939155	3	0.271783	0.948949	3	15.0642	5.69	39.6837	5	2835.42	-4.32766	1	1.08519	0.325402	0.449063
nADMSEEMQQDsVEcATQALEk	4	1	1	D9U8D1	LC8	Dynein light chain	N-Term(iTRAQ8plex); S12(Phospho); C15(Carbamidomethyl); K22(iTRAQ8plex)	0.999997	S(5): 0.0; S(12): 100.0; T(17): 0.0	265.516	0.922386	4	5.53216	1.05414	4	6.17952	0.990601	4	2.29461	1.03555	4	2.04309	1.12703	4	9.79843	1.04616	4	15.7437	1.2057	4	8.66654	0.972968	4	7.4685	47.16	0.00216156	3	3202.41	-2.49618	0	1.08724	0.184393	0.2827
tASGVSEksWGsTk	11	2	1	F1SBB1	CABYR-1	Calcium-binding tyrosine phosphorylation-regulated protein variant 1	N-Term(iTRAQ8plex); K8(iTRAQ8plex); S9(Phospho); S12(Phospho); K14(iTRAQ8plex)	0.5	T(1): 0.0; S(3): 0.0; S(6): 0.0; S(9): 100.0; S(12): 50.0; T(13): 50.0	277.877	0.880512	9	7.42747	1.07107	9	7.2269	0.910329	9	8.51219	1.10351	9	7.81678	1.11815	9	24.2933	1.09169	9	21.7918	1.11975	9	23.8131	0.985584	9	22.6244	31.12	0.0890514	4	2497.25	-2.15737	1	1.0882	0.223771	0.331605
aEEEGAEEAAsEtESYLELPk	27	1	1	A0A286ZTR0	DRC1	Dynein regulatory complex protein 1	N-Term(iTRAQ8plex); S11(Phospho); T13(Phospho); K21(iTRAQ8plex)	0.480991	S(11): 98.0; T(13): 50.0; S(15): 50.0; Y(16): 2.0	186.304	1.03352	5	11.8042	0.9443	5	7.43415	1.01428	5	0.725122	1.00842	5	5.04878	0.991592	5	38.5823	1.19075	5	1.76801	1.06646	5	9.05482	1.10683	5	35.4657	49.11	0.00109794	3	3050.35	-3.1697	0	1.08876	0.100653	0.170534
gEPNVSyIcSR	21	8	1	B2LUN4	GSK3B	Glycogen synthase kinase 3 beta	N-Term(iTRAQ8plex); Y7(Phospho); C9(Carbamidomethyl)	0.983716	S(6): 1.6; Y(7): 98.4; S(10): 0.0	216.477	0.983228	14	12.2987	1.04715	14	6.84914	0.95286	14	9.56599	0.968044	14	7.11422	1.02093	14	8.41783	1.06977	14	15.9319	1.02796	14	13.2346	1.18337	14	25.2201	23.72	0.158808	2	1665.76	-1.19319	0	1.08877	0.0868286	0.14925
aQHSIsTEk	10	1	1	P59083	PHPT1	14 kDa phosphohistidine phosphatase	N-Term(iTRAQ8plex); S6(Phospho); K9(iTRAQ8plex)	0.999744	S(4): 0.0; S(6): 100.0; T(7): 0.0	182.699	1.06532	5	3.47238	0.975479	5	1.07929	0.924307	5	8.04062	1.00028	5	6.47379	1.09537	5	11.283	1.07605	5	4.45918	1.0743	5	12.5738	1.0737	5	0.604772	21.65	0.458563	3	1688.88	-3.41822	0	1.08928	0.0248046	0.0536425
mFGsSmDLIDPGQ	20	2	1	C1PIG4	PRKAR2A	cAMP-dependent protein kinase regulatory subunit type II alpha	N-Term(iTRAQ8plex); S4(Phospho); M6(Oxidation)	0.988709	S(4): 98.9; S(5): 1.1	229.642	1.03534	14	11.8005	0.936512	14	10.1619	1.10018	14	8.718	0.961539	14	7.17436	1.08613	14	13.0044	1.12686	14	6.39082	1.10314	14	7.00858	1.08157	14	12.9198	63.07	1.62254e-05	2	1797.77	-1.44805	0	1.09028	0.0558781	0.102684
vsSALSk	4	3	2	F1RYK8	FSIP2	Fibrous sheath-interacting protein 2	N-Term(iTRAQ8plex); S2(Phospho); K7(iTRAQ8plex)	0.988188	S(2): 98.8; S(3): 1.2; S(6): 0.0	138.145	0.813216	2	5.71583	1.11542	2	13.3835	0.913198	2	17.4229	1.10757	2	4.23397	0.869181	2	24.9511	1.17098	2	14.2356	1.17339	2	9.45825	1.09768	2	44.8308	12.97	3.04563	3	1379.77	-0.652615	0	1.09161	0.415513	0.537188
sVGkPLSPsIkk	3	1	1	I3LC61	CYCL2	Cylicin-2	N-Term(iTRAQ8plex); K4(iTRAQ8plex); S9(Phospho); K11(iTRAQ8plex); K12(iTRAQ8plex)	0.99984	S(1): 0.0; S(7): 0.0; S(9): 100.0	169.431	0.777129	3	1.44202	1.19692	3	0.523822	0.813913	3	0.589711	1.15653	3	4.768	1.11787	3	0.0492364	1.08624	3	0.652536	1.12406	3	12.4635	0.979144	3	2.56924	9.07	2.72535	5	2537.55	-1.98599	1	1.09198	0.462508	0.578951
lQIWDTAGQEsFRsITR	7	4	1	A0A287A2L2	RAB2B	Ras-related protein Rab-2B	N-Term(iTRAQ8plex); S11(Phospho); S14(Phospho)	0.999581	T(6): 0.0; S(11): 100.0; S(14): 100.0; T(16): 0.0	246.738	0.946704	6	4.71592	1.02249	6	9.18207	1.03451	6	3.86962	1.03447	6	4.8638	1.11772	6	5.02175	1.05138	6	4.7581	1.19718	6	9.04467	1.04825	6	19.8175	26.93	0.183505	3	2472.16	-1.34106	1	1.0932	0.0612275	0.110981
gPASsLSDYLNLVSsDER	86	1	1	F1RVR2	DNAH8	Dynein heavy chain 8, axonemal	N-Term(iTRAQ8plex); S5(Phospho); S15(Phospho)	0.997755	S(4): 0.1; S(5): 99.9; S(7): 0.0; Y(9): 0.0; S(14): 0.1; S(15): 99.9	306.649	0.975176	30	11.4111	1.03772	30	9.53818	0.992023	30	9.83177	0.983513	30	11.4726	1.08944	30	22.7112	1.04375	30	16.0261	1.09682	30	25.9324	1.13697	30	14.4349	61.3	4.57018e-05	3	2374.05	-2.29668	0	1.09491	0.00713166	0.0199687
eTESMAPQtQkDNPQTPPQPQSPR	1	1	1	Q5S233	SMCP	Mitochondrial associated cysteine-rich protein	N-Term(iTRAQ8plex); T9(Phospho); K11(iTRAQ8plex)	0.499954	T(2): 0.0; S(4): 0.0; T(9): 50.0; T(16): 50.0; S(22): 0.0	130.225	0.804007	1		0.947509	1		1.06822	1		1.15542	1		1.24341	1		1.17501	1		0.829532	1		1.11574	1		5.39	47.7685	4	3380.62	-5.27863	1	1.09774	0.444467	0.561654
dGTHVLQGLSsR	19	1	1	A0A287AKB2	YOD1	Ubiquitin thioesterase OTU1	N-Term(iTRAQ8plex); S11(Phospho)	0.5	T(3): 0.0; S(10): 50.0; S(11): 50.0	326.709	1.01304	14	8.29418	1.04748	14	10.8924	1.00483	14	7.2899	0.935989	14	3.4397	1.09682	14	12.786	1.06704	14	11.5054	1.09799	14	9.11321	1.13313	14	11.2058	23.82	0.230714	2	1653.82	-3.16829	0	1.09838	0.0107405	0.0274051
kLEGNsPQGsNQGVk	7	1	1	F2Z5I8	RAB8A	Ras-related protein rab-8a	N-Term(iTRAQ8plex); K1(iTRAQ8plex); S6(Phospho); S10(Phospho); K15(iTRAQ8plex)	1	S(6): 100.0; S(10): 100.0	232.75	0.851305	7	8.29747	1.03549	7	7.29086	0.970414	7	8.27214	1.02169	7	13.2267	1.05536	7	7.85685	1.0567	7	5.37812	1.17229	7	6.68982	0.976195	7	9.05899	31.68	0.086157	3	2615.33	-2.73955	1	1.09839	0.152077	0.23901
gLsSAAINk	3	1	1	F1RK80	TSSK1B	Testis-specific serine kinase 1	N-Term(iTRAQ8plex); S3(Phospho); K9(iTRAQ8plex)	0.986294	S(3): 98.6; S(4): 1.4	186.987	0.798781	3	3.26934	0.986954	3	1.69464	0.995462	3	23.0422	1.18313	3	4.30964	1.10446	3	10.1857	1.04263	3	10.4588	1.08841	3	25.2264	1.11955	3	2.10565	27.85	0.123372	3	1548.85	-6.70651	0	1.09856	0.269064	0.384274
vPtPNVsVVDLTcR	19	9	1	Q71UN0	GAPDH	Glyceraldehyde-3-phosphate dehydrogenase	N-Term(iTRAQ8plex); T3(Phospho); S7(Phospho); C13(Carbamidomethyl)	1	T(3): 100.0; S(7): 100.0; T(12): 0.0	272.258	1.04644	19	7.9434	0.960738	19	10.0803	0.996089	19	8.5756	0.987347	19	9.53458	1.11987	19	7.37071	1.02925	19	17.6056	1.14711	19	10.9397	1.08829	19	9.07281	68.76	7.84968e-06	2	2020.94	-2.12873	0	1.09871	0.0192076	0.0439504
aAPTPAAAVPPPsPGVAPVPTGVFTDIPISNIR	15	2	1	K9IW70	DLAT	Acetyltransferase component of pyruvate dehydrogenase complex	N-Term(iTRAQ8plex); S13(Phospho)	0.96755	T(4): 0.0; S(13): 96.8; T(21): 3.2; T(25): 0.0; S(30): 0.0	297.481	0.954691	11	9.2691	1.00888	11	15.1387	0.992191	11	12.4379	1.02782	11	19.1876	1.0691	11	15.4127	1.04462	11	9.27947	1.1166	11	16.0363	1.14997	11	11.9368	56.42	0.000326203	3	3561.9	-0.368923	0	1.09959	0.0127189	0.0313988
kEELEEVAHELAEtEHENtVLR	1	4	2	F1RR82	ODF2	Outer dense fiber protein 2	K1(iTRAQ8plex); N-Term(iTRAQ8plex); T14(Phospho); T19(Phospho)	1	T(14): 100.0; T(19): 100.0	105.942	1.07848	1		0.947755	1		1.1764	1		0.840549	1		0.870533	1		1.13649	1		1.27709	1		1.16496	1		11.67	11.5663	4	3373.61	-2.51476	1	1.10039	0.404802	0.526539
qFGPDYQLNsSEk	18	1	1	A0A287BJP9	SPATA31D1	spermatogenesis-associated protein 31D1-like	N-Term(iTRAQ8plex); S10(Phospho); K13(iTRAQ8plex)	0.987925	Y(6): 0.0; S(10): 98.8; S(11): 1.2	252.919	1.00173	12	10.0772	0.982422	12	7.28482	1.00744	12	4.78442	1.02	12	4.56942	1.02605	12	12.9414	1.16427	12	8.12955	1.12726	12	11.6167	1.10101	12	12.3039	43.57	0.00460859	3	2201.06	-4.97763	0	1.10146	0.0151924	0.0362438
nIsQNsESQESVEQNITSSNDVLIDR	3	1	1	F1RYK8	FSIP2	Fibrous sheath-interacting protein 2	N-Term(iTRAQ8plex); S3(Phospho); S6(Phospho)	0.0978424	S(3): 39.7; S(6): 39.7; S(8): 39.7; S(11): 39.7; T(17): 39.2; S(18): 2.0; S(19): 0.1	77.8429	1.13856	1		0.700739	1		0.918064	1		1.24332	1		1.11097	1		1.17709	1		1.21624	1		0.90675	1		18.64	1.54553	3	3370.49	-1.26899	0	1.10257	0.488068	0.599659
tGTPQGQGsQVk	12	1	1	F1RQ56	TSBP1	Testis expressed basic protein 1	N-Term(iTRAQ8plex); S9(Phospho); K12(iTRAQ8plex)	1	T(1): 0.0; T(3): 0.0; S(9): 100.0	212.803	0.954353	12	10.5445	1.00041	12	11.9023	1.00169	12	10.1534	1.00185	12	7.60793	1.13504	12	10.3816	1.1159	12	6.79498	1.03458	12	12.4632	1.08259	12	14.8122	48.85	0.00101647	3	1875.97	-2.59295	0	1.10353	0.00630104	0.0178782
sTLVNVIMQQDAVLDSATsDESTLPk	54	1	1	A0A287AHL5	DNAH7	Dynein heavy chain 7, axonemal	N-Term(iTRAQ8plex); S19(Phospho); K26(iTRAQ8plex)	0.887031	S(1): 0.0; T(2): 0.0; S(16): 3.7; T(18): 3.7; S(19): 88.7; S(22): 3.7; T(23): 0.2	187.962	1.00669	13	16.1245	0.950005	13	7.5967	1.11858	13	21.6235	0.890591	13	19.091	1.16073	13	29.6939	1.00999	12	22.3315	1.10235	12	38.4869	1.10749	13	10.498	42.46	0.00921409	4	3450.75	-1.14694	0	1.10456	0.122849	0.199865
lSsTSsEETQLFHIPR	20	2	1	A0A287B4J7	PROM2	Prominin-2	N-Term(iTRAQ8plex); S3(Phospho); S6(Phospho)	0.440564	S(2): 4.0; S(3): 92.0; T(4): 5.9; S(5): 48.0; S(6): 48.0; T(9): 2.1	165.598	1.05455	2	9.50784	0.952866	2	0.209105	0.9455	2	4.72778	1.04618	2	4.40835	1.15206	2	13.0589	1.11182	2	0.646919	1.13035	2	5.37379	1.02418	2	16.095	22.6	0.420948	3	2296.05	-4.49274	0	1.10485	0.0414915	0.0801215
eLEQDREsTGEQELYEESVAER	4	2	1	F1RN73	EFCAB5	EF-hand calcium-binding domain-containing protein 5	N-Term(iTRAQ8plex); S8(Phospho)	0.999477	S(8): 99.9; T(9): 0.0; Y(15): 0.0; S(18): 0.0	252.57	1.10977	3	8.38676	1.00142	3	10.9796	0.934824	3	5.18326	0.943131	3	12.0305	0.982984	3	8.24307	1.21341	3	0.522494	1.11774	3	12.315	1.09592	3	1.09899	14.5	3.66877	3	3010.35	0.670622	1	1.10551	0.141425	0.225602
aLSSEVDESLFGGIkPLNQSDsPIVLLR	29	2	1	F1RJW3	CFAP45	Cilia- and flagella-associated protein 45	N-Term(iTRAQ8plex); K15(iTRAQ8plex); S22(Phospho)	0.999973	S(3): 0.0; S(4): 0.0; S(9): 0.0; S(20): 0.0; S(22): 100.0	424.379	1.00201	18	19.9038	1.03933	18	15.3771	0.929854	19	22.8992	1.04832	19	12.1928	1.11175	19	21.4307	1.12327	19	23.4308	1.11452	19	24.7494	1.09468	19	32.3059	58.01	0.000189354	4	3672.97	-1.26354	0	1.10566	0.00849094	0.0228718
lSELDDRADALQAGASQFETsAAk	6	3	1	A0A287A9H6	VAMP2	Vesicle-associated membrane protein 2	N-Term(iTRAQ8plex); S21(Phospho); K24(iTRAQ8plex)	0.484817	S(2): 0.0; S(16): 3.0; T(20): 48.5; S(21): 48.5	117.993	0.968174	3	13.0806	1.01509	3	5.66071	0.932497	3	6.8383	1.01376	3	2.83806	1.09126	3	9.55245	1.24367	3	16.6883	0.999175	3	10.3772	1.01252	3	4.33868	15.1	5.12525	4	3182.58	-0.191126	1	1.10615	0.130558	0.20984
vDVYSPGDsQAQDWkmSDEsLSIFk	15	2	1	A0A286ZQX0	AKAP3	A-kinase anchor protein 3	N-Term(iTRAQ8plex); S9(Phospho); K15(iTRAQ8plex); M16(Oxidation); S20(Phospho); K25(iTRAQ8plex)	0.326142	Y(4): 0.0; S(5): 0.1; S(9): 65.9; S(17): 65.9; S(20): 65.9; S(22): 2.1	132.09	1.00289	6	8.04898	0.955174	6	3.52091	1.01105	6	9.59824	1.112	6	8.46656	1.15544	6	2.39932	1.04935	6	15.3398	1.13119	6	19.4692	1.17905	6	8.23593	31.99	0.119336	3	3920.84	-0.69241	1	1.10632	0.0465238	0.0880807
eAISNNsDSEAPQk	12	1	1	F1STB1	FAM221B	Family with sequence similarity 221 member B	N-Term(iTRAQ8plex); S7(Phospho); K14(iTRAQ8plex)	0.983373	S(4): 0.0; S(7): 98.3; S(9): 1.6	206.23	0.970976	8	11.8993	1.01839	8	7.14251	0.976088	8	13.9199	1.03699	8	8.48918	1.11944	8	7.43522	1.14462	8	12.5307	1.11432	8	13.4039	1.04978	8	10.059	47.55	0.0015206	3	2178.05	-3.44649	0	1.10636	0.00623335	0.0177334
rPsAFPLSSLPTGPYDsPGR	3	1	1	A0A286ZJB1	St6galnac2	Alpha-N-acetylgalactosaminide alpha-2,6-sialyltransferase 2	N-Term(iTRAQ8plex); S3(Phospho); S17(Phospho)	0.955592	S(3): 100.0; S(8): 0.0; S(9): 0.0; T(12): 0.0; Y(15): 4.4; S(17): 95.6	179.968	1.08806	3	11.4243	0.910719	3	2.65229	1.02906	3	3.00605	0.885896	3	15.1583	1.22141	3	7.99632	0.983484	3	18.2175	1.06854	3	13.1127	1.0569	3	8.44839	25.05	0.316672	3	2566.2	-1.07781	0	1.10644	0.183731	0.2825
wAQDNsDEDs	4	2	1	F1RK75	SEPT12	Septin 12	N-Term(iTRAQ8plex); S6(Phospho); S10(Phospho)	1	S(6): 100.0; S(10): 100.0	90.2197	0.968827	4	7.06512	1.02236	4	2.54476	1.05987	4	3.07517	0.981375	4	0.781115	1.17538	4	14	1.05768	4	11.0614	1.13398	4	8.83124	1.09516	4	4.2564	21.49	0.0180942	2	1630.56	-1.27048	0	1.10658	0.0166839	0.0391869
dDtSMssGDDEDGVLDkR	3	1	1	I3LN27	PDZD9	PDZ domain-containing protein 9	N-Term(iTRAQ8plex); T3(Phospho); S6(Phospho); S7(Phospho); K17(iTRAQ8plex)	0.857819	T(3): 95.3; S(4): 14.2; S(6): 95.3; S(7): 95.3	117.422	1.15314	3	5.46346	0.923507	3	3.20385	1.02062	3	2.6752	0.914138	3	5.29273	1.23841	3	14.1922	1.28126	3	5.44187	0.95432	3	0.360479	0.976227	3	7.23061	16.81	0.557601	3	2790.1	-1.97066	1	1.10939	0.323736	0.447926
kDVMSTDADsEsEADPkk	1	1	1	F1S1R1	CYLC1	Cylicin 1	N-Term(iTRAQ8plex); K1(iTRAQ8plex); S10(Phospho); S12(Phospho); K17(iTRAQ8plex); K18(iTRAQ8plex)	0.998436	S(5): 0.1; T(6): 0.1; S(10): 99.8; S(12): 99.9	143.934	1.00556	1		0.920521	1		0.822251	1		1.22291	1		1.06953	1		1.24184	1		1.18766	1		0.907508	1		9.53	17.9736	5	3329.61	-6.84632	2	1.10961	0.372683	0.49691
iDsTEVIYQPR	1	2	1	A0A287B803	STK11	Serine/threonine-protein kinase STK11	N-Term(iTRAQ8plex); S3(Phospho)	0.978463	S(3): 97.8; T(4): 2.2; Y(8): 0.0	128.654	1.06863	1		0.966159	1		1.09949	1		0.895556	1		1.185	1		1.22843	1		1.10336	1		0.95727	1		18.87	0.773767	2	1704.85	-1.94527	0	1.11024	0.193845	0.29214
sGESESEREGFFWR	20	1	1	I3LL86	LRRC37AB	LRRC37AB_C domain-containing protein	N-Term(iTRAQ8plex); S1(Phospho)	1	S(1): 100.0; S(4): 0.0; S(6): 0.0	245.346	1.04424	20	7.52284	0.960313	20	5.2703	1.02133	20	8.36792	0.975112	20	5.50399	1.14028	20	14.6768	1.07425	20	8.87466	1.10201	20	15.2897	1.12864	20	16.9092	16.48	0.977214	3	2086.92	-0.482696	1	1.11102	0.00396822	0.0121327
lVSVMRLsDLstEDEDsGHck	5	4	2	F1RR82	ODF2	Outer dense fiber protein 2	N-Term(iTRAQ8plex); S8(Phospho); S11(Phospho); T12(Phospho); S17(Phospho); C20(Carbamidomethyl); K21(iTRAQ8plex)	0.996284	S(3): 0.4; S(8): 99.6; S(11): 100.0; T(12): 100.0; S(17): 100.0	193.756	0.981843	4	9.34465	1.01499	4	2.32121	1.02987	4	5.67758	1.00203	4	4.57245	1.05648	4	16.44	1.18172	4	11.0014	1.08821	4	20.9755	1.14978	4	6.62464	29.21	0.0772478	3	3306.37	-1.77205	1	1.11107	0.010115	0.0266396
kGsPLLLk	3	1	1	F1RR24	SPATA32	Spermatogenesis-associated protein 32	N-Term(iTRAQ8plex); K1(iTRAQ8plex); S3(Phospho); K8(iTRAQ8plex)	1	S(3): 100.0	241.866	0.891715	3	6.83326	1.12348	3	1.92775	0.94295	3	4.49914	1.07664	3	5.69882	1.19797	3	5.13831	1.0987	3	1.20644	1.18194	3	3.86699	1.01594	3	9.53382	21.4	0.253553	3	1848.15	-1.5947	1	1.11395	0.14624	0.23086
iAQSMLSDVLsQsSGk	2	1	1	F1RVR2	DNAH8	Dynein heavy chain 8, axonemal	N-Term(iTRAQ8plex); S11(Phospho); S13(Phospho); K16(iTRAQ8plex)	0.0325113	S(4): 0.0; S(7): 9.8; S(11): 9.8; S(13): 90.2; S(14): 90.2	92.3582	0.89877	1		1.1326	1		1.0022	1		0.957242	1		1.1119	1		1.07939	1		1.18003	1		1.07603	1		17.42	1.82583	3	2419.19	2.76517	0	1.1144	0.0843647	0.146434
sGPFGQIFRPDNFVFGQsGAGNNWAk	1	11	1	A0A287A275	TUBB4B	Tubulin beta chain	N-Term(iTRAQ8plex); S18(Phospho); K26(iTRAQ8plex)	0.999997	S(1): 0.0; S(18): 100.0	66.944	1.36063	1		1.07234	1		0.627707	1		0.95181	1		1.45909	1		1.14448	1		1.2151	1		0.655545	1		16.2	4.07802	4	3486.73	1.3417	0	1.11507	0.628747	0.719341
qMPMEDSEcSSDDTSIsPMsSTLLNPIk	21	1	1	I3LND4	FNDC8	Fibronectin type III domain-containing protein 8	N-Term(iTRAQ8plex); C9(Carbamidomethyl); S17(Phospho); S20(Phospho); K28(iTRAQ8plex)	0.0351088	S(7): 1.7; S(10): 24.8; S(11): 24.8; T(14): 24.8; S(15): 24.8; S(17): 24.8; S(20): 24.8; S(21): 24.8; T(22): 24.8	96.957	0.818145	3	21.2006	0.880364	3	32.1112	1.27035	3	29.8862	1.05381	3	2.87507	1.33667	3	13.3663	1.36792	3	39.2673	0.876895	3	13.0987	0.905256	3	32.9639	15.88	3.26656	4	3868.69	1.01407	0	1.11537	0.514538	0.617214
aEEsDMFIDSIk	1	1	1	F1SEJ9	LRRC18	Leucine rich repeat containing 18	N-Term(iTRAQ8plex); S4(Phospho); K12(iTRAQ8plex)	1	S(4): 100.0; S(10): 0.0	167.098	0.968458	1		1.02676	1		1.07211	1		0.942536	1		0.982228	1		0.98492	1		1.38993	1		1.11851	1		23.21	0.420942	3	2073	-3.13399	0	1.11614	0.289004	0.407825
sASQSDLYDEEVsPPLPNPVVk	1	3	1	A0A287BJ26	PRKAR1B	cAMP-dependent protein kinase type I-beta regulatory subunit isoform X1	N-Term(iTRAQ8plex); S13(Phospho); K22(iTRAQ8plex)	0.00286076	S(1): 90.1; S(3): 4.8; S(5): 4.8; Y(8): 0.0; S(13): 0.3	76.6506	1.15051	1		1.01311	1		0.820259	1		1.01817	1		1.08503	1		1.18436	1		1.0966	1		1.10331	1		21.13	1.0943	3	3059.54	-0.784918	0	1.11675	0.154208	0.242002
fLAFcGPHsR	3	6	1	A0A287BG00	CDC14B	Cell division cycle 14B	N-Term(iTRAQ8plex); C5(Carbamidomethyl); S9(Phospho)	1	S(9): 100.0	193.974	0.92507	3	23.686	0.928329	3	26.972	0.414707	3	27.8577	1.10839	3	21.9824	0.822386	3	113.438	0.978718	3	12.1856	0.940869	3	15.8988	1.02951	3	4.06985	52.96	0.000212446	3	1575.74	-2.23092	0	1.11698	0.54953	0.648946
aDALQAGASQFEtsAAk	1	3	1	A0A287A9H6	VAMP2	Vesicle-associated membrane protein 2	N-Term(iTRAQ8plex); T13(Phospho); S14(Phospho); K17(iTRAQ8plex)	0.997603	S(9): 0.2; T(13): 99.8; S(14): 100.0	127.008	0.946157	1		1.01177	1		0.942167	1		1.08396	1		1.25781	1		1.26045	1		0.96145	1		0.971109	1		14.64	3.76196	3	2434.16	2.41413	0	1.11716	0.246631	0.358491
aGGAGGEGSDDDtSLT	4	1	1	F1SUV1	STARD10	START domain-containing protein 10	N-Term(iTRAQ8plex); T13(Phospho)	0.328742	S(9): 32.9; T(13): 32.9; S(14): 32.9; T(16): 1.4	74.2846	0.94063	1		0.781919	1		1.41017	1		0.914897	1		1.06994	1		1.40667	1		0.94359	1		1.10407	1		34.69	0.00466985	2	1793.73	-4.20685	0	1.11776	0.506484	0.613082
aAtPPATDDSAk	8	1	1	F1SJU0	EFCAB6	EF-hand calcium-binding domain-containing protein 6	N-Term(iTRAQ8plex); T3(Phospho); K12(iTRAQ8plex)	1	T(3): 100.0; T(7): 0.0; S(10): 0.0	292.915	1.00685	8	7.56593	0.987444	8	7.31339	0.994594	8	3.78881	1.00212	8	7.13524	1.08852	8	8.94461	1.23713	8	7.29922	1.07719	8	2.88245	1.06043	8	12.511	51.04	0.000612322	3	1832.92	-2.94578	0	1.11834	0.028244	0.0586945
aTLsIGsIPGR	6	1	1	F1SIP5	FSCB	Fibrous sheath CABYR-binding protein	N-Term(iTRAQ8plex); S4(Phospho); S7(Phospho)	1	T(2): 0.0; S(4): 100.0; S(7): 100.0	251.393	1.00714	6	4.70586	0.974894	6	5.82084	1.05677	6	3.00295	0.985103	6	8.77606	1.13267	6	2.37373	1.10511	6	3.69072	1.11933	6	3.5178	1.14395	6	3.19084	36.65	0.0115381	2	1535.75	-3.3733	0	1.11858	0.00101093	0.004059
ssVsETDTDTETEASILGESGEYk	4	1	1	F1S227	PTRH2	Peptidyl-tRNA hydrolase 2, mitochondrial	N-Term(iTRAQ8plex); S2(Phospho); S4(Phospho); K24(iTRAQ8plex)	0.939515	S(1): 5.4; S(2): 94.6; S(4): 99.3; T(6): 0.3; T(8): 0.3; T(10): 0.0; T(12): 0.0; S(15): 0.0; S(20): 0.0; Y(23): 0.0	132.586	1.19474	4	5.82105	0.95792	4	14.1349	1.06077	4	9.43152	0.815104	4	17.3848	1.1194	4	9.97418	1.07936	4	0.937601	1.1058	4	22.4126	1.20172	4	19.5157	30.22	0.0962012	3	3303.44	-3.27384	0	1.11859	0.207355	0.309432
sETGIPQGQGsQVk	6	1	1	F1RQ56	TSBP1	Testis expressed basic protein 1	N-Term(iTRAQ8plex); S11(Phospho); K14(iTRAQ8plex)	1	S(1): 0.0; T(3): 0.0; S(11): 100.0	281.585	1.00847	6	7.03123	1.02113	6	7.40965	0.916125	6	3.46383	1.05246	6	2.61396	1.1485	6	11.1768	1.14836	6	7.82897	1.1569	6	12.4652	1.02235	6	5.7164	31.97	0.0674721	3	2104.08	-2.25242	0	1.11953	0.0337283	0.0672039
gNkPsVHNLSk	5	1	1	I3LN27	PDZD9	PDZ domain-containing protein 9	N-Term(iTRAQ8plex); K3(iTRAQ8plex); S5(Phospho); K11(iTRAQ8plex)	0.999995	S(5): 100.0; S(10): 0.0	132.986	0.815735	5	4.82459	1.06608	5	7.33871	0.915	5	11.2254	1.16143	5	3.1239	1.13968	5	12.8323	1.13026	5	9.77021	1.12273	5	12.1798	1.04159	5	17.0516	4.83	30.2708	3	2173.22	-4.32978	0	1.12026	0.188655	0.286346
ckPPLcSAsPIcIAR	20	1	1	A0A287AAW4	ARMC12	Armadillo repeat-containing protein 12	N-Term(iTRAQ8plex); C1(Carbamidomethyl); K2(iTRAQ8plex); C6(Carbamidomethyl); S9(Phospho); C12(Carbamidomethyl)	1	S(7): 0.0; S(9): 100.0	322.866	0.941149	19	5.08425	1.00074	19	3.12714	1.01046	19	6.19024	1.04529	19	3.24763	1.05667	19	10.7914	1.18228	19	8.46211	1.16839	19	10.7852	1.07162	19	10.8213	72.53	6.33026e-06	4	2418.23	-2.59683	0	1.1204	0.0213795	0.0477895
sTSPGGsPk	2	2	1	A0A287BEK4	NDUFV3	NADH dehydrogenase (Ubiquinone) flavoprotein 3	N-Term(iTRAQ8plex); S7(Phospho); K9(iTRAQ8plex)	1	S(1): 0.0; T(2): 0.0; S(3): 0.0; S(7): 100.0	162.634	1.06682	2	3.78687	1.04885	2	11.6857	0.960223	2	14.6922	0.927547	2	3.39868	1.14172	2	2.5326	1.02555	2	6.11842	1.21	2	4.78373	1.11441	2	3.98047	28.28	0.102678	3	1505.77	-7.13678	0	1.12195	0.0536638	0.0998222
wAQDNSDEDs	15	2	1	F1RK75	SEPT12	Septin 12	N-Term(iTRAQ8plex); S10(Phospho)	0.999992	S(6): 0.0; S(10): 100.0	113.244	1.09336	14	6.74994	0.995576	14	6.66609	0.98924	14	6.81241	0.94278	14	8.5898	1.11971	14	19.7472	1.10204	14	20.7831	1.1497	14	20.2358	1.14048	14	16.7152	43.75	0.000385852	2	1550.59	-2.73861	0	1.1221	0.0103925	0.0270356
lHDkEssDEEEIFHk	6	2	1	A0A287AQJ6	LOC110255209	Uncharacterized protein	N-Term(iTRAQ8plex); K4(iTRAQ8plex); S6(Phospho); S7(Phospho); K15(iTRAQ8plex)	1	S(6): 100.0; S(7): 100.0	213.135	0.809572	6	8.04701	1.12036	6	7.01892	0.848831	6	1.02173	1.16908	6	4.71348	1.12138	6	7.1044	1.09803	6	6.33087	1.16984	6	5.13221	1.04342	6	5.62429	14.12	5.4371	3	2915.39	-2.7838	1	1.12281	0.252045	0.363382
lVSGTGQDEsSDkEVADTIk	2	1	1	F1SV49	DDI1	Protein DDI1 homolog 1	N-Term(iTRAQ8plex); S10(Phospho); K13(iTRAQ8plex); K20(iTRAQ8plex)	0.499984	S(3): 0.0; T(5): 0.0; S(10): 50.0; S(11): 50.0; T(18): 0.0	162.384	0.962496	1		0.954132	1		1.12009	1		0.976321	1		1.42458	1		1.30595	1		0.94297	1		0.836998	1		33.77	0.0693862	4	3071.58	-3.61097	1	1.12396	0.428026	0.546722
lLDVHsSNtQHLDQQsLDLk	6	1	1	I3LD34	MS4A14	Membrane spanning 4-domains A14	N-Term(iTRAQ8plex); S6(Phospho); T9(Phospho); S16(Phospho); K20(iTRAQ8plex)	0.332861	S(6): 66.7; S(7): 66.7; T(9): 66.7; S(16): 99.9	103.313	1.08066	2	19.4134	0.809155	2	30.1045	1.0529	2	2.22163	1.05019	2	7.43028	0.981362	2	10.7372	1.06483	2	16.776	1.36169	2	2.65937	1.08307	2	22.751	18.34	1.99461	3	3139.48	1.08263	0	1.12474	0.27711	0.393651
qQsHPcsPVGAALPLQNcELIENk	7	1	1	F1SJU0	EFCAB6	EF-hand calcium-binding domain-containing protein 6	N-Term(iTRAQ8plex); S3(Phospho); C6(Carbamidomethyl); S7(Phospho); C18(Carbamidomethyl); K24(iTRAQ8plex)	1	S(3): 100.0; S(7): 100.0	321.017	0.971287	7	7.98083	1.0075	7	7.77976	0.929328	7	9.74982	0.989051	7	4.89047	1.01728	7	23.3072	1.0774	7	7.55401	1.20206	7	12.2032	1.08687	7	6.74148	43.2	0.00786389	3	3458.65	0.275967	0	1.12482	0.0276432	0.0578984
aGsQPAPTAAR	2	1	1	Q864V5	FUNDC2	FUN14 domain-containing protein 2	N-Term(iTRAQ8plex); S3(Phospho)	1	S(3): 100.0; T(8): 0.0	164.783	1.00126	2	5.30838	1.04216	2	3.0721	1.01315	2	17.6231	0.939432	2	14.5344	1.10849	2	11.5644	1.16841	2	14.1165	1.10647	2	13.6709	1.11313	2	6.10459	21.69	0.344581	2	1410.7	-2.88319	0	1.12525	0.00309204	0.0101855
cAsVAFTEQNQVATLPVQQLTDDVAAMR	3	1	1	F1S0Q1	HSPB9	Heat shock protein beta-9	N-Term(iTRAQ8plex); C1(Carbamidomethyl); S3(Phospho)	0.999997	S(3): 100.0; T(7): 0.0; T(14): 0.0; T(21): 0.0	157.011	0.878174	3	11.8705	1.17404	3	67.6794	0.736463	3	5.15586	0.948143	3	50.6569	1.08448	3	30.4681	0.946684	3	8.67383	1.21499	3	34.8369	0.963243	3	109.175	23.48	0.669752	3	3447.65	-1.61752	0	1.12647	0.326134	0.449491
lQRPPsVDsILTSFIQESSMSR	2	6	1	F1RU01	CSPP1	centrosome and spindle pole-associated protein 1	N-Term(iTRAQ8plex); S6(Phospho); S9(Phospho)	0.999745	S(6): 100.0; S(9): 100.0; T(12): 0.0; S(13): 0.0; S(18): 0.0; S(19): 0.0; S(21): 0.0	93.4118	1.87072	2	65.8679	0.724118	1		1.0302	1		1.17094	2	18.0294	1.1943	2	34.9931	1.95209	2	23.1557	1.32135	2	53.2686	0.936652	1		22.37	0.688361	3	2942.39	-5.68049	0	1.12686	0.655915	0.739294
sLAAADFQGk	7	1	1	F1S2W0	FAM71A	Family with sequence similarity 71, member A	N-Term(iTRAQ8plex); S1(Phospho); K10(iTRAQ8plex)	1	S(1): 100.0	272.027	0.988157	7	1.39224	1.0521	7	8.75972	0.967312	7	12.3596	1.03865	7	5.62786	0.905297	7	6.62525	1.02891	7	4.2023	1.05588	7	8.56423	1.57465	7	28.7393	43.44	0.00340353	2	1695.89	-2.37211	0	1.12815	0.419297	0.540112
fLPsPVVIk	6	2	1	F1SR61	CUL3	Cullin-3	N-Term(iTRAQ8plex); S4(Phospho); K9(iTRAQ8plex)	1	S(4): 100.0	126.38	0.880748	6	14.5375	1.03256	6	3.20366	0.892939	6	14.3444	1.08651	6	10.982	1.133	6	12.5263	1.00558	6	15.2343	1.07586	6	30.7355	1.18894	6	17.2583	23.87	0.265812	3	1688	-0.798261	0	1.13117	0.0949426	0.16163
iNLNAkDsQEEV	5	1	1	F1RXT1	LOC100624836	Uncharacterized protein	N-Term(iTRAQ8plex); K6(iTRAQ8plex); S8(Phospho)	1	S(8): 100.0	150.286	1.03107	5	9.75403	1.0496	5	4.14765	0.944294	5	1.16868	0.955844	5	3.31787	1.21518	5	6.8225	1.08656	5	7.73599	1.15707	5	10.696	1.05218	5	16.21	30.72	0.0782415	3	2048.05	-1.76031	1	1.13318	0.0257593	0.055036
tFcGSAAYAAPEVLQGIPYQPk	1	2	1	F1RK80	TSSK1B	Testis-specific serine kinase 1	N-Term(iTRAQ8plex); T1(Phospho); C3(Carbamidomethyl); K22(iTRAQ8plex)	0.967322	T(1): 96.7; S(5): 3.3; Y(8): 0.0; Y(19): 0.0	173.83	1.23883	1		1.0714	1		0.871631	1		0.847545	1		1.32363	1		1.1848	1		1.07513	1		0.99156	1		16.78	3.31318	3	3056.54	-1.09218	0	1.13543	0.286889	0.405379
sEsPPNLSR	6	3	1	A0A287AF38	PROCA1	Protein PROCA1	N-Term(iTRAQ8plex); S3(Phospho)	0.99957	S(1): 0.0; S(3): 100.0; S(8): 0.0	133.481	0.998048	6	5.42167	1.01006	6	6.41732	0.999999	6	3.00177	0.997059	6	2.85932	1.11924	6	6.91377	1.13227	6	11.8414	1.14082	6	12.1691	1.16132	6	16.7629	13.36	1.66074	2	1370.66	-1.49174	0	1.13695	6.20204e-06	0.000111847
aTLsIGSIPGR	3	1	1	F1SIP5	FSCB	Fibrous sheath CABYR-binding protein	N-Term(iTRAQ8plex); S4(Phospho)	0.999704	T(2): 0.0; S(4): 100.0; S(7): 0.0	216.755	1.08052	3	6.14742	0.993502	3	2.94652	0.968618	3	1.52586	0.959189	3	1.63322	1.1214	3	0.616477	1.17013	3	16.9318	1.15719	3	12.6388	1.10261	3	16.5697	26.59	0.148124	2	1455.78	-2.87239	0	1.13731	0.00495305	0.0147208
rGsILEEAPR	4	2	1	F1RN73	EFCAB5	EF-hand calcium-binding domain-containing protein 5	N-Term(iTRAQ8plex); S3(Phospho)	1	S(3): 100.0	157.568	0.954333	4	6.50849	1.06265	4	6.86202	1.03885	4	9.53604	0.957163	4	10.4193	1.1926	4	5.96607	1.06178	4	9.65128	1.26197	4	9.07273	1.06452	4	18.6582	25.8	0.153082	3	1511.78	-3.52303	1	1.14151	0.0464566	0.0881102
sFGsSDNFSk	11	1	1	F1SFT7	N/A	Uncharacterized protein	N-Term(iTRAQ8plex); S4(Phospho); K10(iTRAQ8plex)	0.999809	S(1): 0.0; S(4): 100.0; S(5): 0.0; S(9): 0.0	217.441	0.939155	9	6.89479	1.05667	9	5.33945	0.939113	9	3.52486	1.03905	9	3.8079	1.15645	9	4.10712	1.09011	9	12.1234	1.11399	9	10.8014	1.17741	9	9.19974	25.27	0.16047	2	1763.84	-3.49175	0	1.14192	0.00917524	0.0244673
lAVLcPsQELLEYYQk	1	1	1	F1SK78	CCDC77	Coiled-coil domain-containing protein 77	N-Term(iTRAQ8plex); C5(Carbamidomethyl); S7(Phospho); K16(iTRAQ8plex)	0.99777	S(7): 99.8; Y(13): 0.1; Y(14): 0.1	93.886	0.978564	1		1.23948	1		0.939709	1		0.842783	1		1.39613	1		1.18037	1		1.08754	1		0.905802	1		16.16	3.14129	3	2642.37	-3.32754	0	1.14231	0.324347	0.448188
kIDsLMNAVGcLksEVk	11	4	2	F1RR82	ODF2	Outer dense fiber protein 2	N-Term(iTRAQ8plex); K1(iTRAQ8plex); S4(Phospho); C11(Carbamidomethyl); K13(iTRAQ8plex); S14(Phospho); K17(iTRAQ8plex)	1	S(4): 100.0; S(14): 100.0	292.801	0.771701	11	9.38504	1.0937	11	8.45159	0.878057	11	15.0313	1.16313	11	4.72895	1.13213	11	10.4506	1.15606	11	19.3067	1.13672	11	8.09205	1.03898	11	16.349	28.23	0.192703	5	3268.73	-5.48442	2	1.14266	0.193069	0.291798
qIcscDGLTIWEER	3	5	1	A0A287BE23	CCS	Copper chaperone for superoxide dismutase	N-Term(iTRAQ8plex); C3(Carbamidomethyl); S4(Phospho); C5(Carbamidomethyl)	0.971278	S(4): 97.1; T(9): 2.9	95.3698	0.923592	3	3.10601	1.16204	3	4.2265	0.986814	3	4.83791	0.937486	3	0.167407	1.16937	3	11.9142	1.18933	3	5.44512	1.18547	3	9.96539	1.039	3	5.52285	23.12	0.234501	3	2150.95	-1.24056	0	1.14296	0.0714794	0.127608
vDLIAAAssHGSLIPDTk	6	3	1	A0A286ZVT9	MROH7	Maestro heat-like repeat-containing protein family member 7	N-Term(iTRAQ8plex); S8(Phospho); S9(Phospho); K18(iTRAQ8plex)	0.908976	S(8): 95.4; S(9): 95.4; S(12): 9.1; T(17): 0.0	147.942	1.03676	4	7.36795	0.926232	4	3.12042	1.09949	4	2.28613	0.954449	4	5.49581	1.12989	4	17.4241	1.19236	4	0.372578	1.09898	4	6.27284	1.17134	4	9.48046	25.58	0.318475	3	2563.3	-0.190332	0	1.1433	0.0180894	0.0418416
yHGHsMSDPGVsYR	4	2	1	P29804	PDHA1	Pyruvate dehydrogenase E1 component subunit alpha, somatic form, mitochondrial	N-Term(iTRAQ8plex); S5(Phospho); S12(Phospho)	0.482381	Y(1): 0.0; S(5): 50.0; S(7): 50.0; S(12): 96.5; Y(13): 3.5	118.787	1.103	4	8.95889	0.955902	4	5.00072	1.01973	4	6.96261	0.925646	4	7.82193	1.10509	4	8.00719	1.03987	4	7.14737	1.07333	4	21.0614	1.36186	4	12.3739	8.47	2.6882	3	2056.83	-0.760637	0	1.14381	0.134687	0.215823
qFLSGtASPQQGNQPSLPGGLDPk	8	3	1	A0A287BAA3	CFAP100	Cilia- and flagella-associated protein 100	N-Term(iTRAQ8plex); T6(Phospho); K24(iTRAQ8plex)	0.997463	S(4): 0.1; T(6): 99.7; S(8): 0.1; S(16): 0.0	202.612	1.02176	6	6.60498	1.08346	6	4.30403	1.04344	6	19.2091	0.924296	6	14.8558	1.09753	6	16.9786	1.21414	6	2.77249	1.16055	6	9.71406	1.18665	6	24.4311	28.02	0.265512	4	3112.6	0.826056	0	1.14385	0.0130392	0.032115
gSGTAsDDEFENLR	4	4	1	A0A287AA97	HUWE1	HECT, UBA and WWE domain containing 1, E3 ubiquitin protein ligase	N-Term(iTRAQ8plex); S6(Phospho)	1	S(2): 0.0; T(4): 0.0; S(6): 100.0	386.707	0.991322	4	6.55763	0.993989	4	12.5395	1.02467	4	9.32681	0.971079	4	2.78728	1.09491	4	11.3858	1.16486	4	2.11064	1.11434	4	11.3946	1.18331	4	19.5713	56.96	6.76611e-05	2	1881.81	-2.80538	0	1.14478	0.000868589	0.00362423
gNEQsPPLSPILAVGk	50	2	1	F1SBB1	CABYR-1	Calcium-binding tyrosine phosphorylation-regulated protein variant 1	N-Term(iTRAQ8plex); S5(Phospho); K16(iTRAQ8plex)	1	S(5): 100.0; S(9): 0.0	353.062	0.928219	50	10.6092	1.06277	50	7.42167	0.893316	50	9.69898	1.07091	50	7.75565	1.17555	50	11.7648	1.12379	50	14.5336	1.14995	50	13.6656	1.08638	50	12.3656	46.04	0.00275641	3	2295.25	-3.34148	0	1.14675	0.0261514	0.0556501
aIGGIILtASHNPGGPNGDFGIk	13	3	1	A0A287A530	PGM1	Phosphoglucomutase-1	N-Term(iTRAQ8plex); T8(Phospho); K23(iTRAQ8plex)	0.999107	T(8): 99.9; S(10): 0.1	278.566	0.914484	10	3.94873	1.02523	10	3.94412	0.922537	10	6.03355	1.10097	10	2.99451	1.16865	10	8.65683	1.17714	10	13.8093	1.11904	10	11.966	1.08099	10	10.0896	42.11	0.0080742	4	2894.52	-5.88531	0	1.147	0.0266674	0.0561863
ktPSNLIIQENETTLN	5	1	1	F1S0G4	C6ORF163	Chromosome 6 open reading frame 163	N-Term(iTRAQ8plex); K1(iTRAQ8plex); T2(Phospho)	0.999578	T(2): 100.0; S(4): 0.0; T(13): 0.0; T(14): 0.0	220.063	0.94917	3	20.5719	1.04057	3	6.80639	0.961181	3	3.12954	1.02775	3	0.270588	1.12292	3	17.4826	1.21055	3	3.94359	1.04829	3	1.13656	1.18404	3	3.17823	32.5	0.070377	3	2503.32	-1.89381	1	1.14757	0.0140073	0.0338722
tQDGVALEIQPLNsQEGIDNEEk	6	3	1	A0A287AKM2	ATP2B4	Calcium-transporting ATPase	N-Term(iTRAQ8plex); S14(Phospho); K23(iTRAQ8plex)	1	T(1): 0.0; S(14): 100.0	233.912	1.006	6	14.04	1.00501	6	5.79646	0.989045	6	8.12064	0.924101	6	13.4	1.19799	6	12.3354	1.22564	6	17.8265	1.10038	6	9.40113	0.982239	6	3.1048	55.36	0.000474883	3	3215.59	-1.90171	0	1.14833	0.047065	0.088947
fVtPGLTHtAQR	3	1	1	F1SEB3	SMRP1	Spermatid-specific manchette-related protein 1	N-Term(iTRAQ8plex); T3(Phospho); T9(Phospho)	0.999969	T(3): 100.0; T(7): 0.0; T(9): 100.0	202.528	0.978983	3	4.19372	0.946647	3	5.22479	1.01631	3	9.4758	1.0438	3	6.18056	1.1638	3	16.678	1.10843	3	1.47543	1.13257	3	16.0984	1.17402	3	2.41935	28.35	0.0747173	3	1791.85	-2.66677	0	1.1488	0.0012561	0.00489556
yETSLNLTTk	3	1	1	F1S4Z6	E2F1	E2F transcription factor 1	N-Term(iTRAQ8plex); Y1(Phospho); K10(iTRAQ8plex)	0.333031	Y(1): 33.3; T(3): 33.3; S(4): 33.3; T(8): 0.1; T(9): 0.0	44.3303	0.828668	1		0.980326	1		0.961568	1		1.19348	1		1.15953	1		1.06076	1		1.3059	1		1.02906	1		18.92	1.05087	3	1857.97	-5.19876	0	1.14914	0.181531	0.279927
aNPsLTELcLR	1	1	1	P10775	RNH1	Ribonuclease inhibitor	N-Term(iTRAQ8plex); S4(Phospho); C9(Carbamidomethyl)	0.99999	S(4): 100.0; T(6): 0.0	181.339	1.01962	1		0.958982	1		1.02095	1		1.00823	1		1.08472	1		1.19472	1		1.16096	1		1.16518	1		25.43	0.209515	2	1657.82	-3.23105	0	1.14916	0.0016503	0.00616113
scIPQIsEMQkEESsLLQLSk	5	3	1	F1S0P1	RGS22	Regulator of G-protein signaling 22	N-Term(iTRAQ8plex); C2(Carbamidomethyl); S7(Phospho); K11(iTRAQ8plex); S15(Phospho); K21(iTRAQ8plex)	0.484871	S(1): 0.0; S(7): 97.0; S(14): 51.5; S(15): 51.5; S(20): 0.0	126.693	0.765622	2	11.5281	1.01482	2	1.85721	1.0051	2	1.94426	1.1725	2	6.26453	1.11295	2	16.1281	1.06719	2	2.14231	1.16393	2	7.996	1.21531	2	14.0051	19.23	2.13007	4	3507.75	-3.60218	1	1.15193	0.145145	0.229812
sETGtPQGQGsQk	6	1	1	F1RQ56	TSBP1	Testis expressed basic protein 1	N-Term(iTRAQ8plex); T5(Phospho); S11(Phospho); K13(iTRAQ8plex)	0.999199	S(1): 0.0; T(3): 0.1; T(5): 99.9; S(11): 100.0	208.004	1.02466	5	14.4033	0.964529	5	11.8145	1.02809	5	3.36512	1.04157	5	1.49694	1.24598	5	3.61482	1.15555	5	13.2331	1.15412	5	11.0569	1.13028	5	17.8785	41.64	0.00410265	3	2072.94	-3.11539	0	1.1545	0.00221246	0.00776917
tYNTNAQVPDSAGtATAYLcGVk	6	2	1	Q8HYZ6	ALPL	Alkaline phosphatase	N-Term(iTRAQ8plex); T14(Phospho); C20(Carbamidomethyl); K23(iTRAQ8plex)	0.030164	T(1): 0.0; Y(2): 0.0; T(4): 0.0; S(11): 3.0; T(14): 3.0; T(16): 93.9; Y(18): 0.1	213.486	1.03327	3	2.19488	0.956999	3	1.5406	1.06827	3	6.57434	0.922931	3	1.18546	1.10775	3	2.99651	1.1941	3	25.6137	1.33431	3	1.91277	0.962365	3	7.67308	49.2	0.00194286	3	3090.5	-0.458922	0	1.15498	0.118904	0.194636
mLDTIVPsLPDLGR	7	1	1	F1STS5	CCDC81	Coiled-coil domain-containing protein 81	N-Term(iTRAQ8plex); S8(Phospho)	1	T(4): 0.0; S(8): 100.0	226.246	1.1579	6	5.84361	0.989939	6	4.62959	0.992383	6	9.02255	0.913808	7	23.3287	1.19509	7	21.8934	1.10827	6	3.94528	1.08239	7	18.2547	1.30047	6	9.72189	35.99	0.0222689	2	1911	0.593351	0	1.15594	0.0683648	0.122872
sTGAVEFFEEGGk	6	1	1	F1SU68	CFAP70	Cilia and flagella associated protein 70	N-Term(iTRAQ8plex); S1(Phospho); K13(iTRAQ8plex)	0.979281	S(1): 97.9; T(2): 2.1	235.759	0.957903	6	11.7236	1.03002	6	8.18148	0.985746	6	7.84443	1.00981	6	10.0986	1.21081	6	10.7217	1.10962	6	14.203	1.14533	6	7.10261	1.14565	6	6.22291	42.85	0.00404923	3	2046	-4.10588	0	1.15763	0.000972487	0.00397972
aAtPPAtDDSAk	25	1	1	F1SJU0	EFCAB6	EF-hand calcium-binding domain-containing protein 6	N-Term(iTRAQ8plex); T3(Phospho); T7(Phospho); K12(iTRAQ8plex)	1	T(3): 100.0; T(7): 100.0; S(10): 0.0	376.178	0.941396	24	6.0047	1.02961	24	7.22042	1.04074	24	9.90006	1.00824	24	8.45422	1.13405	24	30.7726	1.18192	24	19.5822	1.12058	24	23.7884	1.23255	24	11.996	61.59	3.75837e-05	3	1912.89	-2.89816	0	1.16147	0.0029917	0.0099164
gVVDSEDLPLNIsR	2	10	2	O02705	HSP90AA1	Heat shock protein HSP 90-alpha	N-Term(iTRAQ8plex); S13(Phospho)	1	S(5): 0.0; S(13): 100.0	198.21	0.955011	1		0.865976	1		1.15028	1		1.04104	1		1.11277	1		1.24905	1		1.1074	1		1.19557	1		24.66	0.253065	2	1897.95	-5.46022	0	1.16262	0.0577529	0.105402
sLsRNssQTPPVPGAR	8	1	1	A0A286ZJB1	St6galnac2	Alpha-N-acetylgalactosaminide alpha-2,6-sialyltransferase 2	N-Term(iTRAQ8plex); S3(Phospho); S6(Phospho); S7(Phospho)	0.957766	S(1): 4.0; S(3): 96.0; S(6): 100.0; S(7): 99.8; T(9): 0.2	141.35	1.00393	5	10.7545	1.00226	5	10.9124	1.07547	5	8.33956	0.938694	5	4.25287	1.13764	5	3.41514	1.11349	5	5.9629	1.1794	5	10.4622	1.24781	5	3.99162	11.02	4.18664	3	2197.97	-0.513858	1	1.16366	0.00669303	0.0188896
lNsNSsEENLYk	2	1	1	A0A287AN77	TEX43	Testis-expressed protein 43	N-Term(iTRAQ8plex); S3(Phospho); S6(Phospho); K12(iTRAQ8plex)	0.00127498	S(3): 100.0; S(5): 99.9; S(6): 0.1; Y(11): 0.0	112.607	1.01064	1		0.933938	1		1.03225	1		1.02992	1		1.18663	1		1.17874	1		1.13882	1		1.15914	1		15.87	1.6034	3	2165.99	-1.92469	0	1.16387	0.000658506	0.00288333
nPNHQELAVsA	6	1	1	A0A286ZNM0	SAXO1	Stabilizer of axonemal microtubules 1	N-Term(iTRAQ8plex); S10(Phospho)	1	S(10): 100.0	273.539	0.978475	6	5.59221	1.01873	6	10.202	1.07884	6	2.18465	0.922393	6	9.36755	1.14295	6	7.21175	1.14992	6	10.8551	1.15444	6	9.28118	1.21424	6	9.15435	61.83	3.18559e-05	2	1563.74	-1.88403	0	1.16584	0.00411277	0.0125028
lGSAsssHGSIQESQk	1	4	1	A0A287A4F5	CAMK4	Calcium/calmodulin-dependent protein kinase type IV	N-Term(iTRAQ8plex); S5(Phospho); S6(Phospho); S7(Phospho); K16(iTRAQ8plex)	0.859488	S(3): 7.0; S(5): 93.4; S(6): 99.0; S(7): 93.4; S(10): 7.0; S(14): 0.0	89.4266	1.09455	1		1.08282	1		0.962804	1		0.877941	1		1.09132	1		1.09468	1		1.20844	1		1.29516	1		9.65	6.5957	3	2451.07	-3.18623	0	1.16712	0.0566785	0.103976
qAVsPAk	2	2	1	F1STS5	CCDC81	Coiled-coil domain-containing protein 81	N-Term(iTRAQ8plex); S4(Phospho); K7(iTRAQ8plex)	1	S(4): 100.0	133.713	0.871791	2	3.28092	1.1348	2	8.74689	0.901546	2	2.53023	1.05882	2	4.90568	1.19058	2	11.1319	1.16226	2	0.737382	1.25279	2	1.8387	1.03385	2	5.04471	6.73	11.6354	3	1388.77	-2.34352	0	1.16953	0.0744489	0.132464
iWsPEATTAELIR	1	2	1	A0A287B3F1	ANKEF1	Ankyrin repeat and EF-hand domain containing 1	N-Term(iTRAQ8plex); S3(Phospho)	0.999991	S(3): 100.0; T(7): 0.0; T(8): 0.0	136.689	1.16867	1		0.867365	1		1.08286	1		0.921942	1		0.981124	1		1.49488	1		1.18841	1		1.06638	1		18.28	1.24967	2	1870.96	1.53125	0	1.17075	0.240285	0.352153
nLIELEGkksQIsTLAVDPTASR	1	2	1	F1SNC1	SPEF2	Sperm flagellar protein 2	N-Term(iTRAQ8plex); K8(iTRAQ8plex); K9(iTRAQ8plex); S10(Phospho); S13(Phospho)	0.899915	S(10): 95.0; S(13): 95.0; T(14): 10.0; T(20): 0.0; S(22): 0.0	133.697	1.04205	1		0.989951	1		1.00392	1		0.974715	1		1.35466	1		1.10353	1		1.23837	1		1.01728	1		16.03	3.12323	4	3542.9	-0.608385	2	1.17533	0.0592024	0.107678
sEsPEPGYVVTGSGLLLPVLLPR	9	4	1	A0A286ZNG4	ALS2	Alsin	N-Term(iTRAQ8plex); S3(Phospho)	0.964159	S(1): 3.6; S(3): 96.4; Y(8): 0.0; T(11): 0.0; S(13): 0.0	118.697	1.60672	3	39.4578	0.747268	1		1.6081	3	46.9561	1.04473	2	33.3406	1.23804	1		1.67675	2	40.9428	1.28364	2	54.6495	1.71518	1		23.31	0.574924	3	2764.49	1.12622	0	1.18111	0.396928	0.520754
gPsGLGFNIVGGTDQQYVSNDSGIFVSR	1	1	1	F1S4A6	SYNJ2BP	Synaptojanin-2-binding protein	N-Term(iTRAQ8plex); S3(Phospho)	0.856332	S(3): 85.6; T(13): 4.8; Y(17): 4.8; S(19): 4.8; S(22): 0.0; S(27): 0.0	83.3373	1.01761	1		0.985353	1		1.15412	1		0.873092	1		1.21346	1		1.20839	1		1.09575	1		1.2585	1		15.77	4.82689	3	3255.59	7.05007	0	1.18509	0.0326067	0.0657074
dDSsVESYVEADGATk	12	2	1	F1SBB1	CABYR-1	Calcium-binding tyrosine phosphorylation-regulated protein variant 1	N-Term(iTRAQ8plex); S4(Phospho); K16(iTRAQ8plex)	0.978795	S(3): 2.1; S(4): 97.9; S(7): 0.0; Y(8): 0.0; T(15): 0.0	236.595	0.965387	7	6.70993	0.956001	7	6.0627	1.07958	7	13.0292	0.996874	7	4.87329	1.24173	7	8.49757	1.1638	7	13.0912	1.24242	7	16.8272	1.09371	7	8.82303	29.12	0.0988878	3	2361.09	-0.774718	0	1.18605	0.00641037	0.01814
ePPtTDESNGDLSQR	4	5	1	A0A286ZKT4	ALMS1	Alstrom syndrome protein 1	N-Term(iTRAQ8plex); T4(Phospho)	0.499573	T(4): 50.0; T(5): 50.0; S(8): 0.1; S(13): 0.0	86.6145	0.946002	2	6.00394	1.06991	2	8.53283	1.05234	2	2.60177	0.930939	2	11.8624	1.25229	2	28.7533	1.20319	2	11.0858	1.13249	2	2.71621	1.15853	2	12.7982	8.44	6.27298	3	2029.9	-1.29034	0	1.18686	0.00561575	0.0164153
lSAQPsPLtmPLDSRPSTPPEVQLPAASR	34	2	1	F1SCU0	NT5C1B	Cytosolic 5'-nucleotidase 1B	N-Term(iTRAQ8plex); S6(Phospho); T9(Phospho); M10(Oxidation)	0.9908	S(2): 0.6; S(6): 99.2; T(9): 99.8; S(14): 0.2; S(17): 0.2; T(18): 0.0; S(28): 0.0	143.809	1.00605	25	11.6238	0.987848	25	8.93262	1.0015	25	13.0887	0.992143	25	9.45599	1.15935	25	12.9888	1.21091	25	17.0455	1.13093	25	27.6484	1.23721	25	13.7306	17.16	3.4433	3	3523.73	1.65609	0	1.1883	0.000256831	0.00139423
eSQATAPTPVGEAVsR	13	17	1	B5L0Y7	CAST	Calpastatin	N-Term(iTRAQ8plex); S15(Phospho)	1	S(2): 0.0; T(5): 0.0; T(8): 0.0; S(15): 100.0	294.345	1.03112	12	10.4098	0.967321	12	6.59787	1.07481	12	10.1016	0.937055	12	11.2306	1.23488	12	13.8666	1.11274	12	16.9647	1.20261	12	15.931	1.22082	12	12.8218	56.45	0.000177888	2	1983.97	-0.625647	0	1.1897	0.00374334	0.0116801
nFFAQHQESDSkLFEGESENEQNs	2	1	1	F1SPB5	MAATS1	MYCBP-associated, testis expressed 1	N-Term(iTRAQ8plex); K12(iTRAQ8plex); S24(Phospho)	0.852365	S(9): 4.9; S(11): 4.9; S(18): 4.9; S(24): 85.2	73.6313	0.925972	2	2.02412	0.947847	2	5.19803	0.976119	2	4.93205	1.12962	2	9.08905	1.03371	2	1.97927	1.17411	2	3.50663	1.23948	2	3.23589	1.29219	2	4.26583	12.8	6.59683	3	3489.58	2.66339	1	1.19096	0.0394068	0.0767928
eEsSLLQLSk	6	3	1	F1S0P1	RGS22	Regulator of G-protein signaling 22	N-Term(iTRAQ8plex); S3(Phospho); K10(iTRAQ8plex)	0.5	S(3): 50.0; S(4): 50.0; S(9): 0.0	100.535	1.05309	3	6.89474	0.965557	3	1.57513	0.890529	3	5.17194	1.00548	3	6.00631	1.2545	3	0.475865	1.12867	3	8.70657	1.22657	3	0.738435	1.05501	3	22.0515	28.56	0.113264	3	1821.97	-5.11146	0	1.19161	0.0169876	0.0396377
rAEsLLR	3	1	1	F1RQ56	TSBP1	Testis expressed basic protein 1	N-Term(iTRAQ8plex); S4(Phospho)	1	S(4): 100.0	149.95	0.987002	3	23.5737	1.02217	3	11.2697	1.02071	3	6.10486	0.931393	3	11.4593	1.16116	3	42.276	0.974347	3	54.555	1.32731	3	23.9375	1.25824	3	40.6922	21.96	0.268091	3	1228.67	-2.0345	1	1.1918	0.0541358	0.100524
vALLAcAFGPARPIAPATALLsSPADLTELPk	3	1	1	F1SSP4	CCT8L2	Chaperonin-containing TCP1, subunit 8 (theta)-like 1	N-Term(iTRAQ8plex); C6(Carbamidomethyl); S22(Phospho); K32(iTRAQ8plex)	0.330936	T(18): 0.7; S(22): 33.1; S(23): 33.1; T(28): 33.1	106.777	0.750551	1		1.07883	1		1.07835	1		1.06551	1		1.34865	1		1.29429	1		1.24023	1		0.854571	1		12.68	4.16232	4	3920.14	-4.32644	0	1.19241	0.216344	0.322395
iEALPsDIsIDEGk	4	2	1	A0A286ZIE2	TTN	Titin	N-Term(iTRAQ8plex); S6(Phospho); S9(Phospho); K14(iTRAQ8plex)	1	S(6): 100.0; S(9): 100.0	108.522	0.992175	4	9.91879	1.01494	4	6.21514	1.03784	4	12.7359	0.943091	4	2.46754	1.10814	4	16.2977	1.3125	4	10.7614	1.12164	4	16.8473	1.21462	4	4.74002	17.89	1.61986	3	2255.1	-4.63952	0	1.19279	0.00976231	0.0257744
aPsPAPEAPIQSDmRPAPPATR	3	1	1	I3LE65	ATP6V1FNB	Protein ATP6V1FNB	N-Term(iTRAQ8plex); S3(Phospho); M14(Oxidation)	0.999998	S(3): 100.0; S(12): 0.0; T(21): 0.0	133.419	1.03686	3	6.80341	0.974084	3	8.36094	0.950713	3	0.914608	0.968003	3	8.8991	1.18603	3	5.71403	1.03303	3	10.9118	1.17659	3	6.49126	1.29403	3	14.093	21.92	0.822319	3	2657.3	-1.4899	0	1.19341	0.0154725	0.0368294
sLSTsGEsLYHVLGLDk	21	2	1	A0A287BSA0	DNAJC5B	DnaJ homolog subfamily C member 5	N-Term(iTRAQ8plex); S5(Phospho); S8(Phospho); K17(iTRAQ8plex)	0.970363	S(1): 0.0; S(3): 0.1; T(4): 2.9; S(5): 97.0; S(8): 100.0; Y(10): 0.0	266.633	0.941025	7	7.26646	0.974893	7	8.38908	0.907172	7	2.89489	1.15282	7	10.7832	1.13758	7	13.3631	1.10971	7	6.86698	1.22942	7	6.84974	1.27106	7	17.6445	40.57	0.0106599	3	2574.27	-1.31058	0	1.19413	0.027419	0.057542
aSTPPAAPPSGSQDLEPSSGLVtDAIADSESEDDEDLDVPIPSR	42	1	1	C1PIG4	PRKAR2A	cAMP-dependent protein kinase regulatory subunit type II alpha	N-Term(iTRAQ8plex); T23(Phospho)	0.142855	S(2): 0.0; T(3): 0.0; S(10): 14.3; S(12): 14.3; S(18): 14.3; S(19): 14.3; T(23): 14.3; S(29): 14.3; S(31): 14.3; S(43): 0.0	121.739	1.04377	4	26.7997	1.30708	6	27.6943	1.06433	4	37.9334	1.09563	5	5.40115	1.52171	6	44.4542	1.24773	5	51.885	1.35834	5	26.4828	1.26519	6	29.4224	32.58	0.104481	4	4819.23	3.13763	0	1.19557	0.0449086	0.0859403
gMVALQVLsQTsVR	58	2	1	F1SBB1	CABYR-1	Calcium-binding tyrosine phosphorylation-regulated protein variant 1	N-Term(iTRAQ8plex); S9(Phospho); S12(Phospho)	0.975911	S(9): 97.7; T(11): 2.4; S(12): 99.9	284.55	1.01526	24	10.7811	1.02416	24	9.50149	0.980719	24	13.3937	0.990425	24	10.5031	1.14155	24	24.1828	1.24516	24	17.6374	1.21018	24	25.8855	1.19894	24	19.0144	49.51	0.000887155	3	1952.95	-1.76355	0	1.1958	0.000172457	0.00104854
kATEsTDAEsVDAk	4	1	1	F1S1R1	CYLC1	Cylicin 1	N-Term(iTRAQ8plex); K1(iTRAQ8plex); S5(Phospho); S10(Phospho); K14(iTRAQ8plex)	0.965765	T(3): 0.1; S(5): 96.6; T(6): 3.3; S(10): 100.0	211.107	0.948959	3	6.03623	1.00027	3	3.1911	1.02688	3	12.9528	1.00431	3	2.52954	1.26109	3	2.46438	1.22359	3	9.4298	1.13991	3	14.5917	1.13573	3	5.86911	39.4	0.0117399	3	2524.22	-4.12955	1	1.19593	0.00146548	0.0056089
asTTEIQsELSSMk	29	1	1	D5K8A9	SPACA1	Sperm acrosome membrane-associated protein 1	N-Term(iTRAQ8plex); S2(Phospho); S8(Phospho); K14(iTRAQ8plex)	0.999555	S(2): 100.0; T(3): 0.0; T(4): 0.0; S(8): 100.0; S(11): 0.0; S(12): 0.0	335.949	1.00393	17	8.53719	0.987861	17	6.38348	0.977369	17	5.33816	1.03024	17	9.2395	1.2067	17	27.2698	1.20903	17	21.1844	1.15877	17	23.5344	1.20987	17	14.7619	44.66	0.00288973	3	2280.06	-1.93891	0	1.19627	2.50638e-05	0.000272121
eAIsNNsDSEAPQk	11	1	1	F1STB1	FAM221B	Family with sequence similarity 221 member B	N-Term(iTRAQ8plex); S4(Phospho); S7(Phospho); K14(iTRAQ8plex)	0.966707	S(4): 100.0; S(7): 96.7; S(9): 3.3	191.168	1.06769	6	2.52281	1.06574	6	6.60819	1.01306	6	3.91241	0.893219	6	8.48056	1.34407	6	13.7083	1.10196	6	12.632	1.16802	6	9.06871	1.22645	6	5.32128	33.52	0.0256552	3	2258.01	-4.36152	0	1.19823	0.0225648	0.0500187
dQLAEMAAASQGNFEGNFEsLDLAELAk	13	1	1	Q864V5	FUNDC2	FUN14 domain-containing protein 2	N-Term(iTRAQ8plex); S20(Phospho); K28(iTRAQ8plex)	0.999772	S(10): 0.0; S(20): 100.0	272.756	1.00799	8	27.0826	1.02167	8	14.0924	1.03422	8	13.7598	1.08205	8	14.2271	1.1997	8	33.0091	1.27858	8	9.99533	1.29288	8	10.1772	1.19698	8	26.7021	45.52	0.0054215	4	3657.76	-1.10228	0	1.19832	0.000482007	0.0022998
fkGPGDTSNFDDYEEEEIRVsINEk	1	4	1	A0A287ACC3	PRKACA	cAMP-dependent protein kinase catalytic subunit alpha	N-Term(iTRAQ8plex); K2(iTRAQ8plex); S21(Phospho); K25(iTRAQ8plex)	1	T(7): 0.0; S(8): 0.0; Y(13): 0.0; S(21): 100.0	202.314	1.13751	1		0.781821	1		0.904559	1		1.1783	1		1.24216	1		1.23511	1		1.04044	1		1.27917	1		16.38	4.72371	5	3910.9	-4.79729	2	1.19857	0.117731	0.193609
hSWVNLsRVPtPR	16	1	1	F1SAN2	CCDC105	Coiled-coil domain-containing protein 105	N-Term(iTRAQ8plex); S7(Phospho); T11(Phospho)	0.5	S(2): 50.0; S(7): 50.0; T(11): 100.0	176.933	0.97313	16	10.5101	0.978903	16	7.6831	1.01605	16	15.4073	1.01752	16	6.28183	1.22317	16	9.51576	1.21577	16	12.0787	1.23234	16	8.07579	1.11071	16	11.3382	12.22	4.80433	3	2012.97	-1.36551	1	1.19981	0.000653205	0.00288386
aSENLTTSkPGssQAINVNENk	3	1	1	A0A287BJP9	SPATA31D1	spermatogenesis-associated protein 31D1-like	N-Term(iTRAQ8plex); K9(iTRAQ8plex); S12(Phospho); S13(Phospho); K22(iTRAQ8plex)	0.32146	S(2): 0.0; T(6): 0.0; T(7): 3.5; S(8): 64.4; S(12): 66.0; S(13): 66.0	144.132	1.03748	1		0.990345	1		0.942001	1		1.02998	1		1.11512	1		1.2286	1		1.26361	1		1.20027	1		33.15	0.0829871	4	3361.66	-7.03886	0	1.20195	0.00193655	0.00698471
eSSsEkEVVNLsPGSMk	4	2	1	A0A287ASA0	SAMD15	sterile alpha motif domain-containing protein 15	N-Term(iTRAQ8plex); S4(Phospho); K6(iTRAQ8plex); S12(Phospho); K17(iTRAQ8plex)	0.0478645	S(2): 90.4; S(3): 4.8; S(4): 4.8; S(12): 100.0; S(15): 0.0	139.475	1.05488	2	7.73859	1.06839	2	3.72793	0.921246	2	3.1913	0.95654	2	5.5717	1.21349	2	2.7671	1.18749	2	14.2901	1.21739	2	5.84547	1.19083	2	9.35776	16.18	3.41484	4	2880.42	0.57284	1	1.20198	0.00158576	0.00598314
fVQLESAkDDsSVESYVEADGATk	56	2	1	F1SBB1	CABYR-1	Calcium-binding tyrosine phosphorylation-regulated protein variant 1	N-Term(iTRAQ8plex); K8(iTRAQ8plex); S11(Phospho); K24(iTRAQ8plex)	0.499815	S(6): 0.0; S(11): 50.0; S(12): 50.0; S(15): 0.0; Y(16): 0.0; T(23): 0.0	240.197	0.899476	19	13.3953	1.03758	19	6.6202	0.962069	19	5.99785	1.06145	19	5.97458	1.17721	19	18.9635	1.2077	19	11.4713	1.19868	19	22.8768	1.17898	19	13.0229	20.02	1.77232	4	3567.77	-4.41152	1	1.20249	0.00178748	0.00660375
sGEATI	4	8	1	Q1HL06	PFKM	Muscle 6-phosphofructokinase	N-Term(iTRAQ8plex); S1(Phospho)	1	S(1): 100.0; T(5): 0.0	145.884	1.12923	4	12.3285	0.898208	4	5.58733	1.11194	4	7.33732	0.860358	4	17.916	1.16939	4	19.0316	1.1618	4	18.332	1.24631	4	6.85391	1.23435	4	25.2708	32.35	0.0106234	2	961.452	-3.09704	0	1.20304	0.0327081	0.0657872
vIGsGcNLDSAR	5	16	1	D4N875	LDHB	L-lactate dehydrogenase	N-Term(iTRAQ8plex); S4(Phospho); C6(Carbamidomethyl)	1	S(4): 100.0; S(10): 0.0	161.698	1.04443	5	6.3471	1.03635	5	7.38367	0.969199	5	7.47201	0.959818	5	2.57561	1.27184	5	9.37419	1.22227	5	14.4048	1.27882	5	13.1483	1.05313	5	16.3699	28.46	0.0606596	2	1632.77	-0.503811	0	1.20357	0.011718	0.0293363
nSsQTPPVPGAR	36	1	1	A0A286ZJB1	St6galnac2	Alpha-N-acetylgalactosaminide alpha-2,6-sialyltransferase 2	N-Term(iTRAQ8plex); S3(Phospho)	0.999622	S(2): 0.0; S(3): 100.0; T(5): 0.0	232.763	1.01018	25	4.34435	0.982919	25	5.89367	1.02319	25	7.36806	0.995002	25	5.91297	1.20117	25	12.598	1.19349	25	11.5432	1.1708	25	9.56393	1.27656	25	12.0321	23.21	0.254762	2	1594.78	-2.90246	0	1.20709	0.000149723	0.000937088
tPEPVEGR	4	4	1	A0A287ASX5	RSPH3	Radial spoke head protein 3	N-Term(iTRAQ8plex); T1(Phospho)	1	T(1): 100.0	180.165	1.02643	4	8.52428	0.973241	4	8.58605	1.03972	4	3.76014	0.989058	4	3.78704	1.22865	4	3.49852	1.27245	4	3.54725	1.22024	4	4.1334	1.14703	4	8.8289	23.61	0.105394	2	1268.62	-2.51616	0	1.2085	0.000448146	0.00220754
lDLPIGDsASNLLFk	12	1	1	F1SQS3	CTPS1	centrosome and spindle pole-associated protein 1	N-Term(iTRAQ8plex); S8(Phospho); K15(iTRAQ8plex)	0.978895	S(8): 97.9; S(10): 2.1	154.634	1.2129	6	15.7398	0.842446	6	6.2987	1.01577	6	5.41452	0.990088	6	5.28444	1.12104	6	25.1772	1.34131	6	16.0051	1.2635	6	12.1278	1.18812	6	17.8926	27.34	0.195203	3	2291.25	-1.75537	0	1.20998	0.0551394	0.10221
sGGGGGSSGAGGGPScGTGSsR	5	1	1	A0A286ZQI6	SPCS2	Signal peptidase complex subunit 2	N-Term(iTRAQ8plex); C16(Carbamidomethyl); S21(Phospho)	0.493864	S(1): 0.0; S(7): 0.0; S(8): 0.0; S(15): 0.0; T(18): 1.2; S(20): 49.4; S(21): 49.4	305.71	0.935795	3	6.8894	0.64345	3	20.4399	1.00035	3	10.9887	0.968007	3	81.5371	1.08247	3	19.987	1.18174	3	29.313	0.928298	3	13.2497	1.10393	3	7.46838	64.98	9.05409e-06	3	2137.88	-3.41896	0	1.21108	0.104263	0.176089
dIEDLPQPEAVkSAEEVcsLGPsPGALGPk	6	1	1	A0A287BFF6	LOC110259862	Uncharacterized protein	N-Term(iTRAQ8plex); K12(iTRAQ8plex); C18(Carbamidomethyl); S19(Phospho); S23(Phospho); K30(iTRAQ8plex)	0.333333	S(13): 66.7; S(19): 66.7; S(23): 66.7	105.52	0.791669	2	15.0486	1.06162	2	25.1912	1.03319	2	1.10811	1.04395	2	33.0832	1.28245	2	18.2262	1.23995	2	1.96546	1.06671	2	3.06174	1.17136	2	6.54475	15.71	4.85913	5	4163.08	-0.474587	1	1.21118	0.039901	0.0776136
qIPVLQtNsGPSLTGLTTIAAHLVk	79	1	1	A0A286ZWJ2	EEF1E1	Eukaryotic translation elongation factor 1 epsilon-1	N-Term(iTRAQ8plex); T7(Phospho); S9(Phospho); K25(iTRAQ8plex)	0.472805	T(7): 97.1; S(9): 50.0; S(12): 50.0; T(14): 2.9; T(17): 0.0; T(18): 0.0	152.12	0.996345	9	19.3257	1.06164	9	11.2816	0.858799	9	12.2906	0.953215	9	27.5256	0.997059	9	48.144	1.37616	9	57.097	1.06362	9	17.7571	1.25181	9	44.477	59.6	0.000132619	3	3327.79	-0.0970249	0	1.21154	0.0785698	0.138179
lkDASSQSLSHSNFSssTNELSEADSk	1	1	1	A0A287BJP9	SPATA31D1	spermatogenesis-associated protein 31D1-like	N-Term(iTRAQ8plex); K2(iTRAQ8plex); S16(Phospho); S17(Phospho); K27(iTRAQ8plex)	0.141873	S(5): 3.9; S(6): 3.9; S(8): 3.9; S(10): 3.9; S(12): 3.9; S(15): 45.0; S(16): 45.0; S(17): 45.0; T(18): 45.0; S(22): 0.1; S(26): 0.0	101.382	0.956218	1		0.929555	1		0.98639	1		1.11694	1		1.27989	1		1.28355	1		1.21982	1		1.05028	1		22.95	0.91233	4	3928.85	-3.56956	1	1.21169	0.0218339	0.048601
aAsIsPSLHsNQ	6	1	1	A0A286ZW53	LOC110260932	Uncharacterized protein	N-Term(iTRAQ8plex); S3(Phospho); S5(Phospho); S10(Phospho)	0.499733	S(3): 99.9; S(5): 50.0; S(7): 50.0; S(10): 100.0	116.761	1.0042	4	12.2051	0.97873	4	12.0694	0.971645	4	2.05955	1.04304	4	2.54308	1.18691	4	8.94006	1.29231	4	14.3638	1.12262	4	7.54426	1.24333	4	3.48044	33.79	0.00501396	2	1755.7	-1.82262	0	1.21202	0.001828	0.00666093
eAsSEELk	7	1	1	F1RIJ5	DNAJC11	DnaJ homolog subfamily C member 11	N-Term(iTRAQ8plex); S3(Phospho); K8(iTRAQ8plex)	0.5	S(3): 50.0; S(4): 50.0	219.837	0.961196	7	9.5481	1.07292	7	5.07439	0.952314	7	7.06684	1.0197	7	6.71222	1.24651	7	17.2353	1.25896	7	10.5092	1.23298	7	9.8297	1.12185	7	13.9431	26.45	0.134293	3	1580.8	-4.49253	0	1.21322	0.00231877	0.00803638
vFPDPDTPPLtIFSSNDDIVLVQALELADEAR	3	2	1	A0A287AKB2	YOD1	Ubiquitin thioesterase OTU1	N-Term(iTRAQ8plex); T11(Phospho)	0.328474	T(7): 1.5; T(11): 32.8; S(14): 32.8; S(15): 32.8	92.054				1.43499	1					2.24292	1		1.55949	1					2.91616	1					16.94	3.94388	4	3881.93	-3.3755	0	1.2169	0.663584	0.743997
vsSRDQLAEMAAASQGNFEGNFESLDLAELAk	64	1	1	Q864V5	FUNDC2	FUN14 domain-containing protein 2	N-Term(iTRAQ8plex); S2(Phospho); K32(iTRAQ8plex)	0.5	S(2): 50.0; S(3): 50.0; S(14): 0.0; S(24): 0.0	423.577	0.991446	27	13.3304	1.01352	27	8.22952	0.988827	27	11.9116	1.00125	27	8.6836	1.21565	27	9.96395	1.25765	27	15.9197	1.19047	27	15.0097	1.21527	27	13.815	51.1	0.00143412	4	4086.99	-2.23055	1	1.22127	6.19156e-06	0.000113583
asTTEIQSELSSmk	33	1	1	D5K8A9	SPACA1	Sperm acrosome membrane-associated protein 1	N-Term(iTRAQ8plex); S2(Phospho); M13(Oxidation); K14(iTRAQ8plex)	0.985329	S(2): 98.5; T(3): 1.4; T(4): 0.0; S(8): 0.0; S(11): 0.0; S(12): 0.0	266.488	1.01604	18	8.19371	1.00011	18	6.36142	1.00447	18	5.85735	1.0008	18	6.34089	1.21422	18	49.4888	1.31745	18	38.2852	1.14397	18	43.1573	1.23977	18	31.5605	32.5	0.0613796	3	2216.09	-4.37231	0	1.22231	0.000805718	0.00341547
nSSVAMGAsLSSSEYSLk	2	3	1	A0A287BK42	CUTC	copper homeostasis protein cutC homolog	N-Term(iTRAQ8plex); S9(Phospho); K18(iTRAQ8plex)	0.995998	S(2): 0.0; S(3): 0.0; S(9): 99.6; S(11): 0.0; S(12): 0.0; S(13): 0.0; Y(15): 0.2; S(16): 0.2	140.773	1.06877	2	0.869331	0.900869	2	7.15812	1.05824	2	1.87231	0.990789	2	3.75023	1.25552	2	6.02182	1.25242	2	0.0257779	1.10728	2	3.13863	1.29749	2	6.18676	8.14	19.2288	3	2506.22	-7.86675	0	1.22247	0.00766166	0.0209026
fFVAVPGQVISPQSGSsGTDLTADk	26	8	1	A0A287AJ44	SPAG9	Sperm associated antigen 9	N-Term(iTRAQ8plex); S17(Phospho); K25(iTRAQ8plex)	0.891416	S(11): 2.7; S(14): 2.7; S(16): 2.7; S(17): 89.1; T(19): 2.7; T(22): 0.0	223.416	1.003	9	8.04815	0.950235	9	6.62687	1.07179	9	8.05714	0.899491	9	11.8228	1.16623	9	13.3357	1.18839	9	22.6936	1.23495	9	21.234	1.2099	9	22.382	45.07	0.0049134	3	3196.63	-3.57182	0	1.22295	0.00150082	0.0057031
fLQsPNMsPQPQGAEk	2	1	1	F1RR24	SPATA32	Spermatogenesis-associated protein 32	N-Term(iTRAQ8plex); S4(Phospho); S8(Phospho); K16(iTRAQ8plex)	1	S(4): 100.0; S(8): 100.0	153.1	1.10956	2	7.42974	1.118	2	0.130883	0.955904	2	8.32558	0.835588	2	0.231802	1.18712	2	4.68982	1.28637	2	18.5265	1.31636	2	18.7142	1.13154	2	11.8375	20.67	0.878464	3	2527.19	0.0107243	0	1.22451	0.0304963	0.0621609
eksQTSVEDTPALk	2	1	1	F1S7B1	SPA17	Sperm surface protein Sp17	N-Term(iTRAQ8plex); K2(iTRAQ8plex); S3(Phospho); K14(iTRAQ8plex)	0.966936	S(3): 96.7; T(5): 1.7; S(6): 1.7; T(10): 0.0	140.289	1.02794	2	2.47366	1.00853	2	6.00978	1.06246	2	8.68168	0.916626	2	4.39936	1.29892	2	15.9773	1.16549	2	8.87715	1.28386	2	3.83582	1.18409	2	20.687	15.27	3.47239	3	2525.36	-2.23037	1	1.22831	0.00252861	0.00865093
lLLQVQASsk	20	1	1	F1RRA6	SLC25A31	Solute carrier family 25 member 31	N-Term(iTRAQ8plex); S9(Phospho); K10(iTRAQ8plex)	0.999657	S(8): 0.0; S(9): 100.0	198.747	0.947734	10	7.75504	1.04827	10	14.2783	1.00435	10	11.0421	1.00707	10	8.1555	1.28116	10	12.0774	1.14143	10	9.12773	1.20465	10	10.4412	1.29658	10	12.3774	40.38	0.00692205	3	1775.02	-3.32951	0	1.22867	0.00148322	0.00565646
sVsDNDIR	11	4	1	A0A286ZSB5	VCP	Transitional endoplasmic reticulum ATPase	N-Term(iTRAQ8plex); S3(Phospho)	0.999997	S(1): 0.0; S(3): 100.0	191.353	1.02878	11	5.85366	1.00024	11	5.3684	0.988622	11	3.61667	1.02653	11	4.58604	1.23785	11	9.96406	1.23627	11	8.80147	1.31454	11	8.08409	1.18336	11	9.15584	40.28	0.00321115	2	1289.6	-2.54086	0	1.22943	0.000194231	0.00114178
gVLFGVPGAFTPGcsk	17	2	1	F1RQP0	PRDX5	Peroxiredoxin 5	N-Term(iTRAQ8plex); C14(Carbamidomethyl); S15(Phospho); K16(iTRAQ8plex)	1	T(11): 0.0; S(15): 100.0	300.375	1.01608	14	10.2265	1.01717	14	6.66981	0.978321	14	5.18549	1.00898	14	8.64769	1.14586	14	22.0766	1.27206	14	24.4368	1.20965	14	15.0694	1.31847	14	21.5197	51.51	0.000777302	3	2282.18	-4.52844	0	1.23019	0.000975121	0.00397521
vRsPSEsPQQGSGQQR	1	2	1	P19757	PRM2	Protamine-2	N-Term(iTRAQ8plex); S3(Phospho); S7(Phospho)	0.979912	S(3): 100.0; S(5): 2.0; S(7): 98.0; S(12): 0.0	208.831	1.42198	1		0.855057	1		1.0803	1		0.729136	1		1.04145	1		1.36332	1		1.13986	1		1.48265	1		16.33	1.29325	3	2191.98	-1.32179	1	1.23022	0.244804	0.35681
cEEEAsTPkPR	2	2	1	A5GFM8	C17H20orf85	Orthologue of H. sapiens chromosome 20 open reading frame 85	N-Term(iTRAQ8plex); C1(Carbamidomethyl); S6(Phospho); K9(iTRAQ8plex)	0.5	S(6): 50.0; T(7): 50.0	105.707	1.14854	1		0.86929	1		1.0323	1		0.978918	1		1.41124	1		1.29394	1		1.10784	1		1.15899	1		8.24	11.5626	3	1991.97	-2.31382	0	1.23404	0.0392305	0.0765894
fVQLESAkDDsSVEsYVEADGATk	72	2	1	F1SBB1	CABYR-1	Calcium-binding tyrosine phosphorylation-regulated protein variant 1	N-Term(iTRAQ8plex); K8(iTRAQ8plex); S11(Phospho); S15(Phospho); K24(iTRAQ8plex)	0.478234	S(6): 1.1; S(11): 50.0; S(12): 50.0; S(15): 96.7; Y(16): 2.2; T(23): 0.0	250.925	0.900499	15	13.7463	1.04835	15	9.85311	0.906939	15	11.0626	1.12946	15	9.0198	1.33478	15	17.9396	1.18673	15	12.9115	1.23445	15	13.9549	1.17548	15	15.8549	28.51	0.249867	4	3647.75	-1.44299	1	1.23742	0.0121391	0.0303193
ntNNPNAGDDQtAASGESLELPGIEPFk	3	2	1	A0A287A6W8	PKDREJ	Polycystin family receptor for egg jelly	N-Term(iTRAQ8plex); T2(Phospho); T12(Phospho); K28(iTRAQ8plex)	0.166667	T(2): 50.0; T(12): 50.0; S(15): 50.0; S(18): 50.0	36.8662	0.895709	1		0.982762	1		0.826879	1		1.2494	1		0.828935	1		1.44263	1		1.30634	1		1.31706	1		16.59	3.3221	3	3654.68	-1.32979	0	1.23774	0.201402	0.301395
lGLGIDEDDPTADDSsAAVTEEMPPLEGDDDTSR	7	3	1	O02705	HSP90AA1	Heat shock protein HSP 90-alpha	N-Term(iTRAQ8plex); S16(Phospho)	0.32891	T(11): 1.3; S(15): 32.9; S(16): 32.9; T(20): 32.9; T(32): 0.0; S(33): 0.0	192.106	0.984907	2	2.82231	0.909153	2	8.53385	1.07231	2	4.73306	1.03825	2	5.19488	1.05433	2	15.1737	1.26343	2	79.4456	1.5343	2	78.3448	1.10951	2	27.481	48.66	0.0015112	3	3917.71	3.79603	0	1.23896	0.0790445	0.138556
rHsGQDVHVVLk	1	2	1	A0A287AGR0	NSFL1C	NSFL1 cofactor p47	N-Term(iTRAQ8plex); S3(Phospho); K12(iTRAQ8plex)	1	S(3): 100.0	160.828	1.03091	1		1.0187	1		0.828001	1		1.10394	1		1.64576	1		1.01974	1		1.1289	1		1.13894	1		12.1	6.05805	4	2063.13	-1.44747	1	1.23905	0.16845	0.261651
dWEDDsDEDMSNFDR	3	1	1	F1SL99	PTGES3	Prostaglandin E synthase 3	N-Term(iTRAQ8plex); S6(Phospho)	0.999992	S(6): 100.0; S(11): 0.0	139.116	0.922911	3	3.69781	1.01031	3	2.66566	0.961323	3	6.32695	1.0357	3	7.97433	1.31413	3	5.69611	1.07934	3	16.7884	1.25666	3	22.5778	1.21977	3	11.4248	24.71	0.0326233	2	2259.83	-2.03985	0	1.23909	0.00569471	0.01651
qMPMEDSEcSSDDTsISPMSSTLLNPIk	13	1	1	I3LND4	FNDC8	Fibronectin type III domain-containing protein 8	N-Term(iTRAQ8plex); C9(Carbamidomethyl); S15(Phospho); K28(iTRAQ8plex)	0.111111	S(7): 11.1; S(10): 11.1; S(11): 11.1; T(14): 11.1; S(15): 11.1; S(17): 11.1; S(20): 11.1; S(21): 11.1; T(22): 11.1	93.4032	1.02669	2	10.1506	0.969518	2	28.9179	0.927844	2	9.84857	1.04766	2	9.73461	1.34392	2	16.4978	1.10944	2	5.9802	1.25629	2	38.9138	1.21228	2	3.55435	16.54	3.42711	3	3788.72	0.126687	0	1.23924	0.00536149	0.0158023
qLEDGRTLsDYNIQk	18	7	1	A0A2C9F3G2	UBC	Polyubiquitin-C	N-Term(iTRAQ8plex); S9(Phospho); K15(iTRAQ8plex)	0.999742	T(7): 0.0; S(9): 100.0; Y(11): 0.0	324.789	0.916302	15	3.82562	1.06533	15	4.91735	0.938534	15	6.66189	1.06566	15	4.89097	1.22233	15	12.4999	1.25996	15	11.2293	1.2978	15	10.8593	1.16436	15	5.97654	21.32	0.914263	3	2468.26	-3.12665	1	1.24051	0.00278579	0.00929179
vSsRDQLAEMAAAsQGNFEGNFESLDLAELAk	173	1	1	Q864V5	FUNDC2	FUN14 domain-containing protein 2	N-Term(iTRAQ8plex); S3(Phospho); S14(Phospho); K32(iTRAQ8plex)	0.488953	S(2): 50.0; S(3): 50.0; S(14): 97.8; S(24): 2.2	334.472	0.961232	51	11.144	1.05257	51	10.2186	0.949647	51	11.6871	1.01846	51	11.1036	1.20707	51	24.2696	1.23743	51	18.1456	1.28639	51	19.2259	1.21366	51	22.3915	37.72	0.0300222	4	4166.95	-2.07595	1	1.24175	0.000207558	0.00120023
tTQFPsVHAELLsDPEDAtEVAHGPSkPTTPk	1	3	2	F1SBB1	CABYR-1	Calcium-binding tyrosine phosphorylation-regulated protein variant 1	N-Term(iTRAQ8plex); S6(Phospho); S13(Phospho); T19(Phospho); K27(iTRAQ8plex); K32(iTRAQ8plex)	3.07218e-08	T(1): 1.0; T(2): 1.0; S(6): 98.1; S(13): 0.0; T(19): 0.0; S(26): 1.1; T(29): 99.0; T(30): 99.9	75.4641	0.808074	1		1.0855	1		0.920667	1		1.14444	1		1.22266	1		0.9898	1		1.29852	1		1.41657	1		20.89	1.6954	5	4540.17	-3.46182	0	1.24475	0.0866733	0.149224
nSssIMMHk	13	1	1	F1SFT7	N/A	Uncharacterized protein	N-Term(iTRAQ8plex); S3(Phospho); S4(Phospho); K9(iTRAQ8plex)	0.999249	S(2): 0.1; S(3): 99.9; S(4): 100.0	186.88	0.852879	5	1.97023	1.13501	5	7.91447	1.01857	5	2.42684	0.986944	5	8.36964	1.18107	5	3.40137	1.18916	5	1.19279	1.19307	5	2.59314	1.41157	5	4.98838	25.41	0.120131	3	1802.81	-4.54015	0	1.24577	0.0227153	0.0502476
csSNQSSVQEPQSMGIQk	23	1	1	I3LD34	MS4A14	Membrane spanning 4-domains A14	N-Term(iTRAQ8plex); C1(Carbamidomethyl); S2(Phospho); K18(iTRAQ8plex)	0.972186	S(2): 97.2; S(3): 2.8; S(6): 0.0; S(7): 0.0; S(13): 0.0	236.221	0.953576	8	3.72119	0.998316	8	4.14782	0.969524	8	8.81946	1.0923	8	3.78779	1.30064	8	31.9532	1.27254	8	23.0976	1.24272	8	7.92078	1.18942	8	16.1496	33.78	0.0428635	3	2683.26	-2.16538	0	1.24705	0.000721054	0.00311871
qksLDLQIQDQQAPR	2	1	1	I3LD34	MS4A14	Membrane spanning 4-domains A14	N-Term(iTRAQ8plex); K2(iTRAQ8plex); S3(Phospho)	1	S(3): 100.0	267.23	0.988345	2	3.1372	0.92156	2	11.9728	0.94441	2	14.1353	1.11511	2	21.8461	1.08781	2	14.339	1.27997	2	15.3789	1.26808	2	8.01863	1.31594	2	2.85091	27.37	0.224917	3	2456.3	-4.1947	1	1.24749	0.0104348	0.0269482
kGEsQTDIEITR	16	2	1	F1RP17	CCT4	T-complex protein 1 subunit gamma	N-Term(iTRAQ8plex); K1(iTRAQ8plex); S4(Phospho)	1	S(4): 100.0; T(6): 0.0; T(11): 0.0	231.244	0.925406	15	13.0375	0.995953	15	8.50096	0.975528	15	10.5392	1.04671	15	3.40152	1.21418	15	16.6115	1.28965	15	11.9886	1.20074	15	20.1202	1.22004	15	10.738	31.44	0.0694466	3	2065.07	-2.86878	1	1.24876	0.000260091	0.00140475
cLLQIQAsSGETk	2	1	1	F1SKK1	SLC25A20	Mitochondrial carnitine/acylcarnitine carrier protein	N-Term(iTRAQ8plex); C1(Carbamidomethyl); S8(Phospho); K13(iTRAQ8plex)	0.97897	S(8): 97.9; S(9): 2.1; T(12): 0.0	200.727	1.14725	1		0.874321	1		0.96955	1		1.0278	1		1.29347	1		1.15292	1		1.34012	1		1.25372	1		27.92	0.160387	3	2123.1	-1.23567	0	1.25412	0.0104737	0.0269831
vsEQGLIEILEk	8	1	1	F1RNX2	PDCD5	Programmed cell death protein 5	N-Term(iTRAQ8plex); S2(Phospho); K12(iTRAQ8plex)	1	S(2): 100.0	353.73	1.08688	8	14.9164	1.06832	8	30.4984	0.944937	8	11.5645	0.916372	8	16.1193	1.27713	8	27.5814	1.38012	8	31.2926	1.18152	8	15.2191	1.20233	8	55.8652	37.8	0.0156914	3	2046.13	-2.27132	0	1.2551	0.00621466	0.0177276
gIEAAVsk	1	3	1	A0A287A8W0	CASC1	Cancer susceptibility 1	N-Term(iTRAQ8plex); S7(Phospho); K8(iTRAQ8plex)	1	S(7): 100.0	90.0948	1.07577	1		0.854041	1		1.06007	1		1.02952	1		1.4522	1		1.13127	1		1.27332	1		1.19316	1		15.99	2.15891	3	1462.81	-1.79796	0	1.25639	0.0245679	0.0533474
mTIsQQEFGR	1	4	1	A0A287ADL8	PSMD4	26S proteasome non-ATPase regulatory subunit 4	N-Term(iTRAQ8plex); M1(Oxidation); S4(Phospho)	0.999168	T(2): 0.1; S(4): 99.9	98.0294	0.944555	1		0.964144	1		1.13287	1		0.970706	1		1.16839	1		1.3024	1		1.1979	1		1.3789	1		21.32	0.332426	2	1596.74	3.16715	0	1.25804	0.00736678	0.0203591
ksEtGTPQGQGSQVk	5	1	1	F1RQ56	TSBP1	Testis expressed basic protein 1	N-Term(iTRAQ8plex); K1(iTRAQ8plex); S2(Phospho); T4(Phospho); K15(iTRAQ8plex)	0.0326389	S(2): 99.9; T(4): 3.4; T(6): 96.7; S(12): 0.0	207.859	0.901112	3	3.99142	0.959008	3	1.43722	0.847484	3	3.8957	1.19096	3	3.02525	1.2763	3	7.66536	1.1214	3	0.0522363	1.32552	3	9.64807	1.18422	3	6.18421	32.02	0.0832491	3	2604.31	-3.10315	1	1.25878	0.029035	0.0597549
cQLGtP	12	1	1	I3LIQ4	CFAP126	Cilia and flagella associated protein 126	N-Term(iTRAQ8plex); C1(Carbamidomethyl); T5(Phospho)	1	T(5): 100.0	185.577	1.06919	12	5.4823	0.986875	12	8.71697	0.999588	12	6.77778	0.977439	12	7.4797	1.2143	12	13.7783	1.28607	12	8.31586	1.32502	12	6.41515	1.25949	12	3.66795	32.72	0.00451707	2	1059.48	-3.31061	0	1.26079	0.000152425	0.00094291
lLNLSLNsEVVLDQDAIDVIIHVAR	1	3	1	A0A286ZKD2	ENPEP	Thyrotropin-releasing hormone-degrading ectoenzyme	N-Term(iTRAQ8plex); S8(Phospho)	0.5	S(5): 50.0; S(8): 50.0	64.5602	1.01668	1		1.01595	1		0.963564	1		1.0045	1		1.18175	1		1.24316	1		1.41027	1		1.21069	1		1.84	85.1027	3	3143.7	0.196436	0	1.26125	0.0025504	0.0086975
aSENLTTskPGsSQAINVNENkVETTVTTERPPR	4	1	1	A0A287BJP9	SPATA31D1	spermatogenesis-associated protein 31D1-like	N-Term(iTRAQ8plex); S8(Phospho); K9(iTRAQ8plex); S12(Phospho); K22(iTRAQ8plex)	0.00865523	S(2): 0.0; T(6): 2.6; T(7): 94.8; S(8): 34.2; S(12): 34.2; S(13): 34.2; T(25): 0.0; T(26): 0.0; T(28): 0.0; T(29): 0.0	185.892	0.924877	3	12.7801	1.06388	3	13.4999	0.858821	3	3.51221	1.13498	3	11.0151	1.28689	3	8.07597	1.28069	3	16.3939	1.30218	3	11.5819	1.15857	3	0.750422	12.88	9.12728	6	4728.39	-2.70363	1	1.26259	0.0104855	0.0269483
ssPDLQVVQSPLPDSNITQDLk	4	5	1	A0A286ZKT4	ALMS1	Alstrom syndrome protein 1	N-Term(iTRAQ8plex); S2(Phospho); K22(iTRAQ8plex)	0.972276	S(1): 2.8; S(2): 97.2; S(10): 0.0; S(15): 0.0; T(18): 0.0	217.393	1.04578	2	12.3599	0.96775	2	15.4333	0.986776	2	3.16844	0.998218	2	6.28028	1.12966	2	8.71365	1.28591	2	17.1106	1.34621	2	2.92123	1.30815	2	8.94536	32.35	0.0922343	3	3069.59	-2.9495	0	1.26795	0.00180732	0.00665393
iSEGssIMDIENVILAk	9	2	1	A0A287BEV6	WDR78	WD repeat-containing protein 78	N-Term(iTRAQ8plex); S5(Phospho); S6(Phospho); K17(iTRAQ8plex)	0.999108	S(2): 0.1; S(5): 99.9; S(6): 100.0	279.924	0.969093	8	10.3275	0.981528	8	14.1838	0.960198	8	8.11698	1.0403	8	10.3167	1.30225	8	17.1484	1.21919	8	7.95751	1.24898	8	21.5753	1.24177	8	4.07999	35.68	0.0327314	3	2587.29	-2.67466	0	1.26855	4.31616e-05	0.000399339
sSEIQENETEENE	2	1	1	F1S7B1	SPA17	Sperm surface protein Sp17	N-Term(iTRAQ8plex); S1(Phospho)	0.982048	S(1): 98.2; S(2): 1.8; T(9): 0.0	111.601	0.496803	1		0.434764	1		1.50945	1		1.52427	1		1.36966	1		1.30416	1		1.03305	1		1.32599	1		24.82	0.0868522	2	1921.78	-0.537492	0	1.26923	0.426728	0.545719
sSDAEsEEsLHk	16	1	1	F1S1R1	CYLC1	Cylicin 1	N-Term(iTRAQ8plex); S6(Phospho); S9(Phospho); K12(iTRAQ8plex)	1	S(1): 0.0; S(2): 0.0; S(6): 100.0; S(9): 100.0	289.397	0.874295	16	9.02251	1.07744	16	5.60612	0.926391	16	8.4194	1.06066	16	5.42836	1.27227	16	10.5408	1.26249	16	16.8193	1.25413	16	9.01521	1.22342	16	7.7695	61.93	2.74117e-05	2	2086.91	-2.88932	0	1.27255	0.00191028	0.00693697
dStSLDQsPTEIPGHEDDALSEWNE	13	1	1	D5K8A9	SPACA1	Sperm acrosome membrane-associated protein 1	N-Term(iTRAQ8plex); T3(Phospho); S8(Phospho)	0.469769	S(2): 49.0; T(3): 49.0; S(4): 2.1; S(8): 95.9; T(10): 4.1; S(21): 0.0	132.203	1.11475	8	14.7852	0.843266	8	21.9505	1.10382	8	7.82989	0.931872	8	18.7428	1.17201	8	15.3047	1.35791	8	17.32	1.37294	8	18.9149	1.18376	8	7.58882	23.42	0.218167	3	3236.3	-5.07029	0	1.27366	0.0190361	0.0436517
lGSSGLGSAssIQAAVR	3	4	1	A0A287AA97	HUWE1	HECT, UBA and WWE domain containing 1, E3 ubiquitin protein ligase	N-Term(iTRAQ8plex); S10(Phospho); S11(Phospho)	0.93669	S(3): 0.1; S(4): 0.1; S(8): 6.3; S(10): 96.7; S(11): 96.7	135.053	1.07171	1		0.919065	1		1.15905	1		0.887936	1		1.20981	1		1.48688	1		1.26118	1		1.18881	1		6	18.8266	2	2024.97	-1.57713	0	1.27464	0.0253492	0.0544879
sMcHLTDEssQELRDR	7	1	1	I3LDJ2	SPATA19	Spermatogenesis associated 19	S1(Phospho); N-Term(iTRAQ8plex); C3(Carbamidomethyl); S9(Phospho); S10(Phospho)	0.999992	S(1): 100.0; T(6): 0.0; S(9): 100.0; S(10): 100.0	178.426	0.944207	7	6.83913	0.933944	7	6.64395	1.01937	7	6.95081	1.05545	7	4.0077	1.24281	7	17.447	1.34901	7	18.3416	1.16189	7	15.2946	1.28584	7	8.26866	22	0.0977984	3	2507.96	-0.950663	1	1.27488	0.00146401	0.00562347
aPPsPPPVLk	13	1	1	I3LE65	ATP6V1FNB	Protein ATP6V1FNB	N-Term(iTRAQ8plex); S4(Phospho); K10(iTRAQ8plex)	1	S(4): 100.0	213.288	1.05589	13	12.9276	1.00886	13	7.0268	0.992429	13	12.6457	1.03563	13	9.67981	1.29491	13	28.4996	1.37279	13	36.6398	1.27312	13	36.5621	1.2851	13	31.1324	14.78	2.60971	3	1690.97	-5.54462	0	1.27685	4.02243e-05	0.000382131
vDVYsPGDSQAQDWkMsDEsLSIFk	6	2	1	A0A286ZQX0	AKAP3	A-kinase anchor protein 3	N-Term(iTRAQ8plex); S5(Phospho); K15(iTRAQ8plex); S17(Phospho); S20(Phospho); K25(iTRAQ8plex)	0.838594	Y(4): 5.6; S(5): 94.4; S(9): 0.7; S(17): 94.4; S(20): 94.4; S(22): 10.5	146.924	0.994568	2	1.55121	1.07201	2	2.24292	0.852531	2	3.48712	1.06112	2	5.69505	1.4928	2	2.85706	1.20018	2	10.9832	1.2063	2	12.5313	1.1888	2	33.3357	20.52	1.42832	4	3984.79	-6.72999	1	1.27834	0.0211007	0.0473652
asAQNAtPPTSk	23	1	1	A0A286ZJB1	St6galnac2	Alpha-N-acetylgalactosaminide alpha-2,6-sialyltransferase 2	N-Term(iTRAQ8plex); S2(Phospho); T7(Phospho); K12(iTRAQ8plex)	1	S(2): 100.0; T(7): 100.0; T(10): 0.0; S(11): 0.0	245.691	1.01211	23	9.26529	1.04716	23	8.18526	1.00266	23	9.08665	1.01485	23	7.42122	1.31528	23	12.6132	1.29159	23	14.1542	1.29395	23	13.4681	1.31128	23	16.2648	38.73	0.00833279	3	1940.93	-3.75716	0	1.27848	2.74691e-07	1.53827e-05
rPLsISR	10	1	1	I3LN27	PDZD9	PDZ domain-containing protein 9	N-Term(iTRAQ8plex); S4(Phospho)	1	S(4): 100.0; S(6): 0.0	204.824	0.96884	10	9.75821	1.06766	10	3.4199	0.937795	10	15.1349	1.00476	10	9.42758	1.32497	10	13.2914	1.26383	10	14.8622	1.25585	10	12.6081	1.26398	10	10.2755	39.63	0.00544465	2	1212.67	-2.56517	0	1.28388	0.000121263	0.000827077
nRsAIsLLAAEEEINQLR	22	3	2	F1SE68	SPATA18	Spermatogenesis associated 18	N-Term(iTRAQ8plex); S3(Phospho); S6(Phospho)	1	S(3): 100.0; S(6): 100.0	537.164	1.06099	22	14.1593	1.04649	22	10.8654	0.961098	22	11.994	0.970328	22	13.2141	1.27751	22	11.1008	1.29777	22	12.3722	1.25096	22	19.3755	1.36787	22	15.3154	82.41	6.60808e-07	3	2491.22	-0.761481	1	1.28602	0.000195352	0.00114206
eVPTEIPLsSkPsAk	9	1	1	I3LLF8	TEX29	Testis-expressed sequence 29 protein	N-Term(iTRAQ8plex); S9(Phospho); K11(iTRAQ8plex); S13(Phospho); K15(iTRAQ8plex)	0.966759	T(4): 0.0; S(9): 96.8; S(10): 3.3; S(13): 99.9	224.061	0.935311	3	18.5823	0.982258	3	1.38956	0.960322	3	1.97176	1.0949	3	6.33627	1.33364	3	11.5678	1.3763	3	28.7362	1.18508	3	9.57718	1.24289	3	48.3649	15.13	3.76876	4	2655.41	-2.88941	0	1.29327	0.00197446	0.00704977
nssQTPPVPGAR	17	1	1	A0A286ZJB1	St6galnac2	Alpha-N-acetylgalactosaminide alpha-2,6-sialyltransferase 2	N-Term(iTRAQ8plex); S2(Phospho); S3(Phospho)	0.999957	S(2): 100.0; S(3): 100.0; T(5): 0.0	136.239	0.993714	10	9.93282	1.00224	10	9.14058	1.06415	10	9.0317	0.941958	10	8.34972	1.2957	10	10.9906	1.17549	10	13.2839	1.37834	10	18.4596	1.33902	10	12.1326	20.63	0.272465	2	1674.75	-2.99592	0	1.29647	0.00108479	0.00433915
ltQEVLLLR	2	10	1	A0A287ATK0	PDE4DIP	Phosphodiesterase 4D interacting protein	N-Term(iTRAQ8plex); T2(Phospho)	1	T(2): 100.0	45.098	0.971542	1		1.51304	2	39.9601	1.58233	2	42.0392	0.694673	1		1.61618	1		1.66066	2	66.6051	1.44836	1		1.49703	2	46.7364	19.59	0.815462	3	1468.85	2.11859	0	1.30676	0.14807	0.233403
vAEkETLsLSk	1	1	1	A0A287AL41	PACRG	Parkin coregulated gene protein	N-Term(iTRAQ8plex); K4(iTRAQ8plex); S8(Phospho); K11(iTRAQ8plex)	0.499733	T(6): 50.0; S(8): 50.0; S(10): 0.1	94.0341	0.822426	1		1.2131	1		0.892103	1		1.0352	1		0.916011	1		1.24715	1		1.52997	1		1.48999	1		16.58	1.79785	4	2197.25	-3.85584	1	1.30793	0.114823	0.189413
iYEHSDAWsLGIGR	16	2	1	F1SCU0	NT5C1B	Cytosolic 5'-nucleotidase 1B	N-Term(iTRAQ8plex); S9(Phospho)	1	Y(2): 0.0; S(5): 0.0; S(9): 100.0	249.981	1.06415	16	7.22487	0.941874	16	9.95823	1.00585	16	7.72377	0.959641	16	7.79426	1.25169	16	6.76883	1.29478	16	21.104	1.34764	16	17.2465	1.30143	16	11.2732	42.12	0.00426258	3	1987.95	-4.13443	0	1.3082	9.91837e-05	0.000727803
lGIGPVTTVSPAEDEELRsPIESTSER	10	1	1	F1SI89	TMEM202	Transmembrane protein 202	N-Term(iTRAQ8plex); S19(Phospho)	0.999116	T(7): 0.0; T(8): 0.0; S(10): 0.0; S(19): 99.9; S(23): 0.1; T(24): 0.0; S(25): 0.0	315.359	0.977535	9	5.71996	1.01693	9	2.2682	0.958171	9	3.63357	1.03046	9	2.51779	1.38592	9	6.81284	1.22125	9	6.27712	1.32347	9	17.9611	1.28168	9	13.4747	29.06	0.189662	3	3253.61	-0.718781	1	1.30861	0.000207422	0.001206
iQQFDDGGsDEEDIWEEk	4	6	1	A0A287AHI3	PPP6R3	Serine/threonine-protein phosphatase 6 regulatory subunit 3	N-Term(iTRAQ8plex); S9(Phospho); K18(iTRAQ8plex)	1	S(9): 100.0	166.76	1.03521	4	4.15412	0.910463	4	9.58234	1.09736	4	3.80076	0.985736	4	5.76109	1.31975	4	4.3375	1.3243	4	6.0631	1.32939	4	4.3059	1.29999	4	4.11436	38.48	0.013332	3	2828.26	-5.60248	0	1.30894	0.000238606	0.00133619
gSsVPEVsEGGR	3	1	1	F1SJU0	EFCAB6	EF-hand calcium-binding domain-containing protein 6	N-Term(iTRAQ8plex); S3(Phospho); S8(Phospho)	0.999501	S(2): 0.0; S(3): 100.0; S(8): 100.0	190.752	1.00385	3	2.08223	0.899466	3	1.18047	1.10248	3	7.54069	0.956436	3	7.11984	1.3147	3	5.68842	1.28201	3	1.59955	1.27482	3	9.50725	1.31561	3	6.28815	31.78	0.0126443	2	1624.69	-2.01938	0	1.30914	0.000452904	0.00220041
kSsDAESVDSk	1	1	1	F1S1R1	CYLC1	Cylicin 1	N-Term(iTRAQ8plex); K1(iTRAQ8plex); S3(Phospho); K11(iTRAQ8plex)	0.983685	S(2): 1.6; S(3): 98.4; S(7): 0.0; S(10): 0.0	191.615	0.934858	1		1.16983	1		0.931758	1		0.951417	1		1.2558	1		1.35384	1		1.2519	1		1.36101	1		6.95	23.4433	3	2145.11	-5.75587	1	1.30961	0.00318202	0.0103537
aWPSGDPSRsIsTLPEVSESQLR	1	2	1	F1RYX6	SLC26A8	Testis anion transporter 1	N-Term(iTRAQ8plex); S10(Phospho); S12(Phospho)	0.248625	S(4): 0.3; S(8): 49.9; S(10): 49.9; S(12): 50.0; T(13): 50.0; S(18): 0.0; S(20): 0.0	91.4915	1.14112	1		0.887921	1		0.933381	1		1.05018	1		1.13268	1		1.24414	1		1.28317	1		1.59746	1		17.5	2.10637	3	2963.38	-2.6195	1	1.31024	0.0351834	0.069582
sPsAQELk	2	2	1	F1RG35	STUB1	STIP1 homology and U-box containing protein 1	N-Term(iTRAQ8plex); S3(Phospho); K8(iTRAQ8plex)	0.5	S(1): 50.0; S(3): 50.0	127.754	1.13206	2	4.82081	0.945542	2	3.0356	0.921768	2	12.1477	1.00909	2	2.16228	1.40906	2	13.0939	1.31356	2	6.28023	1.26085	2	5.0135	1.29243	2	14.4228	24.06	0.237158	3	1547.83	-2.08194	0	1.31619	0.00141804	0.00548653
dkFFDEEEsEEEDNEVVTR	7	1	1	F1S598	CCDC151	Coiled-coil domain-containing protein 151	N-Term(iTRAQ8plex); K2(iTRAQ8plex); S9(Phospho)	1	S(9): 100.0; T(18): 0.0	368.539	1.02063	7	5.06151	0.945038	7	6.83083	1.02349	7	3.06001	1.03979	7	3.6614	1.32098	7	4.49979	1.29401	7	8.75526	1.34908	7	6.17851	1.34494	7	5.9163	48.32	0.00135821	3	3034.36	-1.46347	1	1.31771	1.29364e-05	0.00018111
nQWsRTsQSPSTR	12	2	1	F1SCU0	NT5C1B	Cytosolic 5'-nucleotidase 1B	N-Term(iTRAQ8plex); S4(Phospho); S7(Phospho)	0.4999	S(4): 100.0; T(6): 50.0; S(7): 50.0; S(9): 0.0; S(11): 0.0; T(12): 0.0	198.991	0.965716	7	19.9469	1.05503	7	27.1943	0.981312	7	11.7873	0.940969	7	16.4097	1.3788	7	8.72068	1.22993	7	9.64957	1.26585	7	6.64334	1.32215	7	10.4981	38.6	0.00547322	2	1998.87	-1.67813	1	1.31796	0.000255458	0.00139389
ekPGQEsSEtDLEIEDTEk	2	1	1	F1S2N5	LRRC74A	Leucine-rich repeat-containing protein 74A	N-Term(iTRAQ8plex); K2(iTRAQ8plex); S7(Phospho); T10(Phospho); K19(iTRAQ8plex)	0.491118	S(7): 50.9; S(8): 50.9; T(10): 98.2; T(17): 0.0	129.936	0.926082	1		1.134	1		0.87163	1		1.04311	1		1.48671	1		1.20008	1		1.45839	1		1.09426	1		11.85	9.19281	3	3236.52	-0.660644	0	1.31816	0.0313451	0.0635261
kSsEItTDTEQLSDEDLQAVTAQFTR	1	1	1	I3LD34	MS4A14	Membrane spanning 4-domains A14	K1(iTRAQ8plex); N-Term(iTRAQ8plex); S3(Phospho); T6(Phospho)	0.439245	S(2): 50.0; S(3): 50.0; T(6): 87.8; T(7): 4.0; T(9): 4.0; S(13): 4.0; T(21): 0.0; T(25): 0.0	145.665	0.834985	1		0.985477	1		1.14291	1		1.03137	1		1.54174	1		1.29253	1		1.30161	1		1.13379	1		33.85	0.067584	3	3681.73	-2.721	1	1.31915	0.0234259	0.0512863
kLEGNSPQGsNQGVk	4	1	1	F2Z5I8	RAB8A	Ras-related protein rab-8a	N-Term(iTRAQ8plex); K1(iTRAQ8plex); S10(Phospho); K15(iTRAQ8plex)	0.964884	S(6): 3.5; S(10): 96.5	118.319	0.886051	4	3.79816	1.06296	4	5.21284	0.91592	4	5.69929	1.09108	4	8.03122	1.27435	4	12.9303	1.40382	4	3.88062	1.29654	4	16.5435	1.25471	4	8.25559	16.6	2.53671	4	2535.36	-3.47241	1	1.32189	0.00203004	0.00719987
sGEsEsEREGFFWR	1	1	1	I3LL86	LRRC37AB	LRRC37AB_C domain-containing protein	N-Term(iTRAQ8plex); S1(Phospho); S4(Phospho); S6(Phospho)	1	S(1): 100.0; S(4): 100.0; S(6): 100.0	128.343	1.15579	1		0.920954	1		0.968838	1		0.977031	1		1.26443	1		1.47502	1		1.07662	1		1.50166	1		24.28	0.0528149	2	2246.85	-0.924099	1	1.32196	0.0277847	0.0580803
iYEHsDAWsLGIGR	1	2	1	F1SCU0	NT5C1B	Cytosolic 5'-nucleotidase 1B	N-Term(iTRAQ8plex); S5(Phospho); S9(Phospho)	0.998738	Y(2): 0.1; S(5): 99.9; S(9): 100.0	102.235	1.19227	1		0.965069	1		0.933505	1		0.93489	1		1.27698	1		1.31519	1		1.17051	1		1.56583	1		9.84	4.66888	2	2067.91	-5.45466	0	1.32361	0.0205801	0.0466891
dDPALQFSPsELGFMPFNIEAPEPEPR	32	1	1	A0A287AGL6	RSPH6A	Radial spoke head protein 4 homolog A	N-Term(iTRAQ8plex); S10(Phospho)	0.96857	S(8): 3.1; S(10): 96.9	269.161	1.22752	15	63.0386	1.10359	18	35.6642	1.24932	17	27.1681	1.18566	15	22.5105	1.53288	16	47.7275	1.60845	16	47.1693	1.67255	15	28.875	1.50031	18	40.4322	71.39	1.02708e-05	3	3414.59	-0.4732	0	1.32482	0.000251878	0.00138143
sSVsETDTDTETEASILGESGEYk	6	1	1	F1S227	PTRH2	Peptidyl-tRNA hydrolase 2, mitochondrial	N-Term(iTRAQ8plex); S4(Phospho); K24(iTRAQ8plex)	0.949444	S(1): 0.1; S(2): 2.5; S(4): 94.9; T(6): 2.5; T(8): 0.0; T(10): 0.0; T(12): 0.0; S(15): 0.0; S(20): 0.0; Y(23): 0.0	290.102	1.20835	3	1.76834	0.969198	3	7.55363	0.89898	3	8.94318	0.978995	3	3.26178	1.41247	3	3.84427	1.43322	3	10.3451	1.3286	3	8.271	1.20073	3	10.0241	43.35	0.00604101	3	3223.49	-0.356442	0	1.32536	0.00836346	0.0226431
tLsSHNIQR	5	2	1	F1S0P1	RGS22	Regulator of G-protein signaling 22	N-Term(iTRAQ8plex); S3(Phospho)	0.333333	T(1): 33.3; S(3): 33.3; S(4): 33.3	117.175	1.04745	3	7.09018	0.90706	3	6.53193	1.05486	3	10.0329	0.964715	3	6.02874	1.22254	3	2.83307	1.21936	3	5.96499	1.37123	3	8.28963	1.46011	3	6.02343	9.84	5.57672	3	1439.73	-2.45302	0	1.32691	0.00326156	0.010548
nSssImMHk	3	1	1	F1SFT7	N/A	Uncharacterized protein	N-Term(iTRAQ8plex); S3(Phospho); S4(Phospho); M6(Oxidation); K9(iTRAQ8plex)	0.491531	S(2): 50.8; S(3): 50.8; S(4): 98.3	109.943	1.10964	1		1.06924	1		0.984252	1		0.860579	1		1.22431	1		1.14571	1		1.23147	1		1.74084	1		13.67	1.83842	3	1818.81	-3.44943	0	1.32771	0.0663341	0.119424
tSQSPStRAPsADEPR	9	2	1	F1SCU0	NT5C1B	Cytosolic 5'-nucleotidase 1B	N-Term(iTRAQ8plex); T7(Phospho); S11(Phospho)	1.48538e-06	T(1): 0.1; S(2): 0.1; S(4): 99.8; S(6): 3.0; T(7): 94.0; S(11): 3.0	139.705	0.982956	5	15.0873	1.00089	5	14.1421	1.05611	5	5.04625	0.984287	5	10.1526	1.25274	5	17.3375	1.39401	5	17.115	1.29537	5	22.7717	1.40099	5	8.71155	19.06	0.526461	3	2150.94	-1.09198	1	1.32773	0.000185371	0.00111432
lPLsPDPktPPLPLPLATPIPSDLGQPR	7	1	1	I3LNF2	DNAH1	Dynein heavy chain 1, axonemal	N-Term(iTRAQ8plex); S4(Phospho); K8(iTRAQ8plex); T9(Phospho)	1	S(4): 100.0; T(9): 100.0; T(18): 0.0; S(22): 0.0	232.686	0.955568	6	3.79281	1.08219	6	6.68723	0.919699	6	12.4832	1.03259	6	9.54922	1.34931	6	10.6209	1.26249	6	2.19194	1.35413	6	9.19275	1.35463	6	3.6954	29.09	0.143472	4	3696	-1.30603	1	1.33346	0.000249559	0.00137581
eSEDkPEIEDVGsDEEEEEk	1	3	1	O02705	HSP90AA1	Heat shock protein HSP 90-alpha	N-Term(iTRAQ8plex); K5(iTRAQ8plex); S13(Phospho); K20(iTRAQ8plex)	1	S(2): 0.0; S(13): 100.0	123.56	0.947664	1		0.98933	1		1.09764	1		0.973734	1		1.37806	1		1.23936	1		1.35731	1		1.38282	1		15.89	3.22298	4	3314.51	-12.1305	0	1.33659	0.000379802	0.00199068
lIQAsEHSLQEk	18	1	1	F1RR24	SPATA32	Spermatogenesis-associated protein 32	N-Term(iTRAQ8plex); S5(Phospho); K12(iTRAQ8plex)	1	S(5): 100.0; S(8): 0.0	221.386	0.974357	18	5.22712	1.03618	18	4.56817	0.958511	18	11.0965	1.02161	18	6.32286	1.39923	18	24.6093	1.37797	18	24.5012	1.27452	18	28.3118	1.29213	18	23.5526	43.58	0.00484576	3	2071.1	-3.29868	0	1.33909	8.31609e-05	0.00063657
qTGtPQGQGsQVk	10	1	1	F1RQ56	TSBP1	Testis expressed basic protein 1	N-Term(iTRAQ8plex); T4(Phospho); S10(Phospho); K13(iTRAQ8plex)	0.999967	T(2): 0.0; T(4): 100.0; S(10): 100.0	211.101	0.899112	10	13.8524	1.07548	10	6.50402	0.964892	10	6.25458	1.02687	10	5.5371	1.38352	10	9.7034	1.35509	10	14.0081	1.28165	10	16.6027	1.29526	10	9.39145	43.16	0.00380892	3	2084	-3.42191	0	1.34015	0.000300846	0.0016005
mksSEIQENETEENE	2	1	1	F1S7B1	SPA17	Sperm surface protein Sp17	N-Term(iTRAQ8plex); K2(iTRAQ8plex); S3(Phospho)	0.980025	S(3): 98.0; S(4): 2.0; T(11): 0.0	217.372	0.951022	2	1.52203	1.0048	2	7.45053	1.03067	2	0.113779	1.00958	2	8.3301	1.3415	2	1.06845	1.33845	2	0.599703	1.30498	2	1.35981	1.40059	2	2.39782	42.5	0.00378456	3	2485.12	-2.70906	1	1.3477	1.11901e-05	0.000167694
tEQAkDDtsMsSGDDEDGVLDkR	2	1	1	I3LN27	PDZD9	PDZ domain-containing protein 9	N-Term(iTRAQ8plex); K5(iTRAQ8plex); T8(Phospho); S9(Phospho); S11(Phospho); K22(iTRAQ8plex)	0.483622	T(1): 0.0; T(8): 98.4; S(9): 98.4; S(11): 51.6; S(12): 51.6	144.491	1.05921	1		0.971678	1		1.06434	1		0.927454	1		1.30723	1		1.43194	1		1.26104	1		1.42322	1		0.16	118.358	4	3651.6	0.384303	2	1.34821	0.000652421	0.0028924
gSsVPEVSEGGR	11	1	1	F1SJU0	EFCAB6	EF-hand calcium-binding domain-containing protein 6	N-Term(iTRAQ8plex); S3(Phospho)	0.999599	S(2): 0.0; S(3): 100.0; S(8): 0.0	207.403	1.03964	9	7.66265	1.00311	9	9.31545	0.96895	9	7.40735	1.00944	9	8.99381	1.35355	9	23.9888	1.33429	9	18.8245	1.39655	9	12.1328	1.36428	9	21.6263	36.96	0.00785352	2	1544.72	-2.34648	0	1.355	1.7108e-06	5.20085e-05
lSAQPsPLtMPLDsRPSTPPEVQLPAASR	8	2	1	F1SCU0	NT5C1B	Cytosolic 5'-nucleotidase 1B	N-Term(iTRAQ8plex); S6(Phospho); T9(Phospho); S14(Phospho)	2.27169e-05	S(2): 0.6; S(6): 99.4; T(9): 0.0; S(14): 51.9; S(17): 51.9; T(18): 96.2; S(28): 0.0	192.37	0.988162	7	11.2846	0.923529	7	8.82232	1.04469	7	7.69595	1.03135	7	11.2398	1.34716	7	12.3619	1.4221	7	15.6121	1.29773	7	8.76282	1.34201	7	11.9439	15.04	5.36105	3	3587.7	3.29921	0	1.35641	7.92187e-05	0.00062436
sPPASNPNLs	1	3	1	F1SBB1	CABYR-1	Calcium-binding tyrosine phosphorylation-regulated protein variant 1	N-Term(iTRAQ8plex); S10(Phospho)	1	S(1): 0.0; S(5): 0.0; S(10): 100.0	153.854	1.06998	1		0.930376	1		0.951373	1		1.05271	1		1.22686	1		1.40211	1		1.55554	1		1.26835	1		28.94	0.0396972	2	1367.65	-3.07549	0	1.3617	0.00452852	0.0470599
gPQFGSEVELRHs	6	5	1	I3LC15	ACE	angiotensin I converting enzyme (peptidyl-dipeptidase A) 1	N-Term(iTRAQ8plex); S13(Phospho)	1	S(6): 0.0; S(13): 100.0	322.46	0.98674	6	4.15657	0.98004	6	6.90056	0.926657	6	8.28154	1.06873	6	8.28621	1.36131	6	15.4472	1.36005	6	7.95948	1.40886	6	6.2974	1.28622	6	13.4725	43.87	0.00253711	3	1826.87	-0.515237	1	1.36704	8.31378e-05	0.000641004
ekPIIFYQQALsDSQLTVEALk	20	5	1	A0A286ZKT4	ALMS1	Alstrom syndrome protein 1	N-Term(iTRAQ8plex); K2(iTRAQ8plex); S12(Phospho); K22(iTRAQ8plex)	0.986304	Y(7): 0.0; S(12): 98.6; S(14): 1.4; T(17): 0.0	248.044	0.871114	10	8.77129	0.949085	10	11.9888	0.934094	10	12.7602	1.13672	10	9.09038	1.31521	10	12.9913	1.4172	10	17.3465	1.32651	10	13.9351	1.26082	10	16.8538	41.06	0.00841012	4	3513.92	-5.95909	0	1.36718	0.00161508	0.00607225
tAENAtSGETLEENEAGD	5	2	1	F1SPH1	PA2G4	Proliferation-associated protein 2G4	N-Term(iTRAQ8plex); T6(Phospho)	0.49251	T(1): 0.0; T(6): 49.3; S(7): 49.3; T(10): 1.5	83.8628	0.858122	2	50.3951	0.799634	2	22.5056	1.15875	2	29.4682	1.10223	2	20.7025	1.14724	2	9.88601	1.174	2	73.3687	1.43253	2	35.9997	1.62218	2	22.1499	14.69	1.04944	2	2221.92	-3.08728	0	1.37186	0.0441599	0.0848126
sAGssPTR	1	1	1	F1SJU0	EFCAB6	EF-hand calcium-binding domain-containing protein 6	N-Term(iTRAQ8plex); S4(Phospho); S5(Phospho)	0.041259	S(1): 95.9; S(4): 8.3; S(5): 95.9; T(7): 0.0	67.142	0.831758	1		1.07597	1		1.05338	1		1.02292	1		1.29578	1		1.27847	1		1.43306	1		1.4726	1		15.54	0.385371	2	1226.51	-3.06962	0	1.37547	0.00233094	0.00805235
gNEQsPPLsPILAVGk	73	2	1	F1SBB1	CABYR-1	Calcium-binding tyrosine phosphorylation-regulated protein variant 1	N-Term(iTRAQ8plex); S5(Phospho); S9(Phospho); K16(iTRAQ8plex)	1	S(5): 100.0; S(9): 100.0	357.081	0.878711	73	11.3605	1.10033	73	11.7042	0.890842	73	11.4027	1.05094	73	9.51775	1.3344	73	12.5944	1.3456	73	13.6517	1.35553	73	11.7348	1.36116	73	21.2951	41.46	0.00862754	3	2375.22	-2.28764	0	1.37642	0.000608297	0.00271944
tAsFSESR	4	6	1	A0A287B3W8	ACLY	ATP-citrate synthase	N-Term(iTRAQ8plex); S3(Phospho)	0.999995	T(1): 0.0; S(3): 100.0; S(5): 0.0; S(7): 0.0	191.919	1.06369	4	1.82442	0.983548	4	2.20851	0.958205	4	5.11024	1.01013	4	2.91713	1.41529	4	4.77233	1.27887	4	8.09376	1.45654	4	9.18483	1.40065	4	7.54464	19.15	0.350262	2	1268.58	-2.40184	0	1.38246	0.000131372	0.000873623
qSSGIVADLsEHsLkDGEER	6	1	1	F1SI09	PPP1R7	Protein phosphatase 1 regulatory subunit 7	N-Term(iTRAQ8plex); S10(Phospho); S13(Phospho); K15(iTRAQ8plex)	1	S(2): 0.0; S(3): 0.0; S(10): 100.0; S(13): 100.0	254.944	0.977913	6	5.74314	0.988791	6	5.17625	1.03352	6	6.45039	1.02177	6	8.8335	1.27897	6	20.9601	1.36861	6	29.9231	1.42546	6	23.7586	1.48958	6	14.7727	25.46	0.346029	3	2925.38	-0.90578	1	1.38305	0.000169495	0.00103645
sPsQSGLk	30	1	1	A0A286ZJB1	St6galnac2	Alpha-N-acetylgalactosaminide alpha-2,6-sialyltransferase 2	N-Term(iTRAQ8plex); S3(Phospho); K8(iTRAQ8plex)	0.980253	S(1): 2.0; S(3): 98.0; S(5): 0.0	142.341	0.874797	29	11.4319	1.07586	29	9.5592	0.911083	29	11.0489	1.06363	29	10.3369	1.41247	29	10.6058	1.35036	29	12.6035	1.37454	29	13.0722	1.29978	29	13.7065	22.37	0.397488	3	1491.8	-4.75455	0	1.38513	0.000555253	0.00255753
sTRPQsPPEQQR	8	2	1	F1RN73	EFCAB5	EF-hand calcium-binding domain-containing protein 5	N-Term(iTRAQ8plex); S6(Phospho)	1	S(1): 0.0; T(2): 0.0; S(6): 100.0	177.162	0.999169	8	13.7064	1.00725	8	5.1119	1.03415	8	4.72411	1.00046	8	7.83136	1.33334	8	9.12975	1.43084	8	7.18602	1.46079	8	6.4521	1.37534	8	15.0621	17.24	1.32159	3	1794.88	-1.22485	0	1.38586	1.17746e-05	0.000171618
gLLNLPLsPk	10	1	1	A0A287A852	N/A	Uncharacterized protein	N-Term(iTRAQ8plex); S8(Phospho); K10(iTRAQ8plex)	1	S(8): 100.0	292.61	0.821784	9	14.7891	1.1482	10	8.13837	1.02814	10	26.0391	1.07514	10	17.3939	1.35522	10	15.3116	1.45063	10	26.3482	1.49542	10	29.0341	1.35837	10	34.3486	41.54	0.00447879	3	1740.02	-3.4387	0	1.38946	0.00228102	0.0079314
lGIGPVTTVsPAEDEELRsPIEsTSER	2	1	1	F1SI89	TMEM202	Transmembrane protein 202	N-Term(iTRAQ8plex); S10(Phospho); S19(Phospho); S23(Phospho)	0.0867516	T(7): 41.5; T(8): 41.5; S(10): 41.5; S(19): 80.1; S(23): 31.8; T(24): 31.8; S(25): 31.8	74.4604	0.878668	1		1.00276	1		1.02825	1		1.07541	1		1.58293	1		1.10646	1		1.51312	1		1.34678	1		8.25	18.5758	3	3413.55	0.0884999	1	1.39251	0.0139328	0.0337688
lIQAsEHsLQEk	41	1	1	F1RR24	SPATA32	Spermatogenesis-associated protein 32	N-Term(iTRAQ8plex); S5(Phospho); S8(Phospho); K12(iTRAQ8plex)	1	S(5): 100.0; S(8): 100.0	338.659	0.880916	41	12.202	1.08432	41	7.54632	0.916977	41	9.82381	1.08548	41	6.81212	1.40381	41	17.8261	1.35784	41	13.9169	1.41074	41	9.78934	1.37373	41	12.8967	44.96	0.00321069	2	2151.06	-2.83973	0	1.39782	0.000393021	0.00201045
tTQFPsVHAELLsDPEDATEVAHGPSkPTTPk	3	3	2	F1SBB1	CABYR-1	Calcium-binding tyrosine phosphorylation-regulated protein variant 1	N-Term(iTRAQ8plex); S6(Phospho); S13(Phospho); K27(iTRAQ8plex); K32(iTRAQ8plex)	1.69511e-05	T(1): 0.0; T(2): 0.0; S(6): 100.0; S(13): 0.0; T(19): 100.0; S(26): 0.0; T(29): 0.0; T(30): 0.0	183.971	0.916281	3	3.38869	1.08199	3	11.4042	0.84278	3	5.84053	1.11492	3	2.62042	1.2525	3	25.7777	1.32916	3	7.00828	1.42691	3	4.07119	1.53068	3	16.9642	42.15	0.0115538	4	4460.23	2.56001	0	1.40022	0.00431677	0.0130484
eSAtEsEGEkGDAk	3	1	1	I3LC61	CYCL2	Cylicin-2	N-Term(iTRAQ8plex); T4(Phospho); S6(Phospho); K10(iTRAQ8plex); K14(iTRAQ8plex)	0.999999	S(2): 0.0; T(4): 100.0; S(6): 100.0	205.954	0.881995	3	4.73827	1.05361	3	7.86826	0.866111	3	4.64811	1.12827	3	0.883409	1.519	3	6.53368	1.35775	3	1.0029	1.37859	3	6.12352	1.26194	3	0.525684	15.96	2.32218	3	2510.17	-4.3117	1	1.40389	0.00315478	0.0103283
eDRQsPPkPEDGLGGPGGVR	4	4	1	A0A287ASX5	RSPH3	Radial spoke head protein 3	N-Term(iTRAQ8plex); S5(Phospho); K8(iTRAQ8plex)	1	S(5): 100.0	200.791	1.11102	4	1.85635	1.00132	4	4.67294	0.976862	4	12.2064	0.94366	4	12.9637	1.41995	4	12.316	1.28169	4	7.16765	1.50694	4	3.71661	1.45736	4	10.6324	18.05	2.18797	4	2736.39	-1.34247	1	1.40495	0.000512346	0.00242283
hcccGsGSPR	4	1	1	D5K8A4	SPATA3	Spermatogenesis associated 3	N-Term(iTRAQ8plex); C2(Carbamidomethyl); C3(Carbamidomethyl); C4(Carbamidomethyl); S6(Phospho)	0.0249647	S(6): 2.5; S(8): 97.5	94.7989	0.959101	3	2.54101	1.172	3	13.1582	1.12034	3	2.57629	0.851065	3	2.55035	1.22977	3	19.6665	1.37004	3	43.2639	1.47169	3	5.17867	1.70572	3	1.72716	29.27	0.00810383	3	1561.6	-1.79972	0	1.40822	0.0151614	0.036251
aLsSEVDESLFGGIkPLNQSDsPIVLLR	33	2	1	F1RJW3	CFAP45	Cilia- and flagella-associated protein 45	N-Term(iTRAQ8plex); S3(Phospho); K15(iTRAQ8plex); S22(Phospho)	0.499816	S(3): 50.0; S(4): 50.0; S(9): 0.0; S(20): 0.0; S(22): 100.0	329.776	0.869814	13	33.8597	0.958378	13	19.231	1.04668	13	22.5953	1.06923	13	25.3295	1.33536	13	49.6026	1.28249	13	18.5042	1.37696	13	36.2897	1.56217	13	27.1961	30.26	0.154988	4	3752.93	-1.89312	0	1.40894	0.00181431	0.00663376
dRsPsPLRGNVVPSPLPTR	4	1	1	I3LCU9	CARHSP1	Calcium regulated heat stable protein 1	N-Term(iTRAQ8plex); S3(Phospho); S5(Phospho)	1	S(3): 100.0; S(5): 100.0; S(14): 0.0; T(18): 0.0	158.099	0.984878	4	5.63118	0.980148	4	3.15542	1.00156	4	6.82623	1.02333	4	11.5009	1.31796	4	3.69661	1.37912	4	18.9252	1.40942	4	11.0706	1.52917	4	6.0263	12.96	5.99149	4	2509.26	-0.911956	2	1.41247	0.000101624	0.000740604
cEPGkEksQtSVEDTPALk	3	1	1	F1S7B1	SPA17	Sperm surface protein Sp17	N-Term(iTRAQ8plex); C1(Carbamidomethyl); K5(iTRAQ8plex); K7(iTRAQ8plex); S8(Phospho); T10(Phospho); K19(iTRAQ8plex)	0.332002	S(8): 66.5; T(10): 66.5; S(11): 66.5; T(15): 0.4	88.7183	0.877219	1		1.26956	1		1.11874	1		0.746716	1		0.900776	1		0.880078	1		0.981379	1		2.90752	1		22.03	1.11067	4	3480.77	-1.57847	2	1.41312	0.448284	0.565806
sGARLsTQGsQELTLPk	33	2	1	F1SCU0	NT5C1B	Cytosolic 5'-nucleotidase 1B	N-Term(iTRAQ8plex); S6(Phospho); S10(Phospho); K17(iTRAQ8plex)	0.999431	S(1): 0.0; S(6): 99.9; T(7): 0.1; S(10): 100.0; T(14): 0.0	292.177	0.94474	31	7.02757	1.02882	31	7.09958	0.957224	31	7.71496	1.02149	31	7.44046	1.36296	31	18.1566	1.3857	31	14.0536	1.45622	31	18.6895	1.38463	31	13.4728	46.74	0.00266702	3	2541.29	-2.98252	1	1.41425	8.99412e-06	0.000147227
aAtPPAtDDsAk	3	1	1	F1SJU0	EFCAB6	EF-hand calcium-binding domain-containing protein 6	N-Term(iTRAQ8plex); T3(Phospho); T7(Phospho); S10(Phospho); K12(iTRAQ8plex)	1	T(3): 100.0; T(7): 100.0; S(10): 100.0	117.169	1.01096	3	19.3467	0.891536	3	9.86068	1.29616	3	13.2459	0.706256	3	3.82082	1.4932	3	1.67272	1.02777	3	13.8013	1.52303	3	14.634	1.48093	3	27.7256	16.45	0.703172	2	1992.85	-1.77567	0	1.41487	0.0557003	0.102535
lGLNQcmsGIINHEAYHEVPYTTSFTLAk	1	1	1	F1S2Q4	NEK9	Serine/threonine-protein kinase Nek9	N-Term(iTRAQ8plex); C6(Carbamidomethyl); M7(Oxidation); S8(Phospho); K29(iTRAQ8plex)	0.850816	S(8): 85.1; Y(16): 2.5; Y(21): 2.5; T(22): 2.5; T(23): 2.5; S(24): 2.5; T(26): 2.5	62.7295	0.876628	1		1.07631	1		1.07525	1		0.967646	1		1.50396	1		1.23109	1		1.59381	1		1.33094	1		3.58	80.3827	3	3998.97	2.05953	0	1.41643	0.00469719	0.0140388
lSLPGLLSQVsPR	5	5	1	A0A286ZNG4	ALS2	Alsin	N-Term(iTRAQ8plex); S11(Phospho)	0.987435	S(2): 0.0; S(8): 1.3; S(11): 98.7	180.984	2.0458	1		2.08438	2	3.35634				2.3874	2	67.4967	2.85127	2	26.35	2.36414	1		4.26519	2	48.289	2.84605	3	13.6698	33.04	0.0375672	3	1750.98	-1.08539	0	1.41847	0.125262	0.202244
nHsETEEPTk	6	1	1	F1SP29	ACTL7A	Actin-like protein 7A	N-Term(iTRAQ8plex); S3(Phospho); K10(iTRAQ8plex)	1	S(3): 100.0; T(5): 0.0; T(9): 0.0	253.884	0.918301	6	2.22469	0.991727	6	12.7669	0.963659	6	5.19913	1.11229	6	16.4705	1.39885	6	7.68017	1.4318	6	11.4652	1.42935	6	10.2796	1.40096	6	2.26826	35.48	0.0185739	3	1859.89	-3.26549	0	1.42022	6.21551e-05	0.000520733
kVDsTPsITFSQk	5	2	1	I3L859	CCDC114	Coiled-coil domain-containing protein 114	N-Term(iTRAQ8plex); K1(iTRAQ8plex); S4(Phospho); S7(Phospho); K13(iTRAQ8plex)	0.973318	S(4): 97.4; T(5): 2.7; S(7): 99.9; T(9): 0.0; S(11): 0.0	220.6	0.924211	5	1.24154	1.02927	5	12.8892	0.940131	5	6.14322	1.02355	5	10.559	1.49718	5	13.0232	1.37634	5	7.50648	1.44336	5	15.5793	1.30374	5	1.89337	25.6	0.347171	3	2510.29	-5.50302	1	1.43487	0.000144387	0.00090904
dSTSLDQSPTEIPGHEDDALsEWNE	39	1	1	D5K8A9	SPACA1	Sperm acrosome membrane-associated protein 1	N-Term(iTRAQ8plex); S21(Phospho)	0.998499	S(2): 0.0; T(3): 0.0; S(4): 0.0; S(8): 0.0; T(10): 0.1; S(21): 99.8	167.629	1.03559	33	16.5928	0.9839	33	17.1595	1.02343	33	13.3267	1.00487	33	14.4501	1.54533	33	42.0411	1.43518	33	40.004	1.34298	33	34.2555	1.51937	33	31.1333	45.32	0.00234865	3	3156.35	-0.512003	0	1.44347	7.64206e-05	0.000611365
msSFQLNLNPLk	9	1	1	F1SB33	SYPL1	Synaptophysin-like protein 1	N-Term(iTRAQ8plex); S2(Phospho); K12(iTRAQ8plex)	0.999849	S(2): 100.0; S(3): 0.0	267.873	1.01544	5	18.4791	1.01584	5	19.0057	1.00674	5	15.1621	0.994457	5	13.7885	1.5075	5	12.6146	1.49498	5	2.88705	1.36592	5	24.773	1.4546	5	4.65452	47.66	0.00161626	3	2080.1	-6.82934	0	1.44403	8.93296e-06	0.00014851
vHEQEssGDEDTDLSPEEQEk	7	2	1	F1SQY0	PPP1R2	Protein phosphatase inhibitor 2	N-Term(iTRAQ8plex); S6(Phospho); S7(Phospho); K21(iTRAQ8plex)	0.999937	S(6): 100.0; S(7): 100.0; T(12): 0.0; S(15): 0.0	236.204	0.911424	5	14.9606	1.11324	5	9.78711	0.976868	5	19.3527	1.04763	5	12.8091	1.51637	5	12.4261	1.46748	5	24.114	1.36429	5	10.9066	1.50565	5	25.27	43.06	0.00360847	3	3156.33	-2.36131	0	1.44568	0.000190922	0.00113487
kATEstDAEsVDAk	1	1	1	F1S1R1	CYLC1	Cylicin 1	K1(iTRAQ8plex); N-Term(iTRAQ8plex); S5(Phospho); T6(Phospho); S10(Phospho); K14(iTRAQ8plex)	0.95812	T(3): 4.2; S(5): 96.0; T(6): 99.8; S(10): 100.0	131.837	1.04255	1		0.896617	1		0.980498	1		1.0828	1		1.58534	1		1.43115	1		1.47891	1		1.31854	1		23.36	0.387507	3	2604.19	-5.53478	1	1.45259	0.000581058	0.00264208
sYNNALEk	7	1	1	I3LK18	PKD2	Polycystic kidney disease 2	N-Term(iTRAQ8plex); S1(Phospho); K8(iTRAQ8plex)	0.986486	S(1): 98.6; Y(2): 1.4	235.551	0.896847	7	14.2594	1.11636	7	12.2829	0.894655	7	12.9602	1.05824	7	2.84572	1.45763	7	6.56136	1.44463	7	6.9853	1.55699	7	7.16298	1.30305	7	8.33553	25.19	0.186912	3	1626.83	-2.65718	0	1.45289	0.0011194	0.00446083
tTQFPsVHAELLsDPEDAtEVAHGPskPTTPk	1	3	2	F1SBB1	CABYR-1	Calcium-binding tyrosine phosphorylation-regulated protein variant 1	N-Term(iTRAQ8plex); S6(Phospho); S13(Phospho); T19(Phospho); S26(Phospho); K27(iTRAQ8plex); K32(iTRAQ8plex)	3.65914e-05	T(1): 0.2; T(2): 0.2; S(6): 99.6; S(13): 0.6; T(19): 3.2; S(26): 98.2; T(29): 98.2; T(30): 99.8	78.2987	0.942839	1		0.984731	1		0.958129	1		1.09902	1		1.18666	1		1.55564	1		1.59482	1		1.47211	1		20.04	1.96036	4	4620.14	-2.71688	0	1.45787	0.00361369	0.0113756
eGGsGSPSFSSPMDIFDMFFGGGGR	2	3	1	A0A287AIR7	DNAJA2	DnaJ homolog subfamily A member 2	N-Term(iTRAQ8plex); S4(Phospho)	0.479037	S(4): 47.9; S(6): 47.9; S(8): 2.0; S(10): 2.0; S(11): 0.1	121.536	1.29268	1		0.848432	1		1.18794	1		0.750681	1		1.28013	1		2.53466	1		1.18615	1		0.958613	1		47.62	0.00118665	3	2910.23	-2.96637	0	1.46077	0.26014	0.373031
rEstDDEDDEEAk	3	5	1	A0A286ZKT4	ALMS1	Alstrom syndrome protein 1	N-Term(iTRAQ8plex); S3(Phospho); T4(Phospho); K13(iTRAQ8plex)	1	S(3): 100.0; T(4): 100.0	208.227	1.16554	3	4.36456	0.907557	3	3.92959	1.02948	3	14.6294	0.953567	3	4.55126	1.70541	3	13.3143	1.54694	3	3.8713	1.35314	3	5.76459	1.35691	3	3.78651	29.42	0.0350864	3	2306.95	-2.92703	1	1.46997	0.00338546	0.0108498
lHssPNPAEk	21	1	1	F1SUB4	TBATA	Thymus, brain and testes-associated protein	N-Term(iTRAQ8plex); S3(Phospho); S4(Phospho); K10(iTRAQ8plex)	1	S(3): 100.0; S(4): 100.0	270.721	0.969451	21	9.38967	1.0858	21	5.12046	0.96957	21	11.35	1.01492	21	8.36136	1.52301	21	12.2183	1.43511	21	15.5246	1.52997	21	14.836	1.48496	21	9.95442	28.04	0.0902959	3	1847.88	-3.48529	0	1.47857	9.03018e-06	0.000145577
yskDsLEADk	2	2	1	F1SCU0	NT5C1B	Cytosolic 5'-nucleotidase 1B	N-Term(iTRAQ8plex); S2(Phospho); K3(iTRAQ8plex); S5(Phospho); K10(iTRAQ8plex)	0.985506	Y(1): 1.4; S(2): 98.6; S(5): 100.0	173.543	0.938619	2	12.2562	1.00185	2	3.2001	1.00796	2	4.37276	1.04104	2	2.51208	1.47965	2	17.0827	1.46046	2	3.65468	1.49153	2	15.2975	1.47288	2	9.38567	17.01	2.01655	4	2228.09	-3.12738	1	1.48002	6.76139e-07	3.27005e-05
tDsRGYLVR	9	2	1	F1SCU0	NT5C1B	Cytosolic 5'-nucleotidase 1B	N-Term(iTRAQ8plex); S3(Phospho)	0.999997	T(1): 0.0; S(3): 100.0; Y(6): 0.0	245.289	1.09579	8	4.42356	0.958298	8	4.79443	1.04541	8	7.55667	0.953604	8	3.2146	1.51912	8	3.59258	1.44053	8	21.4647	1.5087	8	13.0559	1.55441	8	14.4158	22.39	0.268196	3	1450.73	-2.32872	1	1.48597	2.34365e-05	0.000265282
ekEPPQDEsEANsETEAR	4	2	1	F1SAE4	NME8	Thioredoxin domain-containing protein 3	N-Term(iTRAQ8plex); K2(iTRAQ8plex); S9(Phospho); S13(Phospho)	0.999976	S(9): 100.0; S(13): 100.0; T(15): 0.0	264.285	0.945185	4	7.48756	1.07605	4	8.40659	0.829013	4	9.37269	1.07859	4	10.2932	1.50881	4	11.2393	1.56288	4	1.87068	1.39191	4	8.12398	1.37738	4	6.65117	31.23	0.0529609	3	2814.22	-2.99652	1	1.4867	0.000696971	0.00302685
ykDSTSLDQsPTEIPGHEDDALSEWNE	28	1	1	D5K8A9	SPACA1	Sperm acrosome membrane-associated protein 1	N-Term(iTRAQ8plex); K2(iTRAQ8plex); S10(Phospho)	0.978802	Y(1): 0.0; S(4): 0.0; T(5): 0.0; S(6): 0.0; S(10): 97.9; T(12): 2.1; S(23): 0.0	216.852	0.928385	22	13.7136	1.08077	22	9.19274	0.824872	22	14.3671	1.09453	22	8.25536	1.33523	22	30.3047	1.48203	22	24.9684	1.51492	22	17.9099	1.51852	22	15.0933	20.2	1.40623	4	3751.71	-1.26471	1	1.48927	0.000822331	0.00345834
gSSVPEVSEGGRsAGssPTR	2	1	1	F1SJU0	EFCAB6	EF-hand calcium-binding domain-containing protein 6	N-Term(iTRAQ8plex); S13(Phospho); S16(Phospho); S17(Phospho)	0.99703	S(2): 0.0; S(3): 0.0; S(8): 0.1; S(13): 99.9; S(16): 100.0; S(17): 99.9; T(19): 0.2	169.531	0.957347	2	6.25815	1.05693	2	11.2402	1.08342	2	0.416236	0.903569	2	17.571	1.41707	2	21.7301	1.41092	2	11.365	1.65174	2	3.80489	1.49451	2	8.06639	16.86	0.771706	3	2448.01	-1.4496	1	1.49309	0.000412691	0.00208106
gVAsQDtDSkAPPR	5	1	1	D5K8A4	SPATA3	Spermatogenesis associated 3	N-Term(iTRAQ8plex); S4(Phospho); T7(Phospho); K10(iTRAQ8plex)	1	S(4): 100.0; T(7): 100.0; S(9): 0.0	205.919	1.01453	5	12.5498	0.975057	5	13.2819	1.04387	5	4.37822	1.05392	5	1.45346	1.64106	5	29.9612	1.49315	5	5.91444	1.52584	5	2.17546	1.45573	5	1.61986	16.43	1.99754	3	2197.04	-2.84349	1	1.49626	2.4846e-05	0.000275377
cDLsRtVsLLSk	1	1	1	A0A287B7U4	TMEM190	Transmembrane protein 190	N-Term(iTRAQ8plex); C1(Carbamidomethyl); S4(Phospho); T6(Phospho); S8(Phospho); K12(iTRAQ8plex)	0.999945	S(4): 100.0; T(6): 100.0; S(8): 100.0; S(11): 0.0	122.038	0.932391	1		1.04812	1		0.997663	1		1.01404	1		1.3774	1		1.44693	1		1.61603	1		1.54506	1		29.01	0.0976563	2	2227.04	-0.633687	1	1.49927	0.000136616	0.000891776
sGEsESER	9	1	1	I3LL86	LRRC37AB	LRRC37AB_C domain-containing protein	N-Term(iTRAQ8plex); S1(Phospho); S4(Phospho)	1	S(1): 100.0; S(4): 100.0; S(6): 0.0	163.812	1.034	9	10.0023	1.02277	9	8.69403	0.949771	9	17.0967	0.898843	9	8.47022	1.53393	9	10.4781	1.20003	9	9.48816	1.4775	9	14.1282	1.64549	9	6.72911	29.61	0.00459462	2	1344.5	-3.34174	0	1.49971	0.00276275	0.00924391
vHEQEsSGDEDTDLSPEEQEk	3	2	1	F1SQY0	PPP1R2	Protein phosphatase inhibitor 2	N-Term(iTRAQ8plex); S6(Phospho); K21(iTRAQ8plex)	0.499781	S(6): 50.0; S(7): 50.0; T(12): 0.0; S(15): 0.0	185.033	0.932638	1		0.992108	1		1.14577	1		0.942993	1		1.40904	1		1.70901	1		1.67012	1		1.29337	1		27.76	0.163223	3	3076.36	-5.35174	0	1.51527	0.00365656	0.0114766
aSAQNAtPPtSkSPSQSGLk	21	1	1	A0A286ZJB1	St6galnac2	Alpha-N-acetylgalactosaminide alpha-2,6-sialyltransferase 2	N-Term(iTRAQ8plex); T7(Phospho); T10(Phospho); K12(iTRAQ8plex); K20(iTRAQ8plex)	3.3395e-06	S(2): 0.0; T(7): 100.0; T(10): 0.0; S(11): 0.9; S(13): 49.1; S(15): 49.1; S(17): 0.9	254.625	0.885883	19	8.15132	1.10549	19	4.40486	0.932318	19	6.069	1.08366	19	6.08941	1.61013	19	14.9291	1.51798	19	11.2235	1.52298	19	18.3664	1.43276	19	11.0033	26.18	0.387392	4	3029.54	-2.8441	1	1.51817	0.000214029	0.00123095
lStQGsQELTLPk	28	2	1	F1SCU0	NT5C1B	Cytosolic 5'-nucleotidase 1B	N-Term(iTRAQ8plex); T3(Phospho); S6(Phospho); K13(iTRAQ8plex)	0.5	S(2): 50.0; T(3): 50.0; S(6): 100.0; T(10): 0.0	383.027	0.93756	19	5.36588	1.03431	19	8.50372	0.954066	19	7.03185	1.03386	19	9.42791	1.44647	19	14.6886	1.44392	19	21.3661	1.54489	19	21.7665	1.5824	19	15.109	21.96	0.624378	3	2170.09	-3.33888	0	1.5197	2.19706e-05	0.000256887
[truncated: 62 more rows]
