# Supplementary material for: Comparative Proteomics and Phosphoproteomics Analysis Reveal the Possible Breed Difference in Yorkshire and Duroc Boar Spermatozoa
Source: Front Cell Dev Biol. 2021 Jul 16;9:652809. doi: 10.3389/fcell.2021.652809 (PMC8322956; doi:10.3389/fcell.2021.652809)
Supplement: Supplementary file 7 [file Table_4.XLSX]

## Sheet: 1.3
Supplemental Data S4. Detailed fold changes(±1.3- ±1.3) of protein species in Yorkshire versus Duroc spermatozoa
Accession	Gene name	Description	Coverage	# Unique Peptides	# AAs	MW [kDa]	calc. pI	Ratio Y/D	T Test P value	Q-value
F1SS26	THBS1	Thrombospondin-1	39.66	39	1170	129.463	4.89404	0.46303	7.4956e-10	6.53991e-07
A0A076EBU5	ATP8	ATP synthase protein 8	26.87	1	67	7.86006	8.83643	12.6908	6.01678e-10	1.04993e-06
I3LJA4	N/A	Uncharacterized protein	52.96	49	1250	134.122	6.771	0.705436	9.2173e-09	5.3614e-06
F1RI22	PSP-I	CUB domain-containing protein	63.24	2	136	14.7094	8.70459	2.02108	5.32096e-08	2.32127e-05
P35496	PSP-II	Major seminal plasma glycoprotein PSP-II	65.69	3	137	14.8065	8.70459	2.39483	1.4844e-07	5.18056e-05
A0A287BM88	LCN8	Lipocalin 8	29.48	5	173	19.3312	8.00146	1.3573	2.81619e-07	6.14281e-05
Q8WNW8	PN-1	Nexin-1	37.53	14	397	44.0562	9.45166	1.41433	2.67157e-07	6.65984e-05
F1SPF6	RUVBL1	RuvB-like helicase 1	23.25	7	456	50.1653	6.41748	2.09389	2.40103e-07	6.98299e-05
I3LP02	ACAA1	Acetyl-CoA acetyltransferase 1	26.76	9	426	45.3006	8.86572	0.71436	4.1929e-07	7.31662e-05
I3LTB8	C3	Complement C3	25.9	35	1645	185.16	6.43018	1.90798	5.90289e-07	7.35753e-05
Q29095	PTGDS	Prostaglandin-H2 D-isomerase	31.22	6	189	20.5554	8.45557	1.98937	5.24467e-07	7.62662e-05
F1RIP4	RUVBL2	RuvB-like helicase 2	33.26	11	463	51.1406	5.64307	2.13015	5.83022e-07	7.82595e-05
A0A1D8BBG5	CRIP1	Cysteine-rich intestinal protein 1	7.79	1	77	8.52701	8.74854	2.20066	5.02835e-07	7.9768e-05
P26461	SAAI	Sperm-associated acrosin inhibitor	60.82	8	97	11.1334	8.60205	1.50907	8.55682e-07	8.29536e-05
A0A286ZPA9	PSP-I	Spermadhesin PSP-I	66.17	9	133	14.4574	8.14795	1.88722	8.55358e-07	8.78e-05
F1RQD7	FAM71B	Family with sequence similarity 71 member B	25.26	15	574	61.3543	9.74463	0.618063	1.08533e-06	9.46953e-05
B7TJ04	DIABLO	Mitochondrial diablo	16.88	3	237	26.7746	6.22705	1.43893	1.0549e-06	9.6884e-05
P01965	HBA	Hemoglobin subunit alpha	51.77	7	141	15.0298	8.70459	1.98016	1.52008e-06	0.000126311
A0A287AXJ0	LOC110258923	Uncharacterized protein	1.32	1	985	108.66	7.23975	0.479977	2.72492e-06	0.000139852
F1RVZ7	LCN6	Epididymal-specific lipocalin-6	7.87	1	178	19.9313	8.04541	1.61237	2.7015e-06	0.000142852
Q6R953	DEFB1	Beta-defensin 1	46.38	4	69	7.40575	8.68994	1.58121	2.65928e-06	0.000145014
I3LJR6	MATA2	S-adenosylmethionine synthase	4.52	1	332	36.9362	8.11865	1.46101	2.54523e-06	0.000148048
A0A287BAC5	CAPG	Capping actin protein, gelsolin like	23.56	6	348	38.6416	6.06201	0.646377	2.5348e-06	0.000152525
Q29077	ODF1	Outer dense fiber protein 1	37.02	9	262	29.5056	7.97217	0.546082	2.51461e-06	0.000156714
A0A287BA45	SUCLG2	Succinate--CoA ligase [GDP-forming] subunit beta, mitochondrial	31.81	9	415	44.8084	5.46533	1.46033	2.36433e-06	0.000158683
A0A287BPZ5	IQCN	IQ motif containing N	27.11	7	653	70.2496	10.3452	0.68324	3.44672e-06	0.00016707
Q28944	CTSL	Cathepsin L1	24.85	6	334	37.1537	6.91748	1.41807	2.3147e-06	0.000168298
A0A287BC45	CCDC192	Coiled-coil domain containing 192	9.21	1	239	26.8619	5.08447	0.483936	2.28266e-06	0.000173185
F1RW21	AKAP4	A-kinase anchoring protein 4	74.39	64	855	94.3324	6.84424	0.542819	5.04006e-06	0.00021451
A0A286ZQX0	AKAP3	A-kinase anchoring protein 3	51.1	2	863	94.9923	6.354	0.724672	4.74803e-06	0.000218035
A0A287AQA6	SPEM3	SPEM family member 3	14.19	13	1170	125.344	8.49951	0.609607	5.00415e-06	0.000218306
I3L912	FAM205A	Family with sequence similarity 205 member A	6.14	8	1369	152.724	7.92822	0.681909	4.92516e-06	0.000220369
A0A287AP83	EGF	Pro-epidermal growth factor	11.49	8	1001	110	5.5542	0.652628	5.63329e-06	0.000228607
A5GFW9	C17H20orf106	Orthologue of H. sapiens chromosome 20 open reading frame 106	35.88	8	170	19.428	9.37842	0.615046	6.38025e-06	0.000247412
Q28949	MAN2B2	Epididymis-specific alpha-mannosidase	23.62	22	995	114.159	8.20654	1.34672	8.44724e-06	0.000300825
Q5S233	SMCP	Mitochondrial associated cysteine-rich protein	33.65	4	104	11.412	8.08936	0.768912	8.42987e-06	0.000306461
A0A287B8W6	VRK3	Vaccinia related kinase 3	21.68	7	429	47.8832	8.83643	0.621372	8.96728e-06	0.000306822
A0A287B186	VAPB	Vesicle-associated membrane protein-associated protein B	23.87	4	243	27.02	7.29834	0.746647	1.05448e-05	0.000328584
A0A287AWE0	C16orf89	Chromosome 16 open reading frame 89	7.06	2	326	36.5165	6.84424	1.62445	0.0286646	0.000336242
F1SEF3	C2orf16	Chromosome 2 open reading frame 16	5.81	8	1979	221.07	9.86182	0.723384	1.17631e-05	0.000336502
A0A287ALA1	LOC100621494	Uncharacterized protein	12.53	4	367	41.9242	9.17334	0.51575	1.2851e-05	0.000361693
F1SES5	ASAH1	N-acylsphingosine amidohydrolase	9.87	4	395	44.4831	8.42627	1.41295	1.33214e-05	0.000363216
I3LTK6	OAZ3	Ornithine decarboxylase antizyme 3	9.4	2	234	27.2855	7.04932	0.750991	1.54998e-05	0.000386388
F1RFD4	ATP5MD	ATP synthase membrane subunit DAPIT, mitochondrial	25.86	1	58	6.42138	9.83252	1.78432	1.50749e-05	0.00038685
A0A0B8RVW6	FNTA	Farnesyltransferase, CAAX box, alpha	5.47	1	329	39.3228	5.14795	1.57021	1.49101e-05	0.00038833
K7GMX6	GK	Glycerol kinase	35.06	1	522	57.3999	5.68115	2.80533	1.68536e-05	0.000402869
A7VJZ9	FAM3B	Family with sequence similarity 3, member B isoform a	19.42	3	139	15.2157	8.66064	0.634377	1.7297e-05	0.000407881
Q8WMN8	LTF	Lactoferrin	68.18	2	704	77.6318	8.32373	1.60307	1.98693e-05	0.000462292
F1RII7	HBB	Hemoglobin subunit beta	89.8	1	147	16.1565	7.25439	1.57516	2.24254e-05	0.000489154
F1SIK7	DPY19L2	Dpy-19 like 2	11.8	9	873	100.078	9.20264	0.71965	2.28031e-05	0.000491252
Q9TRP3	PSP-I	Spermadhesin PSP-I	60	1	15	1.6547	4.7417	1.45791	2.21109e-05	0.00049466
A0A287ASX8	KMO	Ubiquinone biosynthesis monooxygenase COQ6, mitochondrial	2.01	1	448	48.3056	7.47412	1.43722	2.39889e-05	0.000510497
Q6YT39	LTF	Lactotransferrin	70.03	2	704	77.5617	8.23584	0.766656	2.71712e-05	0.000571249
C0JPM4	TIMP-2	Tissue inhibitor of metalloproteases-2	32.13	6	221	24.4902	7.73779	1.31537	2.87464e-05	0.000583284
A0A286ZT99	ITIH4	Inter-alpha-trypsin inhibitor heavy chain H4	2	1	651	71.8591	6.45557	0.591945	3.44708e-05	0.00063991
A0A0B8RTH9	LYPLA1	Lysophospholipase I	23.04	5	230	24.7726	6.85889	1.41355	3.69764e-05	0.000651756
A0A0A8IK66	WGA16	Heparin-binding protein WGA16	51.2	7	166	18.1993	8.67529	0.470536	3.89381e-05	0.000666147
I3LQ01	CLGN	Calmegin	2.62	1	610	69.7233	4.70361	1.61964	3.86779e-05	0.000668246
A0A287BN95	DEFB128	Beta-defensin	10.64	1	94	10.5996	8.85107	1.39351	4.14692e-05	0.000682676
A0A286ZIK9	PLPP1	Phospholipid phosphatase 1	7.02	1	285	32.3005	8.39697	1.49714	4.12525e-05	0.000685576
A0A287AE63	NEDD8	Neural precursor cell expressed, developmentally down-regulated 8	21.13	2	71	7.98129	6.06201	1.30359	4.53288e-05	0.000732395
A0A287AI93	IQCN	IQ motif containing N	41.62	18	764	82.6214	10.0962	0.75221	4.84193e-05	0.000768107
F1SV71	MMP7	Matrix metalloproteinase 7	9.74	2	267	29.4669	8.22119	0.596592	5.6581e-05	0.00087375
D3K5N3	MDK	Midkine	33.57	4	143	15.587	9.78857	2.5695	7.97211e-05	0.00111291
F1S6A1	TDRD5	Tudor domain containing 5	0.93	1	861	97.348	7.7085	0.648365	8.59577e-05	0.00116276
A0A287BNZ5	MPI	Mannose-6-phosphate isomerase	6.63	2	362	39.6979	5.12256	1.45531	9.07963e-05	0.00117363
A0A287AK33	C2orf76	Chromosome 2 open reading frame 76	11.82	1	110	12.7518	8.03076	1.65912	0.000235924	0.00117517
A0A286ZK47	LOC100626097	Uncharacterized protein	3.63	16	6784	763.614	6.60986	0.720005	9.03006e-05	0.00117593
Q5D144	TFAM	Transcription factor A, mitochondrial	57.72	14	246	28.708	9.59814	0.744178	9.50941e-05	0.00122014
P62936	PPIF	Peptidyl-prolyl cis-trans isomerase A	40.24	6	164	17.8578	8.1626	1.37702	9.99152e-05	0.00125433
F2Z5F2	RAB10	Ras-related protein Rab-10	20.5	3	200	22.5266	8.38232	0.703601	9.93994e-05	0.0012569
I3LPJ3	SH3D21	SH3 domain-containing protein 21	7.03	3	583	64.657	6.30322	1.47267	0.00011025	0.00135483
F1SGU6	H1FNT	H1 histone family member N, testis specific	12.5	4	272	31.0598	11.3999	0.546637	0.0001548	0.00177715
I7HJH6	AQN-3	Seminal plasma sperm motility inhibitor	78.83	1	137	15.0246	8.88037	1.41009	0.000183871	0.00203073
F1RVI2	PDCL2	Phosducin like 2	5.37	1	242	28.0801	4.76709	1.4218	0.000208337	0.00220332
F1RNP2	AZGP1	Alpha-2-glycoprotein 1, zinc-binding	24.45	8	319	35.7215	6.22705	1.62765	1.09833e-05	0.00240753
H9N9G8	LDHC	Lactate dehydrogenase C isoform 3	76.04	2	96	10.4796	5.10986	2.24711	0.000247093	0.00246387
F1S150	LARP7	La-related protein 7	1.03	1	581	66.6513	9.5542	0.463418	0.000282175	0.00269068
A0A287AFA6	SPAC7	Sperm acrosome-associated protein 7 precursor	37.96	6	216	24.425	9.61279	1.30593	0.000280835	0.00269263
F1SF58	PKIB	cAMP-dependent protein kinase inhibitor	8.97	1	78	8.42813	4.75439	1.45915	0.00036447	0.0032449
F1RTJ0	ACTRT1	Actin related protein T1	6.63	1	377	41.8413	5.69385	0.620014	0.000388247	0.00342167
A0A287BHL2	PGP	Phosphoglycolate phosphatase	39.25	10	321	34.2685	5.61768	0.721805	0.000390896	0.00342771
P02067	HBB	Hemoglobin subunit beta	89.8	1	147	16.1555	7.6792	1.46897	0.000398338	0.0034755
F1S8W7	HPSE2	Heparanase 2	1.18	1	592	66.5945	9.94971	0.743739	0.000440984	0.00379072
I3LNY0	REEP6	Receptor expression-enhancing protein	6.57	1	198	21.9473	7.91357	1.46792	0.000444802	0.0038048
F1SQA3	TAMM41	Phosphatidate cytidylyltransferase, mitochondrial	5.93	1	337	37.9649	9.12939	1.31995	0.000485064	0.00410891
A0A286ZSW6	CANX	Calnexin	1.45	1	484	55.197	4.7417	0.708298	0.0005012	0.00420478
F1SE87	CHMP5	Charged multivesicular body protein 5	3.2	1	219	24.5733	4.83057	0.763266	0.000530826	0.00441091
A0A286ZJU5	MCTS1	Malignant T-cell-amplified sequence 1	30.39	3	181	20.5328	8.98291	0.711899	0.000601881	0.00479581
A0A287BKQ9	HNRNPK	Heterogeneous nuclear ribonucleoprotein K	3.36	1	357	39.4157	6.81494	1.54579	0.000589691	0.00480846
F1RTQ6	HIST1H2BA	Histone H2B	39.37	2	127	14.1147	10.3745	1.45083	0.000653366	0.00515893
F1SP03	KCMF1	Potassium channel modulatory factor 1	9.42	2	329	36.0203	5.30029	1.51183	0.000694243	0.00538424
A5PF10	NEU1	Sialidase-1	15.87	4	416	45.1307	7.35693	0.747048	0.000701539	0.00541675
D5K8A4	SPATA3	Spermatogenesis associated 3	16.75	4	209	22.1131	10.7554	1.313	0.000708037	0.00544284
I3LC04	RMI1	Tudor domain containing 3	1.34	1	745	83.517	9.02686	1.32621	0.000735937	0.0056079
F1S2A8	BCAP31	B-cell receptor associated protein 31	10.57	2	246	27.842	8.44092	0.708253	0.000763071	0.00569042
A0A287ARZ4	BIN2	Bridging integrator 2	13.41	4	343	38.3084	5.92236	1.32974	0.000775707	0.00573563
F1RYA8	N/A	Uncharacterized protein	3.37	1	267	29.7506	6.53662	0.705274	0.000784079	0.00574881
F1STS4	ME3	Malic enzyme	2.98	1	604	67.2568	8.22119	1.35187	0.000871638	0.00628516
I3LFS9	N/A	Uncharacterized protein	16.79	2	137	16.797	11.1948	0.659227	0.000896291	0.00640995
A0A287AA21	ECHS1	Enoyl-CoA hydratase, mitochondrial	37.93	10	290	31.2163	8.57275	0.747809	0.000916234	0.00647299
P18104	NPPC	C-type natriuretic peptide	26.98	3	126	13.2351	10.2427	1.40478	0.00106729	0.00708146
Q2VBJ8	LOC692190	Beta-defensin	12.33	1	73	8.34802	8.47021	1.48372	0.00111222	0.00732384
A0A287B213	AGXT2	Alanine--glyoxylate aminotransferase 2, mitochondrial	4.4	2	455	50.2944	7.6792	0.736667	0.00111793	0.00733382
A0A287A830	CRP	Pentaxin	3	1	200	22.5322	6.55127	0.685661	0.00115246	0.0074483
F1REZ1	HAPLN1	Hyaluronan and proteoglycan link protein 1	8.76	3	354	40.152	7.79639	1.65991	8.4855e-05	0.00756828
P19757	PRM2	Protamine-2	22.83	2	92	11.8002	12.0444	0.671095	0.00121295	0.00769674
A0A288CG60	SUN5	SUN domain-containing protein 5	9.95	4	382	43.6752	8.93896	0.73908	0.00124028	0.00781333
Q8MI69	WFDC2	WAP four-disulfide core domain protein 2	10.57	1	123	12.747	4.71631	0.602937	0.00125721	0.00786318
A0A287BQG4	NLRX1	NLR family member X1	3.14	2	891	98.8045	7.54736	0.496049	0.00129083	0.00798761
A0A286ZXV1	NUP93	Nuclear pore complex protein Nup93	5.19	3	674	77.2034	6.16357	0.768626	0.00134512	0.00829409
F1SLX4	PTPRZ1	Protein tyrosine phosphatase, receptor type Z1	0.92	1	2182	238.416	4.7417	1.30093	0.0015507	0.00926704
I3LVH8	DSC3	Desmocollin 3	2.37	2	844	93.3666	5.26221	1.40557	0.00165583	0.00982796
Q864U7	B4GALT4	UDP-Gal:beta-GlcNAc beta 1,4-galactosyltransferase 4	2.58	1	310	36.1567	8.74854	0.635862	0.00172222	0.0100848
A0A287ALE4	IPO4	Importin 4	1.57	1	957	104.223	4.93213	1.36944	0.00178473	0.0103812
F1SSW9	SPTBN5	Spectrin beta, non-erythrocytic 5	0.28	1	3621	410.96	6.52197	0.631613	0.00228577	0.0123488
F1RGT0	GNPAT	Dihydroxyacetone phosphate acyltransferase	5.46	1	604	68.5005	7.21045	0.570373	0.00231453	0.0124656
P24020	P24020	Carbohydrate-binding protein AQN-3	96.55	2	116	12.8764	8.68994	1.334	0.00271839	0.0141178
F1RNI5	NDUFA3	NADH dehydrogenase [ubiquinone] 1 alpha subcomplex subunit 3	7.14	1	84	9.2118	8.54346	1.31538	0.00301972	0.015318
F1SBW6	PDE10A	Phosphodiesterase	2.73	1	696	78.8177	6.99072	0.730185	0.00331854	0.0164513
A0A287AU30	ADAM28	ADAM metallopeptidase domain 28	1.2	1	667	74.7704	6.44287	1.33741	0.00342563	0.0167443
A0A287B5D0	UBXN6	UBX domain protein 6	7.73	2	388	43.8829	6.94678	0.6351	0.00395562	0.0187061
A0A287AK91	PDS5B	PDS5 cohesin associated factor B	1.77	1	1412	160.796	8.30908	2.51362	0.00394122	0.0187396
B6EDV3	ATP8	ATP synthase protein 8	26.87	1	67	7.94122	9.70068	0.187188	0.00403046	0.0188052
A0A287AQV0	ZG16B	zymogen granule protein 16 homolog B	34.91	5	169	19.0376	5.47803	1.37964	0.00401137	0.0188168
F1SUP9	CHRDL2	Chordin like 2	5.35	2	430	47.5292	8.00146	0.53204	0.00412038	0.0191225
F1SBQ8	PHTF1	Putative homeodomain transcription factor 1	1.55	1	709	80.7679	9.5249	0.656952	0.00415269	0.0192214
I3LG81	DPY19L1	Dpy-19 like C-mannosyltransferase 1	2.01	1	748	84.5084	9.12939	0.601085	0.00536016	0.023095
Q95319	β-actin	Beta-actin, cytoplasmic	44.35	1	124	13.8508	4.97021	0.750942	0.00598192	0.0247944
F1S2N5	LRRC74A	Leucine rich repeat containing 74A	3.39	1	502	55.8011	4.95752	0.757335	0.00633223	0.0259384
F1B1R1	muRF2	Muscle-specific RING finger protein 2, transcript variant 2	2.93	1	443	49.7672	4.81787	1.31698	0.00653395	0.0263929
F1S715	FUCA2	Fucosidase, alpha-L- 2, plasma	3.47	2	461	53.1126	6.01123	0.750836	0.00671303	0.0268675
F1RFB9	GFER	Sulfhydryl oxidase	9.32	3	365	39.9227	10.4185	0.652888	0.00723811	0.0282562
I3LL86	N/A	Uncharacterized protein	15.81	1	601	66.6867	9.33447	1.39399	0.00733	0.028551
F1SA43	FAM71D	Family with sequence similarity 71 member D	12.12	3	396	44.212	5.09717	0.761762	0.00744959	0.0289522
O02826	MSMB	Beta-microseminoprotein	45.95	1	111	12.238	7.95752	0.70187	0.00753671	0.0292257
A0A287AS72	NAGK	N-acetylglucosamine kinase	3.78	1	344	37.3128	5.96045	0.673447	0.00762032	0.0294844
Q1KYT0	ENO3	Beta-enolase	34.1	1	434	47.1004	7.95752	1.3533	0.00874114	0.0320447
A9LGI2	ND4	NADH-ubiquinone oxidoreductase chain 4	3.49	1	459	51.8615	9.53955	1.69571	0.0011797	0.0324997
A0A287BLJ4	N/A	Uncharacterized protein	27.12	1	59	6.5423	8.6167	1.71573	0.00893973	0.0324997
A0A287AGJ3	HSD17B14	Hydroxysteroid 17-beta dehydrogenase 14	4.08	1	245	25.3442	8.00146	0.728588	0.0111293	0.0389971
I3L9S0	OBSL1	Obscurin like 1	1.51	1	1453	157.877	5.23682	0.696319	0.0114004	0.0394715
A0A287BJT3	BRI3	Brain protein I3	12.8	1	125	13.6199	8.41162	1.34712	0.0128759	0.0435436
P0C267	CCDC127	Coiled-coil domain-containing protein 127	8.14	1	258	30.2698	9.36377	0.742867	0.0130099	0.0439114
A0A287A077	PBLD	Phenazine biosynthesis like protein domain containing	4.71	1	255	28.2317	6.41748	1.38507	0.0132178	0.0442706
F1RT57	PPP1R9B	Protein phosphatase 1 regulatory subunit 9B	1.36	1	811	88.4432	4.89404	0.749182	0.0137592	0.0453016
A0A287B7K7	AP1S2	AP complex subunit sigma	11.95	1	159	18.8527	5.16064	1.40823	0.0145647	0.0472405
A0A0B8RTG3	MTG2	Mitochondrial ribosome-associated GTPase 2	6.4	1	406	43.9462	9.65674	2.06199	0.0146888	0.0474667
A0A287ANN3	CDK10	Serine/threonine kinase like domain containing 1	6.49	1	647	71.8761	6.354	0.717797	0.014773	0.0475624
F1RLQ9	TPP2	Tripeptidyl peptidase 2	23.17	1	1217	134.533	6.13818	0.754143	0.0161805	0.0506913
Notes:
Column A, accession numbers of porcine protein species in UniProt databases
Column B, protein name
Column C, the gene names corresponding to the identified proteins
Column D, protein coverage
Column E, unique peptides
Column F, the amino acids number of protein
Column G, the molecular weight of protein
Column H, the theoretical calculation of the isoelectric points (pI)
Column I, the ratios of Yorkshire/Duroc spermatozoa phosphorylated proteins species in four independent biological replicates
Column J, t-test analysis of phosphorylated proteins species of four independent biological replicates in Yorkshire and Duroc spermatozoa
Column K, the corrected P value
