# Supplementary material for: Comparative Proteomics and Phosphoproteomics Analysis Reveal the Possible Breed Difference in Yorkshire and Duroc Boar Spermatozoa
Source: Front Cell Dev Biol. 2021 Jul 16;9:652809. doi: 10.3389/fcell.2021.652809 (PMC8322956; doi:10.3389/fcell.2021.652809)
Supplement: Supplementary file 8 [file Table_5.XLSX]

## Sheet: All
			Supplemental Data S5. All differentially expressed phosphopeptides between Duroc and Yorkshire spermatozoa
Accessions	Genename	Description	Sequence	# PSMs	# Proteins	phosphoRS Site Probabilities	phosphoRS Binomial Peptide Score	Ratio Y/D	T Test P Value	Q-value	Site
Q29077	ODF1	Outer dense fiber protein 1	lYcLRPsLR	6	1	Y(2): 0.0; S(7): 100.0	211.721	0.366266	3.10904e-10	3.30802e-07	Ser86
F1RQD7	FAM71B	Family with sequence similarity 71, member B	sMGVFNTsMGDLQR	20	2	S(1): 0.0; T(7): 0.0; S(8): 100.0	267.98	0.46239	5.79705e-09	3.08403e-06	Ser24
F1SE68	SPATA18	Spermatogenesis associated 18	sLsPIcPR	8	3	S(1): 0.0; S(3): 100.0	194.478	0.404143	2.37819e-08	6.326e-06	Ser534
I3LJA4	ACTL11	Actin-like 11	qSSVQsPR	5	1	S(2): 0.0; S(3): 0.0; S(6): 100.0	183.647	0.520416	2.05407e-08	7.2851e-06	Ser402
F1S605	GSTM3	Glutathione S-transferase	lTQsNAILR	9	13	T(2): 0.0; S(4): 100.0	253.081	0.656039	4.65329e-08	8.25184e-06	Ser77
F1RW21	AKAP4	A-kinase anchor protein 4	aVIsPDGEcSMDDLSFYVNR	114	2	S(4): 100.0; S(10): 0.0; S(15): 0.0; Y(17): 0.0	370.044	0.56184	7.86502e-08	9.2982e-06	Ser209
A0A287AF38	PROCA1	Protein PROCA1	kSPPASNPNLs	12	3	S(2): 0.0; S(6): 0.0; S(11): 100.0	178.919	1.64973	8.7407e-08	9.30011e-06	Ser349
F1RW21	AKAP4	A-kinase anchor protein 4	nQsLEFSAMk	19	2	S(3): 100.0; S(7): 0.0	291.29	0.402852	4.64449e-08	9.88347e-06	Ser466
F1SE68	SPATA18	Spermatogenesis associated 18	sAsPSTAVSR	5	2	S(1): 100.0; S(3): 99.8; S(5): 0.1; T(6): 0.1; S(9): 0.0	153.458	0.28886	7.61143e-08	1.01232e-05	Ser300/Ser302
F1SE68	SPATA18	Spermatogenesis associated 18	lVSTEsLR	8	2	S(3): 0.0; T(4): 0.0; S(6): 100.0	159.666	0.641401	6.7755e-08	1.02988e-05	Ser13
F1SE68	SPATA18	Spermatogenesis associated 18	sRsPsPAScSR	4	3	S(1): 0.0; S(3): 100.0; S(5): 100.0; S(8): 0.0; S(10): 0.0	184.999	0.497223	1.33289e-07	1.09092e-05	Ser259/Ser261
K7GRU7	ACE	angiotensin I converting enzyme (peptidyl-dipeptidase A) 1	gPQFGsEVELR	19	5	S(6): 100.0	294.642	2.0426	1.32295e-07	1.17302e-05	Ser607
F1RW21	AKAP4	A-kinase anchor protein 4	lSsLVIQMAR	24	2	S(2): 0.0; S(3): 100.0	214.926	0.42075	1.85958e-07	1.23662e-05	Ser228
A0A287BBB5	VAPA	Vesicle-associated membrane protein-associated protein A	qDGPVPkPHsVsLSDADTR	7	2	S(10): 99.9; S(12): 50.0; S(14): 50.0; T(18): 0.1	165.891	0.673814	1.79163e-07	1.27086e-05	Ser209/Ser211
A0A286ZJB1	St6galnac2	Alpha-N-acetylgalactosaminide alpha-2,6-sialyltransferase 2	gSSSRPPsHPAtPSASQPSSR	8	1	S(2): 0.0; S(3): 0.3; S(4): 0.3; S(8): 99.4; T(12): 4.2; S(14): 83.3; S(16): 4.2; S(19): 4.2; S(20): 4.2	161.234	2.03527	1.7117e-07	1.30089e-05	Ser43/Thr47
I3LD34	MS4A14	Membrane spanning 4-domains A14	lLDVHSsNTQHLDQQsLDLk	39	1	S(6): 4.4; S(7): 91.5; T(9): 4.2; S(16): 99.8	188.775	1.57273	2.43562e-07	1.52441e-05	Ser442/Ser451
A0A288CFT0	TPI1	Triosephosphate isomerase 1	aAPDLQcAGsSAMAPAR	18	2	S(10): 50.0; S(11): 50.0	435.428	0.580249	2.68021e-07	1.5843e-05	Ser35
A0A286ZU97	MTCH2	Mitochondrial carrier 2	eVsSSFDR	5	2	S(3): 100.0; S(4): 0.0; S(5): 0.0	214.907	0.582216	3.25701e-07	1.73273e-05	Ser114
D5K8A9	SPACA1	Sperm acrosome membrane-associated protein 1	asTTEIQSELSSMk	50	1	S(2): 49.6; T(3): 49.6; T(4): 0.8; S(8): 0.0; S(11): 0.0; S(12): 0.0	301.345	1.73842	4.86531e-07	2.46509e-05	Ser256
F1SCU0	NT5C1B	Cytosolic 5'-nucleotidase 1B	yskDsLEADk	2	2	Y(1): 1.4; S(2): 98.6; S(5): 100.0	173.543	1.48002	6.76139e-07	3.27005e-05	Ser19/Ser22
F1RW21/A0A286ZWH7	AKAP4	A-kinase anchor protein 4	nTNNNQSPSTPPAkSPsNQR	17	2	T(2): 0.0; S(7): 0.0; S(9): 0.0; T(10): 0.0; S(15): 0.0; S(17): 100.0	456.176	0.271834	8.31614e-07	3.40322e-05	Ser202
A0A286ZK47	LOC100626097	Fibrous sheath-interacting protein 2-like	cSsLQVLDR	3	2	S(2): 0.0; S(3): 100.0	175.312	0.427825	8.06025e-07	3.43044e-05	Ser1366
A0A286ZJB1	St6galnac2	Alpha-N-acetylgalactosaminide alpha-2,6-sialyltransferase 2	aSAQNAtPPTSk	63	1	S(2): 0.0; T(7): 100.0; T(10): 0.0; S(11): 0.0	266.693	1.77623	7.49568e-07	3.46757e-05	Thr76
F1SMN4	CCDC136	Coiled-coil domain-containing protein 136	gVVAsFQDSR	2	2	S(5): 100.0; S(9): 0.0	196.521	0.13641	7.94582e-07	3.52265e-05	Ser513
I3LJA4	ACTL11	Actin-like 11	lNLESRGsPGTEtPIR	9	1	S(5): 0.0; S(8): 100.0; T(11): 2.2; T(13): 97.8	271.37	0.54614	1.00819e-06	3.83114e-05	Ser528/Thr633
A0A287AW88	SPAG9	Sperm associated antigen 9	sAsQSsLDkLDQELk	5	9	S(1): 50.0; S(3): 50.0; S(5): 50.0; S(6): 50.0	160.855	1.58439	1.00188e-06	3.94815e-05	Ser725/Ser728
F1SCU0	NT5C1B	Cytosolic 5'-nucleotidase 1B	lSTQGsQELTLPk	35	2	S(2): 0.0; T(3): 0.0; S(6): 100.0; T(10): 0.0	286.341	1.66747	1.31356e-06	4.81942e-05	Ser44
F1SSL6	PSMA3	Proteasome subunit alpha type 3	eSLkEEDEsDDDNM	30	2	S(2): 0.0; S(9): 100.0	270.159	1.72196	1.54813e-06	5.14755e-05	Ser250
F1SJU0	EFCAB6	EF-hand calcium-binding domain-containing protein 6	gSsVPEVSEGGR	11	1	S(2): 0.0; S(3): 100.0; S(8): 0.0	207.403	1.355	1.7108e-06	5.20085e-05	Ser48
F1RW21	AKAP4	A-kinase anchor protein 4	sQsLsYASLk	12	2	S(1): 0.0; S(3): 100.0; S(5): 100.0; Y(6): 0.0; S(8): 0.0	205.429	0.596503	1.54003e-06	5.28579e-05	Ser447/Ser449
F1SE68	SPATA18	Spermatogenesis associated 18	sRsLsPIcPR	10	3	S(1): 2.4; S(3): 97.6; S(5): 100.0	169.96	0.589036	1.70877e-06	5.34746e-05	Ser534/Ser536
F1RW21	AKAP4	A-kinase anchor protein 4	yALGFQHALsPSASSck	87	2	Y(1): 0.0; S(10): 100.0; S(12): 0.0; S(14): 0.0; S(15): 0.0	402.16	0.525746	3.47155e-05	5.37975e-05	Ser132
F1RW21	AKAP4	A-kinase anchor protein 4	aGsHDPk	2	2	S(3): 100.0	144.472	0.367472	1.68606e-06	5.43626e-05	Ser457
F1RYK8	FSIP2	Fibrous sheath-interacting protein 2	iAsFIIk	4	1	S(3): 100.0	138.298	0.445454	1.90369e-06	5.4744e-05	Ser4769
A0A2C9F3G2	UBC	Polyubiquitin-C	tLSDYNIQk	20	8	T(1): 50.0; S(3): 50.0; Y(5): 0.0	269.972	1.62318	1.86118e-06	5.50083e-05	Thr133
Q29077	ODF1	Outer dense fiber protein 1	iLASSccsSNILGSVNVcGFEPDQVk	103	1	S(4): 0.0; S(5): 0.0; S(8): 97.4; S(9): 2.6; S(14): 0.0	330.926	0.455426	2.37627e-06	6.32088e-05	Ser122
A0A286ZY95	FN1	Fibronectin	tNTNVNcPIEcFMPLDVQADIEDsRE	14	2	T(1): 0.0; T(3): 0.0; S(24): 100.0	502.175	0.212721	2.37424e-06	6.4774e-05	Ser2378
F1RQD7	FAM71B	Family with sequence similarity 71, member B	lVYLLRPPVEScssTPTLQTGDVTTEDDk	48	2	Y(3): 0.0; S(11): 95.4; S(13): 4.4; S(14): 49.2; T(15): 49.2; T(17): 1.6; T(20): 0.1; T(24): 0.0; T(25): 0.0	249.046	0.593255	2.32339e-06	6.5055e-05	Ser183/Ser184
A0A287ASX5	RSPH3	Radial spoke head protein 3	sVEGVSsQEGRPMEEEDEQTGGNS	7	2	S(1): 0.0; S(6): 2.9; S(7): 97.1; T(20): 0.0; S(24): 0.0	172.263	1.88306	2.5131e-06	6.52181e-05	Ser344
F1S605	GSTM3	Glutathione S-transferase	sMVLGYWDIR	9	1	S(1): 100.0; Y(6): 0.0	253.142	0.656775	2.71701e-06	6.72302e-05	Ser6
F1RQD7	FAM71B	Family with sequence similarity 71, member B	lVYLLRPPVEscssTPTLQTGDVTTEDDk	39	2	Y(3): 0.0; S(11): 100.0; S(13): 96.6; S(14): 51.7; T(15): 51.7; T(17): 0.0; T(20): 0.0; T(24): 0.0; T(25): 0.0	215.432	0.614707	3.23733e-06	7.6545e-05	Ser181/Ser183/Ser184
F1RW21	AKAP4	A-kinase anchor protein 4	lVsALLGEk	11	2	S(3): 100.0	218.652	0.384955	3.21383e-06	7.77163e-05	Ser382
F1RW21	AKAP4	A-kinase anchor protein 4	cGGNQsAk	5	2	S(6): 100.0	162.974	0.441758	3.91696e-06	9.06009e-05	Ser595
I3LL86	LRRC37AB	LRRC37AB_C domain-containing protein	sGESESER	13	1	S(1): 100.0; S(4): 0.0; S(6): 0.0	189.323	1.59976	4.10391e-06	9.09699e-05	Ser513
F1SI89	TMEM202	Transmembrane protein 202	lGIGPVTTVSPAEDEELRsPIEsTSER	18	1	T(7): 0.0; T(8): 0.0; S(10): 0.0; S(19): 100.0; S(23): 3.3; T(24): 93.5; S(25): 3.3	346.779	1.57619	4.56634e-06	9.52663e-05	Ser107/Ser111
F1RW21	AKAP4	A-kinase anchor protein 4	tEGsVcLFk	41	2	T(1): 0.0; S(4): 100.0	287.206	0.514664	4.41016e-06	9.57634e-05	Ser98
F1RW21	AKAP4	A-kinase anchor protein 4	nTNNNQSPstPPAk	37	2	T(2): 0.0; S(7): 2.3; S(9): 97.7; T(10): 100.0	218.921	0.536526	4.51401e-06	9.60581e-05	Ser194/Thr195
F1RNX2	PDCD5	Programmed cell death protein 5	kVMDsDEDDDY	4	1	S(5): 100.0; Y(11): 0.0	190.846	1.77558	4.77117e-06	9.76254e-05	Ser119
A0A286ZQX0	AKAP3	A-kinase anchor protein 3	scDsPLGELGDDk	30	4	S(1): 1.3; S(4): 98.7	342.622	0.57189	5.23587e-06	0.000105113	Ser700
I3LDJ2	SPATA19	Spermatogenesis associated 19	iFQVPsEVRNEVMR	28	2	S(6): 100.0	274.851	0.77228	5.84098e-06	0.000110979	Ser116
F1RW21	AKAP4	A-kinase anchor protein 4	qTPsDPISVLNWLLNDLQk	5	2	T(2): 2.3; S(4): 97.7; S(8): 0.0	276.01	0.410014	5.74089e-06	0.00011106	Ser107
F1SMN4	CCDC136	Coiled-coil domain-containing protein 136	gVVASFQDsREk	4	2	S(5): 0.0; S(9): 100.0	213.099	0.271515	5.66348e-06	0.000111592	Ser517
F1RW21	AKAP4	A-kinase anchor protein 4	iAsEMAHDAVEMTSAEMR	40	2	S(3): 100.0; T(13): 0.0; S(14): 0.0	497.861	0.58298	6.34116e-06	0.00011245	Ser274
I3LC15	LOC100515049	Angiotensin-converting enzyme-like	sLAQDTsAQDTSVQDTSTR	49	1	S(1): 0.0; T(6): 0.0; S(7): 100.0; T(11): 0.0; S(12): 0.0; T(16): 0.0; S(17): 0.0; T(18): 0.0	298.948	0.696616	6.16265e-06	0.000115036	Ser673
F1RW21	AKAP4	A-kinase anchor protein 4	vDLYsPTGQQDQDRk	15	2	Y(4): 0.0; S(5): 98.1; T(7): 1.9	305.004	0.62004	7.04632e-06	0.000122906	Ser32
I3LJA4	ACTL11	Actin-like 11	dAAEVSsQcGcERAsQDVLR	12	1	S(6): 50.0; S(7): 50.0; S(15): 100.0	200.822	0.744691	8.38615e-06	0.000143917	Ser85/Ser93
F1SUB4	TBATA	Thymus, brain and testes-associated protein	lHssPNPAEk	21	1	S(3): 100.0; S(4): 100.0	270.721	1.47857	9.03018e-06	0.000145577	Ser332/Ser333
F1SCU0	NT5C1B	Cytosolic 5'-nucleotidase 1B	sGARLsTQGsQELTLPk	33	2	S(1): 0.0; S(6): 99.9; T(7): 0.1; S(10): 100.0; T(14): 0.0	292.177	1.41425	8.99412e-06	0.000147227	Ser40/Ser44
F1RW21	AKAP4	A-kinase anchor protein 4	qFIDQLVEsVMk	12	2	S(9): 100.0	302.957	0.400034	8.71845e-06	0.000147245	Ser706
F1SB33	SYPL1	Synaptophysin-like protein 1	msSFQLNLNPLk	9	1	S(2): 100.0; S(3): 0.0	267.873	1.44403	8.93296e-06	0.00014851	Ser2
D5K8A9	SPACA1	Sperm acrosome membrane-associated protein 1	dFWASkAstTEIQSELSSMk	4	1	S(5): 5.3; S(8): 94.7; T(9): 94.7; T(10): 5.3; S(14): 0.0; S(17): 0.0; S(18): 0.0	119.519	1.77843	1.05711e-05	0.000165407	Ser256/Thr257
A0A287AI93	IQCN	IQ motif containing N	eTQFPSSDsLtScAHQLALLQSk	16	2	T(2): 0.0; S(6): 40.0; S(7): 40.0; S(9): 40.0; T(11): 40.0; S(12): 40.0; S(22): 0.0	172.27	0.585948	1.11946e-05	0.000165432	Ser189/Thr191
F1S7B1	SPA17	Sperm surface protein Sp17	mksSEIQENETEENE	2	1	S(3): 98.0; S(4): 2.0; T(11): 0.0	217.372	1.3477	1.11901e-05	0.000167694	Ser141
A0A286ZQX0	AKAP3	A-kinase anchor protein 3	vAsELVNETVSTcSNNATSDkTPGSGDR	84	4	S(3): 100.0; T(9): 0.0; S(11): 0.0; T(12): 0.0; S(14): 0.0; T(18): 0.0; S(19): 0.0; T(22): 0.0; S(25): 0.0	465.27	0.651778	1.10781e-05	0.000168387	Ser186
A0A287B7D9	EFCAB5	EF-hand calcium-binding domain-containing protein 5	sTRPQsPPEQQR	8	2	S(1): 0.0; T(2): 0.0; S(6): 100.0	177.162	1.38586	1.17746e-05	0.000171618	Ser266
F1SE68	SPATA18	Spermatogenesis associated 18	kLVsTESLR	5	2	S(4): 100.0; T(5): 0.0; S(7): 0.0	218.139	0.721304	0.00394024	0.000176252	Ser10
F1RW21	AKAP4	A-kinase anchor protein 4	aVIsPDGEcsMDDLSFYVNR	44	2	S(4): 100.0; S(10): 100.0; S(15): 0.0; Y(17): 0.0	276.273	0.714436	1.24238e-05	0.000176252	Ser209/Ser215
F1S598	CCDC151	Coiled-coil domain-containing protein 151	dkFFDEEEsEEEDNEVVTR	7	1	S(9): 100.0; T(18): 0.0	368.539	1.31771	1.29364e-05	0.00018111	Ser586
F1S605	GSTM3	Glutathione S-transferase	iAAYMQsDR	3	1	Y(4): 0.0; S(7): 100.0	181.677	0.688651	1.35051e-05	0.000186616	Ser204
A0A287BJP9	SPATA31D1	spermatogenesis-associated protein 31D1-like	sIAILLkPLPEStPPDSPGALSTYVPTLR	12	1	S(1): 0.0; S(12): 49.9; T(13): 49.9; S(17): 0.1; S(22): 0.0; T(23): 0.0; Y(24): 0.0; T(27): 0.0	161.531	0.524346	1.42697e-05	0.000189786	Thr329
F1SCU0	NT5C1B	Cytosolic 5'-nucleotidase 1B	aPsADEPR	3	2	S(3): 100.0	208.659	1.79912	1.39195e-05	0.000189876	Ser76
A0A286ZJB1	St6galnac2	Alpha-N-acetylgalactosaminide alpha-2,6-sialyltransferase 2	aSAQNAtPPtskSPSQSGLk	12	1	S(2): 0.0; T(7): 94.3; T(10): 5.8; S(11): 49.9; S(13): 49.9; S(15): 94.3; S(17): 5.7	144.415	1.61902	1.41557e-05	0.000190654	Thr76/Thr79/Ser80
F1S6E2	SPATA6	Spermatogenesis-associated protein 6	hVDPPsPR	7	3	S(6): 100.0	183.667	0.67937	1.49642e-05	0.00019417	Ser238
I3L912	FAM205A	Protein FAM205A	sQDWLPQEGsVR	3	1	S(1): 0.1; S(10): 99.9	154.621	0.552452	1.66828e-05	0.000213861	Ser93
A0A286ZJB1	St6galnac2	Alpha-N-acetylgalactosaminide alpha-2,6-sialyltransferase 2	gSSSRPPsHPAtPsASQPSSR	2	1	S(2): 0.6; S(3): 6.8; S(4): 6.8; S(8): 85.9; T(12): 99.3; S(14): 48.0; S(16): 48.3; S(19): 4.1; S(20): 0.3	146.819	1.91925	1.77547e-05	0.000224893	Ser43/Thr47/Ser49
A0A287B7U4	TMEM190	Transmembrane protein 190	tVsLLSk	14	1	T(1): 1.5; S(3): 98.5; S(6): 0.0	155.289	1.60908	1.91496e-05	0.000239707	Ser127
F1RQD7	FAM71B	Family with sequence similarity 71, member B	sTTssGTLSk	8	1	S(1): 2.8; T(2): 2.8; T(3): 2.8; S(4): 91.7; S(5): 99.9; T(7): 0.1; S(9): 0.0	126.524	0.609799	1.94533e-05	0.000240678	Ser494/Ser495
F1RR82	ODF2	Outer dense fiber protein 2	iDsLMNAVGcLk	15	4	S(3): 100.0	403.301	0.695769	2.03781e-05	0.000249221	Ser129
A0A286ZK47	LOC100626097	Fibrous sheath-interacting protein 2-like	vSsPSGTEEk	4	2	S(2): 50.0; S(3): 50.0; S(5): 0.1; T(7): 0.0	94.7989	0.676003	2.08351e-05	0.000251915	Ser912
A0A286ZQX0	AKAP3	A-kinase anchor protein 3	sVGEVLQSVLR	6	2	S(1): 100.0; S(8): 0.0	259.663	0.622862	2.11891e-05	0.000253317	Ser826
F1SCU0	NT5C1B	Cytosolic 5'-nucleotidase 1B	lStQGsQELTLPk	28	2	S(2): 50.0; T(3): 50.0; S(6): 100.0; T(10): 0.0	383.027	1.5197	2.19706e-05	0.000256887	Thr41/Ser44
F1RW21	AKAP4	A-kinase anchor protein 4	nTNNNQSPStPPAk	60	2	T(2): 0.0; S(7): 0.0; S(9): 0.0; T(10): 100.0	242.522	0.520959	2.19218e-05	0.000259164	Thr195
A0A287AQA6	SPEM3	SPEM family member 3	aNWkPYcPGsGTR	1	1	Y(6): 0.1; S(10): 97.1; T(12): 2.9	127.701	0.544197	2.2816e-05	0.000261034	Ser1105
B4DCU2	CALM1	Calmodulin 1	mkDTDsEEEIR	3	8	T(4): 0.0; S(6): 100.0	214.828	1.56394	2.27715e-05	0.000263358	Ser10
F1SCU0	NT5C1B	Cytosolic 5'-nucleotidase 1B	tDsRGYLVR	9	2	T(1): 0.0; S(3): 100.0; Y(6): 0.0	245.289	1.48597	2.34365e-05	0.000265282	Ser54
I3LJA4	ACTL11	Actin-like 11	lLPMPIFsPDSNR	20	1	S(8): 100.0; S(11): 0.0	231.96	0.764199	2.51232e-05	0.000270011	Ser481
F1RHJ8	DBIL5	Diazepam-binding inhibitor-like 5	qATQGDcNIPAPsATDVk	8	1	T(3): 0.0; S(13): 100.0; T(15): 0.0	394.589	0.491282	2.55033e-05	0.000271355	Ser46
F1RW21	AKAP4	A-kinase anchor protein 4	lDMsNIVLSLIQk	29	2	S(4): 100.0; S(9): 0.0	334.15	0.389631	2.48515e-05	0.000272598	Ser630
F1RW21	AKAP4	A-kinase anchor protein 4	yALGFQHALsPsASSckHk	1	2	Y(1): 0.0; S(10): 50.0; S(12): 50.0; S(14): 50.0; S(15): 50.0	98.0412	0.660223	2.43476e-05	0.000272693	Ser132/Ser134
D5K8A4	SPATA3	Spermatogenesis associated 3	gVAsQDtDSkAPPR	5	1	S(4): 100.0; T(7): 100.0; S(9): 0.0	205.919	1.49626	2.4846e-05	0.000275377	Ser102/Thr105
F1RYK8	FSIP2	Fibrous sheath-interacting protein 2	sLAsDILNTVFAk	19	1	S(1): 0.0; S(4): 100.0; T(9): 0.0	222.282	0.269912	2.63012e-05	0.000277074	Ser1441
D5K8A9	SPACA1	Sperm acrosome membrane-associated protein 1	ykDStSLDQsPTEIPGHEDDALSEWNE	4	1	Y(1): 0.0; S(4): 48.6; T(5): 48.6; S(6): 3.2; S(10): 93.7; T(12): 5.6; S(23): 0.4	121.961	2.18065	2.80585e-05	0.000292689	Thr273/Ser278
F1RYK8	FSIP2	Fibrous sheath-interacting protein 2	eYRsQDsIck	1	1	Y(2): 50.0; S(4): 50.0; S(7): 100.0	197.31	0.67446	3.04306e-05	0.000314351	Ser5780
F1RPZ6	CRISP2	Cysteine-rich secretory protein 2	sVsPPASNMLk	3	2	S(1): 0.0; S(3): 100.0; S(7): 0.0	203.229	0.734697	3.32451e-05	0.000340123	Ser53
F1RW21	AKAP4	A-kinase anchor protein 4	iAsEMAHDAVEMTsAEMR	20	2	S(3): 100.0; T(13): 3.4; S(14): 96.6	248.746	0.612898	3.42796e-05	0.00034409	Ser274/Ser285
F1RW21	AKAP4	A-kinase anchor protein 4	sQsLSYASLk	16	2	S(1): 50.0; S(3): 50.0; S(5): 0.0; Y(6): 0.0; S(8): 0.0	257.826	0.455184	3.58522e-05	0.00035321	Ser447
F1RW21	AKAP4	A-kinase anchor protein 4	eFADSIsk	9	2	S(5): 0.0; S(7): 100.0	170.865	0.608815	3.65304e-05	0.00035659	Ser332
I3LJA4	ACTL11	Actin-like 11	gLsQDLLAk	20	1	S(3): 100.0	274.662	0.566383	3.72609e-05	0.000357167	Ser263
F1RYK8	FSIP2	Fibrous sheath-interacting protein 2	tsDFQIDPNLAk	1	1	T(1): 97.8; S(2): 2.2	145.85	0.51891	3.72179e-05	0.000359999	Ser4611
A0A287BJP9	SPATA31D1	spermatogenesis-associated protein 31D1-like	sIAILLkPLPEStPPDsPGALSTYVPTLR	16	1	S(1): 0.0; S(12): 50.0; T(13): 50.0; S(17): 100.0; S(22): 0.0; T(23): 0.0; Y(24): 0.0; T(27): 0.0	287.93	0.37472	4.05934e-05	0.000382224	Thr329/Ser333
Q29077	ODF1	Outer dense fiber protein 1	iLASSccssNILGSVNVcGFEPDQVk	55	1	S(4): 89.4; S(5): 92.1; S(8): 7.9; S(9): 5.3; S(14): 5.3	158.925	0.554934	4.22855e-05	0.000394665	Ser122/Ser123
F1S498	ADAM20	Disintegrin and metalloproteinase domain-containing protein 20-like	yEEtAsEkL	15	1	Y(1): 0.0; T(4): 100.0; S(6): 100.0	192.449	1.572	4.37526e-05	0.000401317	Thr739/Ser742
A0A287AEH4	FAM205C	Family with sequence similarity 205 member C	eLSRPsATR	1	1	S(3): 50.0; S(6): 50.0; T(8): 0.0	136.233	0.691373	4.50969e-05	0.000410112	Ser22
F1RW21	AKAP4	A-kinase anchor protein 4	sHDGGMSQNYQDsPGPEVIVNNQcSTSSLQk	15	2	S(1): 0.0; S(7): 0.0; Y(10): 0.0; S(13): 92.9; S(25): 3.4; T(26): 3.4; S(27): 0.1; S(28): 0.1	208.278	0.605821	5.41939e-05	0.000480519	Ser752
F1RQD7	FAM71B	Family with sequence similarity 71, member B	lVYLLRPPVEScSsTPTLQTGDVTTEDDk	44	2	Y(3): 0.0; S(11): 0.0; S(13): 49.4; S(14): 49.4; T(15): 1.0; T(17): 0.0; T(20): 0.0; T(24): 0.0; T(25): 0.0	243.341	0.667678	5.65467e-05	0.000493161	Ser184
I3LJA4	ACTL11	Actin-like 11	dAAEVSsQcGcER	18	1	S(6): 1.4; S(7): 98.6	270.906	0.654417	5.76164e-05	0.000494386	Ser85
A0A286ZY74	TMEM159	Transmembrane protein 159	kLsLLIDSVQNNSk	8	2	S(3): 100.0; S(8): 0.0; S(13): 0.0	147.224	1.87258	5.65022e-05	0.000496846	Ser21
Q5S233	SMCP	Mitochondrial associated cysteine-rich protein	dNPQTPPQPQsPR	40	1	T(5): 0.0; S(11): 100.0	295.648	0.759499	6.05921e-05	0.000511667	Ser87
F1SP29	ACTL7A	Actin-like protein 7A	nHsETEEPTk	6	1	S(3): 100.0; T(5): 0.0; T(9): 0.0	253.884	1.42022	6.21551e-05	0.000520733	Ser54
F1SE68	SPATA18	Spermatogenesis associated 18	sAIsLLAAEEEINQLR	41	3	S(1): 0.0; S(4): 100.0	400.52	0.695217	6.27093e-05	0.000521271	Ser159
F1RW21	AKAP4	A-kinase anchor protein 4	mAskPcISNk	2	2	S(3): 100.0; S(8): 0.0	191.948	0.435991	6.63147e-05	0.000546967	Ser522
I3LC15	LOC100515049	Angiotensin-converting enzyme-like	dNsVHVPPPk	22	1	S(3): 100.0	264.432	0.718501	1.06982e-05	0.000557389	Ser688
F1RYK8	FSIP2	Fibrous sheath-interacting protein 2	lkNsNVGLFR	1	1	S(4): 100.0	179.516	0.708145	6.8102e-05	0.000557389	Ser6324
A0A286ZQX0	AKAP3	A-kinase anchor protein 3	vAsELVNETVSTcSNNATSDk	51	4	S(3): 100.0; T(9): 0.0; S(11): 0.0; T(12): 0.0; S(14): 0.0; T(18): 0.0; S(19): 0.0	386.101	0.768961	7.19356e-05	0.000584271	Ser186
F1RW21	AKAP4	A-kinase anchor protein 4	lEGGsk	4	2	S(5): 100.0	171.603	0.549293	7.66113e-05	0.000608317	Ser246
D5K8A9	SPACA1	Sperm acrosome membrane-associated protein 1	dSTSLDQSPTEIPGHEDDALsEWNE	39	1	S(2): 0.0; T(3): 0.0; S(4): 0.0; S(8): 0.0; T(10): 0.1; S(21): 99.8	167.629	1.44347	7.64206e-05	0.000611365	Ser291
F1SCU0	NT5C1B	Cytosolic 5'-nucleotidase 1B	lSAQPsPLtMPLDsRPSTPPEVQLPAASR	8	2	S(2): 0.6; S(6): 99.4; T(9): 0.0; S(14): 51.9; S(17): 51.9; T(18): 96.2; S(28): 0.0	192.37	1.35641	7.92187e-05	0.00062436	Ser117/Thr120/Ser125
I3LTK6	OAZ3	Ornithine decarboxylase antizyme 3	sRPsIYsLSYTk	4	1	S(1): 97.2; S(4): 2.8; Y(6): 2.8; S(7): 97.2; S(9): 0.0; Y(10): 0.0; T(11): 0.0	145.63	0.732562	8.39943e-05	0.000633829	Ser9/Ser12
F1SCU0	NT5C1B	Cytosolic 5'-nucleotidase 1B	ySkDsLEADk	2	2	Y(1): 0.0; S(2): 0.0; S(5): 100.0	183.403	1.82025	8.37333e-05	0.000636373	Ser228
F1RR24	SPATA32	Spermatogenesis-associated protein 32	lIQAsEHSLQEk	18	1	S(5): 100.0; S(8): 0.0	221.386	1.33909	8.31609e-05	0.00063657	Ser136
F1RW21	AKAP4	A-kinase anchor protein 4	gLMVYANQVAsDMMVSVMk	129	2	Y(5): 0.0; S(11): 100.0; S(16): 0.0	383.031	0.310529	8.5027e-05	0.000637104	Ser344
K7GRU7	ACE	angiotensin I converting enzyme (peptidyl-dipeptidase A) 1	gPQFGSEVELRHs	6	5	S(6): 0.0; S(13): 100.0	322.46	1.36704	8.31378e-05	0.000641004	Ser614
F1RW21	AKAP4	A-kinase anchor protein 4	sHDGGMSQNYQDSPGPEVIVNNQcSTSsLQk	3	2	S(1): 100.0; S(7): 0.0; Y(10): 0.0; S(13): 0.0; S(25): 48.7; T(26): 48.7; S(27): 1.3; S(28): 1.3	322.12	0.586148	8.2756e-05	0.000642718	Ser740/Ser767
F1RQD7	FAM71B	Family with sequence similarity 71, member B	sETMETIIIETksI	9	1	S(1): 0.0; T(3): 0.0; T(6): 0.0; T(11): 2.2; S(13): 97.8	187.943	0.681442	8.91721e-05	0.000663491	Ser573
C3VMK5	CLDN8	Claudin	gLMcTASVLSFLAFmtAILGMk	12	2	T(5): 0.0; S(7): 0.0; S(10): 0.1; T(16): 99.9	139.939	0.419805	9.81253e-05	0.000725037	Thr97
F1SCU0	NT5C1B	Cytosolic 5'-nucleotidase 1B	iYEHSDAWsLGIGR	16	2	Y(2): 0.0; S(5): 0.0; S(9): 100.0	249.981	1.3082	9.91837e-05	0.000727803	Ser153
I3LCU9	CARHSP1	Calcium regulated heat stable protein 1	dRsPsPLRGNVVPSPLPTR	4	1	S(3): 100.0; S(5): 100.0; S(14): 0.0; T(18): 0.0	158.099	1.41247	0.000101624	0.000740604	Ser29/Ser31
F1SCU0	NT5C1B	Cytosolic 5'-nucleotidase 1B	tSQsPSTR	4	2	T(1): 0.0; S(2): 0.0; S(4): 100.0; S(6): 0.0; T(7): 0.0	145.797	1.70654	0.000102434	0.000741424	Ser69
F1RW21	AKAP4	A-kinase anchor protein 4	yALGFQHALsPSAsSck	119	2	Y(1): 0.0; S(10): 100.0; S(12): 49.6; S(14): 49.6; S(15): 0.8	404.84	0.581273	0.000104086	0.00074327	Ser132, Ser136
F1RW21	AKAP4	A-kinase anchor protein 4	iSPsTDsLAk	30	2	S(2): 0.0; S(4): 100.0; T(5): 1.9; S(7): 98.2	197.545	0.692981	0.000103628	0.000745004	Ser539/Ser542
F1RW21	AKAP4	A-kinase anchor protein 4	ekISPsTDSLAk	11	2	S(4): 0.0; S(6): 98.6; T(7): 1.4; S(9): 0.0	294.537	0.281259	0.000110165	0.000766118	Ser539
F1SE68	SPATA18	Spermatogenesis associated 18	sAsPSTAVSR	9	2	S(1): 50.0; S(3): 50.0; S(5): 0.0; T(6): 0.0; S(9): 0.0	173.961	0.391249	1.05482e-07	0.000767398	Ser302
A0A287B7U4	TMEM190	Transmembrane protein 190	cDLsRTVsLLSk	14	1	S(4): 100.0; T(6): 1.7; S(8): 98.3; S(11): 0.0	266.738	1.56917	0.00010898	0.000767909	Ser123/Ser127
A0A286ZK47	LOC100626097	Fibrous sheath-interacting protein 2-like	cTEEFsQENLSVR	9	2	T(2): 0.0; S(6): 100.0; S(11): 0.0	288.98	0.650163	0.000114731	0.000792685	Ser727
F1RYK8	FSIP2	Fibrous sheath-interacting protein 2	yFsGELtPk	8	1	Y(1): 0.0; S(3): 100.0; T(7): 100.0	223.516	0.771346	0.000117747	0.000808275	Ser5985/Ser5989
I3LJA4	ACTL11	Actin-like 11	gPcsPDQIAPLGIR	11	1	S(4): 100.0	150.761	0.718249	0.000389843	0.000845474	Ser171
F1RYK8	FSIP2	Fibrous sheath-interacting protein 2	tVAELDMATcsR	1	1	T(1): 0.0; T(9): 50.0; S(11): 50.0	125.832	0.707357	0.000124755	0.000845474	Ser6608
A0A287BEZ2	RANBP17	RAN binding protein 17	aLLELIDsPEcLSk	7	3	S(8): 50.0; S(13): 50.0	140.155	0.602143	0.000130156	0.000870979	Ser40
A0A0B8RW53	ACLY	ATP-citrate synthase	tAsFSESR	4	6	T(1): 0.0; S(3): 100.0; S(5): 0.0; S(7): 0.0	191.919	1.38246	0.000131372	0.000873623	Ser455
D5K8A4	SPATA3	Spermatogenesis associated 3	lGLcHsR	7	1	S(6): 100.0	196.641	1.56906	0.000134806	0.000885392	Ser148
A0A287AR56	QSOX2	Sulfhydryl oxidase 2	tsPEQPR	4	1	T(1): 1.6; S(2): 98.4	126.003	1.83679	0.000134386	0.000888116	Ser596
F1RW21	AKAP4	A-kinase anchor protein 4	aAEkGYsVGDLLQEVMk	43	2	Y(6): 1.2; S(7): 98.8	380.869	0.328427	0.000137267	0.000890562	Ser815
A0A287B7U4	TMEM190	Transmembrane protein 190	cDLsRtVsLLSk	1	1	S(4): 100.0; T(6): 100.0; S(8): 100.0; S(11): 0.0	122.038	1.49927	0.000136616	0.000891776	Ser123/Thr125/Ser127
F1SE68	SPATA18	Spermatogenesis associated 18	iPsLQDTFDkER	23	3	S(3): 100.0; T(7): 0.0	330.691	0.730716	0.000138655	0.000894116	Ser101
I3LGU2	CCDC114	Coiled-coil domain-containing protein 114	kVDsTPsITFSQk	5	2	S(4): 97.4; T(5): 2.7; S(7): 99.9; T(9): 0.0; S(11): 0.0	220.6	1.43487	0.000144387	0.00090904	Ser553/Ser556
I3L912	FAM205A	Protein FAM205A	dLSLPSATLTVsQk	3	1	S(3): 0.0; S(6): 0.0; T(8): 0.0; T(10): 0.0; S(12): 100.0	196.757	0.684064	0.000142316	0.000912196	Ser173
A0A286ZZH0	SSMEM1	Serine-rich single-pass membrane protein 1	qSQLTAVTDsEVALVNAYLEQR	7	2	S(2): 0.1; T(5): 94.6; T(8): 2.7; S(10): 2.7; Y(18): 0.0	181.523	0.402406	0.000144177	0.000913121	Ser54
I3LJA4	ACTL11	Actin-like 11	lNLESRGsPGTETPIR	4	1	S(5): 0.1; S(8): 99.9; T(11): 0.0; T(13): 0.0	213.307	0.63327	0.000143596	0.000914889	Ser528
F1RYK8	FSIP2	Fibrous sheath-interacting protein 2	iLNsIQEFISk	9	1	S(4): 100.0; S(10): 0.0	284.937	0.41062	0.000158645	0.000975716	Ser6069
F1SI09	PPP1R7	Protein phosphatase 1 regulatory subunit 7	qSSGIVADLsEHsLkDGEER	6	1	S(2): 0.0; S(3): 0.0; S(10): 100.0; S(13): 100.0	254.944	1.38305	0.000169495	0.00103645	Ser44/Ser48
A0A286ZQX0	AKAP3	A-kinase anchor protein 3	vIVsNHNLTDTVQNk	20	4	S(4): 100.0; T(9): 0.0; T(11): 0.0	262.212	0.483943	0.000177947	0.00107577	Ser770
F1SCU0	NT5C1B	Cytosolic 5'-nucleotidase 1B	tSQSPStRAPsADEPR	9	2	T(1): 0.1; S(2): 0.1; S(4): 99.8; S(6): 3.0; T(7): 94.0; S(11): 3.0	139.705	1.32773	0.000185371	0.00111432	Thr72/Ser76
A0A287AKY1	PRKAR1A	cAMP-dependent protein kinase type I-alpha regulatory subunit	nIQQYNsFVSLSV	4	2	Y(5): 0.0; S(7): 100.0; S(10): 0.0; S(12): 0.0	182.684	0.76235	0.000191072	0.00112945	Ser374
F1RW21	AKAP4	A-kinase anchor protein 4	nTNNNQSPstPPAksPSNQR	12	2	T(2): 0.0; S(7): 0.0; S(9): 100.0; T(10): 100.0; S(15): 4.3; S(17): 95.7	258.467	0.644064	0.000189673	0.00113377	Ser194/Thr195/Ser200
F1SQY0	PPP1R2	Protein phosphatase inhibitor 2	vHEQEssGDEDTDLSPEEQEk	7	2	S(6): 100.0; S(7): 100.0; T(12): 0.0; S(15): 0.0	236.204	1.44568	0.000190922	0.00113487	Ser89/Ser90
F1SI89	TMEM202	Transmembrane protein 202	lGIGPVTTVSPAEDEELRsPIESTSER	10	1	T(7): 0.0; T(8): 0.0; S(10): 0.0; S(19): 99.9; S(23): 0.1; T(24): 0.0; S(25): 0.0	315.359	1.30861	0.000207422	0.001206	Ser107
A0A286ZJB1	St6galnac2	Alpha-N-acetylgalactosaminide alpha-2,6-sialyltransferase 2	aSAQNAtPPtSkSPSQSGLk	21	1	S(2): 0.0; T(7): 100.0; T(10): 0.0; S(11): 0.9; S(13): 49.1; S(15): 49.1; S(17): 0.9	254.625	1.51817	0.000214029	0.00123095	Thr76/Thr79
C1PIG4	PRKAR2A	cAMP-dependent protein kinase regulatory subunit type II alpha	aSTPPAAPPsGsQDLEPSSGLVTDAIADSESEDDEDLDVPIPSR	71	1	S(2): 0.0; T(3): 0.1; S(10): 73.2; S(12): 73.2; S(18): 10.7; S(19): 10.7; T(23): 10.7; S(29): 10.7; S(31): 10.7; S(43): 0.0	144.589	1.57911	0.000219406	0.00125509	Ser56/Ser58
F1RYK8	FSIP2	Fibrous sheath-interacting protein 2	nLskPELNk	2	3	S(3): 100.0	166.401	0.675741	0.000222938	0.00126848	Ser6223
F1RQD7	FAM71B	Family with sequence similarity 71, member B	sTTsSGTLSk	6	1	S(1): 49.3; T(2): 49.3; T(3): 1.4; S(4): 0.0; S(5): 0.0; T(7): 0.0; S(9): 0.0	118.871	0.619193	0.000230133	0.00130245	Ser494
F1RW21	AKAP4	A-kinase anchor protein 4	qVcQRDskEFADSISk	9	2	S(7): 100.0; S(13): 0.0; S(15): 0.0	154.065	0.369248	0.00023333	0.00131356	Ser324
A0A287AHI3	PPP6R3	Serine/threonine-protein phosphatase 6 regulatory subunit 3	iQQFDDGGsDEEDIWEEk	4	6	S(9): 100.0	166.76	1.30894	0.000238606	0.00133619	Ser455
F1RW21	AKAP4	A-kinase anchor protein 4	nTNNNQSPStPPAkSPsNQR	83	2	T(2): 0.0; S(7): 0.0; S(9): 1.6; T(10): 98.4; S(15): 0.0; S(17): 100.0	431.201	0.485559	0.000244502	0.00136204	Thr195/Ser202
A0A286ZQX0	AKAP3	A-kinase anchor protein 3	tPGSGDRAsGSsQNAPNLk	12	4	T(1): 87.1; S(4): 9.6; S(9): 9.6; S(11): 46.9; S(12): 46.9	53.1942	0.770505	0.000246861	0.00136802	Thr205/Ser216
I3LNF2	DNAH1	Dynein heavy chain 1, axonemal	lPLsPDPktPPLPLPLATPIPSDLGQPR	7	1	S(4): 100.0; T(9): 100.0; T(18): 0.0; S(22): 0.0	232.686	1.33346	0.000249559	0.00137581	Ser66/Thr71
A0A287AGL6	RSPH6A	Radial spoke head protein 4 homolog A	dDPALQFSPsELGFMPFNIEAPEPEPR	32	1	S(8): 3.1; S(10): 96.9	269.161	1.32482	0.000251878	0.00138143	Ser186
F1SCU0	NT5C1B	Cytosolic 5'-nucleotidase 1B	nQWsRTsQSPSTR	12	2	S(4): 100.0; T(6): 50.0; S(7): 50.0; S(9): 0.0; S(11): 0.0; T(12): 0.0	198.991	1.31796	0.000255458	0.00139389	Ser64/Ser67
F1RR82	ODF2	Outer dense fiber protein 2	wENPPHcLEItPPsSEkLVSVmR	18	3	T(11): 99.8; S(14): 48.6; S(15): 48.6; S(20): 3.1	141.53	0.746862	0.000277382	0.00149058	Thr92/Ser95
F1RQD7	FAM71B	Family with sequence similarity 71, member B	vIPGskTAVTHDR	4	1	S(5): 50.0; T(7): 50.0; T(10): 0.0	165.286	0.65785	0.000291784	0.00156009	Ser518
F1RQ56	TSBP1	Testis expressed basic protein 1	qTGtPQGQGsQVk	10	1	T(2): 0.0; T(4): 100.0; S(10): 100.0	211.101	1.34015	0.000300846	0.0016005	Thr317/Ser323/Thr422/Ser428
Q29077	ODF1	Outer dense fiber protein 1	kYsYMNIck	2	1	Y(2): 1.3; S(3): 98.7; Y(4): 0.0	177.61	0.415572	0.00032367	0.00171336	Ser167
A0A286ZQX0	AKAP3	A-kinase anchor protein 3	msDESLSIFk	16	2	S(2): 100.0; S(5): 0.0; S(7): 0.0	271.045	0.758402	0.000381531	0.00198994	Ser33
O02705	HSP90AA1	Heat shock protein HSP 90-alpha	eSEDkPEIEDVGsDEEEEEk	1	3	S(2): 0.0; S(13): 100.0	123.56	1.33659	0.000379802	0.00199068	Ser263
F1RW21	AKAP4	A-kinase anchor protein 4	sAVskIAsEMAHDAVEmTSAEMR	151	2	S(1): 0.1; S(4): 99.9; S(8): 100.0; T(18): 0.0; S(19): 0.0	280.617	0.753416	0.000388221	0.00200518	Ser270/Ser274
F1RR24	SPATA32	Spermatogenesis-associated protein 32	lIQAsEHsLQEk	41	1	S(5): 100.0; S(8): 100.0	338.659	1.39782	0.000393021	0.00201045	Ser136/Ser139
I3LJA4	ACTL11	Actin-like 11	lQVQVsGEGkAPAk	3	1	S(6): 100.0	136.627	0.62248	0.000388019	0.00201391	Ser152
F1SCU0	NT5C1B	Cytosolic 5'-nucleotidase 1B	nQWSRtsQsPSTR	9	2	S(4): 97.2; T(6): 5.6; S(7): 97.1; S(9): 2.9; S(11): 94.4; T(12): 2.8	131.233	1.78626	0.000397466	0.00202346	Thr66/Ser67/Ser69
F1S2W0	FAM71A	Family with sequence similarity 71, member A	tVELTR	4	1	T(1): 100.0; T(5): 0.0	113.221	0.744194	0.000404708	0.00205052	Thr115
F1SJU0	EFCAB6	EF-hand calcium-binding domain-containing protein 6	gSSVPEVSEGGRsAGssPTR	2	1	S(2): 0.0; S(3): 0.0; S(8): 0.1; S(13): 99.9; S(16): 100.0; S(17): 99.9; T(19): 0.2	169.531	1.49309	0.000412691	0.00208106	Ser58/Ser61/Ser62
F1SJU0	EFCAB6	EF-hand calcium-binding domain-containing protein 6	gSsVPEVsEGGR	3	1	S(2): 0.0; S(3): 100.0; S(8): 100.0	190.752	1.30914	0.000452904	0.00220041	Ser48/Ser53
F1SMN4	CCDC136	Coiled-coil domain-containing protein 136	lHQtSRDALEQQk	2	3	T(4): 50.0; S(5): 50.0	121.059	0.661937	0.000448812	0.00220062	Thr537
D5K8A9	SPACA1	Sperm acrosome membrane-associated protein 1	ykDstSLDQSPTEIPGHEDDALsEWNE	1	1	Y(1): 0.0; S(4): 96.7; T(5): 53.3; S(6): 53.3; S(10): 96.1; T(12): 0.5; S(23): 0.0	71.3292	1.75321	0.000443172	0.00220344	Ser272/Thr273/Ser291
F1RW21	AKAP4	A-kinase anchor protein 4	tFLYSELsNkNk	1	2	T(1): 0.0; Y(4): 0.0; S(5): 0.0; S(8): 100.0	116.308	0.573991	0.000447438	0.0022143	Ser309
C3VMK5	CLDN8	Claudin	gLMctASVLSFLAFmTAILGmk	6	2	T(5): 47.5; S(7): 2.5; S(10): 2.5; T(16): 47.5	85.4772	0.555599	0.000465063	0.00222895	Thr86
I3LJA4	ACTL11	Actin-like 11	qSsVQsPR	1	1	S(2): 2.5; S(3): 97.5; S(6): 100.0	133.751	0.702818	0.000464376	0.00223573	Ser399/Ser402
Q29077	ODF1	Outer dense fiber protein 1	cIDEFsTR	1	1	S(6): 98.4; T(7): 1.6	140.51	0.620319	0.000463513	0.00224172	Ser32
A0A287ASX5	RSPH3	Radial spoke head protein 3	eDRQsPPkPEDGLGGPGGVR	4	4	S(5): 100.0	200.791	1.40495	0.000512346	0.00242283	Ser288
A0A286ZQX0	AKAP3	A-kinase anchor protein 3	lLQLsAAAVDk	5	2	S(5): 100.0	251.311	0.717851	0.00691551	0.00249984	Ser817
F1S2W0	FAM71A	Family with sequence similarity 71, member A	gTAHDEDEEPLISTLsQEDQMsEQDGRPQR	3	1	T(2): 0.0; S(13): 2.6; T(14): 2.6; S(16): 95.0; S(22): 99.8	170.067	0.705009	0.000533331	0.00249984	Ser399/Ser405
A0A287AEH4	FAM205C	Family with sequence similarity 205 member C	tVsQLTTQk	7	1	T(1): 0.0; S(3): 100.0; T(6): 0.0; T(7): 0.0	167.287	0.738094	0.000538746	0.00250317	Ser28
A0A286ZJB1	St6galnac2	Alpha-N-acetylgalactosaminide alpha-2,6-sialyltransferase 2	sPsQSGLk	30	1	S(1): 2.0; S(3): 98.0; S(5): 0.0	142.341	1.38513	0.000555253	0.00255753	Ser84
I3LJA4	ACTL11	Actin-like 11	vQEEQLsLITFTTPSVGck	4	1	S(7): 100.0; T(10): 0.0; T(12): 0.0; T(13): 0.0; S(15): 0.0	132.725	0.750758	0.000553768	0.00256178	Ser822
F1RR82	ODF2	Outer dense fiber protein 2	vPWMPPGkSsAR	8	3	S(9): 1.2; S(10): 98.8	281.414	0.6344	0.000566743	0.0025992	Ser74
Q29077	ODF1	Outer dense fiber protein 1	dVTYSYGLGscVk	1	1	T(3): 0.0; Y(4): 0.0; S(5): 0.0; Y(6): 0.0; S(10): 100.0	204.315	0.5328	0.000576784	0.0026339	Ser194
F1S1R1	CYLC1	Cylicin 1	kATEstDAEsVDAk	1	1	T(3): 4.2; S(5): 96.0; T(6): 99.8; S(10): 100.0	131.837	1.45259	0.000581058	0.00264208	Ser374/Thr375/Ser379
A0A286ZK47	LOC100626097	Fibrous sheath-interacting protein 2-like	aIQTELNPsLsDLETcISkPLQEk	7	2	T(4): 0.0; S(9): 100.0; S(11): 99.9; T(15): 0.1; S(18): 0.0	226.975	0.547426	0.000586046	0.00264218	Ser1594/Ser1596
F1SBB1	CABYR-1	Calcium-binding tyrosine phosphorylation-regulated protein variant 1	gNEQsPPLsPILAVGk	73	2	S(5): 100.0; S(9): 100.0	357.081	1.37642	0.000608297	0.00271944	Ser336/Ser340
F1S2F6	VDAC2	Voltage-dependent anion-selective channel protein 2	lTFDTTFsPNTGkk	7	2	T(2): 0.9; T(5): 49.5; T(6): 0.0; S(8): 49.5; T(11): 0.0	150.732	0.741176	0.000612873	0.00272844	Ser115
I3LN27	PDZD9	PDZ domain-containing protein 9	tEQAkDDtsMsSGDDEDGVLDkR	2	1	T(1): 0.0; T(8): 98.4; S(9): 98.4; S(11): 51.6; S(12): 51.6	144.491	1.34821	0.000652421	0.0028924	Thr142/Ser143/Ser145
A0A286ZU97	MTCH2	Mitochondrial carrier 2	vLQHYQEcDkVEETGsGNVQk	15	2	Y(5): 0.0; T(14): 0.0; S(16): 100.0	329.371	0.733874	0.000658123	0.00289356	Ser106
F1SAE4	NME8	Thioredoxin domain-containing protein 3	ekEPPQDEsEANsETEAR	4	2	S(9): 100.0; S(13): 100.0; T(15): 0.0	264.285	1.4867	0.000696971	0.00302685	Ser162/Ser166
P24540	ACYP1	Acylphosphatase-1	lDYsDFQIVk	1	2	Y(3): 50.0; S(4): 50.0	92.729	1.94655	0.000739837	0.00318699	Ser95
F1S8J6	RAB2B	Ras-related protein Rab-2B	iGPQQcIsTSVGPSAsQR	24	2	S(8): 97.1; T(9): 2.9; S(10): 0.0; S(14): 0.1; S(16): 99.9	266.585	0.649796	0.000773288	0.00330433	Ser194/Ser202
F1RYK8	FSIP2	Fibrous sheath-interacting protein 2	vVHAsVcNILk	2	1	S(5): 100.0	227.316	0.615798	0.00077189	0.00331166	Ser5770
I3L5F8	TXNDC15	Thioredoxin domain-containing protein 15	eSLFSLDsSGSFPER	3	1	S(2): 2.6; S(5): 92.2; S(8): 2.6; S(9): 2.6; S(11): 0.1	93.2393	0.325923	0.000802343	0.00341477	Ser117
D5K8A9	SPACA1	Sperm acrosome membrane-associated protein 1	ykDSTSLDQsPTEIPGHEDDALSEWNE	28	1	Y(1): 0.0; S(4): 0.0; T(5): 0.0; S(6): 0.0; S(10): 97.9; T(12): 2.1; S(23): 0.0	216.852	1.48927	0.000822331	0.00345834	Ser278
A0A287A1G6	HK1	Hexokinase-1	lHPHFsR	2	8	S(6): 100.0	149.95	0.743088	0.000843796	0.00353464	Ser871
F1RR82	ODF2	Outer dense fiber protein 2	tPcGAPsVTVTk	17	2	T(1): 0.0; S(7): 50.0; T(9): 50.0; T(11): 0.0	230.737	0.732336	0.000880741	0.00364634	Ser37
F1SIC8	TBC1D21	TBC1 domain family member 21	qsASFILVk	6	2	S(2): 100.0; S(4): 0.0	224.159	0.605157	0.000879519	0.0036555	Ser15
F1RYK8	FSIP2	Fibrous sheath-interacting protein 2	lIGAHPHcQPscSk	2	1	S(11): 97.3; S(13): 2.7	119.871	0.628165	0.000951669	0.00392471	Ser1320
I6R469	CABYR-3	Calcium binding tyrosine-(Y)-phosphorylation regulated transcript variant 3	vtSPTYVMVDDSk	2	1	T(2): 0.0; S(3): 0.0; T(5): 50.0; Y(6): 50.0; S(12): 0.0	130.416	0.66172	0.000969316	0.00398205	Thr246
A0A287A4D1	IQCF5	IQ domain-containing protein F5	vALsAEQk	3	1	S(4): 100.0	165.647	0.658268	0.000981941	0.00398773	Ser10
F1RYK8	FSIP2	Fibrous sheath-interacting protein 2	kVssTILk	2	3	S(3): 100.0; S(4): 98.3; T(5): 1.7	164.132	0.514013	0.000995784	0.00401331	Ser1504/Ser1505
A0A286ZJB1	St6galnac2	Alpha-N-acetylgalactosaminide alpha-2,6-sialyltransferase 2	nssQTPPVPGAR	17	1	S(2): 100.0; S(3): 100.0; T(5): 0.0	136.239	1.29647	0.00108479	0.00433915	Ser95/Ser96
I3LK18	PKD2L2	Polycystic kidney disease 2-like 2	sYNNALEk	7	1	S(1): 98.6; Y(2): 1.4	235.551	1.45289	0.0011194	0.00446083	Ser518
F1RW21	AKAP4	A-kinase anchor protein 4	lEMTAskNTNNNQSPSTPPAk	8	2	T(4): 50.0; S(6): 50.0; T(9): 0.0; S(14): 0.0; S(16): 0.0; T(17): 0.0	192.095	0.62052	0.00113536	0.00450756	Ser184
Q5S233	SMCP	Mitochondrial associated cysteine-rich protein	dNPQtPPQPQsPR	2	1	T(5): 100.0; S(11): 100.0	192.349	0.687064	0.00117817	0.00464286	Thr81/Ser87
A0A287AHL5	DNAH7	Dynein heavy chain 7, axonemal	sTLVNVImQQDAVLDSATSDEsTLPk	20	1	S(1): 0.0; T(2): 0.0; S(16): 20.0; T(18): 20.0; S(19): 20.0; S(22): 20.0; T(23): 20.0	95.9921	0.767823	0.00118732	0.00466165	Ser135
F1RYK8	FSIP2	Fibrous sheath-interacting protein 2	lHSLPsDTALPTTQEVGk	6	1	S(3): 49.4; S(6): 49.4; T(8): 1.2; T(12): 0.0; T(13): 0.0	227.639	0.685577	0.00130315	0.00506043	Ser5577
F1RG35	STUB1	STIP1 homology and U-box containing protein 1	sPsAQELk	2	2	S(1): 50.0; S(3): 50.0	127.754	1.31619	0.00141804	0.00548653	Ser25
A0A286ZKT4	ALMS1	Alstrom syndrome protein 1	ekPIIFYQQALsDSQLTVEALk	20	5	Y(7): 0.0; S(12): 98.6; S(14): 1.4; T(17): 0.0	248.044	1.36718	0.00161508	0.00607225	Ser1969
A0A287AQA6	SPEM3	SPEM family member 3	sPQSVLSSQGPIPPQLSTLSQTPNQPQsPk	11	1	S(1): 0.0; S(4): 0.0; S(7): 0.0; S(8): 0.0; S(17): 0.0; T(18): 0.0; S(20): 0.0; T(22): 0.0; S(28): 100.0	165.408	0.685643	0.00164582	0.00616604	Ser648
F1SE68	SPATA18	Spermatogenesis associated 18	nHsRsRsAsPSTAVSR	1	2	S(3): 17.8; S(5): 95.4; S(7): 95.4; S(9): 95.1; S(11): 90.4; T(12): 5.4; S(15): 0.4	54.4986	0.434251	0.00173104	0.00643997	Ser296/Ser298/Ser300/Ser302
F1RJW3	CFAP45	Cilia- and flagella-associated protein 45	aLsSEVDESLFGGIkPLNQSDsPIVLLR	33	2	S(3): 50.0; S(4): 50.0; S(9): 0.0; S(20): 0.0; S(22): 100.0	329.776	1.40894	0.00181431	0.00663376	Ser40/Ser59
A0A286ZKT4	ALMS1	Alstrom syndrome protein 1	tQsALFQDDTDsELFLPIGk	1	4	T(1): 5.5; S(3): 94.5; T(10): 50.0; S(12): 50.0	105.848	0.737284	0.00181112	0.00664495	Ser756/Ser765
F1RR82	ODF2	Outer dense fiber protein 2	wENPPHcLEITPPssEkLVSVMR	46	3	T(11): 0.0; S(14): 66.7; S(15): 66.7; S(20): 66.7	334.04	0.753727	4.99639e-05	0.00702349	Ser95/Ser96
F2Z5I8	RAB8A	Ras-related protein rab-8a	kLEGNSPQGsNQGVk	4	1	S(6): 3.5; S(10): 96.5	118.319	1.32189	0.00203004	0.00719987	Ser214
F1RW21	AKAP4	A-kinase anchor protein 4	lEMtASkNTNNNQSPStPPAk	16	2	T(4): 96.0; S(6): 2.0; T(9): 2.0; S(14): 0.0; S(16): 0.0; T(17): 99.9	207.567	0.665544	0.00205199	0.00725354	Thr182/Thr195
F1STE2	TSGA10	Testis-specific protein 10 protein	gLDRsLEENLcYR	5	2	S(5): 100.0; Y(12): 0.0	228.95	0.747173	0.00214537	0.00755853	Ser687
A0A287A852	N/A	Uncharacterized protein	gLLNLPLsPk	10	1	S(8): 100.0	292.61	1.38946	0.00228102	0.0079314	Ser32
A0A287AF38	PROCA1	Protein PROCA1	dVGsAcFNIIQSPcFELIPEDEcVER	4	2	S(4): 100.0; S(12): 0.0	254.408	0.684548	0.00227896	0.00795022	Ser99
F1SJU0	EFCAB6	EF-hand calcium-binding domain-containing protein 6	sAGSsPTR	1	1	S(1): 95.9; S(4): 8.3; S(5): 95.9; T(7): 0.0	67.142	1.37547	0.00233094	0.00805235	Ser58/Ser62
A0A286ZK47	LOC100626097	Fibrous sheath-interacting protein 2-like	aEEILtsDEDEVVLGEVVk	1	2	T(6): 100.0; S(7): 100.0	203.97	0.660898	0.00240489	0.0082809	Thr6543/Ser6544
A0A287AQA6	SPEM3	SPEM family member 3	nTPFLQTsDIQR	8	1	T(2): 0.0; T(7): 50.0; S(8): 50.0	154.454	0.772359	0.00256783	0.00872898	Ser783
A0A287BDE3	LIPE	Hormone-sensitive lipase	rsSQGAIQmPLYSAPIVk	2	7	S(2): 50.0; S(3): 50.0; Y(12): 0.0; S(13): 0.0	110.178	0.718889	0.00813826	0.00888956	Ser647
Q5S233	SMCP	Mitochondrial associated cysteine-rich protein	qGskPGSWGQk	1	1	S(3): 97.8; S(7): 2.2	139.369	0.713972	0.00262342	0.00888956	Ser92
F1SGA5	KLHL24	Kelch-like family member 24	aVLSAcsSYFRAMFcNDHR	5	1	S(4): 2.3; S(7): 32.6; S(8): 32.6; Y(9): 32.6	44.2184	0.691822	0.00263724	0.00890799	Ser88
F1SCU0	NT5C1B	Cytosolic 5'-nucleotidase 1B	nQWSRTsQsPsTRAPSADEPR	1	2	S(4): 15.7; T(6): 15.7; S(7): 84.4; S(9): 84.4; S(11): 92.7; T(12): 6.7; S(16): 0.5	105.232	2.72229	0.00269424	0.00907174	Ser67/Ser69/Ser71
F1SE68	SPATA18	Spermatogenesis associated 18	lVsTEsLR	1	2	S(3): 99.9; T(4): 0.1; S(6): 100.0	168.801	0.641258	0.00275366	0.00924257	Ser10/Ser13
I3LL86	LRRC37AB	LRRC37AB_C domain-containing protein	sGEsESER	9	1	S(1): 100.0; S(4): 100.0; S(6): 0.0	163.812	1.49971	0.00276275	0.00924391	Ser516
A0A286ZJB1	St6galnac2	Alpha-N-acetylgalactosaminide alpha-2,6-sialyltransferase 2	fLkEPPFFQPPtSPLPQNQcFPcAFPcPPR	15	1	T(12): 50.0; S(13): 50.0	249.481	0.731826	0.00289173	0.00961499	Thr146
I3LC61	CYCL2	Cylicin-2	eSAtEsEGEkGDAk	3	1	S(2): 0.0; T(4): 100.0; S(6): 100.0	205.954	1.40389	0.00315478	0.0103283	Thr213/Ser215
F1S1R1	CYLC1	Cylicin 1	kSsDAESVDSk	1	1	S(2): 1.6; S(3): 98.4; S(7): 0.0; S(10): 0.0	191.615	1.30961	0.00318202	0.0103537	Ser275
I3L912	FAM205A	Protein FAM205A	eAEkPWELLsVMRSQDWLPQEGSVR	2	1	S(10): 49.9; S(14): 49.9; S(23): 0.2	84.9254	0.657811	0.00324373	0.0105224	Ser80
F1S0P1	RGS22	Regulator of G-protein signaling 22	tLsSHNIQR	5	2	T(1): 33.3; S(3): 33.3; S(4): 33.3	117.175	1.32691	0.00326156	0.010548	Ser1250
A0A286ZKT4	ALMS1	Alstrom syndrome protein 1	rEstDDEDDEEAk	3	5	S(3): 100.0; T(4): 100.0	208.227	1.46997	0.00338546	0.0108498	Ser56/Thr57
F1SE68	SPATA18	Spermatogenesis associated 18	tLkDEIAVLsAEk	2	3	T(1): 0.0; S(10): 100.0	160.934	0.668313	0.00344299	0.011001	Ser244
F1SMN4	CCDC136	Coiled-coil domain-containing protein 136	sGLFHk	3	2	S(1): 100.0	127.782	0.721859	0.00352108	0.0111501	Ser642
A0A286ZQX0	AKAP3	A-kinase anchor protein 3	icSHsPkPETEk	1	4	S(3): 3.2; S(5): 96.8; T(10): 0.0	111.861	0.698586	0.00358684	0.0113246	Ser449
F1SBB1	CABYR-1	Calcium-binding tyrosine phosphorylation-regulated protein variant 1	tTQFPsVHAELLsDPEDAtEVAHGPskPTTPk	1	3	T(1): 0.2; T(2): 0.2; S(6): 99.6; S(13): 0.6; T(19): 3.2; S(26): 98.2; T(29): 98.2; T(30): 99.8	78.2987	1.45787	0.00361369	0.0113756	Ser125/Ser132/Thr138
F1SQY0	PPP1R2	Protein phosphatase inhibitor 2	vHEQEsSGDEDTDLSPEEQEk	3	2	S(6): 50.0; S(7): 50.0; T(12): 0.0; S(15): 0.0	185.033	1.51527	0.00365656	0.0114766	Ser89
F1SE68	SPATA18	Spermatogenesis associated 18	vGLSTISRsRsPsPIR	1	3	S(4): 4.2; T(5): 4.2; S(7): 63.9; S(9): 63.9; S(11): 63.9; S(13): 99.9	91.533	0.551747	0.00367664	0.0115057	Ser552/Ser554/Ser556
F1RYK8	FSIP2	Fibrous sheath-interacting protein 2	eISNSEFQPQVEEALSSsELVLEAVk	11	1	S(3): 0.0; S(5): 0.0; S(16): 33.3; S(17): 33.3; S(18): 33.3	144.047	0.54518	0.00384625	0.0119312	Ser6159
A0A286ZM55	MROH1	Maestro heat-like repeat family member 5	sLsSSPFWEEALVSk	3	1	S(1): 0.6; S(3): 33.1; S(4): 33.1; S(5): 33.1; S(14): 0.0	139.796	0.726204	0.00391161	0.0120288	Ser7
F1SI89	TMEM202	Transmembrane protein 202	lGIGPVTTVSPAEDEELRSPIEsTSERETk	6	1	T(7): 5.2; T(8): 5.2; S(10): 0.4; S(19): 78.3; S(23): 5.2; T(24): 5.2; S(25): 0.4; T(29): 0.0	87.9997	1.52317	0.00410719	0.0125216	Ser111
F1SBB1	CABYR-1	Calcium-binding tyrosine phosphorylation-regulated protein variant 1	tTQFPsVHAELLsDPEDATEVAHGPSkPTTPk	3	3	T(1): 0.0; T(2): 0.0; S(6): 100.0; S(13): 0.0; T(19): 100.0; S(26): 0.0; T(29): 0.0; T(30): 0.0	183.971	1.40022	0.00431677	0.0130484	Ser125/Ser132
A0A288CG60	SUN5	SUN domain-containing protein 5	mAEEPLsNTSDAVLLPIR	3	2	S(7): 33.3; T(9): 33.3; S(10): 33.3	116.967	0.661513	0.0045941	0.0138083	Ser46
F1S2Q4	NEK9	Serine/threonine-protein kinase Nek9	lGLNQcmsGIINHEAYHEVPYTTSFTLAk	1	1	S(8): 85.1; Y(16): 2.5; Y(21): 2.5; T(22): 2.5; T(23): 2.5; S(24): 2.5; T(26): 2.5	62.7295	1.41643	0.00469719	0.0140388	Ser682
F1S3K9	PSEN2	Presenilin	sAVQDLsRsIPATEDPEER	1	2	S(1): 0.0; S(7): 99.6; S(9): 94.1; T(13): 6.3	125.877	0.726676	0.00517066	0.0153247	Ser365/Ser367
F1RW21	AKAP4	A-kinase anchor protein 4	vIcFVDVsTLNVEDk	4	2	S(8): 50.0; T(9): 50.0	87.5269	0.610093	0.00586816	0.0169206	Ser50
F1SE68	SPATA18	Spermatogenesis associated 18	vRsPSPNR	1	2	S(3): 100.0; S(5): 0.0	126.776	0.57016	0.00601489	0.0172502	Ser312
A0A287AF38	PROCA1	Protein PROCA1	ksPPASNPNLs	1	3	S(2): 100.0; S(6): 0.0; S(11): 100.0	211.082	1.61303	0.00729621	0.0202694	Ser340/Ser349
F1SQZ0	PLCZ1	Phosphoinositide phospholipase C	iATALsDLVIYTk	3	2	T(3): 2.1; S(6): 97.9; Y(11): 0.0; T(12): 0.0	165.634	0.539933	0.00735634	0.0203832	Ser376
F1S227	PTRH2	Peptidyl-tRNA hydrolase 2, mitochondrial	sSVsETDTDTETEASILGESGEYk	6	1	S(1): 0.1; S(2): 2.5; S(4): 94.9; T(6): 2.5; T(8): 0.0; T(10): 0.0; T(12): 0.0; S(15): 0.0; S(20): 0.0; Y(23): 0.0	290.102	1.32536	0.00836346	0.0226431	Ser46
F1SE68	SPATA18	Spermatogenesis associated 18	sLsPIcPR	1	3	S(1): 100.0; S(3): 100.0	170.585	0.722688	0.00843951	0.022791	Ser532
F1RR82	ODF2	Outer dense fiber protein 2	kNIDLTAIIsDLR	20	4	T(6): 0.0; S(10): 100.0	299.5	0.731581	0.0086401	0.0232148	Ser632
F1RW21	AKAP4	A-kinase anchor protein 4	lEmtASk	1	2	T(4): 50.0; S(6): 50.0	99.0814	0.732655	0.00887915	0.023797	Thr182
F1S2W0	FAM71A	Family with sequence similarity 71, member A	lIYLLRPPVDSNsSTYAIPAGDMIcMPVPEEEDRR	5	1	Y(3): 0.1; S(11): 20.0; S(13): 20.0; S(14): 20.0; T(15): 20.0; Y(16): 20.0	88.3034	0.664357	0.0103064	0.0269436	Ser182
A0A286ZQX0	AKAP3	A-kinase anchor protein 3	eAsTDPIRVLsWLR	1	3	S(3): 97.8; T(4): 2.2; S(11): 100.0	189.08	0.746417	0.0105645	0.0270858	Ser449/Ser457
F1RYK8	FSIP2	Fibrous sheath-interacting protein 2	iLNsIQEFIsk	1	1	S(4): 100.0; S(10): 100.0	118.735	0.571894	0.0123702	0.0307522	Ser6069/Ser6075
F1SMN4	CCDC136	Coiled-coil domain-containing protein 136	iTksQVVESQsEkELLcR	1	2	T(2): 0.1; S(4): 99.9; S(9): 0.1; S(11): 99.9	264.761	0.673818	0.0130673	0.0321099	Ser454/Ser461
F1RYK8	FSIP2	Fibrous sheath-interacting protein 2	kVAsLIISGVSDFPLDTVR	5	1	S(4): 100.0; S(8): 0.0; S(11): 0.0; T(17): 0.0	172.06	0.685647	0.0137518	0.0334826	Ser6305
F1S598	CCDC151	Coiled-coil domain-containing protein 151	eDVLLHsDDTLQDSQR	4	1	S(7): 100.0; T(10): 0.0; S(14): 0.0	152.33	0.766407	0.0137886	0.0334956	Ser330
F1SI89	TMEM202	Transmembrane protein 202	lGIGPVTTVsPAEDEELRsPIEsTSER	2	1	T(7): 41.5; T(8): 41.5; S(10): 41.5; S(19): 80.1; S(23): 31.8; T(24): 31.8; S(25): 31.8	74.4604	1.39251	0.0139328	0.0337688	Ser98/Ser107/Ser111
F1RYK8	FSIP2	Fibrous sheath-interacting protein 2	tFFSsPNQQSSSILGNNLGLTPk	5	1	T(1): 0.0; S(4): 19.8; S(5): 19.8; S(10): 19.8; S(11): 19.8; S(12): 19.8; T(21): 0.9	62.7066	0.56336	0.0144164	0.0347037	Ser3603
A0A286ZWC2	CCDC7	Coiled-coil domain-containing protein 7	aQNLSAVNPSItDLIFQLGLDk	4	1	S(5): 0.1; S(10): 50.0; T(12): 50.0	155.233	1.57023	0.0148465	0.0355781	Ser297
D5K8A4	SPATA3	Spermatogenesis associated 3	hcccGsGSPR	4	1	S(6): 2.5; S(8): 97.5	94.7989	1.40822	0.0151614	0.036251	Ser199
F1RYK8	FSIP2	Fibrous sheath-interacting protein 2	nNMVNLsGSGVANk	2	1	S(7): 50.0; S(9): 50.0	114.466	0.75883	0.016435	0.0386877	Ser5378
F1RW21	AKAP4	A-kinase anchor protein 4	yALGFQHALsPSAssckHk	17	2	Y(1): 0.0; S(10): 100.0; S(12): 0.4; S(14): 99.8; S(15): 99.8	231.677	0.688218	0.0173048	0.0402895	Ser132/Ser136/Ser137
I3LT05	ROPN1	Ropporin-1	vALsNWAELTPELLk	4	3	S(4): 100.0; T(10): 0.0	124.757	0.568578	0.0179126	0.041523	Ser62
F1SCU0	NT5C1B	Cytosolic 5'-nucleotidase 1B	iYEHsDAWsLGIGR	1	2	Y(2): 0.1; S(5): 99.9; S(9): 100.0	102.235	1.32361	0.0205801	0.0466891	Ser149/Ser153
F1SBB1	CABYR-1	Calcium-binding tyrosine phosphorylation-regulated protein variant 1	tASGVsEksWGsTk	1	2	T(1): 2.7; S(3): 94.5; S(6): 2.7; S(9): 100.0; S(12): 99.9; T(13): 0.1	211.21	1.36093	0.020832	0.0470599	Ser353/Ser356/Ser358
A0A286ZQX0	AKAP3	A-kinase anchor protein 3	eEDsPQcERPVTPSPIk	1	4	S(4): 99.8; T(12): 0.2; S(14): 0.0	91.6136	0.731298	0.0211034	0.0472716	Ser636
Notes:
Column A, accession number
Column B, protein name;
Column C, the gene names corresponding to the identified proteins
Column D, peptide sequences
Column E, peptide spectrum matching
Column F, the number of protein
Column G, phosphoRS Isoform Probability;
Column H, phosphoRS Binomial Peptide Score
Column I, the ratios of Yorkshire/Duroc spermatozoa phosphorylated proteins species in four independent biological replicates
Column J, t-test analysis of phosphorylated proteins species of four independent biological replicates in Yorkshire and Duroc spermatozoa
Column K, the corrected P value
Column L, the location of phosphorylation site in protein
